# Supplementary material for: Patterns of differential gene expression in a cellular model of human islet development, and relationship to type 2 diabetes predisposition
Source: Diabetologia. 2018 Apr 19;61(7):1614–22. doi: 10.1007/s00125-018-4612-4 (PMC6354904; doi:10.1007/s00125-018-4612-4)
Supplement: Supplementary file 2 — (XLSX 2730 kb) [file 125_2018_4612_MOESM2_ESM.xlsx]

## Sheet: Sheet1
Ensembl ID	Gene name	Gene type	iPSC_Ad2.1	iPSC_Ad3.1	iPSC_Neo1.1	DE_Ad2.1	DE_Ad3.1	DE_Neo1.1	GT_Ad2.1	GT_Ad3.1	GT_Neo1.1	FG_Ad2.1	FG_Ad3.1	FG_Neo1.1	PE_Ad2.1	PE_Ad3.1	PE_Neo1.1	EP_Ad2.1	EP_Ad3.1	EP_Neo1.1	EN_Ad2.1	EN_Ad3.1	EN_Neo1.1	BLC_Ad2.1	BLC_Ad3.1	BLC_Neo1.1
ENSG00000000419	DPM1	protein coding	2860	2742	2369	1718	1828	1656	1755	2668	1878	1953	1927	1627	1651	1531	1641	1426	1624	1635	1665	1396	1452	1859	1591	1494
ENSG00000000457	SCYL3	protein coding	653	603	506	856	754	696	1059	1132	1051	1369	1335	1085	1451	1224	1349	897	1148	1172	1270	1348	1271	1431	1392	1283
ENSG00000000460	C1orf112	protein coding	2251	2356	2039	906	934	926	1429	2023	1578	1576	1817	1358	1723	1543	1723	937	1053	1102	605	461	475	466	382	418
ENSG00000000938	FGR	protein coding	104	78	53	12	4	3	2	1	0	2	1	0	4	1	4	1	1	1	11	2	3	3	4	3
ENSG00000001036	FUCA2	protein coding	3188	2923	2872	1522	2287	2171	2266	3410	3058	3107	3536	3521	4240	3542	4662	3931	2827	3404	3149	2451	2512	2925	2682	2349
ENSG00000001084	GCLC	protein coding	4060	3915	3357	5726	4924	4469	2844	3730	3002	4088	3888	3749	3414	2766	3459	6774	3899	3776	5728	4441	4408	6782	6129	5677
ENSG00000001167	NFYA	protein coding	4257	3937	3450	3217	3021	3424	4298	4874	4857	5797	5956	5233	5556	4775	6856	3506	3952	4650	3746	3421	3677	3595	3351	3420
ENSG00000001460	STPG1	protein coding	704	518	443	599	582	763	366	529	557	556	697	415	1109	833	831	783	1266	1217	421	660	445	488	637	490
ENSG00000001461	NIPAL3	protein coding	827	657	588	463	506	453	621	916	939	428	494	322	1135	1263	1225	989	1542	1539	1552	1602	1475	2511	2397	2208
ENSG00000001561	ENPP4	protein coding	621	660	609	1248	1374	1113	1125	1524	1123	1511	1928	1298	2037	1973	1889	1724	2592	1905	2914	3443	2441	4184	4448	3345
ENSG00000001617	SEMA3F	protein coding	7796	6286	5072	6244	5060	5069	4886	4673	5022	2692	1989	2086	1912	1041	1728	1494	1977	1845	3413	2194	3085	2544	1878	2230
ENSG00000001626	CFTR	protein coding	56	85	59	64	76	173	220	377	636	559	312	728	1428	579	1154	5062	920	1280	1148	235	643	791	1412	1263
ENSG00000001629	ANKIB1	protein coding	5768	5304	4707	5345	5196	5398	5383	6997	6534	6687	6542	5892	7416	6469	7475	4680	6233	6166	6590	6737	6572	7391	6891	6545
ENSG00000001630	CYP51A1	protein coding	832	792	530	203	303	318	102	103	164	329	329	480	190	189	276	289	383	248	692	541	618	811	627	752
ENSG00000001631	KRIT1	protein coding	2525	2435	2289	2265	2099	2448	2911	3464	3146	3105	3427	2704	2961	2692	3288	2082	2450	2801	2033	1980	2171	2365	2226	2193
ENSG00000002016	RAD52	protein coding	967	688	654	1017	1022	1174	1538	1690	1645	1094	1132	1069	1552	1174	1981	1297	1607	1640	1189	1287	1417	1393	1504	1480
ENSG00000002330	BAD	protein coding	629	606	488	998	979	1173	629	951	871	1035	1061	872	1341	1135	1376	962	1592	1026	1694	1688	1349	2369	2153	2106
ENSG00000002549	LAP3	protein coding	3285	3006	2866	1712	1833	2160	1801	2232	2053	2017	2329	2176	4040	5859	3320	3675	5295	3803	2179	1926	2076	2463	2502	2678
ENSG00000002587	HS3ST1	protein coding	62	55	64	232	262	299	379	733	591	229	224	147	207	131	313	200	1056	575	570	1084	1160	795	1797	1550
ENSG00000002726	AOC1	protein coding	25	6	20	1	0	0	26	14	22	3	0	4	3	12	3	328	224	1185	183	80	336	214	98	518
ENSG00000002746	HECW1	protein coding	382	374	327	971	707	1292	27	40	27	29	26	9	5	31	14	341	651	522	1051	1644	1354	1726	2474	1642
ENSG00000002822	MAD1L1	protein coding	1463	1141	1118	1163	901	1347	1399	1624	1890	1444	1306	1603	1585	1194	1675	1259	1057	1446	1274	1002	1082	984	995	1089
ENSG00000002834	LASP1	protein coding	18908	16713	16082	20303	18102	24125	15319	16677	19399	24060	18049	24136	23789	13095	24414	22052	18408	17688	26013	19939	21223	21937	15956	18566
ENSG00000002919	SNX11	protein coding	1350	1400	1203	855	798	827	772	1089	919	1028	1078	903	1131	1025	1128	800	1002	979	1067	972	866	1354	1106	1076
ENSG00000002933	TMEM176A	protein coding	17	16	14	4	9	10	16	14	21	10	14	10	37	74	31	3132	3959	3034	3505	2710	2546	5510	3655	3956
ENSG00000003056	M6PR	protein coding	5046	4779	4035	4745	5080	4804	5429	6130	5685	4940	5093	4768	4642	4149	4965	3925	4438	4950	5142	4579	4691	6060	5419	5514
ENSG00000003137	CYP26B1	protein coding	69	37	34	38	32	36	4	3	3	85	311	86	340	439	583	1466	1280	1660	157	45	86	120	75	149
ENSG00000003147	ICA1	protein coding	2053	1782	1533	1432	1284	1353	1432	1840	1484	3207	3283	2938	2731	2548	3063	2181	2989	2824	4360	5193	4109	4587	5400	4254
ENSG00000003249	DBNDD1	protein coding	3921	3057	2330	2957	2864	2231	2200	2791	1720	3722	3374	1938	4490	3703	3481	2624	2815	1872	3331	3461	1841	3240	3039	1533
ENSG00000003393	ALS2	protein coding	5200	5042	4215	6451	5852	6936	4488	5505	5833	5779	6175	5673	9460	6008	8876	4508	4462	4574	4289	4357	4500	5204	5249	5082
ENSG00000003400	CASP10	protein coding	193	221	221	161	212	305	217	457	455	412	438	738	477	488	594	194	33	104	65	32	52	83	44	40
ENSG00000003402	CFLAR	protein coding	1056	1001	782	13049	12746	13894	3026	2623	2695	3139	3421	2691	5421	5105	4508	3947	4330	4239	4527	3965	3332	4027	3234	2944
ENSG00000003436	TFPI	protein coding	493	538	347	119	128	95	599	1414	1637	368	515	671	915	539	761	4833	198	763	1409	21	675	737	40	390
ENSG00000003509	NDUFAF7	protein coding	2613	2739	1956	1418	1503	1476	1909	2287	2018	1925	1910	1673	1931	1525	1839	1429	1796	2002	1647	1497	1555	1740	1769	1682
ENSG00000003756	RBM5	protein coding	7588	6617	5287	8900	9001	9289	12384	14209	14038	14353	14455	13398	21928	20119	24767	13258	18279	20017	16864	16952	18379	17353	18466	18002
ENSG00000003987	MTMR7	protein coding	810	912	699	323	327	206	434	592	392	742	1143	658	753	1649	791	2049	5107	2931	6627	8800	6228	7766	10153	7860
ENSG00000003989	SLC7A2	protein coding	5050	4321	3993	2655	2875	2983	18478	19837	20914	15053	9971	15623	14791	5292	14563	20582	17078	30053	54920	38979	56047	54506	50335	69211
ENSG00000004059	ARF5	protein coding	4433	3936	3342	6969	6859	7123	4933	6081	5950	6273	6520	6163	7832	8768	8919	6856	10254	9767	10803	9157	8804	11898	9069	10349
ENSG00000004139	SARM1	protein coding	489	943	472	55	149	79	173	391	194	3176	5122	2103	3690	4894	3967	2717	5563	4570	7759	8020	7569	8432	8545	8495
ENSG00000004142	POLDIP2	protein coding	5181	4482	4437	3580	3421	4073	4136	5063	4901	6046	5781	5664	5220	4244	5706	4380	4571	5525	5609	4416	4691	5757	4928	5162
ENSG00000004399	PLXND1	protein coding	6909	4804	3350	1756	1316	1329	4304	4550	4648	1017	906	760	2272	815	1313	1641	725	790	2335	1485	1539	3545	1950	2530
ENSG00000004455	AK2	protein coding	9064	7243	6237	3669	2870	2575	4422	4611	4346	4224	3765	3491	4007	3574	4594	3899	4043	4989	5237	3829	4291	5775	4952	5158
ENSG00000004478	FKBP4	protein coding	23228	21609	19985	5133	5111	5427	4899	6015	6461	1893	2236	1890	2291	3638	2779	3867	5860	5203	5726	4849	5235	7391	6099	6029
ENSG00000004487	KDM1A	protein coding	22876	21687	19644	8776	7783	8455	18958	21404	19773	23330	24586	21478	16878	14301	19822	10628	13838	17474	12130	12125	11728	10282	10646	9789
ENSG00000004534	RBM6	protein coding	7757	6433	6041	9922	9232	9581	9153	9994	11527	11555	11352	12149	9879	7568	13010	6373	7532	10226	9781	8904	11846	7737	8402	9539
ENSG00000004660	CAMKK1	protein coding	979	842	623	352	306	292	413	354	457	237	292	169	255	358	255	184	615	410	692	742	577	886	1071	815
ENSG00000004700	RECQL	protein coding	3821	3954	3608	2417	2374	2587	2128	2874	2882	2448	2635	2276	2910	2566	3032	2017	1944	2155	1943	1463	1729	2336	1738	1911
ENSG00000004766	VPS50	protein coding	887	925	851	672	791	871	885	1393	1099	1277	1444	1018	1790	1688	1919	2210	2919	2519	2745	2949	2819	3311	2969	2865
ENSG00000004777	ARHGAP33	protein coding	2323	2166	1675	388	529	435	705	1015	833	1222	1512	1247	1196	1338	1628	1324	2357	1956	3155	3113	3266	2822	3354	3894
ENSG00000004779	NDUFAB1	protein coding	3648	3013	2701	1904	2036	1970	1798	2701	2169	1757	1811	1719	1621	1433	1817	1811	2233	2124	2582	2090	2063	2941	2609	2644
ENSG00000004799	PDK4	protein coding	15	10	14	10	18	20	78	110	87	229	591	222	1389	680	828	1839	2968	4607	3161	3242	6029	6339	5739	12085
ENSG00000004838	ZMYND10	protein coding	10	11	11	54	58	67	25	37	19	62	133	33	343	151	98	666	960	930	77	118	86	52	108	71
ENSG00000004864	SLC25A13	protein coding	7954	7733	6763	9811	10839	11721	5311	6759	6066	6439	7002	5801	4224	4330	4146	5404	6731	6654	5686	5704	5403	5897	5603	5312
ENSG00000004866	ST7	protein coding	1005	1053	1038	182	211	210	339	532	498	785	876	1008	903	1207	1320	1055	1373	1410	1340	1730	1494	1240	1677	1376
ENSG00000004897	CDC27	protein coding	5675	5332	4657	4671	4136	4919	4262	5453	5155	7706	8366	6912	6796	6048	7651	5475	6286	6154	5998	5438	5628	6543	6086	5895
ENSG00000004948	CALCR	protein coding	517	416	299	3316	8758	4975	151	154	187	8	37	13	33	13	29	12	18	9	52	66	51	186	189	151
ENSG00000004975	DVL2	protein coding	3589	3303	2787	5125	4562	4990	4717	5349	5007	4556	4672	4608	4062	3504	5137	2369	3064	3475	3100	2660	2787	3161	2655	2935
ENSG00000005001	PRSS22	protein coding	135	164	91	54	133	102	118	223	82	704	485	451	746	341	809	3366	300	483	2198	842	964	2229	1040	1311
ENSG00000005007	UPF1	protein coding	8755	7768	6331	5455	5359	6175	8042	9797	9435	7083	8455	7226	7532	6714	8462	7087	8305	8817	8904	7282	7634	8795	7918	8484
ENSG00000005020	SKAP2	protein coding	423	374	354	239	239	334	124	181	220	4376	5160	3286	2647	3017	3305	1790	1769	2161	1244	956	1080	2117	892	1183
ENSG00000005059	MCUB	protein coding	691	757	717	35	52	51	24	32	42	67	195	64	69	211	127	63	162	110	432	310	297	761	427	464
ENSG00000005075	POLR2J	protein coding	1135	976	894	778	867	766	699	1013	774	848	804	819	857	761	887	781	953	923	851	826	704	1129	955	1024
ENSG00000005100	DHX33	protein coding	8411	7559	7594	3063	2964	3329	7136	7621	6616	7077	7077	6343	3784	3304	4052	2864	3721	4549	2738	2689	2604	2501	2384	2481
ENSG00000005108	THSD7A	protein coding	154	125	119	550	555	524	259	300	403	728	936	965	1738	1333	1237	4260	2886	2312	2986	3420	4482	3279	3745	4152
ENSG00000005156	LIG3	protein coding	6079	5893	4824	4109	4515	4423	5969	7951	7302	6517	8112	6687	4473	4552	5014	2320	3517	3633	2711	2763	2603	2238	2457	2195
ENSG00000005175	RPAP3	protein coding	3262	3322	2747	2242	2325	2605	2658	3102	2953	3048	3186	2817	2818	2328	2802	1930	2029	2338	1986	1685	1763	2035	1782	1840
ENSG00000005187	ACSM3	protein coding	273	226	203	11	10	15	576	746	622	194	160	120	2237	1600	1170	586	1086	634	294	157	235	913	574	921
ENSG00000005189	REXO5	protein coding	571	482	379	152	167	170	269	330	257	107	165	151	424	360	430	673	552	694	485	318	431	872	475	712
ENSG00000005194	CIAPIN1	protein coding	3902	3743	3432	2788	2751	3084	3432	4469	3964	3982	3735	3594	3691	3213	3803	2918	3433	4041	3504	3378	3084	3881	3486	3392
ENSG00000005206	SPPL2B	protein coding	3553	2700	2263	2981	3413	3258	4195	5796	5410	5491	6043	5705	6068	4256	6672	4939	6595	6849	7171	6000	6842	6002	5366	7272
ENSG00000005238	FAM214B	protein coding	466	530	424	1949	2129	2202	1263	1401	1203	1823	2100	1772	2038	1475	1884	1348	1531	1586	1712	1413	1769	2161	1269	1760
ENSG00000005249	PRKAR2B	protein coding	3756	4253	3892	661	640	668	1105	1447	1102	1941	2412	1766	2191	2331	2500	733	1692	1550	824	1933	1617	799	2339	1694
ENSG00000005339	CREBBP	protein coding	6678	5589	5617	12457	10178	12380	13855	15528	15158	23153	22599	21440	17518	14094	20498	8399	10520	12239	8964	9085	9079	8227	8514	9087
ENSG00000005379	TSPOAP1	protein coding	845	777	522	1424	1264	966	3156	2691	2286	3216	3616	2009	5480	4400	4320	1795	4174	3462	4123	5099	3918	2853	4913	3732
ENSG00000005421	PON1	protein coding	46	25	43	3	1	10	51	30	61	43	33	67	90	63	119	88	162	230	450	494	653	684	504	737
ENSG00000005436	GCFC2	protein coding	1057	1394	1034	1106	1110	983	1083	1465	1150	1477	1792	1382	1706	1673	1723	983	1357	1353	1041	1133	1036	1127	1215	1044
ENSG00000005448	WDR54	protein coding	3241	2330	1743	3311	2666	2636	2179	2014	1692	2285	2133	1763	1189	1331	1599	981	1758	1738	1088	1440	1273	857	1206	1051
ENSG00000005469	CROT	protein coding	347	362	233	456	440	441	647	961	669	816	949	441	845	698	728	2610	581	782	2217	577	925	1430	821	835
ENSG00000005471	ABCB4	protein coding	168	146	121	22	13	17	128	199	163	64	103	59	42	32	31	82	26	78	246	155	205	142	128	215
ENSG00000005483	KMT2E	protein coding	5113	4918	3638	5775	5019	5225	4113	5047	4537	4579	5725	4590	8234	8953	9958	4796	6702	7702	5851	7291	6086	6644	7584	6592
ENSG00000005486	RHBDD2	protein coding	1376	1231	1268	2631	2533	3148	2523	3295	3172	4450	4252	4459	4444	3890	4523	6670	9007	7733	13215	12655	11873	13819	12401	12071
ENSG00000005513	SOX8	protein coding	888	780	491	66	132	65	31	46	28	66	155	58	155	220	111	256	575	367	441	525	346	274	683	341
ENSG00000005700	IBTK	protein coding	4345	4664	4029	5757	5283	6825	3598	4615	4377	6571	6415	6464	7054	6215	7497	7245	6736	6628	8162	7950	8283	8743	8736	8589
ENSG00000005801	ZNF195	protein coding	4346	4538	3603	3432	3197	3031	4957	5453	4566	8628	7969	7017	5919	4790	5777	5397	4439	5250	5564	6117	5112	4785	5136	4161
ENSG00000005810	MYCBP2	protein coding	6650	6109	4809	3936	3992	4052	3732	4944	4160	6371	7305	5436	6793	6548	7216	4942	6918	6927	9497	8355	8781	10645	10144	9438
ENSG00000005812	FBXL3	protein coding	927	980	869	1436	1302	1683	1200	1473	1316	1939	2120	1791	1818	1787	2106	1689	1920	1833	2802	2319	2499	3559	2594	2842
ENSG00000005844	ITGAL	protein coding	14	1	11	2	1	1	36	52	35	13	10	11	40	21	27	63	89	74	50	46	37	36	33	39
ENSG00000005882	PDK2	protein coding	873	667	517	1082	873	1047	1414	1391	1385	1121	1156	806	1640	1248	1391	1497	1918	1812	2057	1960	1762	1983	1962	1800
ENSG00000005884	ITGA3	protein coding	2437	2061	1691	1238	932	1198	2205	2190	2862	1025	1349	996	3302	1526	2288	1968	1692	1451	4246	1877	2413	2595	1697	2075
ENSG00000005961	ITGA2B	protein coding	1012	647	425	84	188	95	169	232	167	118	130	92	92	82	110	40	81	55	85	118	97	60	125	94
ENSG00000006007	GDE1	protein coding	3788	4212	3209	2776	3318	3024	2992	4779	3648	4643	5108	4679	5469	5466	6648	6044	5537	5007	6172	6180	5446	6479	6102	5708
ENSG00000006015	C19orf60	protein coding	1077	776	636	593	801	778	718	893	866	715	860	885	667	639	852	711	860	867	894	749	653	681	649	793
ENSG00000006016	CRLF1	protein coding	912	1047	388	149	51	40	1470	575	65	62	18	8	20	13	4	19	7	7	40	20	7	47	38	11
ENSG00000006025	OSBPL7	protein coding	637	534	423	339	366	344	580	738	624	642	701	568	919	616	791	978	968	1067	1223	944	1052	945	949	1092
ENSG00000006042	TMEM98	protein coding	3307	3740	3367	6932	6152	6885	10087	11834	11367	8024	7703	8114	10161	7279	10996	3999	5341	6083	3891	5090	3826	3956	3904	3914
ENSG00000006047	YBX2	protein coding	2877	1900	1767	467	602	501	582	919	668	411	423	412	698	546	916	607	307	736	250	268	340	180	179	192
ENSG00000006062	MAP3K14	protein coding	635	646	617	619	617	654	350	438	372	497	583	479	679	775	691	689	558	624	909	495	644	917	556	711
ENSG00000006071	ABCC8	protein coding	237	182	238	51	65	131	49	50	130	51	71	100	65	143	164	5354	8596	6396	35049	33619	32306	36989	44688	40501
ENSG00000006118	TMEM132A	protein coding	4101	3183	2752	3092	3955	4102	7465	9372	7627	16791	16377	17741	13310	10258	14729	12677	18486	16309	28203	22240	20305	22513	17478	20399
ENSG00000006125	AP2B1	protein coding	23856	22219	19488	21952	21073	24300	18914	25298	23464	17386	19596	15880	22283	21739	23775	16030	21307	20020	24316	26379	22278	25894	26463	23995
ENSG00000006128	TAC1	protein coding	59	64	108	8	13	15	3	9	6	117	41	97	14	54	35	43	10	38	144	186	135	263	397	273
ENSG00000006194	ZNF263	protein coding	2123	1895	1951	1883	1908	1947	2145	2225	2451	2537	2491	2396	2239	2074	2440	2047	2453	2633	2375	2489	2287	2805	2776	2660
ENSG00000006210	CX3CL1	protein coding	182	145	160	15	9	15	89	103	114	70	17	26	324	99	90	166	61	85	140	106	153	330	299	406
ENSG00000006282	SPATA20	protein coding	1375	1295	1027	1658	1973	2109	3242	3477	3610	2993	3636	3062	4540	2815	4703	3460	2808	3036	4602	4725	4302	5796	6095	6025
ENSG00000006283	CACNA1G	protein coding	714	631	555	119	85	63	98	114	119	21	45	22	37	41	62	510	372	368	914	901	975	1925	1699	1752
ENSG00000006327	TNFRSF12A	protein coding	2274	1730	1464	1397	1550	2540	231	299	317	663	746	749	3806	2882	3458	1630	434	411	1284	87	564	772	104	309
ENSG00000006377	DLX6	protein coding	4	2	1	21	14	18	21	17	9	2	14	5	0	6	1	26	89	59	78	258	119	144	308	167
ENSG00000006432	MAP3K9	protein coding	8303	7131	5978	9997	8216	9001	4470	5135	5374	8176	8294	8155	7458	6410	8911	4932	5754	5924	5923	6050	5577	6524	6198	5921
ENSG00000006451	RALA	protein coding	8248	7567	6528	3566	3327	3716	3485	4514	4016	4317	4358	4018	4585	4396	5261	4179	4546	5147	5078	4606	4660	6026	4741	5278
ENSG00000006453	BAIAP2L1	protein coding	4140	3345	2998	1817	1663	1937	2482	2961	2795	5544	3867	5500	4456	2439	3829	2504	1303	1381	1806	1145	1151	2140	1342	1333
ENSG00000006459	KDM7A	protein coding	5584	5255	3922	7486	8834	7773	12365	19192	16745	3497	3924	2892	3780	4470	4799	3038	4778	4520	4613	4252	5063	4288	4034	4042
ENSG00000006468	ETV1	protein coding	9014	8326	7009	1029	1178	979	404	750	476	739	1393	856	915	1275	1094	1776	3562	4102	6339	10163	9087	7605	9547	9358
ENSG00000006530	AGK	protein coding	2817	2447	2076	1325	1364	1439	1711	2243	2045	1950	2086	1820	1441	1339	1541	1219	1431	1567	1469	1399	1392	1834	1756	1692
ENSG00000006555	TTC22	protein coding	119	86	69	11	6	3	15	18	11	56	34	27	60	48	44	73	85	65	465	324	319	491	377	486
ENSG00000006576	PHTF2	protein coding	2737	2695	2391	1264	1575	1419	1457	2066	1690	1397	1804	1416	2037	1774	2188	1732	2280	1991	2998	2861	2736	3650	3725	3300
ENSG00000006606	CCL26	protein coding	221	301	258	16	24	15	2	0	0	2	0	3	0	0	0	18	0	1	0	0	1	1	0	4
ENSG00000006607	FARP2	protein coding	2553	2405	2252	1902	1837	2321	2163	2543	2866	2815	2989	2570	3278	2992	2835	3613	4289	4026	7880	5500	6544	9414	6195	7810
ENSG00000006611	USH1C	protein coding	277	249	180	39	46	36	112	228	192	29	25	72	542	302	668	1809	1430	1651	4501	3304	4529	6614	4182	6551
ENSG00000006625	GGCT	protein coding	5642	4540	4544	838	869	712	1943	2710	1881	1988	2140	2014	1803	1644	1795	1479	1671	1973	1851	1332	1319	2398	1578	1519
ENSG00000006634	DBF4	protein coding	3109	3129	3048	1534	1644	1642	2064	2921	2514	2356	2658	2664	1464	1316	1941	1155	996	1350	651	574	614	714	637	651
ENSG00000006652	IFRD1	protein coding	2530	2591	2588	1590	2051	2547	3624	5255	4427	7356	6529	7990	3573	4526	4312	5557	5017	5007	4474	4782	4356	5291	4643	4277
ENSG00000006695	COX10	protein coding	1599	1314	1178	659	657	674	1023	1383	1013	1478	1658	1237	1010	1036	1118	1083	1577	1340	1858	1729	1725	1672	1380	1556
ENSG00000006704	GTF2IRD1	protein coding	2423	2084	1612	3124	3002	3261	3507	3967	3819	3946	3690	4052	3279	2344	4715	1864	1780	2379	1612	1932	1597	1580	1691	1489
ENSG00000006712	PAF1	protein coding	1688	1536	1626	1508	1376	1648	1559	1908	1799	2710	2891	2919	2624	2309	3156	2401	2801	2849	3468	3098	3190	3296	3006	3308
ENSG00000006715	VPS41	protein coding	4065	3789	3587	5286	4597	5371	5834	6361	6023	5950	5977	5107	7493	6351	8072	4984	5910	6132	7677	7592	7771	11567	10048	9785
ENSG00000006740	ARHGAP44	protein coding	1947	1629	1295	621	662	532	1206	1728	1490	1099	1251	935	915	1008	1005	1174	1773	1289	1835	2105	1498	1924	2228	1708
ENSG00000006744	ELAC2	protein coding	6863	6447	5803	3260	3513	4036	3798	5079	4315	4781	5722	4827	4637	4077	4718	3745	4774	4864	4755	4076	3954	4500	4120	4104
ENSG00000006747	SCIN	protein coding	54	60	49	0	0	1	6	8	5	10	10	23	43	22	38	155	37	23	566	280	215	997	604	417
ENSG00000006831	ADIPOR2	protein coding	4989	4919	4470	6873	6202	6089	4775	5788	5114	7051	8443	7479	7831	5391	7273	4005	5036	5649	5433	4690	5273	5859	5312	5665
ENSG00000006837	CDKL3	protein coding	66	42	48	62	68	70	74	98	84	99	109	83	76	97	99	70	106	104	69	90	72	69	94	68
ENSG00000007047	MARK4	protein coding	4144	3055	2240	3744	3216	3656	4000	4087	4121	4117	3718	3488	3462	2730	3795	2022	2764	2583	3559	3176	2908	4194	3868	3660
ENSG00000007062	PROM1	protein coding	6896	6162	6069	724	533	597	11050	16144	15061	20304	17485	18473	19930	9867	17532	14763	6661	7385	8586	3703	4724	2844	2347	3129
ENSG00000007080	CCDC124	protein coding	2999	2340	1642	1508	1685	1960	1545	2425	2272	1402	1428	1424	1609	1213	1873	1596	1874	1649	1998	1655	1437	1912	1784	1946
ENSG00000007168	PAFAH1B1	protein coding	9805	8851	8127	14860	12976	13505	8973	11042	10099	13194	13549	12061	16016	15066	17657	10160	14117	13757	15337	17201	15452	17263	18990	16061
ENSG00000007171	NOS2	protein coding	200	177	166	192	148	190	26	25	18	1	5	4	5	12	19	60	170	941	75	112	185	49	32	32
ENSG00000007174	DNAH9	protein coding	35	35	53	12	14	15	31	24	48	69	94	22	404	208	106	435	694	962	51	107	123	66	123	109
ENSG00000007202	KIAA0100	protein coding	15132	15313	13856	8870	8672	9381	11553	13905	14463	16734	17834	16627	18741	16892	20114	14668	17608	20231	18284	14736	16176	16706	14030	14747
ENSG00000007216	SLC13A2	protein coding	0	0	0	1	1	0	111	120	288	76	14	34	42	5	14	231	36	711	358	17	139	186	42	201
ENSG00000007237	GAS7	protein coding	1007	1153	751	782	1182	1435	410	689	656	415	480	640	1050	531	1771	2373	372	685	630	488	634	622	846	765
ENSG00000007255	TRAPPC6A	protein coding	1259	1144	743	937	775	892	1078	1471	1516	609	640	642	669	572	757	700	806	917	708	602	689	852	610	728
ENSG00000007264	MATK	protein coding	1488	1081	975	395	356	280	334	551	284	132	198	136	99	176	103	80	236	200	31	90	27	22	101	20
ENSG00000007312	CD79B	protein coding	175	107	85	1	1	2	14	10	19	1	0	0	1	0	1	0	0	2	10	1	2	1	2	0
ENSG00000007314	SCN4A	protein coding	1177	1113	902	498	628	174	464	606	396	356	129	315	104	42	58	72	71	88	39	125	60	38	43	30
ENSG00000007341	ST7L	protein coding	753	611	550	654	757	664	834	1037	919	794	937	769	783	874	855	709	990	946	819	901	869	847	1051	912
ENSG00000007372	PAX6	protein coding	30	26	28	573	744	591	25	33	25	22	45	33	142	736	158	3065	7991	5726	20131	23986	19805	18666	26820	17907
ENSG00000007376	RPUSD1	protein coding	1158	967	929	1100	1119	1257	944	1259	1216	1472	1426	1618	1209	760	1366	1216	1099	1078	1500	930	973	1334	948	1102
ENSG00000007384	RHBDF1	protein coding	2017	1778	1108	2076	2526	2860	1606	1942	1867	1903	1876	1762	3164	1958	3220	1727	635	748	881	166	355	485	130	296
ENSG00000007392	LUC7L	protein coding	4807	4303	3655	3782	3957	3852	6324	7906	6719	8296	8829	7560	9547	7474	10088	5988	7370	9018	7066	7246	7113	5779	6948	5804
ENSG00000007402	CACNA2D2	protein coding	2682	1883	1539	2480	2217	2436	2254	2728	2740	1898	1984	1862	1112	962	1049	1085	2154	1642	8025	8430	7432	8565	9538	9206
ENSG00000007516	BAIAP3	protein coding	661	600	422	1044	1058	944	1221	1787	1356	516	1071	392	1102	860	503	3259	2860	2746	3738	2311	2474	1444	1236	1640
ENSG00000007520	TSR3	protein coding	1533	1268	1174	1566	1539	1685	1220	1629	1521	1556	1499	1625	1476	1097	1788	1103	1148	1193	1404	1115	1051	1606	1339	1375
ENSG00000007541	PIGQ	protein coding	1933	1442	1311	3830	4083	4255	3872	4866	5009	3809	4217	4247	4960	3469	5428	3341	4549	4778	3650	3487	3518	3159	3105	3645
ENSG00000007545	CRAMP1	protein coding	1415	1166	1050	2135	1862	2039	2689	2896	2679	4047	3870	3730	3364	2594	3725	2065	2509	2748	2288	2196	2130	2101	2060	2080
ENSG00000007866	TEAD3	protein coding	2971	2605	2149	2633	2652	4267	2347	2827	2751	3513	4299	3549	5656	5052	6309	2546	1854	2176	2843	1001	1898	3520	788	1689
ENSG00000007923	DNAJC11	protein coding	8029	6979	6350	4550	4560	4647	5199	6426	5417	5379	5646	4900	4682	4150	4945	4187	4825	5738	5110	4076	4461	4843	4199	4488
ENSG00000007944	MYLIP	protein coding	2335	1910	1867	926	833	787	1710	2213	2442	2211	2346	2094	3848	5142	3641	1670	1643	2539	1237	952	1086	1701	980	1403
ENSG00000007968	E2F2	protein coding	507	392	490	342	311	398	570	739	720	453	690	657	598	575	833	289	414	655	184	79	162	226	161	195
ENSG00000008018	PSMB1	protein coding	8095	7664	7517	6289	6295	6967	4835	6305	5769	4959	4958	5212	5114	5173	5587	4573	4969	5903	5014	4383	4554	5841	5075	5274
ENSG00000008083	JARID2	protein coding	38063	39695	32806	7045	5188	6517	6565	8029	7483	14468	12656	13835	10652	11580	12445	7871	11318	11430	7221	7739	7425	6415	6528	5766
ENSG00000008118	CAMK1G	protein coding	86	39	40	36	34	34	241	263	198	133	162	112	190	159	135	80	264	240	295	498	381	233	407	304
ENSG00000008128	CDK11A	protein coding	213	99	175	155	115	197	239	168	294	292	150	258	306	115	279	262	122	326	375	136	310	320	134	297
ENSG00000008130	NADK	protein coding	3785	3290	2805	1736	1890	2291	3221	3826	3939	3166	3418	3532	3424	2789	3731	3019	3431	3742	3591	2844	3234	3847	3341	3649
ENSG00000008196	TFAP2B	protein coding	4	4	2	2	1	3	0	1	3	3	12	9	10	69	21	326	371	733	3474	346	1511	3435	250	1124
ENSG00000008226	DLEC1	protein coding	48	44	53	605	318	611	1135	710	1088	234	192	131	473	208	180	136	304	339	36	61	52	16	38	29
ENSG00000008256	CYTH3	protein coding	1682	1499	1285	655	722	704	1026	1377	1156	1603	2151	1369	2210	2310	2807	1980	2599	2750	1953	1980	1646	1777	1721	1342
ENSG00000008277	ADAM22	protein coding	3025	2681	2512	620	606	502	2178	2727	2092	2478	2883	2021	2016	2142	2407	1259	2241	1784	2055	2936	2320	1742	2709	1852
ENSG00000008282	SYPL1	protein coding	5421	5433	4842	5524	6228	6291	5671	6760	7607	5639	5638	6057	4404	3869	5502	3871	3167	3909	3222	1946	2629	4605	2642	3484
ENSG00000008283	CYB561	protein coding	1945	1734	1768	1540	1614	1634	1621	2415	2152	1492	1916	1198	1824	2233	1685	3334	4964	4108	4451	4033	3753	5365	4024	4260
ENSG00000008294	SPAG9	protein coding	6869	5728	4707	5790	5714	7253	5395	5472	5910	6858	6551	6317	9285	7742	10079	10364	8553	8512	12799	11940	11839	12944	13332	10794
ENSG00000008300	CELSR3	protein coding	6461	4817	4193	4042	4065	3714	3837	5409	4169	3450	3312	2678	3307	4419	3778	6729	11803	10318	19157	20325	18790	11791	15608	13489
ENSG00000008311	AASS	protein coding	52443	46852	36578	3597	4143	3539	6229	7131	6766	8737	9512	7793	7029	6334	7606	3124	4580	4868	1887	1731	1688	1672	1265	1270
ENSG00000008323	PLEKHG6	protein coding	1582	1667	1155	407	476	409	464	781	935	848	1017	961	1195	1113	1165	1009	964	1060	1719	1215	1225	2109	1034	1295
ENSG00000008324	SS18L2	protein coding	1508	1477	1503	797	767	747	799	1068	771	884	866	784	713	739	765	563	787	906	782	823	653	927	1025	809
ENSG00000008382	MPND	protein coding	1115	809	653	1366	1177	1275	1347	1598	1496	2034	2005	1735	1856	1436	1506	1045	1235	1247	1181	1194	983	1216	1110	1158
ENSG00000008394	MGST1	protein coding	16861	15632	14566	3987	4979	4672	3198	5009	3788	3854	4857	4115	3940	2898	3836	3293	994	2245	2135	1034	1307	967	1264	1113
ENSG00000008405	CRY1	protein coding	2739	2748	2007	2061	2333	2633	1325	2314	2020	2651	2813	2806	2714	2224	2701	2081	2285	2422	1935	1871	1829	1880	1931	1843
ENSG00000008513	ST3GAL1	protein coding	875	684	581	744	698	675	12759	7136	14384	878	781	609	900	1313	981	5159	3828	5060	3111	1990	3811	5304	3632	5219
ENSG00000008516	MMP25	protein coding	2862	1732	1830	323	405	284	88	112	61	28	24	24	10	11	37	21	6	5	41	13	13	17	7	17
ENSG00000008517	IL32	protein coding	24	35	42	31	8	38	1	3	0	21	29	63	429	688	415	499	26	78	614	6	249	221	11	77
ENSG00000008710	PKD1	protein coding	5314	4002	2637	4148	3695	3658	3307	3629	3907	5013	5094	5095	4978	4651	6441	6051	8650	6933	10580	9374	8823	8837	9546	10278
ENSG00000008735	MAPK8IP2	protein coding	112	212	146	72	187	178	74	189	149	93	171	128	201	974	315	1403	3557	2613	4404	5600	5078	5625	6865	6609
ENSG00000008838	MED24	protein coding	5641	4777	4511	4384	4014	4301	5338	6730	5888	6363	6822	5793	6516	5212	6816	5202	6559	7556	7891	6584	6576	7015	6386	6325
ENSG00000008853	RHOBTB2	protein coding	799	832	732	761	828	905	738	933	992	948	1360	1029	1600	1623	1554	1448	2442	2063	5102	3831	4030	4661	3971	3767
ENSG00000008869	HEATR5B	protein coding	2690	2299	1881	4210	3331	4060	3109	3943	3387	3817	4016	3050	4635	3974	4490	3221	3745	3887	4559	3899	4094	5018	4846	4410
ENSG00000008952	SEC62	protein coding	5612	5583	5475	5687	5908	5740	5724	6657	6421	8029	7836	7256	8406	7823	8327	8302	10591	10358	12425	12988	12559	13784	14440	13143
ENSG00000008988	RPS20	protein coding	34462	29963	25637	23823	18802	20869	25043	29427	23738	31736	24418	26480	21485	18435	23159	14161	16119	20349	14216	12008	11995	18827	13110	13746
ENSG00000009307	CSDE1	protein coding	58640	53032	46829	36796	32601	35017	44822	49195	45852	68351	67097	61790	57039	45380	66326	36388	36990	44020	41473	36219	36609	44458	36372	35477
ENSG00000009335	UBE3C	protein coding	7724	6425	5784	7119	6104	6817	7027	7765	7435	8645	7524	7014	8423	7766	7830	7211	8159	7766	9695	7664	8057	12974	9279	9743
ENSG00000009413	REV3L	protein coding	1125	1136	967	4158	3990	4085	3972	5154	3823	6578	7889	5567	7626	8521	7715	8405	14114	12817	9668	12691	10746	8963	10304	9640
ENSG00000009709	PAX7	protein coding	21	10	2	315	192	380	8	4	9	0	4	2	1	2	3	1	2	11	2	55	6	5	16	5
ENSG00000009724	MASP2	protein coding	52	50	53	2	8	3	5	4	5	20	11	16	37	23	56	86	58	59	44	20	25	19	9	14
ENSG00000009765	IYD	protein coding	0	0	0	0	0	0	0	0	1	8	1	5	65	4	97	11	3	5	74	0	16	15	1	12
ENSG00000009780	FAM76A	protein coding	759	663	575	593	533	584	581	639	564	809	941	697	811	831	756	586	825	881	669	697	712	719	704	718
ENSG00000009830	POMT2	protein coding	2181	1787	1816	2149	2187	2691	2058	2231	2472	2220	2205	2063	3208	3062	3161	4346	5545	6136	5561	4497	5034	4634	3475	4399
ENSG00000009844	VTA1	protein coding	5167	4926	4362	4523	4101	4297	4336	5465	5326	4486	4345	4435	4501	3661	4497	3347	3657	3942	3856	3811	3794	4630	4154	4119
ENSG00000009950	MLXIPL	protein coding	740	603	352	930	762	479	3270	3092	2317	1528	1950	1161	1620	2889	1350	8985	12256	13424	17166	12773	15148	11120	8267	12064
ENSG00000009954	BAZ1B	protein coding	9633	9382	9032	7489	6588	7962	10142	11761	11667	13719	14040	13607	12549	11058	14249	8218	10241	11813	9082	8988	9504	9217	8680	9128
ENSG00000010017	RANBP9	protein coding	3017	2756	2540	3566	3393	4258	3674	4561	4430	6428	6199	5949	6165	5063	7184	3652	4427	4858	3955	3988	3852	4319	3898	3691
ENSG00000010072	SPRTN	protein coding	624	712	692	572	663	831	781	1187	1089	1354	1318	1222	1241	1061	1103	1319	1583	1571	1875	1673	1828	1886	1623	1639
ENSG00000010165	METTL13	protein coding	3657	3535	3345	1926	1961	2026	2198	2800	2689	2132	2364	2222	2058	1759	2377	2005	2040	2574	1937	1576	1642	1933	1614	1795
ENSG00000010219	DYRK4	protein coding	224	216	192	147	160	156	268	370	326	262	278	224	374	427	447	372	660	666	659	722	793	1046	1000	943
ENSG00000010244	ZNF207	protein coding	21732	18940	17332	13012	11727	12031	17144	18899	17967	17229	17804	15335	15712	13870	17275	11565	13788	16448	12644	11398	13005	13577	12990	13283
ENSG00000010256	UQCRC1	protein coding	10640	9271	6303	8343	8496	6065	5644	7031	4784	6845	7436	5708	6689	6066	6286	6071	7341	6435	8605	6518	5416	8995	6699	5983
ENSG00000010270	STARD3NL	protein coding	2276	2345	1966	2555	2831	2640	2238	2990	2534	2816	2945	2845	3966	4219	4470	2907	4178	4136	4196	4574	4220	4194	4512	4181
ENSG00000010278	CD9	protein coding	11410	10628	7635	1255	1770	1527	485	838	666	157	144	113	252	166	190	794	121	288	3345	153	1663	5940	215	1620
ENSG00000010292	NCAPD2	protein coding	20449	18919	15697	4732	4533	5097	9444	12130	12877	8033	9590	8269	6944	7726	10846	5053	6084	8054	3344	2457	3134	3400	2719	3524
ENSG00000010295	IFFO1	protein coding	720	656	625	593	634	759	269	422	363	532	728	581	957	912	1028	1052	1672	1696	1645	1757	1760	1709	1729	1962
ENSG00000010310	GIPR	protein coding	86	77	59	515	476	250	1595	1757	981	694	1045	453	1955	1641	1176	1217	2332	1999	6104	5577	6317	5666	6537	6908
ENSG00000010318	PHF7	protein coding	538	469	283	327	316	318	469	459	436	317	369	321	301	224	271	181	239	207	261	264	296	285	335	310
ENSG00000010319	SEMA3G	protein coding	293	160	220	216	148	220	2488	1795	2176	48	44	45	64	44	62	83	70	118	72	80	88	48	52	86
ENSG00000010322	NISCH	protein coding	7830	6524	5354	11335	10324	11528	14125	15557	16913	17048	17114	17100	17369	14461	18778	14389	16840	18159	18598	16951	16336	15616	14640	14897
ENSG00000010327	STAB1	protein coding	144	119	99	12	11	3	66	72	49	40	13	16	37	42	31	105	105	113	61	77	52	27	28	22
ENSG00000010361	FUZ	protein coding	1194	787	785	629	644	668	952	977	1012	782	814	819	1062	799	1127	756	913	933	940	813	847	1003	885	1006
ENSG00000010438	PRSS3	protein coding	21	30	25	20	19	25	5	1	2	262	232	242	61	103	81	255	629	846	186	287	401	86	116	244
ENSG00000010539	ZNF200	protein coding	665	641	650	1043	1046	1125	827	1009	941	1020	1184	1025	1075	1036	1195	709	1159	1032	867	1119	790	937	1105	859
ENSG00000010610	CD4	protein coding	339	197	205	15	14	16	442	263	286	339	256	255	168	109	109	324	178	280	48	55	58	33	19	32
ENSG00000010626	LRRC23	protein coding	182	64	56	278	177	206	290	201	269	345	477	250	811	568	467	618	1111	968	712	1060	855	693	937	774
ENSG00000010704	HFE	protein coding	216	161	193	52	54	48	38	51	49	8	18	16	43	46	52	19	20	28	69	15	61	92	30	71
ENSG00000010803	SCMH1	protein coding	1118	955	860	894	868	1132	1834	1824	1728	4518	4851	4216	3721	3262	4050	1689	2253	2504	1774	2119	1899	2086	2486	2272
ENSG00000010810	FYN	protein coding	4457	4314	3896	2990	2490	3216	3610	4292	3872	5980	5954	4454	6148	6647	6149	3071	4896	4971	5005	6205	5037	5570	5611	4884
ENSG00000010818	HIVEP2	protein coding	2835	2473	1791	92	110	130	122	223	138	1608	2038	1266	2983	3630	2757	4074	749	1023	1974	589	942	1653	618	777
ENSG00000010932	FMO1	protein coding	0	1	5	1	0	2	7	15	12	84	47	99	294	47	476	54	6	30	168	10	69	19	2	28
ENSG00000011007	ELOA	protein coding	4445	4245	4279	2916	2707	3215	3457	3843	3711	4515	4683	4177	4020	3904	4410	4011	4963	4795	4845	4589	4454	5112	4741	4589
ENSG00000011009	LYPLA2	protein coding	7153	6820	6088	3843	4025	4562	5806	8519	7464	8573	8826	8298	8158	6639	8155	7252	7333	8089	6664	5324	5495	6348	4669	5272
ENSG00000011021	CLCN6	protein coding	3964	4238	2938	2173	2502	2589	2367	3126	2926	4352	5078	5013	3229	3339	3481	3493	4354	4067	5320	5053	5325	5889	5509	5836
ENSG00000011028	MRC2	protein coding	2588	2549	2332	9549	10704	12395	18736	20703	24314	2275	2877	3741	1822	1553	2586	591	804	723	140	210	262	107	167	465
ENSG00000011105	TSPAN9	protein coding	3324	2877	2553	2137	2268	2324	6718	8450	11166	3271	2961	3179	3311	2730	3353	2621	3164	3288	3705	2448	3912	4042	3172	4341
ENSG00000011114	BTBD7	protein coding	3180	3283	3010	3785	3642	3891	4120	5260	5075	4772	5373	4729	5165	4522	5739	2858	3610	3975	3396	3174	3235	3936	3541	3418
ENSG00000011132	APBA3	protein coding	1143	845	671	1037	997	1058	1147	1331	1153	1147	1061	960	1002	764	1174	869	930	843	1003	781	742	1109	893	938
ENSG00000011143	MKS1	protein coding	1065	905	859	1083	938	1146	1487	1618	1432	1752	1750	1339	2072	1689	2051	1473	2060	2404	1487	1537	1606	1304	1352	1504
ENSG00000011198	ABHD5	protein coding	538	504	511	1111	1134	1190	1433	2019	2228	850	658	732	675	498	731	617	607	562	807	668	720	1324	869	906
ENSG00000011243	AKAP8L	protein coding	6588	5376	3916	4090	4648	4448	4376	5418	5233	7167	7589	6897	7879	5248	8704	6361	7432	8142	8381	7421	7978	6628	7329	7248
ENSG00000011258	MBTD1	protein coding	10455	9180	8248	5825	4765	4737	9338	10068	8666	10716	9497	8209	8208	7555	8698	4920	6046	6954	4696	5610	5210	4967	5041	4575
ENSG00000011260	UTP18	protein coding	5231	4549	3831	2255	2363	2461	2755	3305	3017	2227	2372	2035	1646	1643	1789	1682	2008	2040	1771	1749	1800	2226	2044	2036
ENSG00000011275	RNF216	protein coding	3578	3297	2574	5244	4753	5512	3151	3600	3606	4044	4270	3777	4128	3512	4531	3361	3863	4099	3699	3586	3284	3965	3791	3652
ENSG00000011295	TTC19	protein coding	5120	4315	3601	4070	3734	4019	4194	4714	4792	3872	3601	3451	3505	2888	3848	2823	3256	3277	3535	3360	3015	3872	3857	3375
ENSG00000011304	PTBP1	protein coding	43376	38678	34001	26704	24161	28388	35127	41666	39214	35462	36455	37160	28080	21383	34263	16930	17847	22315	16659	10741	13582	14937	11442	14841
ENSG00000011332	DPF1	protein coding	423	408	431	63	86	100	189	286	199	189	244	206	141	206	201	228	386	323	484	588	449	393	626	537
ENSG00000011347	SYT7	protein coding	2011	1399	1005	95	111	100	1013	1437	752	664	604	414	1034	2959	1025	7777	14466	10876	26177	27738	24939	26881	35260	31762
ENSG00000011376	LARS2	protein coding	5107	5463	3907	1748	2344	1814	2394	3821	2563	1929	2487	1622	2053	2228	2091	1591	2730	2426	2036	2177	1693	2083	2433	1932
ENSG00000011405	PIK3C2A	protein coding	17612	17270	14315	13514	12228	13434	18416	24842	21591	21539	20506	18675	16627	14202	17211	9991	10572	11242	10355	8951	9640	12058	10319	9974
ENSG00000011422	PLAUR	protein coding	646	585	523	1599	2504	2019	385	433	219	418	457	221	543	354	426	239	219	254	428	51	215	392	45	136
ENSG00000011426	ANLN	protein coding	9497	9764	7563	4791	5397	6431	5980	8794	8821	4608	5824	5433	4441	5694	6532	2804	3214	4181	1991	928	1704	1373	708	1437
ENSG00000011451	WIZ	protein coding	3756	3651	2623	3083	2805	3444	3969	4455	4718	6543	6581	6515	6051	5110	7372	4429	6080	6408	6293	5710	5482	5561	5444	5978
ENSG00000011454	RABGAP1	protein coding	3924	3556	3189	3125	3250	3508	4667	5595	5030	4836	5563	4364	5586	5825	6267	4324	6339	6206	6701	6847	6921	8096	7755	7525
ENSG00000011465	DCN	protein coding	2	2	1	1	2	1	2	3	4	1	3	2	24	50	36	90	114	529	3941	114	1624	1994	76	1050
ENSG00000011478	QPCTL	protein coding	1739	1439	1465	650	614	672	490	557	732	542	572	676	421	395	541	472	603	702	595	365	483	573	446	532
ENSG00000011485	PPP5C	protein coding	6673	5960	5637	3718	3676	4004	5024	6415	5908	4906	5514	5035	4803	4639	5666	4115	5805	5954	4974	4994	4823	4687	4952	4767
ENSG00000011523	CEP68	protein coding	2489	2673	2251	2428	1945	1922	3353	3123	2544	3849	4239	2371	3402	3590	2741	2331	3865	3280	3346	3890	3039	3603	3779	3133
ENSG00000011566	MAP4K3	protein coding	8532	6707	6349	3610	3412	3637	4920	5767	5639	4940	5150	4474	4997	4579	5416	3450	3683	4388	3826	3729	3804	4368	4122	3908
ENSG00000011638	TMEM159	protein coding	1492	1115	1047	701	607	737	759	950	798	707	671	614	765	582	799	494	297	449	535	131	304	623	126	282
ENSG00000012048	BRCA1	protein coding	2971	3410	3246	2357	2251	2630	3080	3734	4011	2411	3345	3194	2736	2683	3599	1396	1760	2300	773	362	645	633	385	590
ENSG00000012061	ERCC1	protein coding	2048	2015	1496	1749	1633	1902	2343	2860	2597	2362	2544	2281	2865	2320	2821	1468	2442	2532	2293	2306	2226	2727	2762	2561
ENSG00000012124	CD22	protein coding	19	14	19	0	1	0	0	0	0	21	21	24	82	51	44	83	80	117	27	29	39	64	49	59
ENSG00000012171	SEMA3B	protein coding	306	163	147	215	283	335	439	341	543	895	957	657	1235	458	1351	704	513	701	879	612	546	407	571	515
ENSG00000012232	EXTL3	protein coding	10812	10676	8953	3646	4151	4880	3771	4753	4523	7703	8806	10113	6929	6951	9851	4592	6401	8971	3916	4252	4077	4167	3902	4362
ENSG00000012660	ELOVL5	protein coding	20988	18670	15474	8159	9448	8910	3790	5064	4878	6894	8150	7387	4640	6120	5692	8422	9435	7744	11150	11714	10809	15205	13882	13762
ENSG00000012779	ALOX5	protein coding	200	98	90	12	18	7	84	240	265	16	18	29	21	26	47	158	164	326	487	504	275	936	2216	839
ENSG00000012822	CALCOCO1	protein coding	1063	1048	766	2401	2389	2382	3163	3019	3073	2670	2727	1953	5007	3960	4500	4365	5185	5957	5511	5862	5886	5126	5214	4969
ENSG00000012963	UBR7	protein coding	2792	2887	2647	1411	1335	1508	2218	2913	2537	2162	2640	2470	2392	2048	2612	1276	1871	2028	1748	1702	1618	2321	1931	1949
ENSG00000012983	MAP4K5	protein coding	3911	3887	3391	4863	4076	4310	4608	5221	4921	6130	6825	6426	7953	7361	11501	4988	6648	7289	5898	6074	6029	5972	6222	6020
ENSG00000013016	EHD3	protein coding	1406	1294	1200	1144	1153	1241	1159	1743	1666	1791	1885	1904	770	776	862	1229	1241	1575	1739	1680	1631	2179	2045	2270
ENSG00000013275	PSMC4	protein coding	5547	5111	5075	3260	3161	3806	2828	3544	3443	4418	4440	4357	3941	3742	3975	4046	4255	4589	5067	4074	4368	5613	4217	4822
ENSG00000013288	MAN2B2	protein coding	651	512	377	1846	1620	1638	2055	2100	2165	2080	2065	1647	2988	1967	2311	2148	2077	1742	3298	2527	2192	3939	2493	2549
ENSG00000013293	SLC7A14	protein coding	210	161	96	1223	999	1583	30	27	21	18	27	14	61	765	82	734	1745	1298	3785	4591	4031	7922	11236	7985
ENSG00000013297	CLDN11	protein coding	734	653	429	3220	2658	3153	644	1039	1635	48	75	59	95	61	104	138	178	165	141	102	135	135	120	114
ENSG00000013306	SLC25A39	protein coding	11999	10296	9105	6811	6808	7377	7413	9121	8978	6762	7236	7181	5707	5260	6719	4724	5480	6192	6786	4744	5193	8688	6117	6705
ENSG00000013364	MVP	protein coding	547	316	207	149	104	129	450	353	222	293	182	101	426	162	184	938	253	309	1184	420	621	1199	452	642
ENSG00000013374	NUB1	protein coding	2710	2394	1831	2821	2337	2374	3930	4528	4081	3766	3364	3051	3301	2847	3483	2229	2838	2952	2326	2205	2150	3060	2721	2685
ENSG00000013375	PGM3	protein coding	4910	4390	3844	3948	3898	4530	4392	5196	5993	6066	5451	6042	7470	4821	7399	6167	5079	5969	5322	4073	4362	6184	4191	4598
ENSG00000013392	RWDD2A	protein coding	483	453	419	700	680	813	748	726	1046	1159	1055	1038	1274	1039	1286	842	1255	1115	964	1055	918	1276	1148	1128
ENSG00000013441	CLK1	protein coding	2344	2378	1904	2236	3168	3454	4104	4210	3202	4704	6450	5693	5553	8049	6558	5224	7289	6834	8245	7421	8431	8855	10229	8557
ENSG00000013503	POLR3B	protein coding	1353	1337	1463	1163	1190	1358	1130	1566	1261	1953	1994	2053	1447	1396	1670	1125	1321	1338	1233	1116	1248	1515	1258	1327
ENSG00000013523	ANGEL1	protein coding	3821	3195	2875	1466	1665	1913	3084	3319	3682	4392	5785	4686	9185	11721	12261	5767	13795	16194	4405	5544	6792	4881	5795	7442
ENSG00000013561	RNF14	protein coding	1097	1351	1128	1581	1581	1862	1168	1408	1438	1394	1646	1264	1895	2242	2278	2067	2853	2555	3432	3778	3400	5090	4794	4469
ENSG00000013573	DDX11	protein coding	6945	5418	5060	2515	2085	2280	5421	5531	5126	4560	4670	4532	4064	2906	4244	2459	2550	3217	1662	989	1134	1364	904	1074
ENSG00000013583	HEBP1	protein coding	2044	1635	1392	363	364	483	543	790	1005	646	785	997	1073	1014	1802	1004	689	1284	801	459	579	1196	649	779
ENSG00000013588	GPRC5A	protein coding	109	106	84	51	36	60	43	65	57	91	60	91	442	126	535	714	47	172	2280	143	1035	2782	177	955
ENSG00000013725	CD6	protein coding	9	7	4	63	27	51	5	17	6	13	26	21	13	26	8	76	115	103	164	154	166	154	152	151
ENSG00000013810	TACC3	protein coding	9252	8258	7692	3043	2904	3587	4489	5998	6885	4010	4725	5170	3322	3501	6214	2538	2950	3837	995	628	997	1019	777	1206
ENSG00000014123	UFL1	protein coding	2470	2273	1799	3323	2975	3058	2271	2576	2663	3537	4084	3090	3800	3232	3796	2343	2615	3053	3417	3186	3891	4898	4274	4569
ENSG00000014138	POLA2	protein coding	2330	2368	2127	1916	1705	2072	1964	2855	2791	1624	2145	2388	1715	1725	2345	942	1202	1603	858	494	695	691	537	690
ENSG00000014164	ZC3H3	protein coding	1597	1396	1131	1055	1015	1235	1186	1265	1463	1665	1782	1559	1687	1117	1860	1293	1241	1413	1352	979	1089	1211	1088	1302
ENSG00000014216	CAPN1	protein coding	8994	8518	7675	8820	9656	11781	7623	9391	9560	10804	11665	10817	11783	9958	13536	8585	9156	8266	16021	12179	11652	14574	11231	10815
ENSG00000014257	ACPP	protein coding	138	100	74	512	528	578	691	919	544	622	472	507	146	169	180	25	38	42	46	49	54	139	109	96
ENSG00000014641	MDH1	protein coding	13202	12197	10386	5572	6066	7043	6023	9358	7721	6902	7226	6654	6610	6112	7333	5927	7046	6995	7206	6837	6351	9148	8539	8109
ENSG00000014824	SLC30A9	protein coding	9105	7891	6472	6345	5656	5934	6685	7841	7145	8375	8430	7247	8069	7072	8350	5554	6930	7085	7840	7608	6896	9697	9000	8342
ENSG00000014914	MTMR11	protein coding	331	225	251	63	46	54	68	54	49	76	75	80	234	169	263	173	74	212	976	229	676	1259	333	620
ENSG00000014919	COX15	protein coding	3554	2974	2758	2414	2264	2251	2837	3393	3069	2695	2949	2641	3112	2674	3221	2335	3230	3294	2951	2917	2800	3168	3154	3117
ENSG00000015133	CCDC88C	protein coding	5220	4001	3925	3499	2831	3746	4087	4609	4530	8284	8523	8168	7586	5588	9327	5136	6043	7791	8055	6848	7913	6376	5856	6682
ENSG00000015153	YAF2	protein coding	42	41	43	716	724	805	672	837	863	1181	1165	1033	1005	1179	1135	809	1114	1130	1041	1104	1077	1307	1229	1279
ENSG00000015171	ZMYND11	protein coding	2121	2272	2128	2782	2296	2866	4927	5200	5674	6720	6827	5944	7589	6728	8286	4336	5807	6060	7655	7968	7868	8974	9266	8877
ENSG00000015413	DPEP1	protein coding	581	202	199	145	81	82	607	666	568	1986	1274	1768	3507	1558	2792	3618	2937	3528	7367	4742	5344	5008	3150	3811
ENSG00000015475	BID	protein coding	871	1165	1269	534	640	618	1203	1689	1556	1413	1573	1757	837	813	1216	1244	1323	1524	1881	1511	1781	1621	1390	1539
ENSG00000015479	MATR3	protein coding	61269	56610	50391	36135	32625	33127	39775	46436	42835	45325	48552	41881	39633	36459	44027	25054	33482	38511	29813	32475	31711	29085	33528	30969
ENSG00000015520	NPC1L1	protein coding	37	32	38	126	94	119	453	454	774	1509	1521	1977	1115	1394	1370	1958	2482	2254	3820	3987	4170	3288	2952	3490
ENSG00000015532	XYLT2	protein coding	2834	2618	1894	2773	3155	2706	1912	2224	2273	1284	1785	1383	1442	1349	1673	1118	1343	1495	1042	878	852	1090	870	1038
ENSG00000015592	STMN4	protein coding	8	5	4	2	5	3	4	8	3	4	2	5	2	3	7	52	630	305	3522	6067	3970	965	2740	1238
ENSG00000015676	NUDCD3	protein coding	4212	3941	3805	4163	4022	5252	4512	5379	5674	5076	5431	5964	5209	4846	6731	3937	4507	6102	4515	4561	4734	5065	4583	5048
ENSG00000016082	ISL1	protein coding	69	68	64	423	174	195	2960	3411	2917	478	508	323	328	574	603	3612	8018	6240	26510	28001	27143	27849	33037	26281
ENSG00000016391	CHDH	protein coding	1140	956	769	586	593	616	922	1076	1445	1039	1505	1066	2888	2734	2125	1386	1963	2027	1590	1151	1247	1591	1498	1573
ENSG00000016402	IL20RA	protein coding	161	154	135	24	96	38	6	27	5	5	14	4	39	53	127	84	140	177	192	379	208	286	317	250
ENSG00000016490	CLCA1	protein coding	6	0	1	1	4	6	238	147	243	5	478	92	1	98	29	512	1187	985	69	210	298	1	34	64
ENSG00000016864	GLT8D1	protein coding	1949	1765	1631	1751	1823	1909	1920	2619	2587	2113	2291	1879	3038	2683	3206	2344	3767	3834	3301	3361	3099	3816	3526	3399
ENSG00000017260	ATP2C1	protein coding	10045	9418	7748	9624	9777	9259	7770	9518	8181	10963	11003	9734	10649	9388	12025	7797	7894	8361	10237	9585	9637	13159	12339	11102
ENSG00000017427	IGF1	protein coding	1	0	0	1	2	0	237	73	275	21	8	9	13	29	27	23	32	70	30	4	21	15	15	49
ENSG00000017797	RALBP1	protein coding	5631	4844	3833	5130	4517	4927	3823	4579	4318	3344	3372	2774	3339	2845	3927	2181	2663	2637	3125	2527	2463	3992	2770	2942
ENSG00000018189	RUFY3	protein coding	2641	2274	1949	3371	3400	3689	6094	7444	8000	5084	5258	4618	5797	6294	7405	6842	15350	10622	13589	18636	15416	15257	20195	15761
ENSG00000018236	CNTN1	protein coding	1997	1563	1596	4318	4144	2799	364	511	342	170	350	112	203	727	147	582	1649	785	3125	3650	2849	6480	8670	5166
ENSG00000018408	WWTR1	protein coding	2015	2210	1796	1824	1755	2436	1131	1632	1428	1189	1252	1089	2498	1795	2466	3434	2938	2286	945	136	503	1601	421	1162
ENSG00000018510	AGPS	protein coding	6641	6620	6287	10087	9245	9209	5157	6810	5946	7020	7039	6216	7158	6131	7049	5328	5364	7026	5101	4670	4753	5760	5275	5341
ENSG00000018625	ATP1A2	protein coding	7765	2975	4224	52	29	36	2625	1406	1389	67	42	58	25	16	27	26	34	111	28	17	37	12	83	116
ENSG00000018699	TTC27	protein coding	2479	2316	1861	916	873	905	1416	1619	1260	1372	1522	997	1203	1292	1130	790	1051	1150	887	599	642	944	598	715
ENSG00000018869	ZNF582	protein coding	269	239	234	494	379	481	436	535	476	634	595	594	623	559	709	405	445	537	444	469	446	374	415	388
ENSG00000019102	VSIG2	protein coding	6	4	1	33	25	14	226	199	157	181	83	172	334	105	263	62	55	63	46	47	61	66	24	58
ENSG00000019144	PHLDB1	protein coding	5226	4076	3668	2421	2518	2620	4985	4779	4758	10018	9940	10281	9326	4862	11099	4378	3772	5411	4330	4142	3862	2284	3187	3128
ENSG00000019485	PRDM11	protein coding	255	226	226	434	456	428	315	400	331	424	466	427	550	465	503	334	455	452	503	495	435	599	621	581
ENSG00000019505	SYT13	protein coding	2848	2094	1695	296	368	358	721	1176	1071	1126	1523	1086	2870	5898	3102	10845	15694	11389	24833	28006	28347	37584	30088	33954
ENSG00000019549	SNAI2	protein coding	43	48	30	50	24	33	169	145	183	64	81	83	100	93	120	233	213	273	448	126	332	264	124	380
ENSG00000019582	CD74	protein coding	2928	1900	1864	214	128	157	1118	865	934	1112	663	837	2994	1226	1825	3108	1769	2577	11518	2988	5855	10500	2241	4781
ENSG00000019991	HGF	protein coding	23	9	17	2	8	1	74	88	54	2	5	4	1	1	1	7	1	16	6	4	51	3	5	66
ENSG00000019995	ZRANB1	protein coding	2825	2629	2322	3322	2837	3606	3322	3858	3920	4376	4024	3752	5095	4419	5350	3337	4584	4900	4129	4790	4623	4970	5028	4868
ENSG00000020129	NCDN	protein coding	2863	2481	2659	1570	1671	1933	1782	2218	1973	1814	1825	1696	1682	1454	1752	1569	1868	1983	2619	2318	2227	2918	2980	2939
ENSG00000020181	ADGRA2	protein coding	352	276	214	8	22	10	47	78	52	61	110	118	222	111	358	253	268	308	291	193	269	368	384	463
ENSG00000020256	ZFP64	protein coding	1591	1279	1075	1669	1360	1721	1825	1928	2072	2711	2630	2486	1657	1516	1878	1261	1340	1499	1280	1340	1133	1300	1098	1216
ENSG00000020426	MNAT1	protein coding	1570	1442	1241	770	789	786	588	742	656	804	868	751	876	843	834	687	979	983	889	908	832	1012	1050	927
ENSG00000020577	SAMD4A	protein coding	655	791	431	115	188	266	39	72	51	76	165	113	2361	2174	2611	1438	1693	1287	2873	2068	1908	1373	1193	1264
ENSG00000020633	RUNX3	protein coding	101	147	61	17	14	5	2	9	6	4	0	0	3	17	9	4	15	10	7	7	6	7	6	2
ENSG00000020922	MRE11	protein coding	3134	2612	2302	2226	1966	1957	3372	3822	3013	2609	2841	2149	2768	2877	2608	1527	2388	2012	1091	840	870	1085	790	792
ENSG00000021300	PLEKHB1	protein coding	630	476	498	2703	2308	2226	2920	3060	2808	1304	1551	1013	5656	4814	3950	3069	4441	3745	3876	3730	2749	3906	2740	2893
ENSG00000021355	SERPINB1	protein coding	506	674	490	559	752	745	507	823	886	2672	2792	3790	2796	2235	3181	2352	1541	2237	2443	1899	2474	2320	1633	2290
ENSG00000021461	CYP3A43	protein coding	3	2	5	59	57	143	3	2	1	1	0	0	2	2	10	2	8	3	1	3	6	3	6	6
ENSG00000021488	SLC7A9	protein coding	5	6	3	19	11	11	10	19	18	50	39	61	97	67	101	95	67	100	140	64	63	60	70	73
ENSG00000021574	SPAST	protein coding	3106	2834	2790	3171	2862	2886	3658	4082	3696	5186	4819	4163	4291	3393	4216	2688	4118	3841	4091	4873	4331	4924	5322	4574
ENSG00000021645	NRXN3	protein coding	281	208	226	1627	1391	1331	2719	3414	2642	2997	2819	2282	2343	1946	1432	1472	2755	1600	1022	2483	1612	1735	3440	2863
ENSG00000021762	OSBPL5	protein coding	650	575	336	80	116	67	57	69	47	21	125	38	96	225	123	145	283	191	474	138	241	659	182	322
ENSG00000021776	AQR	protein coding	10687	10658	8623	5038	4847	5153	5613	7639	6683	6402	6805	5457	6228	5369	6152	4002	5162	5716	4358	4087	4175	4275	4117	4100
ENSG00000021826	CPS1	protein coding	2423	1775	2049	1890	1527	1931	4414	4612	4374	2416	2732	1754	2257	1471	1627	414	748	815	893	353	446	919	465	335
ENSG00000021852	C8B	protein coding	1	1	0	0	0	0	0	0	0	1	5	0	5	3	10	12	0	4	274	6	99	111	16	85
ENSG00000022277	RTFDC1	protein coding	2056	2035	1783	2220	2146	2264	2010	2644	2202	2449	2499	2239	2626	2293	2769	2230	2613	2575	2632	2453	2394	3269	2733	2848
ENSG00000022355	GABRA1	protein coding	81	28	49	27	56	58	37	42	109	19	3	8	2	35	7	27	161	73	33	185	90	68	405	234
ENSG00000022556	NLRP2	protein coding	139	12834	30	445	6057	33	34	6349	19	48	5824	15	26	4589	13	30	4970	19	12	4419	6	13	4340	8
ENSG00000022567	SLC45A4	protein coding	2820	2677	2183	1022	1130	1129	1010	1220	1435	2341	2449	2570	2320	1784	2217	1912	2159	2614	2288	1831	2024	2134	1949	2283
ENSG00000022840	RNF10	protein coding	8661	8115	7093	6736	6129	7437	5063	6471	6846	7193	7177	6868	7764	6821	8444	8294	9131	9715	9065	7533	8059	10044	7777	8459
ENSG00000022976	ZNF839	protein coding	677	804	771	704	972	1002	898	1481	1468	596	1075	828	701	1096	1285	552	927	1240	455	792	806	442	847	911
ENSG00000023041	ZDHHC6	protein coding	2387	2103	1951	1968	2060	2135	2989	3832	3219	2645	2676	2133	3026	2910	3250	2469	3228	3389	2570	2439	2337	2632	2326	2380
ENSG00000023171	GRAMD1B	protein coding	1618	1424	1227	3641	5289	4530	1498	2050	1821	551	532	456	713	403	481	390	663	571	1721	1760	1564	1828	1747	1649
ENSG00000023191	RNH1	protein coding	2016	2228	1798	1610	1779	2026	1304	1587	1335	1557	1874	1683	1759	1767	2091	2220	2444	2398	3628	2621	3048	4446	3192	3941
ENSG00000023228	NDUFS1	protein coding	7601	6388	6975	4631	4298	5270	5262	6176	6453	7077	6463	7251	6556	5179	6951	6930	7651	8685	10890	8589	10744	12728	9796	12130
ENSG00000023287	RB1CC1	protein coding	7706	7427	6307	5358	5311	5070	5907	6729	6715	7761	7375	6129	7610	7113	7920	7443	6911	7720	6632	6119	6734	7607	6327	6480
ENSG00000023318	ERP44	protein coding	2761	2716	2306	3029	3538	3713	2686	3491	3889	2916	2529	2825	3616	3151	3423	3426	4251	4344	5118	4468	4760	5083	4624	4554
ENSG00000023330	ALAS1	protein coding	2297	2211	2146	1518	1606	1740	1427	1811	1671	2013	2211	1999	1977	1694	2065	1933	2180	2169	2820	2923	2608	3844	4104	3320
ENSG00000023445	BIRC3	protein coding	31	20	20	21	21	28	22	30	20	19	19	29	232	492	120	116	21	55	149	18	114	400	28	65
ENSG00000023516	AKAP11	protein coding	5162	4876	4839	3805	3504	4025	5598	6528	5613	7606	7874	6639	7587	8440	7484	7684	9890	9365	12560	12795	13397	14253	14126	14316
ENSG00000023572	GLRX2	protein coding	197	144	147	85	90	109	134	168	180	198	161	189	157	108	163	259	177	173	258	168	206	320	226	258
ENSG00000023608	SNAPC1	protein coding	1128	1117	657	827	766	806	618	709	559	549	568	478	454	382	468	581	623	712	338	313	348	391	327	301
ENSG00000023697	DERA	protein coding	1204	962	798	3673	3631	3799	3502	3872	3804	2778	2338	2361	1695	1555	2125	1811	1324	1773	1485	1054	1216	1672	1257	1428
ENSG00000023734	STRAP	protein coding	16010	14695	13953	9822	9400	10083	9370	12244	10869	14112	14353	12876	12636	10213	12431	9573	9788	10421	9340	7601	8042	9139	8014	7668
ENSG00000023839	ABCC2	protein coding	81	50	53	31	24	21	52	75	167	166	118	167	230	69	205	296	88	127	293	166	238	236	257	299
ENSG00000023892	DEF6	protein coding	510	364	349	89	112	109	164	208	199	91	112	84	160	93	120	60	70	98	105	60	72	119	54	64
ENSG00000023902	PLEKHO1	protein coding	1143	1066	1057	2589	2268	3156	2242	2537	2383	6504	6702	6775	6028	5033	7724	2759	3152	3996	2661	3072	2735	2066	2681	2167
ENSG00000023909	GCLM	protein coding	1209	1325	1367	771	850	1048	375	455	509	827	938	1042	1083	1790	1405	5413	5929	6172	4254	3095	4572	4702	2631	4243
ENSG00000024048	UBR2	protein coding	3574	3466	2808	2914	2855	3144	3606	4668	4317	4585	4809	3997	4885	4835	5631	4707	5611	5655	5022	5081	5260	5467	5095	5339
ENSG00000024422	EHD2	protein coding	1183	1047	611	427	547	392	271	462	219	100	74	61	224	89	131	239	20	59	746	19	230	709	26	172
ENSG00000024526	DEPDC1	protein coding	6071	5565	4735	1272	1396	1496	1957	2754	3129	1371	2014	1627	1555	1958	2911	1133	1151	1561	633	225	470	537	344	597
ENSG00000024862	CCDC28A	protein coding	440	408	347	426	365	385	585	755	639	550	545	445	416	414	493	326	417	472	285	270	279	481	317	411
ENSG00000025039	RRAGD	protein coding	1713	1494	1225	134	105	108	46	51	21	411	657	220	1812	2206	1222	2444	3873	3640	2403	2888	2650	3841	4235	3332
ENSG00000025156	HSF2	protein coding	1422	1444	1054	2078	1940	2121	2109	2699	2485	3582	3726	3275	2771	2731	3108	1841	3011	3005	2269	2747	2353	2491	2980	2373
ENSG00000025293	PHF20	protein coding	7067	6270	4860	5217	4409	5149	4932	5968	5774	4996	4924	4584	3770	3648	4408	2447	2957	3244	2387	2453	2220	2365	2458	2243
ENSG00000025423	HSD17B6	protein coding	169	170	149	52	44	30	27	44	23	15	23	26	36	17	58	39	44	58	60	31	25	13	34	10
ENSG00000025434	NR1H3	protein coding	886	733	708	451	455	490	723	769	901	479	395	454	637	423	622	382	347	433	361	253	267	301	233	278
ENSG00000025708	TYMP	protein coding	8	10	0	46	67	32	36	38	42	25	37	14	81	45	30	109	101	111	108	94	91	86	99	77
ENSG00000025770	NCAPH2	protein coding	2636	2399	2309	1828	1880	2037	2216	2931	2527	2677	3161	3309	2507	2180	3294	1435	1704	2004	1549	1227	1426	1741	1545	1616
ENSG00000025772	TOMM34	protein coding	2828	2484	2384	2706	2731	3268	2157	2598	2531	3988	3947	3803	3697	2950	3710	2874	2915	2986	3989	3011	3029	4966	3097	3590
ENSG00000025796	SEC63	protein coding	9125	9415	8506	4418	5214	5407	5745	7204	7437	8091	7947	8160	7576	6860	8571	6404	7347	8263	8715	8544	8551	8373	8385	7629
ENSG00000025800	KPNA6	protein coding	9041	9336	7888	5281	4987	5976	5757	7553	7719	6831	7605	6653	6967	6392	7109	7764	8283	8322	8927	7994	8145	10302	8314	8903
ENSG00000026025	VIM	protein coding	8698	5331	4587	11287	7530	25288	1334	1611	2839	11273	12753	20678	39298	16767	67670	38828	5733	15765	9491	17473	9785	4048	10410	13614
ENSG00000026036	RTEL1-TNFRSF6B	protein coding	217	178	144	110	164	136	135	281	183	149	288	282	174	196	265	245	331	414	460	348	469	225	244	355
ENSG00000026103	FAS	protein coding	216	316	173	11	8	6	39	139	73	37	48	22	27	54	40	829	116	160	413	82	134	244	101	97
ENSG00000026297	RNASET2	protein coding	947	644	421	516	484	385	344	421	380	415	457	351	490	414	543	471	302	379	400	321	263	413	400	366
ENSG00000026508	CD44	protein coding	749	566	672	49	37	45	46	52	33	26	56	41	69	89	27	610	90	159	659	356	517	1859	383	485
ENSG00000026559	KCNG1	protein coding	944	768	583	6442	7308	7384	515	742	767	753	1203	913	513	276	658	193	111	172	901	162	647	1337	111	534
ENSG00000026652	AGPAT4	protein coding	3729	2813	2653	10456	9325	7884	5684	6165	4897	7140	7721	6383	10539	8928	10067	4875	8292	8281	7090	8470	7119	4853	6663	5316
ENSG00000026950	BTN3A1	protein coding	683	567	406	10	21	18	69	104	75	342	426	252	564	427	470	307	478	535	365	490	309	554	496	392
ENSG00000027001	MIPEP	protein coding	1762	1431	1374	835	878	961	1108	1535	1381	814	1032	731	948	812	906	863	1195	1392	994	591	776	1002	596	701
ENSG00000027075	PRKCH	protein coding	402	445	318	512	620	925	230	419	363	124	221	200	183	245	247	1607	1956	1606	2326	1710	1505	2618	1342	1666
ENSG00000027644	INSRR	protein coding	11	14	10	21	21	8	22	12	23	3	2	3	18	128	26	305	763	777	317	487	531	116	197	282
ENSG00000027697	IFNGR1	protein coding	1883	1677	1576	2474	2369	2503	2265	3114	2982	2764	2472	2682	2666	2102	2697	2167	2107	2367	2834	2411	2310	2883	2311	2440
ENSG00000027847	B4GALT7	protein coding	846	840	677	969	958	1072	1547	1983	2007	1415	1396	1640	1372	1084	1802	1139	1251	1334	1189	1089	1060	1233	1161	1191
ENSG00000027869	SH2D2A	protein coding	280	235	184	45	75	66	71	105	85	11	9	14	3	3	6	13	15	14	8	11	10	12	12	9
ENSG00000028116	VRK2	protein coding	1496	1379	1303	1235	1297	1394	1245	1514	1474	1167	1352	1127	1448	1122	1474	1058	711	765	742	493	504	862	515	573
ENSG00000028137	TNFRSF1B	protein coding	257	320	208	5	7	6	14	37	39	10	9	9	13	11	23	6	4	37	19	4	10	16	7	21
ENSG00000028203	VEZT	protein coding	3496	4088	3179	11151	11039	10576	18421	25757	20185	7350	7899	7341	9358	9856	11868	4219	6643	6225	5417	6409	5760	6465	7590	6145
ENSG00000028277	POU2F2	protein coding	948	729	634	162	156	155	325	305	368	458	342	367	406	313	417	2630	5483	5663	4678	5222	4828	1293	1488	1760
ENSG00000028310	BRD9	protein coding	3080	2589	2649	2606	2440	2849	3636	4078	3917	4546	4490	4629	3885	2998	4201	2874	2608	3818	2671	2102	2536	1783	1727	1848
ENSG00000028528	SNX1	protein coding	3658	4588	3944	3071	3323	3645	4901	6019	6217	6260	6583	5672	6313	5757	6846	5331	6606	7661	6703	6849	6845	7538	7594	7825
ENSG00000028839	TBPL1	protein coding	2018	1942	1896	1019	1316	1202	1394	1615	1389	1692	1777	1473	1546	1878	1800	1356	2131	2138	1690	2415	2012	1993	2320	1855
ENSG00000029153	ARNTL2	protein coding	1165	1319	1077	1721	2104	2328	915	1434	1214	1225	1591	1247	1381	1508	1659	724	1036	1055	1014	939	1042	1376	1050	1181
ENSG00000029363	BCLAF1	protein coding	17194	16727	17239	14025	12747	14118	20359	23005	21670	26809	28077	25425	24692	21657	26336	16095	18262	22155	16762	16486	17573	16866	17436	16486
ENSG00000029364	SLC39A9	protein coding	3343	3046	2630	3738	3574	3983	3805	4753	5151	5013	4702	4920	5313	5068	5904	5818	7874	7430	8978	8599	8735	10700	9680	10035
ENSG00000029534	ANK1	protein coding	604	585	770	21	28	37	102	314	246	142	227	99	151	1119	180	2629	4161	4440	1375	1237	1220	673	810	783
ENSG00000029639	TFB1M	protein coding	1553	1456	1422	498	557	674	819	1083	1080	672	700	753	726	634	855	449	580	733	499	510	499	565	584	639
ENSG00000029725	RABEP1	protein coding	5132	4828	4198	3753	3272	3705	3276	3842	3671	5978	6043	5634	6384	5759	6350	4360	5696	5699	6354	6838	6390	8246	9025	7153
ENSG00000030066	NUP160	protein coding	13796	13239	11829	8918	8264	9112	13633	18596	15541	17490	17485	16065	10458	9706	12744	6419	7843	9519	5851	5735	5830	5847	5581	5545
ENSG00000030110	BAK1	protein coding	2360	2125	2264	1609	1650	2030	2078	2863	2949	1598	1608	1994	1624	1289	1966	1276	1405	1781	1412	1060	1308	1398	957	1403
ENSG00000030419	IKZF2	protein coding	616	520	486	729	565	605	1602	2025	1645	948	1374	827	1388	880	1233	1445	964	1037	3705	2636	2492	4188	2064	2240
ENSG00000030582	GRN	protein coding	7164	5636	5057	12167	12181	12751	10305	12107	13575	4981	5598	5590	7483	4828	7053	8831	6472	6897	12558	8234	9409	15890	9846	12326
ENSG00000031003	FAM13B	protein coding	1691	1591	1471	2935	2676	2632	2853	3577	3218	5472	5974	5006	6251	6332	7044	3919	5182	5407	4366	4606	4783	4526	4927	4625
ENSG00000031081	ARHGAP31	protein coding	877	839	669	157	119	148	199	187	374	321	444	496	364	155	495	350	65	166	152	37	91	211	41	99
ENSG00000031691	CENPQ	protein coding	837	664	795	744	658	661	882	1119	1174	605	686	768	482	442	753	315	287	391	148	142	183	158	179	226
ENSG00000031698	SARS	protein coding	5711	5527	5445	4529	4466	5796	4458	5880	5203	12269	9110	13224	6169	5389	7356	7035	6227	6825	8505	8327	8145	10513	9401	9372
ENSG00000031823	RANBP3	protein coding	4082	3770	3410	2640	2492	2982	3202	3979	3813	4599	5008	4914	4596	3921	5394	3715	5061	5142	4885	4476	4483	4576	4468	4669
ENSG00000032219	ARID4A	protein coding	1181	1284	1090	2274	2200	2068	1601	1879	2069	1788	1712	1507	2153	1972	2431	1401	1732	2001	1606	1817	1918	1933	2238	1908
ENSG00000032389	TSSC1	protein coding	1142	1096	970	1232	1163	1381	1038	1506	1273	1312	1324	1392	1082	1001	1310	986	1110	1199	1317	1249	1053	1250	1322	1157
ENSG00000032444	PNPLA6	protein coding	5115	3251	2862	3021	3083	3317	2795	3126	2589	3653	3160	2728	3216	1844	2814	2423	2619	2088	4089	3568	3349	3797	3864	3954
ENSG00000032742	IFT88	protein coding	421	540	343	901	1039	875	932	1150	983	1069	1624	923	1807	1919	1620	986	1703	1484	867	1155	846	865	1138	896
ENSG00000033011	ALG1	protein coding	1542	1273	1511	1029	1109	1249	1688	2179	2050	1752	1703	1743	1434	1132	1428	1552	1784	2108	2634	1879	2172	2301	1889	2400
ENSG00000033030	ZCCHC8	protein coding	2254	1966	2151	1826	1716	1960	2065	2482	2369	3218	2409	3013	2659	2241	2756	2695	2164	2444	2129	2009	2045	2339	2145	2151
ENSG00000033050	ABCF2	protein coding	3794	3603	3548	3235	3020	3468	3828	4308	3797	5570	5198	5211	3985	3397	4159	3590	3772	4318	3709	2994	3118	3793	3141	3244
ENSG00000033100	CHPF2	protein coding	1159	1188	1234	2094	2297	2353	2845	3106	3395	3317	3232	3424	4264	3375	3886	4036	4284	4599	6363	4634	4859	7196	5216	5830
ENSG00000033122	LRRC7	protein coding	12	20	15	345	219	351	71	83	137	1325	1252	1293	7231	1132	6370	966	346	489	786	167	426	1015	741	538
ENSG00000033170	FUT8	protein coding	1248	1119	985	4226	5003	4384	2401	3340	4670	567	679	641	869	926	1050	5613	3400	2779	4534	2879	3767	5219	2957	3808
ENSG00000033178	UBA6	protein coding	7309	7238	5526	4897	4452	4953	4897	6802	6645	6017	6636	5485	6952	6874	7964	4846	5668	5892	5096	5733	5518	5647	5872	5294
ENSG00000033327	GAB2	protein coding	1261	918	790	4310	4515	6805	958	1465	1585	1596	2678	2266	3259	3500	4478	2829	4046	4153	5854	5721	5860	6551	6641	5736
ENSG00000033627	ATP6V0A1	protein coding	3281	2909	2558	2813	3064	3188	3076	3903	3724	4211	4376	3761	5305	5322	5168	5129	7861	7238	10553	11684	10813	11288	13924	11844
ENSG00000033800	PIAS1	protein coding	2077	2115	1779	1872	1746	1920	3243	4063	3798	4196	4472	3790	4236	4180	5437	2890	4359	4189	4079	3825	4116	4075	3663	4052
ENSG00000033867	SLC4A7	protein coding	12109	12433	8504	2995	3292	3848	5412	5721	5743	9671	10558	9374	9441	6801	11403	5048	5673	7278	5248	6004	6116	5149	5623	5057
ENSG00000034053	APBA2	protein coding	2570	1770	1418	2939	2508	2398	2301	2647	2340	4977	5159	4494	3530	3393	4810	1763	3373	3720	2051	3534	2733	1606	3604	2835
ENSG00000034152	MAP2K3	protein coding	1934	1908	1789	1149	1260	1578	1468	2101	2223	1869	1768	1708	1404	1127	1394	1320	1320	1585	1037	799	754	1088	798	871
ENSG00000034239	EFCAB1	protein coding	2	6	1	12	13	19	23	37	29	115	323	35	242	197	57	1479	2422	2249	202	536	327	124	412	273
ENSG00000034510	TMSB10	protein coding	14658	13372	11017	42020	41265	45395	21952	28196	24150	23986	24391	28153	31974	23630	39144	18834	14182	18814	18204	14525	13913	16447	14159	12553
ENSG00000034533	ASTE1	protein coding	411	394	368	481	361	522	417	513	469	684	729	561	795	598	780	380	602	630	490	505	479	573	652	557
ENSG00000034677	RNF19A	protein coding	1016	913	658	4617	4630	4352	2481	2864	3139	2377	2449	2103	3867	3979	3900	3320	2312	2220	4781	2513	2892	4371	2800	2695
ENSG00000034693	PEX3	protein coding	1448	1443	1161	551	505	478	550	708	524	673	754	566	1078	786	1064	772	682	689	727	747	645	961	924	816
ENSG00000034713	GABARAPL2	protein coding	2175	2135	1829	2135	1937	1997	2092	2645	2274	2384	2508	2174	2599	2872	2781	3029	4415	4041	5442	6126	5493	6526	6825	6099
ENSG00000035115	SH3YL1	protein coding	2551	2034	1947	2191	1708	1929	4066	4167	4230	9331	8856	7979	8264	6698	6798	3423	3817	4052	3166	2569	2452	4928	3368	3398
ENSG00000035141	FAM136A	protein coding	7037	6099	6313	5059	4948	5598	5926	6919	6622	5774	5757	5798	4646	4006	5160	3592	3806	4397	3588	3185	3372	4206	3845	3936
ENSG00000035403	VCL	protein coding	44867	38655	36836	23924	30622	47231	6992	10604	9146	10064	14486	11428	21778	23501	29696	15606	9350	11506	11907	5781	8407	8963	5880	7527
ENSG00000035499	DEPDC1B	protein coding	5396	5500	4450	970	963	992	2367	3611	2967	2764	3264	3308	1723	2597	3209	1938	1923	2996	582	298	490	344	368	518
ENSG00000035664	DAPK2	protein coding	129	135	102	92	111	129	135	233	263	198	241	115	250	249	163	399	160	112	573	236	120	736	265	217
ENSG00000035681	NSMAF	protein coding	1642	1589	1486	1993	1729	1952	3703	4452	3840	3994	3751	3567	2849	2152	2951	1815	1724	1812	1610	1491	1436	1772	1829	1632
ENSG00000035687	ADSS	protein coding	8611	7744	6657	2603	2538	2749	5262	6003	4104	5169	6384	4057	3098	2255	2940	2865	2415	2393	2575	2215	2131	2972	2681	2419
ENSG00000035862	TIMP2	protein coding	3161	2833	2871	3694	3602	3997	3262	4314	3765	4719	5491	4457	7084	6281	8600	4884	4775	4877	9583	8177	7804	9983	7390	7068
ENSG00000035928	RFC1	protein coding	9193	8230	7615	4195	3755	4252	5013	6488	6203	6348	6814	6355	6321	5358	7369	3375	3551	4544	2570	2319	2502	2709	2737	2778
ENSG00000036054	TBC1D23	protein coding	2119	2086	1756	1859	1895	1945	2283	3072	2802	2349	2526	2184	3086	2778	3316	3164	2314	2609	2512	2270	2275	3082	2681	2727
ENSG00000036257	CUL3	protein coding	7610	6882	6241	5623	5120	5625	5690	6562	6220	7776	7460	6641	7321	6237	7562	5425	6451	6681	6139	6174	5794	7014	6441	6216
ENSG00000036448	MYOM2	protein coding	41	50	3	57	50	10	57	93	18	63	106	5	149	124	27	103	127	48	83	134	20	121	164	27
ENSG00000036530	CYP46A1	protein coding	58	77	54	38	46	60	74	56	55	266	367	203	330	292	235	236	487	302	728	703	529	1195	995	770
ENSG00000036549	ZZZ3	protein coding	5366	4982	4191	3363	3208	3293	4908	5813	5218	6033	6265	5490	5576	4793	6086	4278	4893	5043	4851	4967	4931	5545	5378	5156
ENSG00000036565	SLC18A1	protein coding	9	10	6	2	4	7	7	6	11	11	17	34	207	741	239	2166	3406	2570	5499	4974	3112	6193	4642	3969
ENSG00000036672	USP2	protein coding	550	434	339	2431	2153	2792	322	398	346	596	501	588	715	567	743	493	562	518	370	400	457	407	371	511
ENSG00000036828	CASR	protein coding	28	39	15	3	7	7	5	8	7	1	6	9	44	25	59	791	1013	1316	3084	2734	2964	4801	5677	5493
ENSG00000037042	TUBG2	protein coding	1189	996	735	1328	1319	1365	1484	1717	1822	1180	1432	1062	1493	1180	1449	1467	1554	1426	1853	1697	1624	1900	1819	1837
ENSG00000037241	RPL26L1	protein coding	842	754	692	684	659	734	589	782	645	627	697	624	627	576	751	577	730	755	733	691	557	856	740	820
ENSG00000037280	FLT4	protein coding	1136	1035	817	344	306	255	258	491	239	435	584	310	835	429	425	131	203	206	72	88	69	16	49	51
ENSG00000037474	NSUN2	protein coding	8873	8762	8246	5136	5025	5863	5232	6470	6449	5910	5884	5601	4790	3916	5267	4386	4497	5410	5291	4059	4460	5179	3983	4561
ENSG00000037637	FBXO42	protein coding	2305	2185	1744	2787	2082	1964	1669	2027	1925	2768	2676	2427	3004	3162	3815	2546	3817	3596	2861	3134	2762	3298	3285	3132
ENSG00000037749	MFAP3	protein coding	3088	2873	2796	4253	4254	4415	4271	5345	4975	4307	4204	3683	4698	4355	4548	3758	5629	5305	5285	5707	5249	5703	6096	5457
ENSG00000037757	MRI1	protein coding	1409	760	1008	1014	857	1156	900	760	1245	958	777	1104	1036	635	1311	1155	1283	2113	2304	1669	2726	2245	1700	2718
ENSG00000037897	METTL1	protein coding	635	577	626	472	433	550	725	748	631	812	854	887	381	395	412	493	451	695	423	276	311	450	288	347
ENSG00000038002	AGA	protein coding	235	408	390	429	772	650	370	953	772	449	1129	985	492	974	992	534	857	872	512	1035	927	690	1333	1200
ENSG00000038210	PI4K2B	protein coding	2302	2025	1639	2252	1970	1890	2983	4158	2798	3916	3596	3195	2843	2210	2463	1596	1559	1603	1954	1162	1384	2397	1523	1676
ENSG00000038219	BOD1L1	protein coding	7261	6765	6419	6608	6398	6829	7198	8774	8693	8233	8709	7563	7590	6900	8962	5133	5428	6397	5251	4817	5198	4952	4898	4637
ENSG00000038274	MAT2B	protein coding	5289	5033	4486	2929	2756	2848	2887	3425	2816	4448	4367	3799	3583	3006	3791	2459	2128	2812	1916	1204	1479	1839	1040	1476
ENSG00000038295	TLL1	protein coding	101	82	96	75	37	82	15	36	14	146	233	134	328	479	482	706	218	276	203	104	174	207	83	112
ENSG00000038358	EDC4	protein coding	3517	3101	3192	2846	2677	3312	3920	4582	4369	4984	5282	4983	5054	4366	5263	4277	4602	4942	4757	3911	4208	4335	3658	4266
ENSG00000038382	TRIO	protein coding	6564	5686	4991	4315	4097	5258	7560	8920	8860	14545	15558	14265	16776	15799	19512	11225	13913	13879	15124	14304	13860	11802	11342	10584
ENSG00000038427	VCAN	protein coding	45868	56830	51029	24142	25545	20629	178289	195985	236505	126132	127640	190149	53712	46070	90398	15305	10651	21096	15953	16463	14193	7952	12200	11160
ENSG00000038532	CLEC16A	protein coding	1085	1172	1033	1550	1573	1847	1235	1903	1674	2176	2345	2001	3104	2510	3240	1910	2751	2435	2884	3103	2724	2689	3057	2744
ENSG00000038945	MSR1	protein coding	1	2	0	255	180	158	115	108	204	162	121	158	60	22	53	17	15	25	68	5	28	32	13	22
ENSG00000039068	CDH1	protein coding	26195	20536	18924	5534	5793	4102	17017	19946	14321	22242	24180	18655	35109	37363	30812	25486	27241	22302	48970	22973	33716	49203	23341	36574
ENSG00000039123	SKIV2L2	protein coding	11913	10679	9734	5837	5468	5898	6171	7517	6893	6010	6151	5402	5161	4955	5628	4214	5293	5621	5860	5355	5801	6874	6391	6323
ENSG00000039139	DNAH5	protein coding	183	169	108	84	107	76	147	202	148	215	428	162	1994	1347	1020	680	1361	1181	578	928	821	575	773	660
ENSG00000039319	ZFYVE16	protein coding	3721	3707	2903	6018	6042	6401	5087	7116	6534	6511	6921	5747	8588	8357	9387	5059	7016	7525	4873	5470	5297	5083	5731	5213
ENSG00000039523	RIPOR1	protein coding	867	991	608	1909	2569	3092	3596	3839	3938	3640	4367	3681	4768	4732	5064	2654	3156	3250	3919	4039	3711	3097	3423	3263
ENSG00000039537	C6	protein coding	1	1	3	21	15	12	10	10	10	1	3	0	73	121	33	183	661	407	308	440	282	302	335	264
ENSG00000039560	RAI14	protein coding	11937	10123	10035	6965	5882	7435	7381	7944	7440	9176	9506	9267	11010	10158	11513	9222	4815	6105	6391	3055	4293	5214	2014	3324
ENSG00000039600	SOX30	protein coding	52	13	84	22	19	731	5	3	187	6	2	169	14	18	338	19	25	534	18	11	395	16	18	375
ENSG00000039650	PNKP	protein coding	2725	2190	1989	1524	1804	2128	1731	2560	2403	1526	1977	2131	1750	1459	2135	1438	1887	2112	1756	1484	1791	1633	1433	1816
ENSG00000039987	BEST2	protein coding	270	140	146	76	58	41	143	115	41	0	0	1	1	2	7	2	2	3	4	1	2	7	11	3
ENSG00000040199	PHLPP2	protein coding	2704	2069	1902	2192	1655	2054	1995	1873	2068	2869	3044	2374	3570	2518	4132	1747	2279	2114	2426	2194	2179	2667	2518	2472
ENSG00000040275	SPDL1	protein coding	3533	3622	3353	2419	2466	2601	3030	4113	3878	2401	2772	2748	2765	2653	3488	1934	2772	3440	1438	1385	1573	1555	1301	1751
ENSG00000040341	STAU2	protein coding	4666	4302	3806	5831	5340	6060	5244	6383	6736	5715	5797	5261	5693	4641	5931	2729	4010	3854	4062	4555	4020	4438	4941	4114
ENSG00000040487	PQLC2	protein coding	745	610	564	1060	1043	1132	1227	1165	1356	1621	1483	1736	1695	1164	1674	1866	1616	1663	2409	1744	1904	2442	1786	2260
ENSG00000040531	CTNS	protein coding	732	617	745	1147	1265	1460	1188	1420	1501	2136	2043	2042	1292	1200	1406	1513	1394	1645	1712	1408	1518	2098	1643	1798
ENSG00000040608	RTN4R	protein coding	1385	1024	742	684	897	1023	151	249	238	580	814	851	450	444	828	332	451	230	312	331	218	214	295	297
ENSG00000040633	PHF23	protein coding	2353	2240	2484	4222	4101	4358	2933	3082	3218	3171	3390	3373	2877	2633	3479	2320	3042	3238	3072	3188	2972	3547	3481	3533
ENSG00000040731	CDH10	protein coding	13	15	8	116	119	114	47	77	88	1095	986	638	5324	3181	2484	1970	4824	4052	2402	2808	2868	2662	2969	3098
ENSG00000040933	INPP4A	protein coding	3285	3177	2730	20206	18465	17190	4097	4881	5202	5042	4401	4198	4397	3371	4408	3026	4583	4648	4448	4698	4726	5544	5436	5657
ENSG00000041353	RAB27B	protein coding	44	43	42	17	39	73	65	92	65	84	118	78	1238	641	2123	12996	239	694	2002	295	532	1664	1433	1109
ENSG00000041357	PSMA4	protein coding	9839	9798	9151	5229	5369	5519	5329	7091	6342	6539	7170	6504	6695	6021	7281	4710	5400	6371	4995	4180	4414	5298	4838	4642
ENSG00000041515	MYO16	protein coding	10	11	8	36	129	30	97	378	67	43	88	42	597	669	591	918	1648	1562	1671	1483	1888	1539	1045	1348
ENSG00000041802	LSG1	protein coding	3575	3447	3368	1970	2193	2294	2874	3256	3135	3616	3622	3543	2718	2355	2905	2965	3034	3470	2593	2187	2354	2593	2230	2380
ENSG00000041880	PARP3	protein coding	128	94	94	273	287	233	249	250	263	267	316	195	375	303	407	258	325	318	346	428	368	468	497	490
ENSG00000041982	TNC	protein coding	1516	2009	1828	35090	26012	36433	2204	1438	3603	2333	1442	1774	1046	294	789	5111	528	1849	33944	420	12116	11374	386	5481
ENSG00000041988	THAP3	protein coding	611	581	445	488	368	447	575	598	647	918	837	858	812	740	958	654	843	829	871	862	725	942	980	960
ENSG00000042062	RIPOR3	protein coding	588	529	347	4	4	5	53	56	31	15	11	17	35	22	31	101	31	53	43	7	54	22	9	27
ENSG00000042088	TDP1	protein coding	4436	3714	2572	2360	1797	1825	2575	2936	2770	2867	2826	2385	2540	2339	2811	1448	1779	2028	1343	1285	1211	1224	1114	920
ENSG00000042286	AIFM2	protein coding	327	302	366	376	414	421	273	395	339	292	335	368	720	628	626	609	390	515	537	334	418	512	450	529
ENSG00000042317	SPATA7	protein coding	549	505	402	1102	1037	1227	1729	2268	2385	2657	3190	2534	2691	2153	2689	891	1701	1464	759	1482	1020	1071	1658	1297
ENSG00000042429	MED17	protein coding	1722	1708	1570	2727	2712	3055	2667	3400	3056	4567	4012	4121	4048	3450	4393	3248	3279	3416	3479	3127	3115	3110	3093	2718
ENSG00000042445	RETSAT	protein coding	1319	1252	810	712	819	843	729	1029	890	574	725	439	1023	910	716	2157	1437	1127	3087	2320	2094	2869	2205	2157
ENSG00000042493	CAPG	protein coding	2203	1698	1542	929	1036	1053	809	1107	884	345	372	433	1529	744	1220	268	140	236	1041	247	654	1967	170	668
ENSG00000042753	AP2S1	protein coding	4154	3864	3452	1971	2052	2445	2186	3465	3234	1682	1839	2107	2026	1637	2449	1841	2189	2376	2471	2094	1991	3000	2403	2527
ENSG00000042781	USH2A	protein coding	19	22	17	94	109	147	13	12	20	33	32	31	107	337	88	516	1143	588	1505	1331	1675	1647	1076	2017
ENSG00000042832	TG	protein coding	2	1	3	11	5	16	10	6	8	61	80	58	80	24	87	217	76	147	87	30	45	50	6	21
ENSG00000042980	ADAM28	protein coding	162	89	128	242	219	323	3190	3514	2167	2068	2005	1186	556	238	218	75	82	86	120	90	86	204	125	123
ENSG00000043039	BARX2	protein coding	5	1	0	8	6	3	1	3	1	1	3	4	94	177	50	439	1021	638	907	42	365	1431	155	550
ENSG00000043093	DCUN1D1	protein coding	3255	3238	3169	3060	2917	2981	2788	3262	3266	3671	3741	3230	3793	3233	3960	2535	2807	3113	2700	2850	2658	3190	2825	2862
ENSG00000043143	JADE2	protein coding	1902	2125	2383	1345	1814	2171	1074	1693	1921	51	109	70	477	350	609	912	430	785	1641	1383	1475	1620	1876	1915
ENSG00000043355	ZIC2	protein coding	8561	5085	6071	13962	13125	12239	1078	1656	2974	72	87	61	16	16	23	23	35	47	25	29	25	22	66	78
ENSG00000043514	TRIT1	protein coding	2745	2925	2008	2026	1974	1884	1955	2406	1991	2423	2530	2119	2075	1988	2420	1611	2257	2354	2080	1947	1755	1940	1892	1605
ENSG00000044012	GUCA2B	protein coding	1	0	1	0	0	0	0	3	0	0	3	1	25	102	37	110	169	149	131	256	174	138	160	158
ENSG00000044090	CUL7	protein coding	2503	2000	1292	4057	3705	3600	5215	5552	5333	7158	7324	6512	7338	6024	6845	5738	6467	6698	9577	7522	7479	10032	8599	8644
ENSG00000044115	CTNNA1	protein coding	29682	28658	25121	20505	18354	23205	18702	19811	22342	29220	29490	28295	31772	25365	34536	16269	16638	20488	19608	16059	16834	18587	14053	15676
ENSG00000044459	CNTLN	protein coding	2237	1701	1591	1172	924	1071	1035	1272	1107	915	1337	875	890	864	758	538	563	598	459	396	393	458	426	432
ENSG00000044524	EPHA3	protein coding	247	195	97	320	143	77	6	2	1	230	100	100	23	19	22	143	99	160	407	264	308	1216	926	919
ENSG00000044574	HSPA5	protein coding	34648	36582	37844	48737	58199	60172	19329	29662	34409	54455	39904	65381	28903	27001	28720	33373	39939	41318	56792	45124	47459	51064	45511	43907
ENSG00000046604	DSG2	protein coding	27586	28425	26367	25534	25667	27087	34273	35805	38887	37679	47004	47057	25310	26972	33663	17275	16933	18748	18295	10066	15644	18329	9112	13337
ENSG00000046889	PREX2	protein coding	6272	6907	6698	2744	3123	3752	1107	1637	1099	2659	4785	3169	2386	2079	2989	636	949	1915	169	221	320	237	257	471
ENSG00000047056	WDR37	protein coding	1461	1260	1244	1057	954	1150	1235	1543	1564	1811	1955	1830	2137	1694	2419	1876	2372	2659	3112	3072	2993	3526	3515	3353
ENSG00000047188	YTHDC2	protein coding	4302	4346	4083	3247	2850	3736	3163	3907	4295	4509	5020	4789	5917	5699	6265	3752	4332	4645	3563	3143	3500	3435	3505	3473
ENSG00000047249	ATP6V1H	protein coding	1675	1532	1394	1947	1892	2099	1724	2098	1771	2318	2222	2003	2260	2058	2291	3173	3732	3435	3461	3534	3177	4234	4078	3636
ENSG00000047315	POLR2B	protein coding	12428	12157	10593	10139	9543	10458	10854	13290	12342	12150	12797	10696	12053	11099	12470	11056	13113	13069	13618	12547	12574	13375	12443	11967
ENSG00000047346	FAM214A	protein coding	829	737	607	2720	2552	2066	2521	3294	3477	3517	4196	3185	5274	7318	5268	9613	13731	14146	10882	10485	10560	9977	8219	8865
ENSG00000047365	ARAP2	protein coding	73	91	92	299	387	362	286	424	461	671	1376	858	856	896	1132	408	388	468	546	186	455	908	198	408
ENSG00000047410	TPR	protein coding	20239	18343	16125	17045	14895	16338	19173	21084	21329	21236	22503	19471	20401	18163	23177	15264	16674	19302	15350	13665	14591	13154	12346	12088
ENSG00000047457	CP	protein coding	79	99	118	4	3	2	3	5	2	7	11	10	22	21	18	90	64	87	203	4	44	71	14	65
ENSG00000047578	KIAA0556	protein coding	1544	1260	1210	2006	1816	2155	2648	3187	3151	3115	3395	2659	4157	3253	4129	2805	3348	3938	2591	2474	2624	2508	2295	2514
ENSG00000047579	DTNBP1	protein coding	459	369	410	585	566	716	748	841	838	672	757	582	725	674	841	461	600	585	716	726	649	910	885	755
ENSG00000047617	ANO2	protein coding	302	201	207	852	467	481	644	512	418	240	184	145	267	183	208	62	125	129	121	41	47	86	15	30
ENSG00000047621	C12orf4	protein coding	768	779	770	708	714	763	738	1071	937	968	1114	893	1362	1404	1354	1154	1372	1458	1608	1496	1519	2361	1901	1776
ENSG00000047662	FAM184B	protein coding	132	104	113	25	7	7	20	10	16	14	20	13	23	22	18	32	56	58	40	60	66	58	185	176
ENSG00000047849	MAP4	protein coding	22887	19637	17029	14383	13626	18481	9167	11807	13300	8677	8869	9435	13529	11836	15896	8716	8134	8959	11662	9680	9668	10452	9503	9515
ENSG00000047932	GOPC	protein coding	3107	3248	2700	4079	3862	3982	5967	7266	6225	6830	7640	6298	7235	7354	7809	5809	9041	8527	9306	10288	9686	10878	11239	10523
ENSG00000047936	ROS1	protein coding	0	0	3	0	0	0	0	2	0	70	148	74	42	257	90	85	542	449	246	809	560	145	409	402
ENSG00000048028	USP28	protein coding	14233	14000	10790	4566	4002	4471	4557	5095	5158	4075	4071	3407	4370	4308	5889	2683	2936	3422	1661	1469	1576	1456	1378	1583
ENSG00000048052	HDAC9	protein coding	1215	607	818	32	25	37	40	57	56	70	89	93	302	761	446	547	336	376	625	587	433	1392	1323	728
ENSG00000048140	TSPAN17	protein coding	3863	3437	3142	3292	3262	3374	2642	3024	3033	2828	2900	2443	3088	2783	3165	1983	2655	2450	3119	3307	2866	4225	3562	3552
ENSG00000048162	NOP16	protein coding	2028	1895	1927	546	517	665	934	996	845	641	695	708	431	437	496	773	819	1023	1015	587	773	1091	725	854
ENSG00000048342	CC2D2A	protein coding	1214	941	876	851	778	711	1406	1540	1316	1766	2055	1493	2186	1568	1517	2020	2762	2883	1727	1925	1780	1709	1944	1927
ENSG00000048392	RRM2B	protein coding	9313	8620	6141	1411	1401	1727	1426	2143	1844	2047	2209	1580	2241	1948	1951	4317	2696	2549	5259	3845	4029	6267	4580	4632
ENSG00000048405	ZNF800	protein coding	308	308	309	703	665	827	894	1027	1161	1477	1314	1079	1477	1412	1366	1249	1637	1626	1755	1639	1594	1966	1736	1712
ENSG00000048471	SNX29	protein coding	629	692	598	570	575	813	796	1318	1249	847	1066	888	1371	1416	1500	1247	2041	1946	1898	1738	2035	2384	1894	2503
ENSG00000048540	LMO3	protein coding	2080	993	978	25	17	33	69	124	18	2694	3480	1283	5565	7677	4090	1932	3638	3646	1438	2510	2188	1312	1859	1449
ENSG00000048544	MRPS10	protein coding	2761	2428	2228	1942	1713	1778	1761	2440	2135	1980	1799	1651	2092	1354	1903	2733	1507	1817	2268	1467	1620	2539	1761	1945
ENSG00000048545	GUCA1A	protein coding	491	414	359	230	94	103	54	41	50	81	40	46	64	27	77	38	27	34	24	44	16	27	21	20
ENSG00000048649	RSF1	protein coding	8739	7081	6729	6616	5588	6056	5945	6544	6449	9033	8890	7680	9336	8289	10413	4899	6957	7856	7673	8407	8053	7709	8895	7846
ENSG00000048707	VPS13D	protein coding	5360	5091	4230	3496	2980	3511	3760	5115	4771	4984	5366	4507	6387	5533	6669	5695	5897	6942	4926	4598	4862	5371	5249	5443
ENSG00000048740	CELF2	protein coding	3234	3092	2848	17534	15452	16209	6262	5845	5154	7165	6208	4655	3152	2002	3498	3767	2106	2660	4432	3559	3838	6355	6202	6049
ENSG00000048828	FAM120A	protein coding	7970	7097	7065	2862	2999	3572	4140	4439	4538	4525	4838	4182	5081	4695	5397	5488	6144	6693	7379	5108	6127	9859	6474	8247
ENSG00000048991	R3HDM1	protein coding	6205	5509	5085	3307	3182	3717	4424	5397	5254	5469	5689	4943	5239	4833	5842	3696	5473	5512	8102	8573	8906	9046	10824	10412
ENSG00000049089	COL9A2	protein coding	340	262	170	6105	4288	4608	20746	21795	29748	12237	15558	24173	2234	761	2201	611	546	529	1027	1223	541	641	989	567
ENSG00000049130	KITLG	protein coding	738	937	652	146	139	114	4049	6093	7554	975	1094	1277	677	1878	1547	4484	2217	3508	2841	794	2010	2196	875	1598
ENSG00000049167	ERCC8	protein coding	1002	1048	1014	613	627	701	1001	1540	1277	1180	1317	1208	882	1002	1096	647	1004	1079	756	910	836	867	997	957
ENSG00000049192	ADAMTS6	protein coding	217	122	158	151	165	106	932	1286	636	818	762	330	906	898	619	303	669	526	869	997	841	491	650	569
ENSG00000049239	H6PD	protein coding	1640	1446	901	5135	3794	5215	5017	4113	6119	6846	7625	6962	7797	6391	8966	3318	4123	4653	2841	2503	2403	2484	2397	2557
ENSG00000049245	VAMP3	protein coding	3151	3027	2608	3173	2955	3320	2755	3307	3001	4100	4370	3711	4683	4544	5042	4545	4817	4881	5679	4461	4905	6606	4967	5690
ENSG00000049246	PER3	protein coding	1664	1409	1036	417	462	380	294	343	222	395	525	347	216	306	254	161	282	197	383	423	362	928	1025	843
ENSG00000049249	TNFRSF9	protein coding	1	0	2	1	2	3	0	1	1	4	3	10	303	1019	315	197	38	54	159	1	81	68	7	11
ENSG00000049283	EPN3	protein coding	236	132	171	0	2	0	33	55	20	4	17	11	12	35	24	78	61	69	621	27	361	564	59	349
ENSG00000049323	LTBP1	protein coding	4487	3505	2808	4724	3467	5191	8867	8773	13292	11361	14774	13784	11493	9761	17339	7657	3177	4794	3263	1071	2561	1950	934	1218
ENSG00000049449	RCN1	protein coding	8827	8259	7891	6989	8641	7759	8954	11328	10117	17230	14354	17531	9196	9019	11132	9722	7060	8558	8126	8581	6893	9210	9528	7601
ENSG00000049540	ELN	protein coding	518	446	569	28	29	28	156	206	336	32	23	67	41	14	39	29	17	39	50	33	73	35	12	79
ENSG00000049541	RFC2	protein coding	3360	3643	3123	2169	1970	2219	2167	2700	2524	2008	2359	2453	2155	1655	2341	1262	1210	1586	866	546	664	883	617	793
ENSG00000049618	ARID1B	protein coding	6181	5365	4962	6169	5425	6339	8683	9028	9426	10610	10801	9635	9709	9063	12503	5732	8995	10313	10396	12354	10782	9427	11923	9848
ENSG00000049656	CLPTM1L	protein coding	5474	4905	5278	3793	3707	4354	3587	4426	4507	5091	5219	5350	4689	4455	5382	5206	5994	6798	8290	7271	7284	9507	7757	7975
ENSG00000049759	NEDD4L	protein coding	9003	8222	6374	7718	5010	5354	12570	13238	15825	11896	8415	10030	10660	9772	13228	12741	9902	12939	7708	5703	6919	9165	6145	7385
ENSG00000049860	HEXB	protein coding	3518	2847	2345	2468	2502	2748	2360	2939	3128	1790	2040	2047	3069	2177	3285	3432	1613	1836	3908	2775	2715	5275	3592	3583
ENSG00000049883	PTCD2	protein coding	929	791	680	367	356	389	674	782	693	477	490	411	437	474	445	398	568	598	483	496	496	615	563	551
ENSG00000050130	JKAMP	protein coding	2480	2276	2091	4475	4419	4105	3635	4800	4189	4187	4382	3648	4334	4007	4389	2907	4669	4377	4248	4937	4135	4555	4922	4424
ENSG00000050165	DKK3	protein coding	1531	1421	1307	3241	3118	3977	2509	2589	4273	3836	3126	3371	6040	4167	4531	3559	3968	3970	7265	5661	4769	10791	7856	6841
ENSG00000050327	ARHGEF5	protein coding	523	425	697	630	372	750	510	490	755	558	528	676	911	545	1123	544	330	568	621	260	465	694	303	500
ENSG00000050344	NFE2L3	protein coding	15653	15381	12758	1657	2414	1751	1729	2602	2986	2166	1826	1986	5133	7181	3968	3135	2922	4936	1162	1091	1302	665	811	929
ENSG00000050393	MCUR1	protein coding	2336	2250	2401	2569	2502	3122	2284	2803	3147	3530	2953	3545	3017	2415	3526	2631	2189	2390	2812	2796	2861	3148	2969	3016
ENSG00000050405	LIMA1	protein coding	4918	4123	4279	4220	4266	6583	1436	2014	1824	1935	2403	1939	4980	4913	4316	4120	3286	3406	6845	2799	4440	5974	2803	3739
ENSG00000050426	LETMD1	protein coding	2999	1984	1830	1274	1125	1332	2258	2390	2100	2193	1991	1953	2386	1936	2392	2055	2458	2930	2785	2582	2570	3925	3424	3490
ENSG00000050438	SLC4A8	protein coding	844	855	690	776	705	708	1572	1851	1705	1029	793	684	1110	1731	936	4256	3036	2736	6658	5977	5963	6286	7867	6708
ENSG00000050555	LAMC3	protein coding	2657	1936	1854	723	856	733	396	516	318	63	43	47	15	21	20	23	31	34	12	6	10	16	10	15
ENSG00000050628	PTGER3	protein coding	76	104	88	121	180	107	25	37	24	143	116	238	204	238	310	1147	2320	1898	1833	2479	3676	2506	3417	5525
ENSG00000050748	MAPK9	protein coding	4188	4032	3598	4058	3391	3861	3544	4298	3775	4470	4656	3884	4060	3881	4539	2562	3680	3669	3760	4190	4149	4417	4840	4690
ENSG00000050767	COL23A1	protein coding	1433	848	749	5986	7720	5734	3556	3602	2942	799	671	540	216	80	146	36	100	107	120	182	186	53	231	150
ENSG00000050820	BCAR1	protein coding	7968	5888	4313	1559	1769	2114	2355	3337	3131	3548	3660	3277	4979	4362	5362	5705	5424	4355	7357	4780	4536	6024	4885	5687
ENSG00000051009	FAM160A2	protein coding	1393	1229	1233	4351	3996	4188	3528	3976	3887	3886	4410	3973	3857	3731	4403	2981	3658	4016	3678	3040	3147	3769	2931	3527
ENSG00000051108	HERPUD1	protein coding	651	884	1106	1513	1991	2479	902	1320	1211	8898	5804	10122	2386	2435	3115	4752	3802	6699	6433	4877	5163	8880	5534	5783
ENSG00000051128	HOMER3	protein coding	781	599	435	294	369	391	1308	1503	1184	2817	2805	2441	2452	1658	2729	652	1135	1205	559	857	535	238	390	372
ENSG00000051180	RAD51	protein coding	1387	1304	1443	958	938	1025	956	1272	1272	633	959	976	725	732	920	373	355	481	254	52	155	206	93	166
ENSG00000051341	POLQ	protein coding	3622	3648	2929	1434	1352	1492	2086	2846	2711	1885	2536	2369	1744	2197	2598	1224	1270	1614	556	200	405	453	245	412
ENSG00000051382	PIK3CB	protein coding	3783	3446	2598	6089	6497	6519	1735	2214	2246	1843	1969	1876	2174	1593	2102	1376	1125	1241	1553	1238	1446	2091	1798	1622
ENSG00000051523	CYBA	protein coding	3974	2347	2434	2668	3345	3225	2082	2956	3134	1222	1142	1449	1613	1035	1974	1459	1261	1619	1521	1038	1206	793	874	1107
ENSG00000051596	THOC3	protein coding	2048	914	1143	1124	626	900	1212	890	1179	1001	632	876	911	417	879	742	465	754	953	367	599	856	379	649
ENSG00000051620	HEBP2	protein coding	2053	1780	1524	3394	3485	3042	2466	2775	2766	3628	3837	3374	3167	2808	3653	1622	2198	2267	2310	2219	2169	3933	2822	2659
ENSG00000051825	MPHOSPH9	protein coding	3339	2797	2435	2093	2104	2487	1961	2656	2588	2598	3279	2919	2513	2592	3138	1851	2989	3188	2437	2658	2599	2768	2792	2782
ENSG00000052126	PLEKHA5	protein coding	6365	5169	5051	4530	4103	4300	3553	4657	4436	5265	5335	4353	6228	5329	6310	2442	2815	3710	3399	3754	3113	4892	5091	3733
ENSG00000052344	PRSS8	protein coding	6469	5653	5105	4356	5095	5446	5081	6306	6448	6309	5413	7844	4284	3403	5247	3737	1849	2211	4639	1758	2506	5199	1407	2383
ENSG00000052723	SIKE1	protein coding	5861	5454	4887	3940	3380	3859	5152	6301	6327	6220	5916	5258	5608	4879	5628	3919	5149	5751	4564	4464	4588	6102	5325	5345
ENSG00000052749	RRP12	protein coding	4013	3713	3595	1066	1137	1333	2235	2480	2116	2371	2695	2311	1942	1678	1843	2605	2643	3143	2504	1748	2015	2425	1918	2063
ENSG00000052795	FNIP2	protein coding	1092	1138	1006	946	843	880	2356	2951	2406	3297	4156	3185	4301	4959	5212	4312	4457	4599	7402	8320	7919	14083	12160	11850
ENSG00000052802	MSMO1	protein coding	16550	19089	12748	6791	8292	8566	2924	3365	4225	8672	9662	12167	4611	3973	6533	6597	8357	5385	9734	7560	8738	14472	8518	10534
ENSG00000052841	TTC17	protein coding	8378	6463	5084	8277	7434	7400	13988	15153	13880	10578	9813	9985	9483	7859	10247	5459	6965	8115	7442	6801	7487	6751	6560	6760
ENSG00000053108	FSTL4	protein coding	524	509	429	122	135	124	149	198	224	80	81	106	87	285	123	369	1880	555	940	1403	1073	3254	2826	2526
ENSG00000053254	FOXN3	protein coding	17620	17436	13169	4836	4333	4060	5994	7677	7502	7267	6603	7028	3126	2967	5175	2891	3197	3475	4286	4723	4304	5888	5255	4911
ENSG00000053328	METTL24	protein coding	9	11	10	46	47	43	26	21	25	178	320	200	431	300	408	60	107	103	42	38	35	63	62	59
ENSG00000053371	AKR7A2	protein coding	1456	1117	1014	1130	1007	1301	1393	1572	1660	1442	1500	1489	1697	1323	1822	1779	1942	2090	2474	1935	1991	3220	2230	2863
ENSG00000053372	MRTO4	protein coding	2983	2832	3059	1921	1969	2106	2222	2657	2334	2354	2310	2561	1707	1611	2131	1677	1731	2230	1908	1248	1468	1687	1338	1510
ENSG00000053438	NNAT	protein coding	2147	2003	6	1551	1831	21	1091	1527	12	3526	4083	11	5165	5456	13	3869	5832	14	5679	7537	15	2981	5567	16
ENSG00000053501	USE1	protein coding	357	250	272	413	408	399	471	450	402	599	619	634	534	510	577	433	454	459	476	537	452	563	584	536
ENSG00000053524	MCF2L2	protein coding	812	719	534	5724	5049	6048	1268	1198	1316	311	438	325	152	247	304	105	432	236	400	794	414	406	977	422
ENSG00000053747	LAMA3	protein coding	254	280	243	37	38	73	102	98	89	44	104	92	451	297	780	3276	56	157	960	49	302	558	60	238
ENSG00000053770	AP5M1	protein coding	2842	3110	2794	3591	3727	3817	3036	4265	4077	2826	2985	2547	3546	3099	3517	2865	3703	3619	3658	3815	3624	3855	3951	3747
ENSG00000053900	ANAPC4	protein coding	2868	2656	2611	2447	2353	2430	3864	5572	4380	4103	3907	3465	3081	2374	3311	2279	2352	2688	1875	1819	1989	1922	1857	1870
ENSG00000053918	KCNQ1	protein coding	234	176	165	117	119	121	205	330	300	123	202	99	134	170	182	50	124	92	74	164	81	77	193	77
ENSG00000054116	TRAPPC3	protein coding	1854	1588	1438	1568	1684	1548	1689	2254	1981	1598	1750	1490	1959	1711	2027	1757	1652	1599	2417	2191	1964	3309	2880	2679
ENSG00000054118	THRAP3	protein coding	14414	14328	13392	12431	11425	13126	15365	18465	19473	18484	19659	20341	15637	13722	18311	9009	10003	12835	9826	8496	9926	9386	8945	9789
ENSG00000054148	PHPT1	protein coding	2005	1845	1570	1974	1938	1904	2746	3330	3116	2812	2615	2979	2311	1946	3091	2968	2531	2773	3696	2750	2734	4392	3482	3697
ENSG00000054179	ENTPD2	protein coding	428	336	208	19	59	36	129	130	129	18	23	19	16	20	30	58	52	48	74	29	59	85	45	60
ENSG00000054219	LY75	protein coding	524	264	230	175	19	13	146	18	20	124	13	43	204	16	107	323	16	133	207	36	61	131	36	50
ENSG00000054267	ARID4B	protein coding	3191	3077	2645	4271	3732	4166	4243	4738	4653	6971	6867	6212	7757	6213	8019	5433	6657	7071	6062	6475	6277	5839	6016	5674
ENSG00000054277	OPN3	protein coding	1661	1421	1130	235	276	285	618	958	845	747	905	539	878	1209	1208	963	1042	1229	872	763	639	932	819	790
ENSG00000054282	SDCCAG8	protein coding	520	542	545	475	395	524	768	695	800	983	1092	978	1293	1281	1530	1023	1393	1561	1812	1912	1955	2285	2216	2170
ENSG00000054356	PTPRN	protein coding	856	601	642	75	81	88	39	47	68	60	68	51	867	2631	1186	8470	9108	9595	39487	20094	36475	48181	20776	42516
ENSG00000054392	HHAT	protein coding	19	9	16	849	750	750	897	972	834	1700	2722	1388	1365	908	1473	698	510	588	408	443	364	379	386	317
ENSG00000054523	KIF1B	protein coding	15553	14568	12256	9359	9262	11804	11866	14167	14620	11811	12833	11634	13324	13646	16650	7566	12935	13792	12919	15341	14330	13316	16604	14570
ENSG00000054598	FOXC1	protein coding	24	15	16	1276	861	870	2075	1969	1106	238	225	78	81	98	53	423	1554	1090	321	95	328	367	217	405
ENSG00000054611	TBC1D22A	protein coding	1308	1017	952	1631	1442	1694	1570	1708	1593	1843	1643	1604	1760	1399	1973	1213	1284	1439	1427	1145	1180	1486	1206	1429
ENSG00000054654	SYNE2	protein coding	14497	11708	10759	7115	5969	7406	10325	12998	12943	17423	19171	17041	21631	18346	25749	9627	10345	14461	6721	5429	5817	5993	3877	4503
ENSG00000054690	PLEKHH1	protein coding	5968	5138	3729	7762	5708	5521	8776	8505	7871	13134	12791	11523	11667	9424	12968	9158	9315	12079	9276	8085	8170	6203	6143	5996
ENSG00000054793	ATP9A	protein coding	1017	1034	921	2904	2389	3406	8946	8965	10848	10414	13774	12746	16247	16049	16527	12019	17271	15097	23143	22554	22271	24417	24516	23656
ENSG00000054803	CBLN4	protein coding	0	9	5	1	0	1	0	0	0	0	1	0	1	281	41	1	604	329	1	592	327	0	1005	541
ENSG00000054938	CHRDL2	protein coding	13	8	20	16	10	10	64	60	56	38	31	41	64	42	49	23	29	196	23	64	164	12	26	52
ENSG00000054965	FAM168A	protein coding	4328	3482	3374	4193	3288	3692	4243	4609	4890	5517	5400	4996	6510	5800	7098	3708	5635	6191	6378	6530	6516	7911	7870	7392
ENSG00000054967	RELT	protein coding	712	728	534	454	470	440	464	621	631	799	940	977	679	683	958	523	572	678	358	303	231	202	196	196
ENSG00000054983	GALC	protein coding	1851	1387	766	4749	4050	3206	7699	9161	6507	4909	4477	2749	6137	5091	3471	2455	4256	2376	2718	3208	1872	3452	3952	2256
ENSG00000055044	NOP58	protein coding	7773	6833	6527	2749	2589	2618	4489	4924	4496	4121	4426	4129	3031	2975	3220	2744	3191	3715	2985	2360	2625	3101	2614	2699
ENSG00000055070	SZRD1	protein coding	7817	7808	7146	6996	6773	7878	6563	7921	8190	9488	10223	9380	10477	8949	11482	7088	8178	8944	7745	6301	6811	8358	6527	7500
ENSG00000055118	KCNH2	protein coding	915	786	550	63	45	100	535	521	547	411	489	297	497	954	392	1309	2962	2266	4818	5544	4809	6872	6928	6971
ENSG00000055130	CUL1	protein coding	6364	6686	6487	3376	2792	3186	4144	4659	4684	5707	6160	5540	5488	5068	6520	3414	4150	4637	4274	3511	3737	4640	3671	3926
ENSG00000055147	FAM114A2	protein coding	901	760	758	1139	1101	1159	1157	1387	1313	984	986	858	1057	980	1091	755	1048	1040	1282	1262	1293	1739	1578	1480
ENSG00000055163	CYFIP2	protein coding	7529	7253	5364	1810	1664	1581	3346	4118	3869	6578	7803	5238	5933	6144	7190	6191	6489	5870	8287	7597	6692	8781	8722	7301
ENSG00000055208	TAB2	protein coding	7391	6977	5569	8240	6953	7662	6247	7677	6990	7770	7452	7212	7004	6421	8288	4256	4745	5289	5144	4904	5023	6469	5477	5612
ENSG00000055211	GINM1	protein coding	1593	1543	1120	1771	1706	1341	1479	1917	1608	1789	1651	1446	1691	1619	1667	1154	1635	1392	2124	2091	1798	2786	2640	2341
ENSG00000055332	EIF2AK2	protein coding	7504	6842	5895	3474	3482	4067	3647	4791	4480	4893	5841	3866	5189	4380	4439	3927	6261	4924	7069	8289	7009	9371	10207	9636
ENSG00000055483	USP36	protein coding	4657	3806	3287	2735	2495	2777	3842	3894	3468	4555	4739	4313	3222	3119	3450	2877	3074	3534	3288	2713	2945	3651	2988	3146
ENSG00000055609	KMT2C	protein coding	6017	4987	4425	8786	7826	8012	7917	7993	7344	11992	11762	9594	11980	10747	12024	7367	8989	9099	13606	11546	12820	13189	11928	11605
ENSG00000055732	MCOLN3	protein coding	354	236	289	286	337	388	1226	1203	1067	1498	1722	1198	2722	2600	3271	2572	2810	2606	3654	3232	2865	5740	4194	4317
ENSG00000055813	CCDC85A	protein coding	13	8	2	11	16	14	90	127	119	62	82	49	133	65	150	174	226	223	810	395	718	930	446	722
ENSG00000055917	PUM2	protein coding	12484	12222	10439	10534	9630	10275	13166	16188	14028	13649	13696	13036	12750	10779	13889	8206	9462	10416	8804	9270	9187	10100	10222	10052
ENSG00000055950	MRPL43	protein coding	2124	1839	1609	1470	1425	1512	1756	2099	1923	1866	1927	1966	1845	1455	2207	1454	1690	1820	1908	1548	1628	2238	1886	2089
ENSG00000055957	ITIH1	protein coding	1	1	0	0	0	1	4	1	3	21	3	31	102	84	117	866	566	899	96	115	167	208	225	332
ENSG00000056050	HPF1	protein coding	1525	2050	1460	1084	1323	1236	998	1951	1524	1011	1651	1234	1133	1202	1399	515	1124	1034	663	1016	829	828	1119	960
ENSG00000056097	ZFR	protein coding	12239	10873	9712	7147	6554	7326	8702	10136	10721	12263	12158	10826	11074	10387	12021	8827	10389	11286	10781	10267	10520	11386	11004	10939
ENSG00000056291	NPFFR2	protein coding	76	62	73	103	69	74	142	137	94	144	68	90	271	185	221	278	179	192	427	149	237	208	102	110
ENSG00000056487	PHF21B	protein coding	3001	1494	1610	1190	1461	1190	1382	2010	1644	961	1082	996	752	1069	1421	585	1192	1031	793	1286	975	579	1041	953
ENSG00000056558	TRAF1	protein coding	380	274	327	793	665	711	1103	823	1069	898	840	667	1330	990	1148	468	809	829	722	835	780	558	730	695
ENSG00000056586	RC3H2	protein coding	4854	4762	4373	6257	6097	7029	7302	8186	7944	10339	10139	9185	10324	9516	10585	7674	9940	9564	10709	10303	9948	12410	11169	10739
ENSG00000056736	IL17RB	protein coding	657	540	361	236	254	201	504	738	591	326	534	355	916	1251	657	1050	1199	1016	1046	432	515	1403	1155	584
ENSG00000056972	TRAF3IP2	protein coding	2229	1736	1330	569	435	504	853	987	901	456	585	380	731	762	780	833	1397	1122	1134	1263	1005	1394	1093	1090
ENSG00000057019	DCBLD2	protein coding	8891	7474	6620	11529	10604	10960	8089	8598	8715	10623	10365	8957	10830	9463	11519	5324	6704	7031	4121	3745	3611	3762	3402	3340
ENSG00000057252	SOAT1	protein coding	285	315	263	4744	4747	5096	3415	4428	4170	6446	5309	6059	4388	3970	5226	5484	5070	5149	5510	5708	5162	7394	7079	7340
ENSG00000057294	PKP2	protein coding	3008	2835	2074	8578	7786	8029	7006	7759	7779	6673	7938	7232	10656	5641	10249	5902	3137	3550	4920	2189	2921	3382	2303	2653
ENSG00000057468	MSH4	protein coding	12	7	18	103	53	94	53	31	40	90	67	87	61	29	62	51	46	81	62	19	44	56	26	55
ENSG00000057593	F7	protein coding	60	42	45	166	95	108	739	973	1023	1280	705	1465	793	397	558	639	800	895	512	709	708	650	812	977
ENSG00000057608	GDI2	protein coding	32712	29718	25948	27009	24159	27040	28339	30976	28507	34214	31399	31015	22800	18342	24395	15143	17548	18733	16297	15121	14730	19141	15431	15812
ENSG00000057657	PRDM1	protein coding	58	51	29	9376	8052	8404	3454	3776	4618	1795	1896	1809	1144	409	1519	2429	194	1517	979	218	425	392	105	190
ENSG00000057663	ATG5	protein coding	3225	3254	2843	1790	1835	1763	1480	2020	1791	2020	2041	1918	2051	1860	2317	1731	1843	2042	1827	1777	1680	2448	1994	1938
ENSG00000057704	TMCC3	protein coding	266	266	231	455	484	489	379	494	376	945	776	1126	2539	1391	4036	1343	2009	1882	15608	10535	13003	16669	11141	15278
ENSG00000057757	PITHD1	protein coding	2819	2653	2322	2078	2015	2293	2566	3470	3043	2777	2669	2765	2660	2051	2843	2171	2594	2725	3083	2845	2753	6371	4780	4486
ENSG00000057935	MTA3	protein coding	9828	8999	7762	7195	6239	6159	9189	10155	10380	5670	5111	5198	5895	4517	6010	2565	3350	3507	4198	4846	4480	5015	5150	5083
ENSG00000058056	USP13	protein coding	4120	3632	3458	3125	2909	2853	2101	2513	2151	2428	2277	1797	2313	1758	2088	1485	1581	1802	1867	1825	1832	2107	2036	2167
ENSG00000058063	ATP11B	protein coding	3232	3476	2455	3703	3542	3613	1773	1719	2055	5794	7286	6000	14515	11298	19591	6273	4788	5479	4311	3862	3743	6290	5255	5043
ENSG00000058085	LAMC2	protein coding	1356	1381	1207	284	326	371	551	747	614	250	377	442	1078	589	1121	1870	268	428	3001	319	1577	1794	301	553
ENSG00000058091	CDK14	protein coding	5034	3961	3156	604	534	876	2067	3444	3230	4361	4414	4396	4708	4408	6617	2812	3395	5248	2209	4177	4074	1906	6367	4531
ENSG00000058262	SEC61A1	protein coding	13736	13717	13725	13001	14440	15290	13147	17977	18178	18680	17210	20306	16519	14867	17182	20244	20763	21766	28478	20989	23476	29329	20678	23207
ENSG00000058272	PPP1R12A	protein coding	9968	9039	7688	6555	6864	7693	5460	6764	7146	6381	6618	5421	6426	5700	7075	4227	4405	4770	5294	4213	4819	5945	5004	5063
ENSG00000058335	RASGRF1	protein coding	122	69	59	6	6	8	7	9	7	10	7	6	2	12	6	134	250	213	955	559	762	2202	1323	2152
ENSG00000058404	CAMK2B	protein coding	17	16	12	16	20	19	12	20	14	320	633	348	1272	1540	1329	1425	2817	2041	3867	4750	3667	4559	5778	4569
ENSG00000058453	CROCC	protein coding	5454	3475	3200	1801	1723	1795	2482	2859	2876	1608	1790	1571	1823	1403	2125	1052	1905	1999	2061	1981	1979	1793	1775	2449
ENSG00000058600	POLR3E	protein coding	5369	4625	4197	2512	2246	2643	4125	4565	4434	5467	5269	5394	3726	3058	3897	3235	3806	4119	4086	3265	3695	3775	3491	3849
ENSG00000058668	ATP2B4	protein coding	4281	3666	2836	10112	11003	11713	10833	11207	11727	7781	7485	7790	11610	11122	10628	17615	25351	25362	16993	14263	14610	13885	7968	10910
ENSG00000058673	ZC3H11A	protein coding	11813	10682	9246	12026	11799	12754	16435	19992	20789	17835	18575	16845	18831	17096	20716	10871	14577	16614	13969	14672	15682	16055	16528	17104
ENSG00000058729	RIOK2	protein coding	1918	1883	1797	1496	1518	1562	1515	1974	1781	1511	1711	1520	1538	1642	1698	1499	2009	2153	1809	1967	1920	2512	2362	2140
ENSG00000058799	YIPF1	protein coding	1294	1277	1174	1425	1682	1697	1383	1943	1673	1908	2181	1887	2156	1773	1991	1718	1953	1938	1946	1846	1707	2154	1875	1901
ENSG00000058804	NDC1	protein coding	12811	11788	11057	4786	4824	4659	6202	8795	7539	5066	5651	5158	4219	4463	5735	2541	3256	4219	1670	1177	1538	1487	1246	1555
ENSG00000058866	DGKG	protein coding	40	40	37	17	28	18	6	14	13	2	6	2	11	101	21	312	1078	876	1790	2041	1333	856	1316	880
ENSG00000059122	FLYWCH1	protein coding	1155	979	749	1032	1022	1251	691	881	726	1080	1009	830	1358	926	1249	1752	1596	1337	2663	1946	1595	2544	1993	2192
ENSG00000059145	UNKL	protein coding	2394	2016	1744	1491	1423	1610	1919	2244	2063	1439	1455	1621	1270	1060	1704	1048	923	1203	947	558	736	682	668	798
ENSG00000059377	TBXAS1	protein coding	45	52	39	298	321	207	165	234	182	173	232	143	158	168	185	173	375	394	180	220	206	203	245	245
ENSG00000059378	PARP12	protein coding	514	546	530	177	303	290	177	430	248	269	263	200	118	88	84	185	129	134	600	670	478	884	1028	850
ENSG00000059573	ALDH18A1	protein coding	12422	11810	10125	5477	4601	5335	7448	8037	8662	13799	10084	11381	9933	7139	10144	7072	6231	7248	7772	4572	5550	8632	5554	6850
ENSG00000059588	TARBP1	protein coding	3976	2779	2930	5045	5079	4961	6036	7464	6488	6269	7316	5265	6582	5363	6071	5466	7989	9902	5817	5956	6695	5074	5777	5567
ENSG00000059691	GATB	protein coding	1376	1028	1160	922	800	942	1352	1584	1348	1271	1154	1048	1061	913	1049	1244	1267	1573	1511	1132	1261	1626	1246	1380
ENSG00000059728	MXD1	protein coding	239	178	159	501	494	564	455	537	554	1328	1242	1319	1103	980	1041	1371	1204	1138	2589	2232	2267	3678	2972	2703
ENSG00000059758	CDK17	protein coding	2162	2128	1721	4397	4379	4995	2153	2778	2472	3115	3778	2928	2457	2593	2741	1452	2397	2208	2105	2710	2171	2308	2669	2145
ENSG00000059769	DNAJC25	protein coding	758	726	695	667	751	632	589	716	751	785	742	715	829	761	827	1265	903	1041	1131	868	925	1085	981	854
ENSG00000059804	SLC2A3	protein coding	105442	86172	64124	337172	282463	285804	138246	124127	136106	66261	40184	57259	38441	15423	62788	3464	4218	5228	10413	2826	6877	13952	2858	6949
ENSG00000059915	PSD	protein coding	754	529	455	209	154	155	197	215	187	201	186	114	393	1134	426	2275	3873	3426	6426	6925	6649	6799	7077	7413
ENSG00000060069	CTDP1	protein coding	3126	2597	2271	1966	2005	1912	1245	1811	1746	2113	2080	2007	1866	1491	2200	1593	1844	1613	1929	1559	1531	1686	1460	1622
ENSG00000060138	YBX3	protein coding	15153	13690	12634	5274	6045	6284	6300	7703	6452	10631	10250	10377	7366	5561	6427	9026	3926	5904	3763	1282	2298	3265	965	1733
ENSG00000060140	STYK1	protein coding	114	129	164	36	36	57	8	50	43	34	34	42	41	30	46	46	85	74	169	173	142	165	168	129
ENSG00000060237	WNK1	protein coding	21083	17383	16210	23777	19688	23273	21304	22067	23026	24938	24906	22854	23428	18067	27931	14371	17334	19980	17232	16072	16551	17025	16344	16363
ENSG00000060339	CCAR1	protein coding	9197	9337	8469	6432	6493	6594	8756	9696	9399	11436	12665	10724	9903	8795	10091	8620	10307	11628	9285	8438	9065	8271	7820	8136
ENSG00000060491	OGFR	protein coding	1785	1643	1192	994	1123	1211	963	1370	1364	1277	1542	1413	1478	1280	1681	1658	1946	1668	1873	1567	1540	2163	1796	2025
ENSG00000060566	CREB3L3	protein coding	17	12	8	2	1	2	267	277	725	155	102	165	276	57	337	85	60	179	193	73	172	121	109	189
ENSG00000060642	PIGV	protein coding	1072	945	780	714	662	676	825	877	950	554	592	545	662	614	618	558	802	749	797	710	774	911	749	869
ENSG00000060656	PTPRU	protein coding	6681	5085	3686	5241	5881	5194	6348	7359	6042	4278	7891	3786	12079	12079	12861	8044	11650	8046	9138	7140	7212	10428	9495	10223
ENSG00000060688	SNRNP40	protein coding	4645	4450	3907	2690	2827	3216	3395	4797	4373	3309	3354	3274	2863	2257	3021	1884	2356	2718	1984	1742	1820	2078	1913	1938
ENSG00000060709	RIMBP2	protein coding	79	85	16	170	212	23	18	45	14	211	329	23	744	4940	40	3965	15433	328	9613	17280	1167	10507	18840	1769
ENSG00000060718	COL11A1	protein coding	3241	2224	2464	3569	2702	4150	962	1072	1622	1713	843	2650	1727	668	2277	1275	241	677	213	51	223	285	106	422
ENSG00000060749	QSER1	protein coding	19114	16616	17172	7103	5976	6378	7669	7856	8988	5729	7239	5687	7281	7963	9918	5856	6879	8219	5268	5833	5757	4721	4861	4877
ENSG00000060762	MPC1	protein coding	363	345	387	169	241	217	282	385	367	613	605	524	635	611	595	907	991	940	1705	1143	1365	3141	1859	2003
ENSG00000060971	ACAA1	protein coding	1291	1314	1069	930	1074	1046	1512	1834	1824	3084	3236	3292	4480	2941	4516	3971	3422	3537	4152	2693	2915	4108	2877	2974
ENSG00000060982	BCAT1	protein coding	40151	41449	37793	14832	12047	14143	2083	2557	2114	14265	7059	13516	3710	4800	4941	4509	5126	8654	11801	4441	9554	15087	2713	6990
ENSG00000061273	HDAC7	protein coding	9029	7408	5701	7552	7550	8905	9395	9969	10268	8690	8482	8432	8200	5039	9501	3313	2177	3062	1879	1284	1476	1470	997	1338
ENSG00000061337	LZTS1	protein coding	995	860	905	4017	4787	5139	242	278	280	5627	5635	6431	3259	2815	3327	1343	2194	2048	4525	6646	6495	5033	8306	7123
ENSG00000061455	PRDM6	protein coding	14	17	17	11	16	11	25	33	44	181	124	127	71	115	85	996	1347	1880	198	336	527	241	430	574
ENSG00000061656	SPAG4	protein coding	517	138	93	478	75	67	101	28	31	280	41	42	114	41	52	91	79	66	218	80	83	196	76	66
ENSG00000061676	NCKAP1	protein coding	23202	24951	19537	14063	13815	15061	11820	15713	15208	13628	16666	13782	17634	15201	19506	10553	13567	12635	14679	14053	13357	19037	16771	15746
ENSG00000061794	MRPS35	protein coding	3773	3504	3467	1897	1837	1985	2280	2704	2309	2711	2724	2544	2508	2293	2628	3211	3542	3792	4008	3227	3548	4516	3537	3909
ENSG00000061918	GUCY1B3	protein coding	321	351	305	149	265	219	65	112	81	144	228	176	282	342	290	312	511	549	299	305	335	516	340	289
ENSG00000061936	SFSWAP	protein coding	5306	4480	3651	3214	3435	3154	3392	4510	3768	4066	4631	3738	4239	4348	4830	3722	5209	6093	7708	7376	8078	6445	7890	7675
ENSG00000061938	TNK2	protein coding	2566	2434	1840	4565	4825	3801	1971	2814	2732	3093	3911	3001	2639	2413	3288	2052	3134	2931	2944	3276	2951	2752	3328	3255
ENSG00000061987	MON2	protein coding	3651	3222	2737	3059	2876	3243	3571	4374	4480	5029	5308	4752	5128	5252	5917	4426	5755	6050	6761	5991	6521	8025	6842	7097
ENSG00000062038	CDH3	protein coding	16258	13604	12624	6104	7051	6304	8169	8597	7261	6452	6871	5591	9561	6942	8869	5162	7080	5226	8635	3052	4386	6236	2958	3383
ENSG00000062194	GPBP1	protein coding	9549	8802	7792	7339	7012	7339	7791	10164	9288	10576	10653	9526	10782	9633	11737	6763	7468	8124	6094	6637	6337	6764	6947	6454
ENSG00000062282	DGAT2	protein coding	287	217	187	1633	2011	1934	1345	1875	1768	313	236	302	474	145	470	387	185	208	578	363	321	863	917	793
ENSG00000062370	ZNF112	protein coding	427	285	317	407	319	399	560	565	613	607	683	520	766	780	810	510	674	769	540	791	567	734	722	653
ENSG00000062485	CS	protein coding	13047	11535	11065	5781	5855	7055	7467	8860	8078	10833	11324	10758	10253	9682	10672	8368	9362	10659	12216	10357	10287	12383	11112	10579
ENSG00000062524	LTK	protein coding	7	10	10	13	9	9	254	208	228	75	74	81	137	53	108	43	14	17	35	18	14	19	24	13
ENSG00000062598	ELMO2	protein coding	2447	2139	2025	3083	2723	3483	2716	3091	3462	5787	6952	5958	5253	5632	6045	5630	9803	8823	8271	10682	9868	9313	11635	10937
ENSG00000062650	WAPL	protein coding	7794	7219	6445	5849	5102	5789	6684	7957	8080	8801	8524	7984	7663	6630	7865	4920	5446	6320	4452	4164	4370	4821	4289	4423
ENSG00000062716	VMP1	protein coding	3817	3734	3350	3377	3846	3767	3753	5337	4838	5365	5372	4850	6382	5481	7274	6517	5714	6531	6535	3936	4778	5098	3842	4062
ENSG00000062725	APPBP2	protein coding	1785	1678	1492	2507	2158	2365	2553	2897	2787	4028	3892	3531	4952	4893	5200	3821	5856	5373	5905	6968	6377	7005	7409	6769
ENSG00000062822	POLD1	protein coding	6973	5771	4733	2612	2691	2755	4088	5338	4644	4159	4734	4932	3489	2596	4504	2068	2323	2758	1287	913	1045	837	841	1037
ENSG00000063015	SEZ6	protein coding	413	259	293	30	28	33	2	4	3	6	10	4	343	1557	807	1209	1994	1983	2028	3026	2926	3732	5052	4300
ENSG00000063046	EIF4B	protein coding	65779	46853	39342	45157	31987	38229	51873	45143	43979	55176	43450	46159	31694	21754	31264	17987	16716	21357	17846	14257	14791	21410	15909	16598
ENSG00000063127	SLC6A16	protein coding	136	102	56	227	128	136	331	395	340	2424	1790	1588	2425	1298	1268	401	514	517	159	254	176	93	92	111
ENSG00000063169	BICRA	protein coding	1583	1197	927	1402	1393	1415	1492	1848	1768	2424	2467	2594	2376	1614	2876	2161	1376	1467	1375	1111	1007	1045	1047	1175
ENSG00000063176	SPHK2	protein coding	1488	1103	1377	3048	3077	3813	4764	5729	6762	9248	8107	10426	7451	4230	8596	6226	5961	6324	7892	6000	6042	6201	4481	5619
ENSG00000063177	RPL18	protein coding	30205	25173	23376	26413	22414	26027	23439	26646	24843	29349	23802	27134	17372	15045	20826	13383	14945	18428	16633	14256	13926	21560	16864	18260
ENSG00000063180	CA11	protein coding	1987	1494	1514	2747	2893	2598	2591	2417	2460	717	739	502	791	601	549	622	803	565	1702	2332	1928	1650	2275	1956
ENSG00000063241	ISOC2	protein coding	2999	2446	2129	552	736	594	1042	1608	1161	1146	1146	1050	755	731	783	1448	1632	1342	2078	1739	1667	2259	2041	2262
ENSG00000063244	U2AF2	protein coding	14335	13316	12058	8932	9365	9394	13363	15786	14239	12912	14673	13783	11837	10703	14334	8577	9983	12244	9737	8075	8927	8832	8485	9390
ENSG00000063245	EPN1	protein coding	9435	7483	5768	4542	4963	5110	4684	6233	5926	5603	5797	6072	5316	3854	6550	4241	4638	4342	5539	3899	3866	5333	4468	5010
ENSG00000063322	MED29	protein coding	2845	2478	2471	3085	2730	3103	3505	4265	4058	3920	4096	3841	3760	3454	4185	3147	4499	4623	3999	4263	4012	4602	4324	4495
ENSG00000063438	AHRR	protein coding	71	63	42	48	16	38	58	72	67	82	62	44	90	77	107	140	74	171	272	100	157	528	147	253
ENSG00000063660	GPC1	protein coding	2750	2550	2048	4230	5108	5566	3142	4260	4534	5119	5946	5872	5181	4353	6404	3450	3837	3841	9190	5381	6325	6648	5194	5125
ENSG00000063761	ADCK1	protein coding	800	681	496	126	168	137	466	570	437	448	570	366	489	437	519	1178	945	834	909	713	785	956	862	822
ENSG00000063854	HAGH	protein coding	761	803	577	789	1003	1089	799	1145	1042	947	1046	906	1164	1356	1371	1470	2426	1951	2839	2962	2601	3238	3657	3338
ENSG00000063978	RNF4	protein coding	7298	6410	5711	5580	5028	5604	5786	6845	6860	6182	5834	6134	4833	3604	5523	3707	3296	3928	3652	2876	3030	4015	3105	3285
ENSG00000064012	CASP8	protein coding	227	231	192	84	70	74	96	159	176	91	86	134	242	93	292	374	10	134	244	13	91	131	20	57
ENSG00000064042	LIMCH1	protein coding	178	151	89	392	572	638	841	809	1619	440	1027	725	1129	935	1452	1775	1211	1312	321	206	363	323	253	470
ENSG00000064102	INTS13	protein coding	8759	6799	5323	2568	2273	2437	1995	2152	1891	1963	2082	1665	1974	1690	2006	1488	1972	1876	1834	1696	1545	2058	1773	1651
ENSG00000064115	TM7SF3	protein coding	5973	6150	4439	2111	2611	2619	2268	3631	3320	1671	2208	1669	2579	2574	2706	3079	2517	2700	3364	2490	2664	3684	2733	2968
ENSG00000064195	DLX3	protein coding	11	21	12	23	57	79	127	256	240	46	102	74	60	101	66	131	248	176	148	20	69	226	26	90
ENSG00000064199	SPA17	protein coding	281	226	237	496	410	556	773	995	1058	890	1131	704	1893	1184	1125	1124	1680	1663	745	912	799	632	875	717
ENSG00000064201	TSPAN32	protein coding	0	1	2	1	0	2	3	7	3	56	27	14	87	139	63	651	577	512	482	424	352	604	513	348
ENSG00000064218	DMRT3	protein coding	1	3	2	3	7	5	0	1	1	3	0	0	0	8	1	6	18	14	102	149	49	104	127	91
ENSG00000064225	ST3GAL6	protein coding	586	419	458	421	270	289	2143	2217	2410	3263	3626	3205	2735	2522	2948	3476	3659	4903	1971	1767	2310	1285	1439	1587
ENSG00000064270	ATP2C2	protein coding	253	231	165	45	60	30	89	157	77	116	225	100	152	207	205	257	256	423	712	404	661	1095	602	944
ENSG00000064300	NGFR	protein coding	1653	1629	968	57	40	43	193	81	45	17	29	16	80	113	74	67	52	198	150	154	222	45	90	162
ENSG00000064309	CDON	protein coding	2284	2101	1712	823	855	969	1508	2052	2022	2688	3315	2783	2902	2267	2906	2094	2904	3111	4147	2697	3933	5701	4233	5349
ENSG00000064313	TAF2	protein coding	3579	3510	3026	3361	3300	3485	3274	4903	4048	4203	4809	3815	4262	4086	4469	2939	3954	4165	3368	3360	3304	3633	3344	3323
ENSG00000064393	HIPK2	protein coding	4097	3951	4008	32971	29646	26363	21798	24614	22624	39239	42419	37808	33845	27765	38421	22756	29384	31378	29448	29223	28481	31725	34081	30252
ENSG00000064419	TNPO3	protein coding	12090	11023	9489	5694	5345	6016	5349	6736	6822	5634	6350	5880	4921	4168	5569	3816	3659	4678	3344	2829	3268	3052	2992	3047
ENSG00000064490	RFXANK	protein coding	1108	1069	1131	1918	1874	2204	1828	2116	1969	2431	2271	2064	2425	1915	2465	1516	1891	2256	1497	1578	1522	1644	1597	1636
ENSG00000064545	TMEM161A	protein coding	2550	2049	1632	1876	2265	2129	1626	2455	1962	1207	1460	1230	1377	1072	1340	1031	1359	1227	979	829	769	890	839	850
ENSG00000064547	LPAR2	protein coding	2289	1830	1519	3007	3048	3230	3141	2874	3176	4411	4128	4608	3705	3024	4349	2012	2534	2732	2406	2523	2420	1417	1634	1563
ENSG00000064601	CTSA	protein coding	2046	1851	1866	2317	2605	2569	3059	3867	3755	2580	2726	2847	2881	2372	3148	4860	3308	4097	6350	4372	4993	11905	7626	8999
ENSG00000064607	SUGP2	protein coding	14297	11904	9648	11927	12582	12223	6112	8473	7128	9668	11909	8824	13078	11614	12711	10629	13591	14352	14983	13759	13901	13044	14200	13330
ENSG00000064651	SLC12A2	protein coding	1729	1823	1508	2508	2725	2375	4017	4663	4389	3059	3761	2826	3898	9348	4677	4561	5627	6439	5069	3496	4310	6011	3607	4616
ENSG00000064652	SNX24	protein coding	1044	804	896	1392	1414	1427	3739	4942	4042	1495	1647	1532	1678	1360	1579	1068	1421	1405	1102	1076	1156	1479	1374	1340
ENSG00000064655	EYA2	protein coding	119	104	80	3421	2833	3067	327	203	203	119	102	60	109	84	82	181	313	370	569	127	250	828	47	339
ENSG00000064666	CNN2	protein coding	26886	23312	22156	36966	34533	50966	14598	15322	12789	19100	21879	19305	20524	15917	22920	8959	4614	6751	4836	1410	2731	3028	1038	1838
ENSG00000064687	ABCA7	protein coding	1490	1151	884	4355	4633	3706	1971	2485	2526	3411	3128	3121	3572	2371	3724	3591	4408	3590	7455	6901	6910	5728	6714	6825
ENSG00000064692	SNCAIP	protein coding	706	630	569	51	56	64	42	41	34	2515	5575	3430	4875	3034	2896	749	1698	1329	319	485	304	400	364	363
ENSG00000064703	DDX20	protein coding	2370	2415	2414	1888	1780	2175	2276	2818	2720	3186	3275	3188	2702	2547	3086	2312	2704	3377	1779	1688	1827	1668	1728	1693
ENSG00000064726	BTBD1	protein coding	4347	4131	3535	3610	3366	3646	3466	4705	4175	4179	4048	3662	4281	3989	4120	3881	5103	4499	6959	6899	6462	8439	8243	7628
ENSG00000064763	FAR2	protein coding	2378	1992	1772	2386	2333	2407	2158	2842	2096	277	489	286	143	324	194	378	328	411	481	298	361	211	268	264
ENSG00000064787	BCAS1	protein coding	17	2	13	0	0	3	1	1	0	2	2	5	62	3	52	28	9	13	410	33	73	280	60	125
ENSG00000064932	SBNO2	protein coding	2853	2121	1662	1617	1650	1739	1777	2389	2152	2092	2178	2116	1965	1568	2253	1542	1731	1711	2175	1355	1503	1722	1087	1443
ENSG00000064933	PMS1	protein coding	5102	4801	4149	3413	3591	3613	4041	4658	4007	4446	4634	3888	3933	3593	4276	2355	3338	3660	2401	2352	2265	1991	2170	1968
ENSG00000064961	HMG20B	protein coding	3861	3497	2251	1915	2041	1681	1765	2704	2489	2085	2165	1939	2229	1840	2527	1872	2492	2470	2826	2214	2157	2505	1917	2305
ENSG00000064989	CALCRL	protein coding	111	89	117	2	6	1	156	162	151	175	150	103	79	71	69	40	197	295	42	17	35	112	46	72
ENSG00000064995	TAF11	protein coding	2553	2229	2174	2242	2014	2074	2134	2813	2354	2916	2818	2693	2878	2291	2895	1979	2261	2416	2364	2307	1885	2263	2213	1968
ENSG00000064999	ANKS1A	protein coding	5308	4354	4032	4530	4084	4629	4719	6127	5582	8449	9026	8171	14351	7147	13854	5962	5044	6109	4194	4424	4182	4278	4120	4155
ENSG00000065000	AP3D1	protein coding	15228	14626	13205	10283	10382	12637	11280	14345	14917	15188	16412	16174	12444	10491	14581	11122	12629	12764	15080	13336	13788	16645	14536	15556
ENSG00000065029	ZNF76	protein coding	1550	1019	978	1774	1639	1713	2479	2486	2446	2412	2713	2491	2707	2182	2986	2312	2340	2829	2710	2617	2820	2679	2655	3036
ENSG00000065054	SLC9A3R2	protein coding	882	713	528	504	457	460	973	1038	871	463	486	331	717	350	435	301	334	261	349	342	305	630	667	653
ENSG00000065057	NTHL1	protein coding	2023	1697	1557	543	552	552	736	822	720	435	506	354	358	307	409	315	510	459	435	418	386	508	500	512
ENSG00000065060	UHRF1BP1	protein coding	3346	3316	3278	2938	2623	3718	3919	4907	4963	10142	8200	10576	5800	4892	6753	5218	4529	4920	4962	4455	4665	5070	4387	4525
ENSG00000065135	GNAI3	protein coding	7705	7596	6630	7426	7353	7970	7087	8170	8082	7608	7448	7011	7725	7562	8483	5920	7312	7544	6751	6729	6438	7216	6225	6276
ENSG00000065150	IPO5	protein coding	52200	46248	40210	23507	21699	25633	28336	28874	29139	28939	29756	28316	18814	17898	22971	11879	14533	17116	10742	10117	10034	10859	10426	10565
ENSG00000065154	OAT	protein coding	6464	6491	6337	2738	3204	4061	3426	4286	5237	3096	3263	3173	2876	2998	2943	3256	3311	2908	5837	5069	4825	8411	7325	6847
ENSG00000065183	WDR3	protein coding	6128	5767	5365	1643	1531	1775	3261	3723	3346	3510	3580	3139	2123	2154	2525	2805	3008	3597	3107	2507	2783	3556	3062	3079
ENSG00000065243	PKN2	protein coding	4597	4301	3720	5366	4665	4541	6148	7577	7306	7864	7776	6744	8616	8054	9074	6959	6322	7242	5759	4819	5461	6163	5081	5428
ENSG00000065268	WDR18	protein coding	4190	2742	2501	2376	2172	2363	2249	2540	2422	2681	2460	2573	1757	1385	2175	1930	2017	1925	2288	1565	1858	2020	1630	2214
ENSG00000065308	TRAM2	protein coding	2837	2432	2320	3111	3261	4757	3141	4699	4387	6879	6251	7476	6088	3150	6458	4736	2738	3313	3448	1474	2097	2879	1070	1829
ENSG00000065320	NTN1	protein coding	210	182	172	17614	21045	21830	26	23	26	49	76	51	223	474	282	1846	3042	2023	4002	5073	4214	3238	5483	3734
ENSG00000065328	MCM10	protein coding	3205	3320	3300	1466	1291	1527	1328	1976	1835	1261	2022	1840	1259	1430	1840	640	747	1167	445	139	352	358	170	372
ENSG00000065357	DGKA	protein coding	1027	1078	660	171	270	217	243	405	298	249	298	199	504	529	490	463	488	391	1961	762	1119	1567	813	806
ENSG00000065361	ERBB3	protein coding	5375	4477	4732	1672	1483	1273	6101	6312	7042	5144	4899	3843	7991	8447	6376	7060	9180	10371	5561	3219	4372	7352	3818	5663
ENSG00000065413	ANKRD44	protein coding	32	60	38	107	99	155	93	105	144	230	281	192	435	401	384	206	448	313	430	552	619	391	465	467
ENSG00000065427	KARS	protein coding	16032	14896	12469	7440	7574	8112	6918	8513	7328	7294	8374	7550	6823	6334	8610	6225	6703	7745	7472	6504	6066	6935	5660	5801
ENSG00000065457	ADAT1	protein coding	1206	1179	1161	916	979	1102	1627	1874	1715	2479	2626	2212	2346	2101	2372	1464	2177	2306	2330	2658	2344	1781	1973	1722
ENSG00000065485	PDIA5	protein coding	1948	1611	1325	1974	2224	2597	1366	1972	1834	855	900	1106	983	655	987	1335	991	1093	1891	1084	1216	1772	1263	1176
ENSG00000065491	TBC1D22B	protein coding	2035	1826	1511	1185	1238	1438	1352	1956	1717	1834	2127	1733	1969	1999	2053	1292	1703	1618	1497	1744	1547	1699	1773	1616
ENSG00000065518	NDUFB4	protein coding	4292	3696	3741	2959	3491	4079	3114	3969	3287	4157	4270	3917	3866	3046	4426	3482	3250	3654	3712	3663	3118	4136	4201	3759
ENSG00000065526	SPEN	protein coding	8046	6703	6362	9596	7785	8299	7280	8533	8664	7189	8353	7060	7725	8550	9764	7467	8929	10442	7730	7982	8331	7770	7807	8128
ENSG00000065534	MYLK	protein coding	2361	2547	2241	338	332	349	603	906	852	80	114	109	554	189	426	164	174	247	276	188	467	238	269	510
ENSG00000065548	ZC3H15	protein coding	6569	6325	5827	3199	3447	3458	3941	4839	4181	4789	5334	4581	4010	3753	4439	3804	4277	4380	4564	3806	3804	5116	4338	4346
ENSG00000065559	MAP2K4	protein coding	3141	3200	2701	5043	4347	4731	4712	5999	5726	5847	5941	5176	6012	5960	7175	4588	5773	5539	5760	5850	5361	6348	6619	5770
ENSG00000065600	TMEM206	protein coding	1047	1045	956	1151	1329	1364	1045	1471	1425	1525	1680	1466	1386	1354	1635	1001	1598	1763	1265	1626	1334	1098	1327	1169
ENSG00000065609	SNAP91	protein coding	62	75	42	113	86	100	54	54	77	64	56	36	98	358	112	400	810	588	2039	2807	2163	3839	4962	3546
ENSG00000065613	SLK	protein coding	3784	4366	3462	4881	4031	4609	4990	5889	6296	6479	7094	5747	6577	6890	7501	4350	4910	5085	8031	5079	6046	9864	4965	5978
ENSG00000065615	CYB5R4	protein coding	954	965	810	1257	1155	1163	1058	1246	1207	1554	1394	1139	1797	1573	1724	1475	1855	1858	2054	1730	1734	2125	1735	1556
ENSG00000065618	COL17A1	protein coding	95	77	79	109	60	51	121	160	99	30	23	34	95	73	72	829	42	117	6338	93	2377	7578	89	984
ENSG00000065621	GSTO2	protein coding	2373	1528	802	722	522	217	1246	1214	456	653	618	219	960	757	389	408	617	278	944	1291	395	1063	1388	479
ENSG00000065665	SEC61A2	protein coding	1392	1437	1175	1477	1666	1890	1314	1841	1912	1654	2309	1690	1872	2086	2062	1617	2488	2089	2636	3188	2735	2545	3398	2743
ENSG00000065675	PRKCQ	protein coding	1176	1064	888	1942	1865	2982	340	621	631	171	343	161	688	1285	607	447	787	398	934	944	519	827	677	485
ENSG00000065717	TLE2	protein coding	867	1161	842	7501	6414	6181	5984	5691	5302	6101	6470	6199	5999	3174	5999	1038	2187	1992	2973	3964	3399	2101	3542	3123
ENSG00000065802	ASB1	protein coding	3622	3115	2881	2661	2545	3097	3020	3320	3478	3883	3917	3614	4148	3637	4583	3252	4148	4379	5225	4752	5472	6203	6395	6633
ENSG00000065809	FAM107B	protein coding	1783	1960	1802	2640	2395	2269	7765	8274	7958	23809	18720	23352	14821	8413	15759	10453	5104	6726	7085	4348	6597	5522	3882	5540
ENSG00000065833	ME1	protein coding	593	791	748	328	441	572	373	506	512	366	435	459	378	375	474	1157	630	598	1381	632	844	1741	819	909
ENSG00000065882	TBC1D1	protein coding	8412	7062	5707	3950	3769	4752	3597	5051	4792	5711	6489	6399	6947	5441	8026	3768	4924	5120	3853	4131	3184	3974	3899	3549
ENSG00000065883	CDK13	protein coding	4243	3852	3471	4975	4473	5097	5249	5844	6026	8185	7465	6982	6610	5440	7353	4595	5043	5964	4444	4356	4171	4462	4091	4246
ENSG00000065911	MTHFD2	protein coding	19101	16074	17556	5444	4345	9066	2757	4321	3907	23841	13192	29140	2792	3051	4899	4472	2179	2974	4502	3625	3085	5193	4315	3388
ENSG00000065970	FOXJ2	protein coding	1978	1964	1571	1746	1740	2105	1356	1709	1715	1966	2141	1883	1739	1700	2245	1042	1421	1348	1536	1423	1468	2100	1584	1709
ENSG00000065978	YBX1	protein coding	64742	56887	49864	21471	21561	23719	25506	31585	31286	27966	29414	30165	25831	22878	30645	21385	22839	29228	22635	17956	19061	23925	19832	19898
ENSG00000065989	PDE4A	protein coding	581	647	406	169	253	107	388	432	224	167	146	68	110	94	67	266	146	119	232	301	159	232	521	240
ENSG00000066027	PPP2R5A	protein coding	3475	3099	2726	2945	2742	3175	2519	3449	3504	4808	3264	4719	2532	1826	2866	4062	1847	2368	2171	1520	1713	2590	1788	1985
ENSG00000066032	CTNNA2	protein coding	796	866	664	380	323	323	210	420	210	62	95	42	111	384	181	460	1728	1291	4124	5718	4316	4761	7976	5199
ENSG00000066044	ELAVL1	protein coding	10079	10040	8819	5818	5274	6299	6395	8376	7868	8906	9667	8769	8682	8322	9935	5987	8064	8635	7336	7689	7450	7157	8024	7305
ENSG00000066056	TIE1	protein coding	529	415	287	21	7	9	89	74	95	31	22	27	49	66	54	41	92	140	21	64	42	1	9	13
ENSG00000066084	DIP2B	protein coding	5853	5867	5337	3018	3031	3644	3840	4880	4295	5405	5938	5065	6303	6158	6861	6115	7483	7780	9631	8485	8701	9413	8645	8260
ENSG00000066117	SMARCD1	protein coding	12404	11196	10248	7737	7016	8902	11772	12980	12935	19670	20125	19028	13788	11723	17165	7924	9548	12555	7592	7523	8247	5860	6195	6544
ENSG00000066135	KDM4A	protein coding	11177	10788	9283	5135	4665	5667	4593	5894	6098	9132	8259	9292	8039	6641	8619	5804	6391	7085	5888	5311	5505	6314	5658	5859
ENSG00000066136	NFYC	protein coding	2636	2063	2228	1838	1858	2081	2727	3451	3166	4185	3720	4204	3205	2768	3888	2593	2697	3095	2825	2572	2688	3093	2657	2851
ENSG00000066248	NGEF	protein coding	191	167	100	26	26	43	88	129	192	177	208	313	112	67	177	45	56	187	24	31	29	24	43	32
ENSG00000066279	ASPM	protein coding	11608	11250	9257	3385	3597	3777	5220	7509	7253	5325	6692	5448	4752	6003	8238	2749	3492	4257	1115	478	1056	1059	689	1220
ENSG00000066322	ELOVL1	protein coding	1207	1238	1060	894	1056	1144	1475	1772	2080	1472	1340	1585	2116	1653	2430	1753	1731	1600	3535	1879	2508	3944	2050	2860
ENSG00000066379	ZNRD1	protein coding	885	765	744	380	362	413	534	701	614	575	562	615	448	472	573	334	571	713	441	499	499	663	672	672
ENSG00000066382	MPPED2	protein coding	171	196	218	243	203	305	133	213	217	160	449	142	462	687	292	444	589	464	180	426	291	275	622	375
ENSG00000066405	CLDN18	protein coding	0	2	2	160	106	144	3	1	5	328	248	148	279	230	107	789	58	246	391	237	454	863	186	520
ENSG00000066422	ZBTB11	protein coding	2226	2128	1768	1792	1761	1929	1894	2416	2337	3053	2984	2850	2167	2146	2364	2379	2447	2474	2691	2587	2523	3400	3108	2981
ENSG00000066427	ATXN3	protein coding	2017	1922	1578	1379	1222	1329	1466	1712	1617	1957	1817	1589	1687	1658	1904	1434	1536	1871	1589	1638	1859	2081	1860	1911
ENSG00000066455	GOLGA5	protein coding	2459	2251	1921	2548	2163	2364	2437	2641	3027	3539	3050	3354	3175	2642	3268	3434	3897	3597	4085	3242	3469	5387	3558	4094
ENSG00000066468	FGFR2	protein coding	6409	6196	5082	5504	4929	4165	10346	13336	12070	11089	12883	12339	18762	12173	22921	14367	9996	18258	6134	2347	3382	3791	2387	3242
ENSG00000066557	LRRC40	protein coding	4084	4034	3445	2694	2612	2709	2460	3287	2730	3720	3908	3230	3447	3070	3370	2200	2571	2809	2315	2289	2109	2201	2211	1908
ENSG00000066583	ISOC1	protein coding	2505	2155	1863	3293	3140	3112	1977	2730	2199	2191	2430	2123	1693	1605	1803	1641	1533	1470	2270	1558	1733	2865	1972	2415
ENSG00000066629	EML1	protein coding	1582	1490	1446	1536	1478	1822	1903	1813	1686	3491	3956	3026	3959	2634	3956	1743	2890	2552	3106	2843	2963	3728	3291	3375
ENSG00000066651	TRMT11	protein coding	1882	1719	1419	782	772	787	1113	1552	1171	1249	1379	1232	1146	949	1168	803	844	997	1074	938	1042	1056	1118	1015
ENSG00000066654	THUMPD1	protein coding	6089	5998	5593	4297	4225	4533	4719	6430	6274	5962	5865	5200	4034	3738	4472	3088	3363	4370	3682	3365	3690	4481	3732	4140
ENSG00000066697	MSANTD3	protein coding	1148	1147	1063	1084	934	1113	901	1050	1026	1626	1652	1535	1614	1307	1913	944	1026	1080	1428	1462	1296	1370	1484	1232
ENSG00000066735	KIF26A	protein coding	5580	4967	3617	3195	3873	3732	2370	2766	2734	732	828	826	888	516	1007	318	407	444	640	752	666	866	998	1063
ENSG00000066739	ATG2B	protein coding	2900	3023	2545	2338	2101	2411	2975	3409	3273	4596	4875	4225	5091	4746	5523	3697	4993	5062	4705	4907	5145	5917	6055	5734
ENSG00000066777	ARFGEF1	protein coding	14976	13866	12372	4775	4609	5054	6609	7942	8098	6823	6486	5670	6950	5861	7070	5390	5747	5685	6373	5491	5513	7263	6148	6222
ENSG00000066827	ZFAT	protein coding	645	601	491	544	481	471	421	573	519	758	903	775	875	649	977	471	557	662	604	535	583	591	528	645
ENSG00000066855	MTFR1	protein coding	2659	2298	1880	933	1080	1034	1530	2272	2184	1443	1671	1381	1481	1211	1341	1134	1456	1578	1350	1380	1396	1734	1459	1701
ENSG00000066923	STAG3	protein coding	492	302	238	32	20	22	32	16	32	51	44	32	42	20	34	31	23	36	63	27	49	55	31	41
ENSG00000066926	FECH	protein coding	1730	1831	1740	1261	1330	1599	1001	1478	1372	1600	1797	1846	1098	1196	1230	1658	1485	1610	1888	1360	1379	2263	1664	1611
ENSG00000066933	MYO9A	protein coding	3564	3185	2670	4442	3803	4117	5863	7061	9776	5793	4279	5795	3818	2786	5230	5988	2900	3684	4546	3433	3924	4099	3722	3740
ENSG00000067057	PFKP	protein coding	12590	10579	9385	7659	3982	4325	5417	3549	3390	7018	3316	4578	3781	2813	5047	2132	1131	1302	3813	2525	2526	3365	3892	2823
ENSG00000067064	IDI1	protein coding	10206	12717	8575	3708	4165	4567	1412	1711	2004	6927	7604	8699	3763	4206	4482	5990	6909	4562	11146	8489	10290	15801	10497	12546
ENSG00000067066	SP100	protein coding	14	11	15	2	3	0	11	16	12	20	36	26	60	52	53	112	27	34	268	21	162	620	58	211
ENSG00000067082	KLF6	protein coding	2218	1950	1614	7387	5897	9782	2446	3093	3625	6104	4762	6243	7879	7693	8988	4420	1998	2461	7939	4230	5019	5569	2491	2939
ENSG00000067113	PLPP1	protein coding	1193	1196	904	3898	5171	3465	492	780	686	377	407	360	330	289	419	565	337	335	575	451	475	652	539	529
ENSG00000067141	NEO1	protein coding	7183	6631	6087	18431	18329	18060	30351	35051	35313	19058	19438	19289	16085	14798	20672	7721	11624	14185	12249	12407	14215	11002	10393	12916
ENSG00000067167	TRAM1	protein coding	8254	7857	7485	11672	11462	11743	9584	11286	11360	11419	10397	10922	11802	8992	10596	8605	8909	8794	10093	7530	9347	12910	7998	9964
ENSG00000067182	TNFRSF1A	protein coding	2496	2483	2060	1212	1465	1664	1998	2318	2495	1555	1409	1893	1635	1234	1730	2249	1336	1648	2626	1882	2066	2925	1786	2208
ENSG00000067191	CACNB1	protein coding	788	730	592	502	533	468	558	631	637	526	651	507	510	579	548	273	921	619	1408	2088	1570	1276	2050	1576
ENSG00000067208	EVI5	protein coding	908	903	686	810	755	1014	975	1234	1381	1490	1766	1183	2384	1862	1894	2170	2453	2267	2087	2064	1907	2592	2259	2165
ENSG00000067221	STOML1	protein coding	223	187	118	162	148	191	152	226	206	186	198	137	357	329	340	296	456	325	630	607	460	962	734	729
ENSG00000067225	PKM	protein coding	127552	122081	89867	290346	241869	250047	69344	56340	51292	94063	84441	82535	42099	49736	60157	29631	34894	40766	54927	42215	49267	53430	52849	54123
ENSG00000067248	DHX29	protein coding	3963	4236	3734	2154	2098	2565	2326	3144	3326	3277	3505	3172	3077	2732	3082	2731	3015	3146	3927	3352	3585	4861	4163	4199
ENSG00000067334	DNTTIP2	protein coding	4975	5289	4464	3060	3285	3252	3205	4006	3545	3851	4341	3422	3282	3066	3611	2820	3088	3314	3211	2830	2733	3283	2855	2905
ENSG00000067365	METTL22	protein coding	2077	1861	1453	1023	952	964	1308	1710	1366	1833	1892	1614	1523	1274	1493	1761	1575	1652	1691	1412	1484	1529	1359	1207
ENSG00000067369	TP53BP1	protein coding	5957	5653	5069	16058	13469	13040	8838	10516	8396	13651	14067	10151	16454	13938	14594	9789	14529	12550	12868	14169	11181	11109	12855	9310
ENSG00000067533	RRP15	protein coding	3088	2892	2988	1464	1582	1642	1915	2072	1667	2490	2528	1934	1821	1766	1660	1492	1788	2085	1851	1757	1840	1816	1808	1686
ENSG00000067560	RHOA	protein coding	27902	24938	21500	20211	18843	22119	17686	21341	20729	18275	18109	18357	18933	16506	20667	15620	14715	16524	17665	14440	15114	20636	16407	17435
ENSG00000067596	DHX8	protein coding	4180	4161	3854	4027	3773	4216	3410	4851	4810	5167	5250	5146	4481	4355	5506	3272	4241	4967	4078	3987	4057	4300	3858	3953
ENSG00000067606	PRKCZ	protein coding	2425	1937	1445	1763	1527	1838	1816	2197	2221	2156	1850	1721	2635	1919	2384	1517	1682	1737	2025	1472	1401	2354	1798	1679
ENSG00000067704	IARS2	protein coding	11340	9453	7843	7496	7133	7175	9168	11327	9979	8228	8610	7525	7796	6334	8340	5350	5847	6410	6031	4815	5027	6706	5723	5714
ENSG00000067715	SYT1	protein coding	3888	4099	3109	96	172	242	75	286	538	30	41	38	38	233	74	141	647	394	703	1490	982	857	2247	1349
ENSG00000067798	NAV3	protein coding	295	453	305	9	8	15	168	150	72	184	172	168	829	1225	779	1420	2812	2363	3941	3586	3395	4666	3512	3631
ENSG00000067836	ROGDI	protein coding	974	821	908	814	964	1288	1084	1474	1712	1479	1591	1654	1846	1597	1971	2451	2492	2827	2631	2153	2497	2249	2109	2535
ENSG00000067900	ROCK1	protein coding	7902	7021	6132	6489	6080	6763	5444	6230	6170	7156	7509	6448	8221	7465	8774	6595	7336	7266	7219	6946	6387	6683	5953	6323
ENSG00000067955	CBFB	protein coding	1698	1680	1632	4264	3804	4930	4897	5792	6050	4966	5796	5067	4938	4922	5047	2962	4490	4449	4981	4109	5179	6054	3652	5417
ENSG00000068001	HYAL2	protein coding	2702	2314	2258	2584	2576	2547	3854	4295	4141	5652	4926	5251	4216	3049	4809	2322	2679	3329	3095	2850	2753	2903	2712	2562
ENSG00000068024	HDAC4	protein coding	2325	1770	1561	1230	1156	1320	2018	2342	2241	2432	2502	2158	2290	2490	2426	2000	3323	3092	3489	3473	3670	3655	3765	3742
ENSG00000068028	RASSF1	protein coding	841	659	492	500	533	586	486	535	516	530	595	578	568	603	778	644	659	733	813	668	872	891	733	825
ENSG00000068078	FGFR3	protein coding	771	725	514	3313	3902	3887	17697	22002	24716	4506	2877	4653	10652	4506	8918	3632	3855	5108	3596	1944	2416	4019	3319	3670
ENSG00000068079	IFI35	protein coding	82	36	69	152	127	147	55	66	50	8	14	17	31	11	31	70	37	38	122	111	101	364	269	285
ENSG00000068097	HEATR6	protein coding	2322	1639	1879	2087	1588	2259	2270	2286	2587	3001	2488	3017	2459	2067	2946	1764	1996	2618	2060	1884	2031	1803	1762	1851
ENSG00000068120	COASY	protein coding	4195	3760	3533	2842	2865	3280	2647	3239	3426	2542	2646	2580	2865	2325	3126	3135	3282	3256	3783	2744	3085	3801	2954	3519
ENSG00000068137	PLEKHH3	protein coding	928	711	500	266	328	395	1059	1295	1479	762	660	903	512	504	549	505	641	465	1617	984	1055	1910	1219	1476
ENSG00000068305	MEF2A	protein coding	2105	2019	1778	2277	2308	2650	2539	3314	3228	4351	4687	4350	4429	4032	4515	2110	3119	3090	3674	3669	3852	4939	4402	4605
ENSG00000068383	INPP5A	protein coding	1597	1610	1321	1366	1434	1439	1209	1593	1355	1866	2133	1603	2022	1932	2181	1161	1350	1284	1498	1508	1221	1652	1731	1380
ENSG00000068489	PRR11	protein coding	4536	4638	3842	1632	1895	2101	1808	2587	2470	1970	2862	2578	1502	1930	2899	889	1150	1549	559	202	437	453	254	603
ENSG00000068615	REEP1	protein coding	129	158	103	56	53	66	206	191	204	579	549	462	1484	2004	1727	2210	2529	2290	6114	6255	7270	7759	7222	8859
ENSG00000068650	ATP11A	protein coding	6088	5215	5554	9940	9620	11002	9429	11860	12426	11689	11921	12258	11357	9910	12545	7047	8535	10251	10354	8130	9251	8195	8380	8682
ENSG00000068654	POLR1A	protein coding	7064	6552	6970	4032	4367	5243	6077	8106	7939	6647	7825	6912	5210	5855	6680	6004	8262	9157	8584	7642	8387	8556	7814	8472
ENSG00000068697	LAPTM4A	protein coding	14291	14147	12219	33560	34952	29804	15108	20676	17490	18861	20178	18117	21803	15747	25373	16120	11372	13679	13311	11216	10691	14649	10482	11351
ENSG00000068724	TTC7A	protein coding	1354	1307	1237	761	697	1005	964	1152	1220	1561	1592	1535	1760	1303	1902	1128	1318	1578	1317	1104	1256	1396	1056	1320
ENSG00000068745	IP6K2	protein coding	4740	4167	3473	4480	4285	4266	5368	7272	6820	9930	10147	9488	8401	7506	10442	7362	7377	8832	7975	7573	7600	8341	8789	8060
ENSG00000068784	SRBD1	protein coding	2369	2211	1881	1123	1160	1283	1092	1594	1527	1128	1469	1447	1243	1031	1284	855	986	1139	960	936	1070	888	971	1061
ENSG00000068796	KIF2A	protein coding	6224	6022	5446	3821	3640	4389	4220	5183	4931	4990	5656	4752	4544	4645	5815	3913	4259	4306	4170	4652	4377	4455	4780	4149
ENSG00000068831	RASGRP2	protein coding	2441	1704	1545	19	30	13	8	11	14	13	9	2	30	34	33	26	30	52	278	164	211	250	205	337
ENSG00000068878	PSME4	protein coding	13185	13361	10897	17271	15107	19033	8809	10558	10064	12443	13304	11155	11119	9925	10933	13049	11073	10637	12587	8987	9401	17580	10217	10106
ENSG00000068885	IFT80	protein coding	1676	1646	1357	1543	1312	1398	1944	2588	2248	1731	2128	1445	2713	2196	2267	1575	2360	2554	1254	1583	1461	1379	1763	1627
ENSG00000068903	SIRT2	protein coding	481	444	327	790	842	811	634	759	581	1139	1289	931	1621	1538	1727	1479	2524	2157	3750	3935	3336	4690	4417	4003
ENSG00000068912	ERLEC1	protein coding	2118	2276	1934	2103	2371	2275	2262	3115	2962	2459	2354	2472	2771	2638	3114	2749	3756	3490	4987	4658	4901	6350	5610	5853
ENSG00000068971	PPP2R5B	protein coding	869	694	525	390	333	260	166	222	237	447	410	288	933	937	895	1192	1960	1467	3518	3811	3083	3066	3169	2851
ENSG00000068976	PYGM	protein coding	1132	727	832	36	26	34	31	41	59	95	103	79	57	38	69	80	52	129	158	60	121	158	56	162
ENSG00000069011	PITX1	protein coding	3	1	2	23	25	27	532	747	1134	157	164	350	219	116	574	441	315	553	197	67	126	62	44	94
ENSG00000069018	TRPC7	protein coding	1	10	5	23	14	12	5	8	5	2	2	4	4	17	5	105	581	670	1497	1453	1083	998	1089	911
ENSG00000069020	MAST4	protein coding	528	491	347	383	499	440	806	1289	1084	4072	4244	4620	5810	6459	7685	6304	5467	7157	5999	7672	7004	7231	8428	7669
ENSG00000069188	SDK2	protein coding	1168	665	464	548	432	270	2447	2831	2212	2401	2769	1410	2615	3090	1873	3359	5254	3856	3714	3782	3637	3171	4040	4125
ENSG00000069248	NUP133	protein coding	8850	7605	6545	5677	5169	5517	6404	8037	6882	6326	6696	5624	6199	5381	6219	4389	5574	5761	5096	4872	4690	5144	5054	4758
ENSG00000069275	NUCKS1	protein coding	67835	68691	57478	40844	36124	41560	44859	54705	56604	43588	49186	46791	34519	33700	47439	18904	23048	30700	22603	18800	22906	24233	22712	23824
ENSG00000069329	VPS35	protein coding	5956	6032	5270	8487	7730	8859	7378	8258	8055	9562	9233	9134	8301	7541	9491	7387	8034	8904	11185	10099	9656	12846	10935	10304
ENSG00000069345	DNAJA2	protein coding	6829	6210	6012	3407	3381	3779	3871	5026	4525	4767	4831	4588	4356	3701	4562	4460	5071	5186	5155	4695	4809	5394	4872	4664
ENSG00000069399	BCL3	protein coding	232	170	114	97	76	92	178	206	243	156	167	164	128	147	181	433	135	180	515	228	260	482	265	322
ENSG00000069424	KCNAB2	protein coding	1020	617	623	660	409	473	462	575	549	361	389	288	407	347	331	282	582	505	629	800	722	665	980	789
ENSG00000069431	ABCC9	protein coding	3	3	1	9	6	9	11	9	7	4	10	3	97	36	141	392	55	153	212	105	197	226	198	278
ENSG00000069482	GAL	protein coding	2814	2893	2206	2396	3603	3733	227	270	230	41	51	47	71	104	43	4283	3131	3082	3751	1329	1078	1812	587	402
ENSG00000069493	CLEC2D	protein coding	437	286	284	452	345	406	620	556	627	737	577	606	802	634	876	378	824	611	134	168	162	130	128	151
ENSG00000069667	RORA	protein coding	2489	2204	1508	9166	6249	5857	7945	8354	10395	8805	6075	5736	4337	3827	4279	2267	3232	2458	1364	2515	1937	1799	3434	2478
ENSG00000069702	TGFBR3	protein coding	359	490	449	1251	969	836	1391	1896	1588	1220	912	967	1038	805	920	2818	2108	2265	5081	4203	5068	9299	6290	7602
ENSG00000069712	KIAA1107	protein coding	433	419	253	551	515	370	366	467	415	184	253	124	457	468	428	261	512	387	780	953	832	756	1149	746
ENSG00000069812	HES2	protein coding	36	50	21	3	7	5	1	2	3	4	6	6	22	13	15	284	24	71	383	39	141	1339	40	233
ENSG00000069849	ATP1B3	protein coding	12194	10465	8964	7064	8249	7496	6026	7738	7108	5067	5242	5150	5015	4050	5982	3690	3487	3153	4409	3800	3507	5045	4426	3930
ENSG00000069869	NEDD4	protein coding	603	755	769	517	532	665	681	1193	1173	696	823	713	1249	1624	1476	1735	481	556	1714	386	860	1349	329	583
ENSG00000069943	PIGB	protein coding	402	290	266	293	315	373	316	383	309	349	386	265	535	407	488	373	399	408	466	415	359	506	456	440
ENSG00000069956	MAPK6	protein coding	14687	15315	12877	10624	10496	11607	9460	11280	10230	16705	18250	17091	14100	13801	16772	9506	9664	10662	11926	11364	11465	11643	10673	10241
ENSG00000069966	GNB5	protein coding	2540	2555	2037	496	623	659	290	567	549	1099	1602	1204	1804	2398	2097	1175	1997	1803	1948	2453	2175	2472	2963	2585
ENSG00000069974	RAB27A	protein coding	392	374	339	631	498	600	412	459	469	611	801	822	920	811	1011	1424	1221	941	1693	1509	1379	2849	2094	2136
ENSG00000069998	HDHD5	protein coding	8194	7493	5481	5888	5823	4338	4702	4030	3723	3992	4318	3526	2661	2845	3472	1864	2635	2705	2181	2389	2158	2211	2517	2325
ENSG00000070010	UFD1	protein coding	2987	2786	2616	1956	2062	2448	2028	2983	2898	2695	3052	3034	3171	2861	3547	3467	2885	3341	3467	2654	2830	3376	2654	2785
ENSG00000070018	LRP6	protein coding	11972	11886	9328	9497	7959	8735	12031	13315	12602	12895	13284	12742	14004	12110	13888	7467	9822	11068	6758	7179	7146	6301	6953	6843
ENSG00000070019	GUCY2C	protein coding	357	234	318	169	90	112	22	19	54	8	7	6	80	65	64	933	531	793	1018	339	540	726	477	474
ENSG00000070047	PHRF1	protein coding	4811	3977	3582	3595	3258	3925	4343	4339	4824	5145	5215	5220	4841	3676	5931	4029	3934	4190	4290	2982	3443	3696	3024	3490
ENSG00000070061	IKBKAP	protein coding	5581	5104	4422	3840	3474	4140	5098	6006	5751	6146	5945	5080	6034	5550	5827	5705	7966	7563	9215	8637	8545	10545	9815	8841
ENSG00000070081	NUCB2	protein coding	1030	1046	930	1887	1958	2031	2115	2398	2241	2489	2303	2098	3074	2494	2639	2821	4541	3788	7126	6458	6307	8218	6960	6137
ENSG00000070087	PFN2	protein coding	13200	12523	11159	10736	8615	10135	6872	7711	6437	9765	11485	8618	12764	11533	12714	9384	14430	15028	16731	17260	15479	27875	23846	21102
ENSG00000070159	PTPN3	protein coding	482	583	383	187	215	271	1176	1120	943	542	588	763	986	685	1434	1206	1111	1486	3640	4390	3600	4814	6710	4636
ENSG00000070182	SPTB	protein coding	146	157	132	71	86	136	174	235	377	120	68	124	244	308	323	596	1938	1282	2797	2807	2342	2433	2705	2114
ENSG00000070190	DAPP1	protein coding	0	1	1	0	0	1	2	3	0	0	0	2	2	5	2	44	13	31	860	11	329	1210	15	216
ENSG00000070193	FGF10	protein coding	6	13	12	78	67	71	16	27	12	53	65	22	26	44	31	33	92	124	42	69	83	30	83	80
ENSG00000070214	SLC44A1	protein coding	10665	9283	9575	14461	12419	13498	13603	15029	16499	10329	9523	9729	9183	7152	9502	4971	4912	6512	4361	3215	3816	5951	3962	4608
ENSG00000070269	TMEM260	protein coding	1846	1553	1429	4400	4154	4225	2570	3012	2905	2953	2629	2324	3098	2808	3242	2828	2861	3067	2472	2384	2285	2525	2350	2112
ENSG00000070366	SMG6	protein coding	2886	2630	2385	8610	7008	8053	4544	5166	5607	5607	5893	5487	5644	5078	6099	3471	4121	4679	3556	3527	3627	3630	3345	3424
ENSG00000070367	EXOC5	protein coding	8786	8805	7628	12480	11182	12861	9515	11563	10622	12544	11955	10970	11272	9686	11886	7133	8524	8738	7819	7797	7460	8681	8094	7593
ENSG00000070371	CLTCL1	protein coding	1488	1109	922	518	555	673	701	971	1017	833	1080	874	1010	823	972	894	1015	1077	1601	1382	1252	2208	1806	1918
ENSG00000070404	FSTL3	protein coding	347	326	244	395	466	506	413	462	422	528	644	495	848	621	921	356	374	387	413	434	368	398	527	409
ENSG00000070413	DGCR2	protein coding	5554	4977	4792	5284	5422	5730	6855	9072	8195	8993	8647	8566	9711	8141	10184	6562	9026	9192	9579	8572	8508	9287	9509	9752
ENSG00000070423	RNF126	protein coding	2601	1801	1365	1275	1280	1315	1196	1594	1496	1714	1531	1703	1297	846	1590	1297	1277	1029	1635	1008	974	1259	1100	1181
ENSG00000070444	MNT	protein coding	1691	1399	1352	1961	1820	2077	1715	1749	1844	3316	3349	3522	2498	2000	2778	1868	2034	2212	2505	2136	2333	2463	2263	2291
ENSG00000070476	ZXDC	protein coding	2087	1765	1465	2006	1684	1889	2670	2817	2595	3935	3497	3189	2908	2496	2707	2756	2983	3086	3075	2980	2848	2978	2821	2651
ENSG00000070495	JMJD6	protein coding	1121	1040	952	1164	1136	935	503	599	588	649	625	548	775	970	835	994	1593	1387	1490	1590	1407	2139	2422	2066
ENSG00000070501	POLB	protein coding	1581	1447	1286	1437	1280	1452	1689	1988	1632	3262	2897	2696	2361	2109	2680	1766	2064	2195	1695	2033	1659	1860	1929	1556
ENSG00000070526	ST6GALNAC1	protein coding	1	0	1	2	0	0	13	47	34	198	144	361	90	85	220	405	62	268	32	5	26	99	13	56
ENSG00000070540	WIPI1	protein coding	884	1230	779	624	636	684	741	1181	1195	855	1108	1141	1011	1491	1024	2600	2721	2886	4233	2347	3746	4859	2120	3598
ENSG00000070601	FRMPD1	protein coding	33	24	34	175	139	196	9	17	30	33	47	24	71	112	87	138	225	270	263	159	219	487	176	366
ENSG00000070610	GBA2	protein coding	5966	5840	4821	4363	4486	4787	6817	9723	8199	7288	6374	6683	7492	6356	7611	10080	11017	13368	13800	8969	12074	10482	8058	10315
ENSG00000070614	NDST1	protein coding	7526	6265	6868	6472	6403	7882	11282	11517	11139	23389	22522	20686	29212	20414	27400	12326	15248	17662	16388	14770	16281	13033	13668	14348
ENSG00000070669	ASNS	protein coding	7747	7082	9632	2083	1933	3837	1560	2086	1814	27090	12445	28648	3934	3456	5244	5403	3794	3397	6705	7126	5463	8056	7593	6088
ENSG00000070718	AP3M2	protein coding	1638	1371	1450	1226	948	1220	1915	1974	2089	1781	2162	1833	1816	1705	1892	1404	1938	2267	1593	1793	1853	1741	2423	1988
ENSG00000070729	CNGB1	protein coding	0	7	1	8	7	12	109	66	92	2	3	4	4	6	2	28	94	45	776	610	696	862	1022	994
ENSG00000070731	ST6GALNAC2	protein coding	12	15	12	2725	2795	2051	441	1270	625	60	152	87	239	272	415	867	505	691	1085	43	349	657	57	205
ENSG00000070756	PABPC1	protein coding	125060	101139	80258	65504	51335	60152	84466	94027	88882	93662	81813	90569	57917	62075	76075	44738	36752	59261	31582	22787	25296	35586	25846	28645
ENSG00000070759	TESK2	protein coding	1018	706	526	786	508	433	1012	1254	1004	2662	1563	2449	1684	817	1736	1989	530	1447	877	262	409	596	265	371
ENSG00000070761	CFAP20	protein coding	1822	1682	1412	2206	2043	2176	2005	2679	2281	2515	2635	2633	1914	1783	2231	1345	1784	1811	1742	1727	1630	2004	2011	1909
ENSG00000070770	CSNK2A2	protein coding	8954	7830	6608	7361	6633	7194	8236	8278	7613	10507	10350	9747	7909	6638	8045	4703	5618	5556	4754	4869	4453	5280	4653	4444
ENSG00000070778	PTPN21	protein coding	1020	1104	880	3121	3066	4547	3971	4565	4548	5433	4833	5084	6072	4324	7266	2442	2734	3317	2788	3348	3224	1882	2117	2468
ENSG00000070785	EIF2B3	protein coding	1554	1568	1226	603	679	763	589	767	644	622	646	464	649	675	650	538	799	820	785	693	684	996	932	851
ENSG00000070808	CAMK2A	protein coding	14	12	14	12	12	30	3	6	11	60	20	57	109	23	85	309	256	250	1092	721	745	738	783	624
ENSG00000070814	TCOF1	protein coding	18347	16555	16042	4815	4951	6593	6982	8851	9939	5395	6714	6207	5147	4629	6573	4556	4201	5727	4410	2514	3248	3243	2602	3074
ENSG00000070831	CDC42	protein coding	12226	12937	10769	20630	19589	21510	10711	14989	14371	18057	18605	18876	21759	18815	24288	15637	14255	16445	18187	16366	16704	17396	16289	15901
ENSG00000070882	OSBPL3	protein coding	1585	1755	1216	221	271	353	403	884	768	633	999	856	993	915	1562	3466	574	827	1631	351	920	1685	354	813
ENSG00000070886	EPHA8	protein coding	708	346	412	123	99	93	38	39	51	20	21	20	55	143	84	192	344	439	325	452	480	439	988	762
ENSG00000070950	RAD18	protein coding	2538	2499	2170	891	729	878	1305	1578	1320	1288	1393	1379	1352	1278	1674	948	819	1155	769	473	591	599	428	524
ENSG00000070961	ATP2B1	protein coding	4787	4550	4405	8470	10081	15678	20204	22286	26327	29546	29257	25731	18872	16532	20629	17180	22762	23452	20896	20279	23798	20070	19027	21727
ENSG00000070985	TRPM5	protein coding	8	7	3	8	6	9	15	14	10	108	103	94	187	109	231	271	458	349	531	364	438	295	286	353
ENSG00000071051	NCK2	protein coding	4019	3497	2887	3366	3466	3868	3784	4554	4279	7274	6757	6712	9482	7098	10635	7916	6833	8246	4543	4103	4111	4107	3563	3910
ENSG00000071054	MAP4K4	protein coding	12483	12480	12580	18176	16389	19668	19841	21844	20436	37575	36439	34317	30998	21394	30572	13351	14936	19047	16706	16480	17050	14760	15150	14600
ENSG00000071073	MGAT4A	protein coding	425	587	443	1731	1647	1690	1509	1680	1974	3496	3781	3057	4011	3955	3998	8907	10642	9364	15432	12737	15796	21605	16034	18973
ENSG00000071082	RPL31	protein coding	25938	21011	19538	22438	18574	20154	21012	24328	20849	25924	20250	23519	15743	13008	18348	10073	11985	17309	11718	9935	10090	16091	11956	13109
ENSG00000071127	WDR1	protein coding	19713	18202	17400	21636	23232	29146	11744	15420	13826	13438	15851	12797	16227	15412	18932	14986	9526	10709	13625	7895	9417	11457	7567	8527
ENSG00000071189	SNX13	protein coding	3365	3140	2578	2901	2980	2795	3047	3987	3564	4270	4559	3747	4912	4824	5030	4528	5851	6004	6170	6429	6531	8076	7767	7489
ENSG00000071205	ARHGAP10	protein coding	329	256	307	403	477	503	800	995	869	1211	1251	1380	1010	739	1529	1467	494	914	1068	548	831	984	579	830
ENSG00000071242	RPS6KA2	protein coding	1997	1726	1697	1648	1525	1732	2193	2589	2506	5744	5568	5393	4298	4060	5392	3824	4846	4642	6064	7258	5613	7555	8061	6705
ENSG00000071243	ING3	protein coding	758	762	734	1009	818	889	914	1117	935	2315	2227	2069	1908	1691	2148	1131	1303	1465	1294	1183	1359	1254	1193	1287
ENSG00000071246	VASH1	protein coding	1115	670	734	2890	2078	2199	1753	1781	1778	3344	3287	2375	4150	3447	4665	1934	4243	4564	3849	5568	4498	2858	4410	3946
ENSG00000071282	LMCD1	protein coding	573	487	505	2086	979	3285	86	131	180	139	175	253	1090	453	904	628	416	398	264	262	309	244	273	464
ENSG00000071462	BUD23	protein coding	2791	3868	3443	1195	2203	2055	1314	2947	2406	1370	2276	2097	1437	2371	2430	1817	3419	3567	2475	3180	3426	3124	4234	3871
ENSG00000071537	SEL1L	protein coding	3527	3649	3090	9483	10804	9158	6024	7650	6845	12538	10499	11731	10621	7377	10966	8358	7582	8366	9387	8866	8802	11384	10592	10237
ENSG00000071539	TRIP13	protein coding	3175	2965	2855	1071	1115	1286	1446	1731	1718	1133	1412	1400	923	1057	1182	847	765	1105	527	182	349	356	243	317
ENSG00000071564	TCF3	protein coding	17188	14301	12983	13504	12395	13023	17436	19221	17943	23623	21847	22960	21015	13649	25387	8212	10628	13032	7341	7290	6409	4717	4839	5451
ENSG00000071575	TRIB2	protein coding	9253	8074	5692	3844	2502	2374	3903	4525	3625	5109	6020	4367	4406	4016	5305	3992	8453	8764	3932	5841	5316	2868	3388	2984
ENSG00000071626	DAZAP1	protein coding	20472	16954	14405	5619	5886	5819	7951	10578	9290	7301	7906	7503	5871	5158	7061	4654	4801	5694	4885	3677	3879	4653	3585	4149
ENSG00000071655	MBD3	protein coding	2684	2291	2150	3529	3667	3790	4473	5574	4999	5803	5970	6089	4587	3533	5647	3624	4576	4241	4475	3794	3573	4015	3867	4142
ENSG00000071794	HLTF	protein coding	9277	10019	6943	8987	8497	7969	4847	6403	5499	4207	3979	3601	4508	3555	4491	3604	4485	4432	4200	4599	3945	6125	7041	5898
ENSG00000071894	CPSF1	protein coding	10723	8601	6790	10792	9213	9569	20451	20916	17506	15598	13573	10507	14145	8883	10642	9600	10498	8519	12265	8355	6650	9853	7917	6490
ENSG00000071909	MYO3B	protein coding	40	36	31	238	134	271	1231	1475	1854	24	17	49	8	4	19	9	3	2	33	8	21	26	28	31
ENSG00000071967	CYBRD1	protein coding	992	932	631	77	137	122	195	311	180	58	133	38	67	154	76	43	221	61	99	86	69	399	80	162
ENSG00000071994	PDCD2	protein coding	4968	4564	4296	3226	2850	3365	3167	3599	3151	3134	3042	2820	2906	2584	3134	2490	3121	3291	3394	2879	2887	3857	3144	3229
ENSG00000072041	SLC6A15	protein coding	3481	2779	2575	91	181	126	53	79	39	39	73	33	22	47	44	1535	459	382	1034	919	812	1146	1605	1155
ENSG00000072042	RDH11	protein coding	10011	9906	8580	4366	4947	4528	3133	4405	4279	5496	5548	6280	5529	5108	6055	7015	8543	8166	10855	9749	10778	12778	10380	12363
ENSG00000072062	PRKACA	protein coding	2889	2725	2297	1972	2041	2635	2195	2955	3098	3716	4308	3779	5435	5027	5108	3428	5110	4796	5506	5516	4950	7049	7177	6651
ENSG00000072071	ADGRL1	protein coding	10221	8085	7980	3733	4089	3904	4768	5393	4924	3319	3505	2728	3680	3128	2976	1665	3611	2458	5573	6455	4969	5355	7617	5878
ENSG00000072110	ACTN1	protein coding	17752	17280	16661	17946	17464	28700	9252	9108	15940	6144	8106	7985	11871	13594	14044	10709	8291	11679	10097	4998	7284	8034	4860	6498
ENSG00000072121	ZFYVE26	protein coding	3198	3100	2820	3020	3075	3378	3629	4483	4341	4785	5296	4785	4458	3942	4754	3694	3660	4236	4158	3699	3941	4889	4047	4358
ENSG00000072134	EPN2	protein coding	4752	4119	3452	3640	3261	3257	3120	4018	3583	2665	2640	2229	2693	2735	3037	1392	2205	2183	2203	2155	2032	2578	2498	2254
ENSG00000072135	PTPN18	protein coding	1117	1076	772	283	424	320	785	1103	906	606	821	507	955	1326	981	1645	3651	2671	3759	5205	3676	4546	5218	4524
ENSG00000072163	LIMS2	protein coding	119	179	107	351	662	877	401	424	422	272	306	374	664	526	779	438	169	153	242	123	105	184	157	112
ENSG00000072182	ASIC4	protein coding	20	17	9	6	5	11	20	36	24	18	24	17	138	905	241	264	802	928	1497	1648	2314	2072	2462	2899
ENSG00000072195	SPEG	protein coding	3409	2683	2020	611	873	607	1902	2353	1887	1256	1708	1050	1105	1056	1177	683	1624	806	5251	4982	3964	7358	7408	6922
ENSG00000072201	LNX1	protein coding	360	449	238	134	125	115	496	607	712	1008	1022	949	1148	1144	1461	408	506	804	524	449	487	502	437	503
ENSG00000072210	ALDH3A2	protein coding	4779	5932	4337	5170	4983	4620	1376	1976	1174	7672	10152	9748	10531	10271	11972	5802	4162	6465	4571	3623	3646	4016	3676	3810
ENSG00000072274	TFRC	protein coding	20582	19865	13056	24512	26071	15714	6546	7671	5473	3212	5071	3615	3734	5193	4013	4975	6057	6044	4169	3403	4190	5634	4525	4392
ENSG00000072310	SREBF1	protein coding	4618	3969	4061	2426	2688	2274	1062	1371	1362	3695	3480	4494	3132	3142	3124	7260	8511	7588	9180	5460	6982	10223	5734	8679
ENSG00000072364	AFF4	protein coding	10021	9470	8508	21463	19268	23328	15729	18801	20039	24675	23173	23199	23500	19268	24754	15376	16842	17220	18408	18352	17716	17711	18252	16119
ENSG00000072401	UBE2D1	protein coding	3030	3116	2651	1941	2080	2173	2262	2999	2461	3682	3557	3113	3108	2720	3250	2244	2587	2712	2582	2785	2448	2914	2780	2476
ENSG00000072415	MPP5	protein coding	2699	2242	2211	2377	2472	2789	2804	3564	3454	3753	4316	3929	4516	2823	4486	2318	2161	2378	1927	1327	1600	2214	1456	1824
ENSG00000072422	RHOBTB1	protein coding	1255	1097	989	297	333	351	908	1081	748	2840	3011	2214	3685	2191	3062	2700	2376	2759	2631	3401	2939	2097	2327	2142
ENSG00000072518	MARK2	protein coding	4117	3343	3028	2361	2166	2473	2296	2916	2849	3582	3761	3446	3843	3228	4120	3444	3615	3803	4551	3655	3874	5209	4165	4435
ENSG00000072571	HMMR	protein coding	7733	7524	6729	1765	1846	2182	1410	2043	2204	853	1226	884	987	1165	1739	1001	758	1151	452	141	418	440	218	402
ENSG00000072609	CHFR	protein coding	2409	2332	1983	5109	5207	4412	2125	2822	2633	2993	3166	2758	3132	2466	3197	2218	2468	1980	3207	3064	2906	3205	3060	2869
ENSG00000072657	TRHDE	protein coding	496	483	801	12	17	33	27	46	97	71	187	109	270	163	162	627	547	603	451	724	414	270	503	350
ENSG00000072682	P4HA2	protein coding	2200	1853	1143	3506	3119	2010	1471	1221	1215	2186	1758	2121	1634	1561	1829	2806	1334	2600	3080	1725	2043	4229	2394	2597
ENSG00000072736	NFATC3	protein coding	2616	2767	2186	1867	1758	1922	2558	2919	3135	3754	3833	3601	3059	2694	3382	2413	2862	3531	2432	2227	2345	2516	2182	2506
ENSG00000072756	TRNT1	protein coding	1877	2223	865	1279	1385	695	1660	2527	958	2058	2653	971	2115	1973	879	1512	2029	985	1680	1746	926	2174	2040	1005
ENSG00000072778	ACADVL	protein coding	5790	5077	4526	6078	6126	5569	7874	8614	7815	6126	6723	6098	10588	8376	9418	10548	10446	13927	14471	11653	13951	13595	12237	14198
ENSG00000072786	STK10	protein coding	1585	1535	1436	363	471	490	1033	1388	1377	933	1067	773	1540	1543	1285	1823	2313	1973	3706	2839	2826	3348	2447	3007
ENSG00000072803	FBXW11	protein coding	6257	6195	5415	3186	2809	3514	4858	5809	5327	7927	7839	7291	6443	6137	6778	5636	7785	7170	9640	9987	9394	10903	10322	9547
ENSG00000072818	ACAP1	protein coding	2788	1660	2239	108	58	113	183	127	216	6	17	15	10	13	12	2	10	14	16	19	14	23	38	32
ENSG00000072832	CRMP1	protein coding	11636	9798	9754	5104	4272	5189	2612	2524	1891	1265	1023	691	1773	4042	2167	3960	10397	8526	16517	21805	17545	13655	22413	15110
ENSG00000072840	EVC	protein coding	1428	1016	1115	1614	1335	1792	6453	6479	8629	4061	3861	4292	4734	3579	5576	2398	2689	3806	1766	1461	1596	1491	1525	1824
ENSG00000072849	DERL2	protein coding	1298	1251	1360	2359	2411	2589	2309	2755	2630	3471	3004	3237	3293	2809	3622	2460	3166	3291	2880	2794	2781	3058	2693	2793
ENSG00000072858	SIDT1	protein coding	3	0	2	0	0	0	0	0	1	0	0	0	0	1	1	14	7	4	68	135	92	164	216	185
ENSG00000072864	NDE1	protein coding	1315	1338	1107	681	736	935	1133	1594	1485	1148	1488	1065	1177	1368	1743	723	978	1089	521	313	376	494	317	430
ENSG00000072952	MRVI1	protein coding	781	578	396	346	381	400	603	804	719	545	630	432	893	828	870	568	793	702	480	573	421	333	400	332
ENSG00000072954	TMEM38A	protein coding	562	459	391	443	475	343	524	817	626	496	513	383	616	640	503	445	776	654	1221	1380	1112	1712	1653	1568
ENSG00000072958	AP1M1	protein coding	1632	1538	1357	1391	1448	1689	1305	1737	1674	2333	2510	2498	2787	2209	3125	2285	2590	2667	3492	3298	3209	3517	3556	3845
ENSG00000073008	PVR	protein coding	948	1033	917	1332	1785	2238	2825	3942	4010	4454	5143	6054	5482	4141	9126	7022	2952	4570	4508	3408	3246	3279	3838	3424
ENSG00000073050	XRCC1	protein coding	2438	1809	1745	1739	1469	1969	2757	2521	2460	2884	3110	3151	3073	2617	3546	1685	2280	2726	1679	1921	1786	1429	1547	1600
ENSG00000073060	SCARB1	protein coding	5156	4841	3928	1069	1350	1261	1476	2081	2337	1467	1549	1931	2430	1168	2317	4899	1652	2082	4763	2514	3423	5586	3374	5021
ENSG00000073111	MCM2	protein coding	11473	10030	9820	5478	4324	5013	10064	11901	10608	11315	12400	11936	9843	7654	11235	5658	6317	9237	2642	2032	2255	1504	1381	1993
ENSG00000073150	PANX2	protein coding	515	414	288	390	328	275	429	506	539	602	571	686	289	284	501	557	410	831	271	153	245	231	213	245
ENSG00000073169	SELENOO	protein coding	1082	1018	824	722	878	847	1043	1373	1415	1119	1188	1177	1160	1093	1396	1294	1594	1553	1525	1213	1305	1496	1373	1555
ENSG00000073282	TP63	protein coding	7	6	4	6	6	6	2	8	2	5	12	4	10	17	8	56	85	141	1826	70	763	758	31	274
ENSG00000073350	LLGL2	protein coding	4146	3479	2638	3580	3346	3960	8733	8609	10032	8356	6305	8014	10570	6821	10339	7588	7088	6546	10719	8766	9259	12305	10259	11501
ENSG00000073417	PDE8A	protein coding	941	792	674	638	472	560	998	1081	1238	1358	1296	1147	2092	1978	2007	1581	1236	1389	2004	1525	1792	2270	1807	2080
ENSG00000073536	NLE1	protein coding	3870	3012	2758	1089	1094	1240	2023	2278	2139	2022	2174	2160	1065	1180	1254	1060	1244	1620	1073	932	953	1000	1003	938
ENSG00000073578	SDHA	protein coding	4840	4404	3477	1227	1207	1447	2145	3204	2601	2516	2796	2494	2673	2401	2961	2973	3313	3607	4001	3374	3352	4519	3775	4015
ENSG00000073584	SMARCE1	protein coding	5415	3877	3386	6613	4952	5254	7390	6439	6314	9903	8324	7112	10394	7631	9472	6785	7769	8948	8510	8489	8038	8740	8444	7646
ENSG00000073605	GSDMB	protein coding	1586	1058	913	979	917	1054	1542	1650	2321	2424	2166	2227	3281	3246	3113	2517	3194	5144	1535	1612	2062	1095	862	1053
ENSG00000073614	KDM5A	protein coding	4393	4004	3520	7284	5773	6173	7638	8237	8092	9559	8715	7494	8590	7782	8539	6011	7551	8010	6474	6163	6444	6492	6074	5986
ENSG00000073670	ADAM11	protein coding	287	286	193	210	286	280	433	629	461	361	499	322	313	271	243	98	200	241	91	209	150	192	160	123
ENSG00000073711	PPP2R3A	protein coding	2015	2099	1647	1656	1366	1675	2084	2412	2493	5080	5393	4213	5785	5117	6134	3749	2951	3444	2388	2876	2411	2410	2802	2266
ENSG00000073712	FERMT2	protein coding	9423	9834	8625	32084	26905	32854	20716	27561	24378	8924	8536	8312	6554	7113	7572	3494	3971	4031	4151	3743	3801	3510	2755	3262
ENSG00000073756	PTGS2	protein coding	31	49	47	27	20	18	24	50	26	108	119	102	79	55	89	474	8	42	349	15	162	333	326	152
ENSG00000073792	IGF2BP2	protein coding	12207	10391	8264	9392	8865	10461	12580	14356	14399	11154	12500	11194	12631	11836	14473	6053	8037	9035	7223	6924	7078	7487	6208	7051
ENSG00000073803	MAP3K13	protein coding	1102	963	873	1222	1219	1211	971	1250	1185	1198	1119	995	1559	1761	1847	1062	1459	1587	1633	1945	1567	2207	2173	1887
ENSG00000073849	ST6GAL1	protein coding	12536	10173	9301	9286	7942	9477	12234	12923	12452	10848	10766	9507	6612	6378	8580	8907	6618	9100	10819	6927	9110	12947	7579	10278
ENSG00000073910	FRY	protein coding	925	703	670	1366	1063	1644	15204	15241	13884	5609	3315	3929	3549	2803	2969	3657	5776	6649	7334	8190	8667	9065	9808	9735
ENSG00000073921	PICALM	protein coding	6855	6380	5143	12874	11908	13230	6767	8739	8376	10681	10571	9624	12923	12289	13197	7486	6638	6910	9099	7969	7401	10384	8732	7816
ENSG00000073969	NSF	protein coding	1734	1766	1735	3123	2887	3161	1327	1791	1679	2281	2101	2035	1744	1848	1934	2425	2978	2922	4550	4404	4737	6917	5872	6147
ENSG00000074047	GLI2	protein coding	3159	3068	2775	493	501	739	154	240	343	97	188	172	54	133	320	81	220	254	527	560	456	320	567	380
ENSG00000074054	CLASP1	protein coding	6540	6224	5317	8901	8146	8748	7679	9756	9317	10302	11188	9721	11017	10598	12870	6807	10296	10753	10301	10880	10574	9153	9803	9188
ENSG00000074071	MRPS34	protein coding	5020	4038	3608	1983	2061	2165	1776	2296	2115	1586	1606	1709	1422	1169	1760	1558	1753	1816	2407	1943	1949	2609	2261	2535
ENSG00000074181	NOTCH3	protein coding	12045	9618	8939	22755	21460	22291	20299	18841	19550	23296	21508	23502	19510	12670	24032	5693	4973	5994	2740	1485	1985	6067	1189	3560
ENSG00000074201	CLNS1A	protein coding	8440	7682	6994	5694	4766	5049	7161	7854	6891	6778	6793	6368	5149	4423	5852	3157	3921	4925	3028	2984	2813	3502	3204	3221
ENSG00000074211	PPP2R2C	protein coding	772	809	643	487	591	519	97	90	123	38	67	33	70	95	87	118	59	67	414	296	128	1230	1338	521
ENSG00000074219	TEAD2	protein coding	6955	7284	7242	12765	11646	12316	12039	13642	11751	19457	19776	18524	15138	11632	19301	5065	5389	8290	2014	2421	2164	789	837	1424
ENSG00000074266	EED	protein coding	1543	1469	1293	1101	1211	1320	1260	1935	1697	1502	1777	1623	1582	1408	1964	1061	1163	1467	1015	799	823	1085	1032	944
ENSG00000074276	CDHR2	protein coding	8	5	8	48	27	42	18	23	18	6	7	4	31	21	29	57	50	77	463	458	593	757	971	867
ENSG00000074317	SNCB	protein coding	471	414	289	63	42	12	7	6	4	22	17	23	2	18	7	7	39	22	93	170	106	169	296	170
ENSG00000074319	TSG101	protein coding	2959	2732	2369	3768	3346	3773	2840	3570	3176	3458	3401	3397	3511	3306	3822	2951	3836	3574	4106	4624	3977	4817	4761	4179
ENSG00000074356	NCBP3	protein coding	6043	5213	4375	5145	4933	5252	6516	8879	8045	7703	8399	7674	8479	7292	9891	4869	5810	7238	4317	4444	4623	3810	4135	3690
ENSG00000074370	ATP2A3	protein coding	4704	4096	3505	107	161	129	190	267	188	127	214	122	1162	4082	1504	16430	29738	21949	50348	43822	39970	43609	40263	46015
ENSG00000074410	CA12	protein coding	922	640	790	450	257	280	87	81	112	29	35	27	28	21	40	442	227	289	207	23	79	133	139	105
ENSG00000074416	MGLL	protein coding	75	89	64	3	2	2	14	20	19	8	9	6	49	56	23	380	104	150	1803	819	837	1802	885	1101
ENSG00000074527	NTN4	protein coding	63	85	47	6156	5905	6233	1688	2066	2372	830	551	552	826	613	997	1853	303	700	898	217	430	845	183	429
ENSG00000074582	BCS1L	protein coding	939	852	814	643	754	725	1038	1242	1022	775	878	725	941	934	1123	1076	1449	1544	1497	1306	1364	1720	1489	1403
ENSG00000074590	NUAK1	protein coding	1836	1828	1554	12864	9592	11603	1418	1712	1339	23100	21170	16455	14429	4227	9394	2126	1240	2017	797	704	812	659	697	814
ENSG00000074603	DPP8	protein coding	3178	2916	2462	3003	2789	2984	2513	3344	3124	3835	3560	3386	3742	3307	3748	2632	3466	3507	3675	3584	3780	4302	3970	4023
ENSG00000074621	SLC24A1	protein coding	819	778	706	408	379	457	997	1110	1070	579	593	477	833	665	885	612	717	782	811	657	766	738	595	710
ENSG00000074657	ZNF532	protein coding	17872	16622	15836	14440	13395	16269	11989	14459	12651	14841	15409	14380	16089	12729	20128	6385	7152	8234	4461	5187	4723	3714	4716	4086
ENSG00000074660	SCARF1	protein coding	395	261	225	50	60	38	58	76	96	33	34	30	27	20	19	46	17	43	26	28	37	41	33	38
ENSG00000074695	LMAN1	protein coding	16745	14544	12863	17016	16412	14512	10314	13252	13130	13659	12519	13518	9929	9740	11014	9270	11082	12380	11922	9250	11412	15295	11685	13260
ENSG00000074696	HACD3	protein coding	17495	16142	13874	14471	16758	15094	14632	18346	16976	15898	17184	15610	20504	17042	21123	15156	19388	18476	21432	20890	19633	18887	18848	18166
ENSG00000074706	IPCEF1	protein coding	56	41	54	209	56	196	18	28	17	85	80	80	124	40	80	66	28	47	71	89	66	80	103	66
ENSG00000074755	ZZEF1	protein coding	2209	2199	1998	2553	2529	2886	2576	3061	3052	3915	4411	3674	4417	4224	4708	4419	4967	5049	6879	5548	6080	6774	5836	6001
ENSG00000074800	ENO1	protein coding	189331	170052	132629	170544	128820	121184	99328	64559	72191	166414	124191	127695	56112	50715	81255	30605	24440	35646	28351	16473	20951	29161	25417	24664
ENSG00000074842	MYDGF	protein coding	1437	1169	1194	1546	1683	1783	1114	1406	1511	1404	1250	1503	1189	1137	1254	1453	1467	1629	2738	1593	2060	2845	1719	1827
ENSG00000074855	ANO8	protein coding	2353	2005	1358	1715	2293	1679	2242	3145	2390	3533	4108	3163	2677	1846	3430	1545	2156	1890	2189	2542	1941	1694	2158	1775
ENSG00000074935	TUBE1	protein coding	1819	1857	1841	3512	2777	2482	2333	3076	1982	2528	2123	2383	1495	1758	2031	1347	1928	1682	1342	1794	1525	1916	2370	1772
ENSG00000074964	ARHGEF10L	protein coding	2976	2727	2432	143	112	220	1489	1436	1671	469	521	511	857	1111	1249	3784	2587	2532	4482	4132	4496	6438	6165	6773
ENSG00000074966	TXK	protein coding	22	19	21	53	31	36	64	69	53	92	165	155	119	88	111	146	42	86	306	402	205	417	674	351
ENSG00000075035	WSCD2	protein coding	189	133	135	1040	300	304	10	5	8	7	9	5	18	18	51	116	166	55	2985	1704	1718	3418	1543	1292
ENSG00000075043	KCNQ2	protein coding	3015	2630	2153	857	986	779	1045	1276	969	1018	965	531	736	1001	657	741	1553	1302	2322	2641	2222	2425	3052	2492
ENSG00000075089	ACTR6	protein coding	1801	1823	1518	1304	1284	1214	1185	1584	1352	2073	1641	1885	1418	1042	1582	1222	1371	1581	1270	1173	1198	1519	1372	1228
ENSG00000075131	TIPIN	protein coding	1098	1006	1005	658	635	752	515	864	664	550	707	566	459	452	450	305	367	469	301	252	258	235	222	245
ENSG00000075142	SRI	protein coding	4010	4169	3307	1726	1865	1849	1691	2023	1692	2244	2954	2042	2930	3274	3583	3203	4328	2934	2168	2647	2011	2966	3049	2564
ENSG00000075151	EIF4G3	protein coding	11217	10330	9270	11628	11619	11836	12112	15647	15676	13543	14198	13358	12887	10992	13684	10026	11528	13572	11241	10461	10950	9562	10618	9956
ENSG00000075188	NUP37	protein coding	2578	2388	1901	1205	1254	1276	1332	1746	1519	866	890	807	790	753	862	688	707	874	533	354	486	617	439	497
ENSG00000075213	SEMA3A	protein coding	4152	3606	3155	7652	8927	8828	753	604	653	2189	1157	1946	3129	1005	5785	3898	1304	2738	10525	2293	4679	11040	3492	3741
ENSG00000075218	GTSE1	protein coding	3133	2809	2200	1575	1613	1889	2156	3000	3034	1763	2367	2097	1629	1821	3115	987	1272	1575	387	171	320	427	270	518
ENSG00000075223	SEMA3C	protein coding	76	58	46	278	242	299	132	123	45	1214	3144	570	10731	5537	10500	1856	1215	2567	2993	2624	2560	4076	3603	2980
ENSG00000075234	TTC38	protein coding	1634	1253	1172	1234	1184	1535	2469	2686	2883	2373	2054	1836	2357	1655	2077	2119	2139	2302	2533	2005	2230	2589	2269	2681
ENSG00000075239	ACAT1	protein coding	2087	2286	1855	759	953	1122	554	891	798	841	1298	980	1171	1635	1339	2226	3091	2836	2626	2577	2449	3999	3413	3543
ENSG00000075240	GRAMD4	protein coding	1475	1486	1077	1368	1473	1574	2517	3248	3357	2954	3474	3101	3441	3150	3974	2858	3215	3634	3031	2922	3041	2870	2492	3112
ENSG00000075275	CELSR1	protein coding	3119	2506	2327	4804	4786	5562	4845	5410	6546	3667	4395	4215	4849	2916	5227	1614	2235	2214	3683	1181	2070	3965	1160	2162
ENSG00000075290	WNT8B	protein coding	97	109	78	2	0	2	4	0	0	66	168	122	383	198	849	68	89	342	48	75	74	27	46	40
ENSG00000075292	ZNF638	protein coding	12781	12672	10770	17863	16967	17311	15054	17783	17270	13984	15271	12380	16504	14940	17812	10952	14446	15059	10944	12684	11522	11621	13184	11883
ENSG00000075303	SLC25A40	protein coding	1739	1628	1615	1149	1043	1086	2037	2292	1949	1594	1683	1596	1692	1476	1942	922	1034	1209	907	828	850	1209	1130	1074
ENSG00000075336	TIMM21	protein coding	1940	1911	1638	865	992	893	1081	1761	1132	976	1148	907	1064	1133	1031	1060	1290	1298	1127	1009	1016	1277	1191	1096
ENSG00000075340	ADD2	protein coding	24661	19919	17980	814	1037	1296	355	448	474	581	956	734	368	797	847	448	1094	1170	192	751	557	140	638	373
ENSG00000075391	RASAL2	protein coding	6050	6210	5005	1715	1699	1847	3419	4202	3517	3931	4845	4210	7187	4730	7261	3158	2847	3369	3867	3222	3463	3762	3904	3550
ENSG00000075399	VPS9D1	protein coding	197	167	142	490	497	501	454	634	544	854	940	707	899	806	810	789	1010	833	1457	1375	1215	1570	1662	1637
ENSG00000075407	ZNF37A	protein coding	1066	2205	1414	892	1699	1602	911	2753	2242	931	3147	1657	958	3021	2392	805	3483	2752	1195	3922	2745	1464	3974	3072
ENSG00000075413	MARK3	protein coding	4938	4781	3712	3702	4001	3901	4080	5410	4876	5158	5393	4463	5785	5289	6399	3568	4840	4634	5044	5173	4555	5872	5454	5180
ENSG00000075415	SLC25A3	protein coding	28143	24548	21713	18137	15285	18856	20834	24534	23464	34409	31509	37513	23457	18393	28183	19405	18182	19710	19926	15250	16032	22345	16922	18453
ENSG00000075420	FNDC3B	protein coding	4651	4195	3729	9002	6687	9144	9321	10422	11335	11972	11631	12648	10263	10524	10657	5483	4104	5585	4975	3472	4016	4626	4003	4187
ENSG00000075426	FOSL2	protein coding	703	687	422	1162	1103	1832	587	838	1524	8315	4837	13028	8098	3687	14306	11946	1012	7706	4156	1273	2586	3442	511	1224
ENSG00000075429	CACNG5	protein coding	87	72	125	8	13	8	0	5	1	1	0	1	19	61	16	255	336	477	255	90	231	132	116	160
ENSG00000075461	CACNG4	protein coding	239	325	467	25	26	31	45	83	63	403	616	531	2734	2524	4813	3168	2644	2328	5150	3942	3727	4111	4145	3361
ENSG00000075539	FRYL	protein coding	5343	5095	4405	6189	5395	5827	5029	6516	5850	5205	5731	4804	5956	7172	6943	4603	8128	7537	6254	6768	6235	6260	6689	5988
ENSG00000075568	TMEM131	protein coding	3679	3625	2908	9056	9131	9319	4112	5077	4767	5564	6222	5244	7157	6369	7471	6671	7604	8027	10281	8064	8489	11657	8920	8670
ENSG00000075618	FSCN1	protein coding	30781	23056	17423	37822	36630	46386	31975	36120	40148	27362	24475	28663	18315	10828	25996	9582	7189	10493	5168	5953	4816	1672	3549	3196
ENSG00000075624	ACTB	protein coding	216857	190090	186588	211358	230573	302538	102427	124827	104402	164917	219274	162627	179124	180144	234566	109239	103314	125380	139434	98899	112142	103770	84781	94877
ENSG00000075643	MOCOS	protein coding	1020	1003	984	4	26	13	20	77	23	26	54	38	24	45	42	40	39	26	90	15	48	71	27	46
ENSG00000075651	PLD1	protein coding	197	414	177	229	295	367	787	1635	1560	2235	3568	3413	3378	4907	4114	1449	1061	2315	843	323	604	1081	889	843
ENSG00000075673	ATP12A	protein coding	167	126	84	544	453	578	146	175	107	60	120	49	230	127	133	223	41	109	909	48	1156	361	40	728
ENSG00000075702	WDR62	protein coding	3012	2973	3021	814	1168	1242	600	1186	1006	895	1586	1402	1066	895	1354	939	852	1001	496	345	443	363	411	518
ENSG00000075711	DLG1	protein coding	5500	4868	4663	4631	4321	4834	5823	7459	7590	7976	7567	7166	7465	6244	7591	6739	5184	6202	5434	4420	4636	5923	4669	4955
ENSG00000075785	RAB7A	protein coding	10839	10687	8709	9027	9456	9690	7381	9620	8425	7892	7972	7450	8505	7997	8622	9049	10214	9549	12898	12959	12062	15524	14759	13978
ENSG00000075790	BCAP29	protein coding	1056	992	959	2391	2680	2481	2028	2300	2096	2596	2735	2350	2979	2342	2870	1719	2009	2393	2284	2148	2032	2474	2380	2185
ENSG00000075826	SEC31B	protein coding	619	450	303	666	669	482	1226	1474	1260	1352	1696	1214	2297	1516	3093	1285	1844	2740	2271	2265	2615	1679	2364	2290
ENSG00000075856	SART3	protein coding	8602	8174	7147	4474	4310	4729	4820	6444	5597	5021	5578	4860	5036	4639	5759	3628	4508	5076	4055	3907	3879	4113	3973	4230
ENSG00000075891	PAX2	protein coding	2	2	0	153	181	185	196	165	336	11	6	11	3	2	2	6	11	5	3	6	6	2	14	6
ENSG00000075914	EXOSC7	protein coding	3390	2769	2417	1175	1105	1114	1477	1853	1462	1454	1584	1496	1287	1257	1506	1255	1284	1564	1361	1114	1229	1518	1304	1461
ENSG00000075945	KIFAP3	protein coding	312	278	233	1180	1068	1130	1270	1540	1725	1027	1313	844	1964	2413	1739	2364	4096	3416	4336	5259	4473	5577	6069	4900
ENSG00000075975	MKRN2	protein coding	1493	1401	1217	1392	1319	1528	1429	1769	1861	1831	1819	1784	1817	1644	2210	1526	1829	2062	1830	1886	1795	2367	2155	2199
ENSG00000076003	MCM6	protein coding	13937	13723	13363	10429	9440	11898	5577	6478	5591	5574	7718	6359	8669	5261	8200	2621	3245	4765	1955	959	1534	1439	994	1384
ENSG00000076043	REXO2	protein coding	3711	3898	3290	1130	1598	1832	2289	2923	2599	1042	928	1104	881	868	1053	2583	3832	3744	5078	3213	4644	5772	2661	4691
ENSG00000076053	RBM7	protein coding	3190	3117	2604	3308	3072	3671	2323	2624	2411	3344	3003	3050	2623	2319	2805	2138	2740	2621	2922	2354	2796	3086	2144	2621
ENSG00000076067	RBMS2	protein coding	1235	1079	775	1194	1100	1414	1774	1981	2140	2583	2271	2284	2727	2213	3350	1656	997	1205	1367	949	847	927	710	644
ENSG00000076108	BAZ2A	protein coding	17578	16553	14273	16373	13864	15857	18431	20468	21548	21675	21407	19536	15776	14255	17041	11675	15860	16517	17626	15910	17591	16142	14799	16361
ENSG00000076201	PTPN23	protein coding	4209	3450	3014	2888	2916	3511	3238	3874	3911	4475	5022	4741	4636	3762	5386	4102	4215	4384	5469	4584	4703	5442	4521	5343
ENSG00000076242	MLH1	protein coding	3887	3776	3441	2312	2151	2674	2422	3062	3193	3083	3422	3608	2979	2774	3757	2075	2091	2705	2086	1978	2056	2216	2223	2173
ENSG00000076248	UNG	protein coding	10142	9035	9147	5416	4657	5457	6973	8904	8386	5033	5976	6333	4923	3455	5149	2452	2970	4376	1715	1522	1716	1620	1406	1624
ENSG00000076258	FMO4	protein coding	119	102	116	117	102	122	432	571	489	281	222	173	445	284	449	289	135	176	216	78	131	207	68	144
ENSG00000076321	KLHL20	protein coding	849	830	756	1185	1063	1043	894	1252	1103	1205	1387	1121	1156	1157	1267	829	1245	1189	1346	1528	1335	1619	1620	1481
ENSG00000076344	RGS11	protein coding	74	70	40	497	708	447	52	64	65	20	42	26	40	83	35	120	179	196	808	1097	904	925	1692	1326
ENSG00000076351	SLC46A1	protein coding	643	649	554	297	527	566	1243	1715	1615	2395	2045	2328	2413	2081	2337	5500	2066	3448	5891	2762	3043	3667	2723	2752
ENSG00000076356	PLXNA2	protein coding	329	263	301	40590	38554	33489	1217	2063	1419	935	2449	936	4785	7507	4576	13522	40499	28865	69400	53705	57035	52668	56075	50903
ENSG00000076382	SPAG5	protein coding	9015	8292	6877	3070	2708	2899	6040	7515	7206	6813	7639	7537	5671	5107	8814	3988	3214	5389	2030	849	1459	1092	816	1237
ENSG00000076513	ANKRD13A	protein coding	1410	1356	1246	5204	4526	5151	1597	1844	1772	2909	3214	2723	3762	3577	4301	4977	4405	4000	4193	4498	4128	4088	4049	3812
ENSG00000076554	TPD52	protein coding	6327	6227	4657	5271	4181	3523	3199	3811	3145	4396	5508	4653	5387	7861	7376	6535	12814	9597	19132	23960	22160	29588	29122	26895
ENSG00000076555	ACACB	protein coding	1398	1246	1087	296	359	455	804	1433	1606	686	1206	1310	954	1374	1258	1240	2247	2871	988	1094	1486	1005	1055	1722
ENSG00000076604	TRAF4	protein coding	8369	8306	6983	6036	5641	7157	7199	8816	8189	14169	13346	13660	11891	10883	12740	8146	7483	7953	8690	6204	6625	8198	4704	5562
ENSG00000076641	PAG1	protein coding	17	28	12	428	802	690	201	355	307	628	591	578	180	178	265	423	421	477	525	415	364	769	1004	721
ENSG00000076650	GPATCH1	protein coding	794	770	656	699	636	679	850	1119	893	988	1037	922	1007	934	1147	871	841	964	795	751	731	835	844	785
ENSG00000076662	ICAM3	protein coding	1086	689	656	62	91	75	124	162	137	118	106	127	137	86	114	133	96	161	135	60	89	85	47	87
ENSG00000076685	NT5C2	protein coding	4276	3614	3144	8203	7808	9262	10033	11254	9833	11772	11882	11353	15579	9162	15549	5829	5044	5531	5558	4677	4992	5571	5300	5061
ENSG00000076706	MCAM	protein coding	1597	1588	1193	1420	1500	2124	1839	2151	2433	450	386	379	1936	1844	1584	1477	1620	1444	435	554	359	185	591	742
ENSG00000076826	CAMSAP3	protein coding	2276	2064	1547	4247	3672	4171	6127	6595	6647	7529	7094	7172	7584	5295	8064	5115	6986	6754	8763	8052	7315	7157	8490	7870
ENSG00000076864	RAP1GAP	protein coding	1287	1153	895	790	903	729	517	707	564	729	845	673	2127	1647	1436	1586	2101	1718	4453	4913	4180	6247	6650	6132
ENSG00000076924	XAB2	protein coding	3957	3603	3161	1790	1885	2222	2524	3361	3040	2745	3034	2645	2391	2085	2992	2133	2642	2795	2198	2111	1988	2293	2138	2430
ENSG00000076928	ARHGEF1	protein coding	4034	3456	2530	3938	4188	3981	2970	3556	3250	2800	3130	2936	4919	3989	4559	3310	3977	3700	3375	2958	2756	3022	3069	3211
ENSG00000076944	STXBP2	protein coding	1090	1041	853	1274	1417	1371	1371	1702	1700	1591	1579	1571	1638	1325	1944	1478	1255	1276	1525	1122	1067	1379	1122	1242
ENSG00000076984	MAP2K7	protein coding	3486	2764	2320	2226	2214	2287	2731	3141	3226	3505	3714	3788	3242	2413	3934	2543	2870	3064	2898	2527	2663	2600	2491	2811
ENSG00000077009	NMRK2	protein coding	1503	1269	1274	592	770	1627	234	280	159	135	181	170	655	563	784	386	19	17	17	9	9	6	2	3
ENSG00000077044	DGKD	protein coding	2625	2424	1850	2822	2455	2222	2965	3423	3011	3347	3888	3318	2617	2506	3017	2445	2414	3167	3268	2758	2822	3111	3281	3271
ENSG00000077063	CTTNBP2	protein coding	2663	2084	2486	229	451	501	1108	1453	1696	758	792	642	492	690	596	1465	1589	1576	2618	1921	2349	3066	2311	2989
ENSG00000077080	ACTL6B	protein coding	113	48	73	3	2	2	3	3	3	2	6	4	33	276	43	428	878	727	1531	1967	1580	1571	1985	1560
ENSG00000077092	RARB	protein coding	13	14	7	1182	1216	1139	670	809	485	3511	3752	2567	1631	1117	1919	830	268	583	165	42	63	417	31	78
ENSG00000077097	TOP2B	protein coding	24430	23499	19731	15296	14312	15709	16635	19603	19804	23415	26439	21810	23931	19831	24712	12563	17198	19707	11424	12649	12400	11233	12694	10224
ENSG00000077147	TM9SF3	protein coding	16784	15919	14781	16897	17029	16612	17038	19185	19027	17165	16893	16346	17100	16213	17974	13580	16194	16411	19498	16656	18917	21677	18518	20014
ENSG00000077150	NFKB2	protein coding	2093	1608	1225	1391	1257	1500	1183	1156	1066	1491	1359	1380	1752	2561	1656	1772	674	705	1251	414	677	1324	502	661
ENSG00000077152	UBE2T	protein coding	2091	2227	1776	815	907	939	748	1475	1079	969	1278	1310	915	997	1359	664	685	879	571	443	451	573	521	481
ENSG00000077157	PPP1R12B	protein coding	2323	1975	1552	1083	1225	1346	1887	2327	2197	6534	6018	6745	8889	4755	10622	4949	4104	7604	3103	2837	3445	3028	3142	3382
ENSG00000077232	DNAJC10	protein coding	13185	12221	11408	18386	19265	16588	20330	24619	23786	16566	15444	14900	17958	16612	16502	12700	18814	16337	16222	15723	14652	16945	15222	13360
ENSG00000077235	GTF3C1	protein coding	12841	12197	11927	10706	11169	12552	10151	12658	12747	13841	15462	14007	13358	11693	14572	14005	16909	17225	16302	14047	14938	15736	14505	15775
ENSG00000077238	IL4R	protein coding	1824	1744	1889	1639	1945	1985	1539	1856	1818	2407	2731	2546	2947	2061	3424	965	710	799	1758	567	1284	1010	504	883
ENSG00000077254	USP33	protein coding	6181	6188	5405	4563	4496	4879	5830	7325	6880	8328	8772	7142	9167	8138	9648	5621	8120	8036	6545	7962	7040	7214	7991	7310
ENSG00000077312	SNRPA	protein coding	9174	6971	6050	3913	3815	4322	5445	6058	5540	4724	5338	4949	3105	2823	3997	2329	2694	3289	1745	1408	1488	1607	1481	1665
ENSG00000077327	SPAG6	protein coding	19	12	13	134	69	120	99	95	61	660	666	255	1887	1024	549	3111	4335	3924	874	1608	940	647	1321	769
ENSG00000077348	EXOSC5	protein coding	1592	1376	1240	582	480	443	1046	1048	841	429	433	386	241	292	332	360	363	440	349	251	316	376	322	338
ENSG00000077380	DYNC1I2	protein coding	4439	4360	3853	4820	4912	5714	4365	5185	4921	4915	5506	4948	5776	5882	7023	4429	6638	6487	6637	7372	6832	7181	7192	6390
ENSG00000077420	APBB1IP	protein coding	6	10	5	3	1	6	11	3	9	1	3	11	60	19	69	69	18	31	145	66	111	194	166	321
ENSG00000077454	LRCH4	protein coding	3010	2386	2035	1541	1645	1924	1751	2237	2231	4232	4292	4198	4529	2862	4602	2830	3491	3190	5033	3892	3925	4212	3522	3847
ENSG00000077458	FAM76B	protein coding	1989	1790	1603	2082	1940	1956	2391	2843	2635	3468	3354	3103	2955	2570	3165	1937	2237	2353	1457	1926	1752	1554	2004	1638
ENSG00000077463	SIRT6	protein coding	880	780	635	473	562	562	663	1005	877	854	881	847	909	774	989	932	971	907	1138	949	907	1103	1046	1017
ENSG00000077514	POLD3	protein coding	2406	2385	2342	1905	1614	1929	2087	2780	2799	1322	1804	1788	1687	1910	2111	972	1468	2141	694	608	822	776	660	746
ENSG00000077522	ACTN2	protein coding	368	299	212	115	117	35	43	56	34	38	38	26	19	19	12	8	17	16	26	31	35	22	49	15
ENSG00000077549	CAPZB	protein coding	15417	13927	11878	10773	11270	13333	7349	9014	8522	7866	8834	8119	9309	8209	10335	7509	8417	9014	11142	9956	9721	12392	11907	11931
ENSG00000077585	GPR137B	protein coding	597	513	341	465	293	183	717	622	332	905	680	443	1058	765	902	1394	1357	1294	1272	1208	1078	1786	1406	1452
ENSG00000077616	NAALAD2	protein coding	491	349	304	146	103	91	2048	2172	1597	1767	1774	1363	2210	1607	1944	2545	2036	2774	2026	1951	1991	2416	3083	2709
ENSG00000077684	JADE1	protein coding	25512	28066	21400	5734	4935	4828	16162	22331	17291	8257	6940	7696	6116	5518	9700	4792	6375	6582	2352	3571	2897	2068	2072	2496
ENSG00000077782	FGFR1	protein coding	40960	37166	28827	16448	15035	13897	84859	87722	95880	30619	23911	28097	14703	12564	16199	7713	9150	11228	7854	9623	10989	8458	9007	11135
ENSG00000077942	FBLN1	protein coding	11780	10305	8279	16642	16338	14854	18792	18892	21241	16595	18683	21034	17277	13733	24354	8588	5973	11101	3747	4265	3905	1510	1357	2309
ENSG00000077943	ITGA8	protein coding	0	0	1	183	184	90	14	31	24	8	8	5	3	20	21	100	103	252	128	121	153	107	94	103
ENSG00000078018	MAP2	protein coding	663	457	543	55	46	65	275	335	299	633	1151	411	2241	5363	2565	5200	12246	9881	19676	24074	19792	15791	18450	15466
ENSG00000078043	PIAS2	protein coding	5072	4323	3279	2577	2036	1918	1814	2151	1831	2478	2577	2025	2376	2339	3286	1181	1731	1573	1511	1739	1518	1818	2160	1656
ENSG00000078053	AMPH	protein coding	907	773	606	205	209	160	176	223	162	202	367	213	196	934	499	678	1723	1788	1658	2189	1952	2544	2778	2633
ENSG00000078070	MCCC1	protein coding	1712	1263	1192	2963	2918	2787	1642	1832	1724	2083	2211	1837	1962	1786	2049	1901	1948	2094	2046	1863	1874	2420	2132	2062
ENSG00000078081	LAMP3	protein coding	7	23	18	140	192	235	5	38	30	105	46	127	32	36	76	247	123	192	1257	36	440	1206	98	474
ENSG00000078114	NEBL	protein coding	1688	1327	1221	9894	10129	10316	2047	1904	1426	1028	1291	763	2338	1984	2355	1099	3183	2226	9379	9308	9876	15498	12657	11583
ENSG00000078124	ACER3	protein coding	1823	1812	1787	2095	2107	2296	2265	2469	2885	1289	1658	1178	2059	2459	1973	2256	2281	2067	3129	2905	2519	3374	3851	2876
ENSG00000078140	UBE2K	protein coding	17586	16585	16271	9224	8580	8880	10986	11445	11978	11069	8524	9070	10496	8784	9498	11277	14520	15145	12811	13390	13075	12757	14345	12571
ENSG00000078142	PIK3C3	protein coding	3290	3162	2766	4374	3822	3496	4339	4909	4362	4407	4479	3287	4968	4406	4678	3270	4116	4127	3902	4126	4026	3911	4243	3896
ENSG00000078177	N4BP2	protein coding	8082	8926	7650	5647	6057	5709	3616	5608	5036	7189	10034	8147	10671	11562	11259	6230	10846	9606	9475	12013	10379	7174	9232	7447
ENSG00000078237	TIGAR	protein coding	926	1312	901	668	983	833	522	1067	614	961	1044	796	820	743	642	1200	850	709	1077	740	727	1001	807	762
ENSG00000078246	TULP3	protein coding	1697	1921	1543	2134	2018	2122	1722	2209	2308	1946	2297	1908	1971	1875	2125	1150	1697	1756	1513	1279	1325	1810	1388	1415
ENSG00000078269	SYNJ2	protein coding	1096	1273	1296	1090	1210	1686	3491	3895	3613	3747	4545	3395	6573	5394	4954	9643	7137	6551	10064	8835	8214	11377	9754	10053
ENSG00000078295	ADCY2	protein coding	10160	12877	9254	5105	8504	8156	1466	2163	4378	411	721	1108	823	1631	2586	2498	5177	3852	3023	5085	3370	4481	5757	4502
ENSG00000078304	PPP2R5C	protein coding	6809	6895	5498	6033	5978	6370	5372	7442	6901	7595	8667	7422	8354	7935	9167	4464	6920	6536	6842	7527	6618	7903	7974	7085
ENSG00000078328	RBFOX1	protein coding	82	81	60	27	8	94	30	24	200	24	126	42	167	183	574	116	335	184	439	705	313	807	1174	522
ENSG00000078369	GNB1	protein coding	24827	24039	21485	22268	20921	24751	15979	19268	19943	22867	23414	23336	24753	24010	29010	20564	26714	27356	32651	33280	30597	34295	34617	31633
ENSG00000078401	EDN1	protein coding	20	18	10	74	46	52	12	24	23	43	59	42	980	1172	1165	391	69	155	597	44	236	496	110	186
ENSG00000078403	MLLT10	protein coding	5178	4424	3824	6028	5209	5585	4073	4668	4236	4678	5181	4531	4323	4297	5491	2519	3815	4139	3868	4217	4172	4653	4323	4418
ENSG00000078487	ZCWPW1	protein coding	131	119	93	265	206	211	169	128	124	163	180	156	313	201	263	136	178	184	150	144	155	174	180	135
ENSG00000078549	ADCYAP1R1	protein coding	2238	1605	1887	172	223	274	68	119	83	21	21	20	13	79	21	36	163	241	45	113	91	29	122	155
ENSG00000078579	FGF20	protein coding	13	19	32	166	160	259	6	7	17	6	16	7	11	13	7	2	17	3	7	9	7	8	15	19
ENSG00000078618	NRDC	protein coding	18024	17272	14404	11150	11261	11540	11153	13632	12571	14246	15439	13294	13691	12292	15644	9601	11564	12037	11267	10795	10684	12845	11551	11060
ENSG00000078668	VDAC3	protein coding	5569	5605	4540	4697	4030	4455	4224	5338	4568	4794	5188	4471	5272	4924	5597	4604	5577	5695	6323	5772	5361	7155	6506	5634
ENSG00000078674	PCM1	protein coding	10620	9776	10289	11779	9978	11590	12587	12967	13649	21252	22425	18957	20783	17669	24942	11094	14703	19471	10873	11925	12042	10929	11119	11116
ENSG00000078687	TNRC6C	protein coding	6942	5316	3546	1903	1734	1885	2587	3095	3120	3919	4674	4202	2587	2315	3088	1323	2016	2304	2017	1779	2008	1914	1976	2058
ENSG00000078699	CBFA2T2	protein coding	2490	2119	1462	3086	2655	3030	2783	3484	3614	3543	4168	3490	4250	6286	5135	7432	13817	11678	12547	14008	11035	9743	8319	8832
ENSG00000078725	BRINP1	protein coding	2680	2278	1815	733	845	674	1076	1725	1077	156	169	131	215	277	294	1021	2821	3087	5131	5558	5589	3840	5030	5386
ENSG00000078747	ITCH	protein coding	4346	4128	3323	4703	4293	5007	4817	6328	6200	5635	5693	5025	5906	4909	6145	5254	5438	5248	5114	4165	4427	5893	4916	5230
ENSG00000078804	TP53INP2	protein coding	654	601	532	1584	1398	2265	485	593	665	7368	6328	7143	5848	3981	5313	8155	7215	8814	8081	7248	7627	6818	6573	6377
ENSG00000078808	SDF4	protein coding	3810	3135	2894	3760	4218	4345	3825	4939	4989	3876	4059	4490	4549	3906	5166	4431	4931	5016	6930	5129	5438	6918	5467	6183
ENSG00000078900	TP73	protein coding	313	328	166	72	109	65	163	389	279	88	271	122	136	212	120	89	272	133	120	98	91	173	30	67
ENSG00000078902	TOLLIP	protein coding	1295	1174	929	1953	2030	2225	1765	2163	1918	2662	2693	2971	2650	2280	3073	2797	3215	3145	4380	4286	4389	6634	6274	7070
ENSG00000078967	UBE2D4	protein coding	229	252	190	613	545	630	686	758	691	1124	1085	1001	1176	1010	1022	887	1140	1140	1233	1180	1152	1543	1431	1211
ENSG00000079101	CLUL1	protein coding	20	18	5	48	77	55	60	70	70	41	39	31	103	67	87	38	88	68	193	299	229	233	292	276
ENSG00000079102	RUNX1T1	protein coding	1793	1357	1507	1060	832	1153	57	37	37	74	214	88	575	2306	653	1980	4351	3975	4411	5917	4950	4432	5286	4439
ENSG00000079112	CDH17	protein coding	10	8	12	2	4	2	1	1	3	4	4	4	594	165	1808	1583	74	1113	1091	132	371	669	330	486
ENSG00000079134	THOC1	protein coding	4723	4186	3378	3378	3114	2810	5013	6426	5601	5767	6259	5336	5118	4685	5700	2644	3786	3873	2482	2649	2467	2263	2486	2186
ENSG00000079150	FKBP7	protein coding	235	211	204	134	129	143	760	630	695	1037	940	962	1120	809	1367	875	1010	1227	1315	1602	1380	1477	1749	1364
ENSG00000079156	OSBPL6	protein coding	861	986	782	418	671	634	211	336	363	508	640	661	468	477	506	783	1222	1021	1409	1596	1411	1832	1642	1561
ENSG00000079215	SLC1A3	protein coding	2162	1918	1860	42	93	106	161	389	197	282	405	362	1045	481	1084	5555	548	1281	1170	167	570	523	154	388
ENSG00000079246	XRCC5	protein coding	60992	58609	51410	29056	28143	29866	35548	44552	40753	37948	41551	36581	30649	29354	35109	22018	28795	30864	25557	25463	23059	24579	24562	21973
ENSG00000079257	LXN	protein coding	225	298	231	271	325	269	392	539	506	346	513	317	353	331	456	206	334	374	222	283	235	463	460	395
ENSG00000079277	MKNK1	protein coding	1212	1099	895	816	912	1000	910	1243	1184	839	1082	823	1504	1304	1437	1249	1344	1388	2340	1742	1943	2966	1968	2415
ENSG00000079308	TNS1	protein coding	903	779	605	179	112	221	553	386	378	133	243	167	665	407	558	407	444	782	6305	505	2391	4881	902	2194
ENSG00000079313	REXO1	protein coding	3345	2518	1997	2066	2091	2277	2330	2904	2960	2620	2936	2841	2374	1873	2843	1906	2288	2002	2703	2174	2124	2350	2228	2445
ENSG00000079332	SAR1A	protein coding	6079	6410	5736	5304	5667	5608	5443	7719	7233	7238	7308	7332	6955	5745	6749	5396	5401	6040	5179	4066	4577	6449	4751	5172
ENSG00000079335	CDC14A	protein coding	1017	1016	829	782	970	1156	982	1192	1155	1472	1692	1505	1750	1519	1826	1014	994	981	889	930	922	935	882	946
ENSG00000079337	RAPGEF3	protein coding	1129	726	660	254	280	287	448	548	528	122	170	135	130	43	147	70	35	38	78	56	74	36	33	38
ENSG00000079385	CEACAM1	protein coding	131	90	64	14	22	9	71	89	54	151	133	90	86	38	26	368	101	83	1288	1186	949	2304	2263	2056
ENSG00000079387	SENP1	protein coding	2360	2165	2238	1799	1528	1996	2663	3548	3495	3179	3223	3047	2731	2507	3189	1484	2202	2468	1829	1908	1864	1914	1911	1910
ENSG00000079393	DUSP13	protein coding	77	39	44	5	12	22	3	0	4	4	4	3	11	21	7	151	80	109	58	31	39	21	11	27
ENSG00000079432	CIC	protein coding	4613	4059	3169	4406	4521	4790	5108	5017	5320	8158	8466	8590	6340	4606	7724	3985	5189	5065	8501	7377	6928	6585	6597	7139
ENSG00000079435	LIPE	protein coding	607	510	374	134	147	92	345	438	372	505	545	440	401	370	411	286	498	398	448	530	486	413	550	475
ENSG00000079459	FDFT1	protein coding	37398	36879	24755	6631	7239	7955	3375	4003	5273	8936	10756	10712	5971	6883	6529	6117	8763	6314	13493	11119	11413	17622	11736	13122
ENSG00000079462	PAFAH1B3	protein coding	3018	2756	2265	1586	1522	1670	2068	2353	2082	4270	4181	4358	3116	2730	4028	1713	2226	2324	3296	3368	2997	3200	3531	3202
ENSG00000079616	KIF22	protein coding	8045	7391	6207	2816	2933	3094	5054	7065	6396	3816	4851	4722	3690	4003	5863	3391	3120	4417	2077	1088	1722	1837	1197	1612
ENSG00000079689	SCGN	protein coding	41	33	39	34	41	27	32	36	39	37	50	34	834	4520	876	8994	18702	11039	25432	25535	21281	34961	25205	27317
ENSG00000079691	CARMIL1	protein coding	4597	4085	3991	2121	3139	2619	3922	4926	4607	4630	6005	4654	6537	8110	5861	2776	4740	4288	3057	3399	2673	2522	2493	2095
ENSG00000079739	PGM1	protein coding	11868	10569	6685	17551	12647	13489	7914	6056	7231	10017	6883	7386	4734	4010	6328	1644	1917	1847	1950	1805	1824	2669	2747	2513
ENSG00000079785	DDX1	protein coding	10996	11160	9500	6934	6817	7502	8038	9822	8662	10076	10695	9337	8607	8321	9254	7430	9832	10022	8778	7893	8246	9463	8054	8086
ENSG00000079805	DNM2	protein coding	9006	7889	7018	5692	5778	6967	6415	8562	8551	7307	8022	7791	8054	6954	8996	7112	8053	8838	7648	6372	6980	7582	6441	7336
ENSG00000079819	EPB41L2	protein coding	18190	13262	13847	9669	7288	10038	11817	11932	13728	6677	7121	7637	8319	5876	12012	6646	4112	4253	1141	764	966	709	948	1403
ENSG00000079841	RIMS1	protein coding	228	220	130	67	79	111	79	102	125	141	204	180	183	268	225	197	245	225	173	262	208	242	287	252
ENSG00000079931	MOXD1	protein coding	731	427	346	552	313	266	499	568	542	1094	1061	1008	1751	1786	1732	378	547	556	676	283	468	238	228	284
ENSG00000079950	STX7	protein coding	4245	3488	2916	3983	3695	4078	3422	3824	3801	4974	5556	4440	6217	4462	6416	3401	2419	2918	3897	3719	3728	5625	5100	4358
ENSG00000079974	RABL2B	protein coding	664	706	707	1189	1338	1329	1719	2012	1960	2668	3178	2333	3535	2924	3045	2445	3713	3963	2051	2301	1921	1822	1996	1718
ENSG00000079999	KEAP1	protein coding	2962	2742	2739	1733	1802	1992	2430	2962	2574	2760	2945	2679	2334	2502	2917	2624	3004	3162	2990	2854	2745	3178	3204	3265
ENSG00000080031	PTPRH	protein coding	46	61	37	3	8	6	2	2	2	17	13	13	1091	777	487	354	275	191	538	916	421	357	589	279
ENSG00000080189	SLC35C2	protein coding	2337	1932	1933	2194	2071	2274	2747	2903	2978	3242	3266	3388	2957	2692	3190	2183	2644	3200	2811	2647	2738	3659	3057	3418
ENSG00000080200	CRYBG3	protein coding	1478	1462	1111	792	896	824	995	1309	1327	671	827	543	686	891	788	1978	1905	1502	4677	3443	3293	6033	3944	4432
ENSG00000080224	EPHA6	protein coding	131	116	82	162	200	179	1124	1651	1961	965	917	1023	485	519	672	511	686	1065	270	421	437	298	365	297
ENSG00000080293	SCTR	protein coding	13	19	5	6	6	5	86	115	130	127	320	197	3106	2220	2427	1057	1660	970	415	1366	1157	464	2170	1506
ENSG00000080298	RFX3	protein coding	2467	2295	1962	1784	1631	1688	3716	3760	3564	5642	5788	4507	5807	7837	5594	8369	14648	13951	7853	10058	8943	6387	7629	6737
ENSG00000080345	RIF1	protein coding	16101	16243	14118	8927	8579	9094	10646	12939	12192	11409	12741	11312	10208	10026	11753	6737	8465	9337	5993	6064	6298	5891	5999	5888
ENSG00000080371	RAB21	protein coding	2473	2328	2111	2422	2340	2459	2142	2759	2405	3305	3656	3046	3095	3101	3215	2552	3458	3181	3860	4093	3878	4972	5192	4499
ENSG00000080493	SLC4A4	protein coding	214	209	165	305	272	265	1758	2202	1651	7392	8996	5010	37614	31309	27625	7831	14229	10289	448	650	796	1412	2164	2966
ENSG00000080503	SMARCA2	protein coding	521	576	662	123	120	175	695	388	491	843	2020	1230	1939	5235	2811	9949	19328	16032	25743	26980	29534	28719	25655	30764
ENSG00000080546	SESN1	protein coding	2619	3024	1669	875	910	826	1163	1822	1371	1691	1866	1185	2342	1658	2456	3227	2216	2823	2779	2217	2286	3624	2736	3060
ENSG00000080573	COL5A3	protein coding	258	204	158	0	4	1	1	3	3	0	1	0	14	14	10	33	16	26	11	42	30	35	107	96
ENSG00000080603	SRCAP	protein coding	8681	7658	7390	10809	10181	11164	12696	13990	14049	21315	22736	21532	18481	15947	20696	12327	15183	17850	14897	13688	14942	12647	12710	14079
ENSG00000080608	PUM3	protein coding	4878	5370	4508	2692	3207	3343	1885	2588	2250	1591	1916	1717	1470	1333	1761	1409	1507	1665	1793	1072	1440	1754	1174	1347
ENSG00000080644	CHRNA3	protein coding	375	308	210	61	100	65	44	80	42	12	27	12	59	94	37	988	1022	2346	8760	2810	6679	12666	4374	9780
ENSG00000080709	KCNN2	protein coding	743	500	571	26	69	87	311	369	304	42	54	37	48	53	128	185	113	184	445	97	377	559	131	480
ENSG00000080802	CNOT4	protein coding	1917	1883	1661	1510	1242	1464	1844	2227	2118	2461	2722	2426	2534	2101	2695	1971	2287	2402	2342	2368	2377	2523	2360	2502
ENSG00000080815	PSEN1	protein coding	3891	3434	3243	5695	5448	6255	5934	7117	8074	7327	6404	7106	7926	6184	8715	4814	5143	6248	5320	4616	4953	5366	4454	4712
ENSG00000080819	CPOX	protein coding	3179	2976	2554	1674	1641	1389	1784	1805	1553	1588	1610	1175	1695	1649	2152	1529	1911	1699	1701	1701	1419	2082	2188	1868
ENSG00000080822	CLDND1	protein coding	3727	3970	3335	5708	5670	5421	4683	4990	5383	4502	4647	4292	4535	5072	5858	3988	5259	5057	5141	5865	4977	4509	5254	4554
ENSG00000080823	MOK	protein coding	78	73	104	3477	3045	3019	2466	2740	1682	1734	1832	1164	2612	1725	2013	1654	2757	3041	1386	1741	1535	1309	1717	1441
ENSG00000080824	HSP90AA1	protein coding	117043	114993	99868	53920	49380	55644	43875	63858	59270	38351	44060	38534	52767	53025	57160	47947	64456	60822	52201	48111	44049	61620	53726	47792
ENSG00000080839	RBL1	protein coding	1248	1167	1169	947	776	875	1674	1959	1993	2016	2183	2166	1651	1741	2090	803	1009	1275	528	431	500	496	411	476
ENSG00000080845	DLGAP4	protein coding	2773	2446	2226	4481	4012	5277	5859	6458	6237	8774	8536	8324	8536	6792	9098	6708	9968	10054	12210	12573	12432	11974	12447	13829
ENSG00000080854	IGSF9B	protein coding	3534	2824	2142	434	433	394	537	742	671	342	518	245	352	520	318	534	1151	738	3175	3372	2668	1992	2497	2175
ENSG00000080986	NDC80	protein coding	2503	2242	2015	1045	1034	1151	1658	2335	2244	1066	1241	1271	1036	1259	1965	768	866	1174	299	135	265	323	216	347
ENSG00000081014	AP4E1	protein coding	1841	1930	1627	1708	1739	1834	1481	1940	1821	2264	2392	2065	2229	1994	2127	1562	1966	1850	1934	1770	1824	2020	2005	1871
ENSG00000081019	RSBN1	protein coding	3352	2913	2182	1533	1235	1299	1843	2010	1795	2905	3266	2665	2567	2505	3125	1512	2470	2504	2023	2539	2229	2489	3024	2437
ENSG00000081026	MAGI3	protein coding	783	659	621	3635	4250	4604	3013	3830	3735	2828	2750	2732	2729	2189	2973	1137	1366	1542	1391	1459	1520	1397	1375	1469
ENSG00000081041	CXCL2	protein coding	11	7	11	1	7	6	5	11	7	17	15	8	45	58	35	55	24	14	133	5	26	62	21	26
ENSG00000081051	AFP	protein coding	389	398	277	208	189	340	182	280	335	87217	54036	186168	181353	32730	217917	197500	10053	65259	94112	3752	28298	23334	4478	13605
ENSG00000081052	COL4A4	protein coding	302	372	204	4804	3287	3346	324	261	156	85	97	49	147	131	101	432	314	1674	322	374	288	133	328	175
ENSG00000081059	TCF7	protein coding	727	715	633	835	693	1002	777	914	1045	1536	1583	1558	1281	983	1145	515	613	699	199	242	186	146	206	145
ENSG00000081087	OSTM1	protein coding	1604	1706	1541	1658	1897	1890	961	1133	983	1509	1503	1232	1195	1158	1111	1118	1133	1074	1436	1453	1558	1939	1829	1780
ENSG00000081138	CDH7	protein coding	61	54	57	35	48	44	10	12	11	632	1149	552	5069	2333	2884	1296	1133	876	449	471	367	574	538	509
ENSG00000081148	IMPG2	protein coding	10	5	6	115	109	117	52	35	57	245	196	188	276	214	227	195	152	220	285	299	309	308	305	278
ENSG00000081154	PCNP	protein coding	12282	12188	10139	11379	10371	10642	9925	11988	10425	11870	11841	10881	9458	8898	9918	7488	8692	9123	8437	9313	8810	9427	10049	9188
ENSG00000081177	EXD2	protein coding	2344	1957	1645	2641	2550	2477	2338	2589	2673	2162	2214	1951	2934	2895	3157	2251	3234	3223	3125	3417	3004	3481	3569	3217
ENSG00000081181	ARG2	protein coding	2870	2405	2218	1078	1233	1224	1382	1992	1401	2399	2649	2501	2139	1938	2366	1239	1733	1509	2798	2933	2223	3679	3363	2324
ENSG00000081189	MEF2C	protein coding	47	50	39	5	2	7	49	85	155	2352	1226	1123	714	177	383	605	301	742	398	458	583	912	717	1007
ENSG00000081277	PKP1	protein coding	160	93	165	22	4	15	92	47	43	0	3	1	0	1	0	7	0	0	119	7	82	1547	29	158
ENSG00000081307	UBA5	protein coding	4103	3839	3257	3732	3744	3678	5482	6472	8048	3074	3543	2981	4225	4672	4491	3979	5405	5439	4348	3919	4210	5018	4247	4462
ENSG00000081320	STK17B	protein coding	938	649	573	162	170	203	612	758	701	391	390	368	415	352	419	278	363	346	531	311	457	969	519	539
ENSG00000081377	CDC14B	protein coding	8058	7105	6128	3608	3636	3895	4996	6361	6459	5508	5909	5056	6220	5193	6488	2593	3138	3733	1914	2386	2066	1631	2349	1969
ENSG00000081386	ZNF510	protein coding	1404	1444	1189	1430	1278	1422	1798	2120	2009	2171	2374	1824	2167	2170	2431	1507	2369	2387	1936	2618	2052	2206	2683	2242
ENSG00000081479	LRP2	protein coding	283	225	142	357	348	628	1672	4476	7493	5987	6353	5837	5268	5294	4787	4035	5146	3742	1067	316	681	828	381	1085
ENSG00000081665	ZNF506	protein coding	1146	518	813	1162	460	1032	1397	708	1511	2390	1035	2158	2292	855	2404	1402	717	1879	1523	689	1386	1855	656	1315
ENSG00000081692	JMJD4	protein coding	493	410	462	965	980	1152	888	1047	1054	1418	1505	1625	1248	1196	1311	1257	1687	1651	1616	1539	1464	1704	1501	1652
ENSG00000081721	DUSP12	protein coding	1309	1192	963	954	947	988	1229	1607	1378	1715	1645	1670	1210	1263	1541	1075	1320	1364	1370	1362	1336	1363	1431	1390
ENSG00000081760	AACS	protein coding	5316	5013	4708	5121	3574	5617	2277	2621	2978	3049	3171	3082	3005	3036	3129	4014	5299	4838	10305	8834	9079	14335	11864	13374
ENSG00000081791	KIAA0141	protein coding	5343	4160	3992	2786	2568	2845	4029	4332	4586	5084	5105	5205	4234	3893	4892	3116	3966	4646	4637	4351	4572	4601	4778	4951
ENSG00000081803	CADPS2	protein coding	1746	1519	1535	199	237	176	2963	3938	3647	452	1036	532	177	423	171	792	1015	634	777	1246	827	731	1366	966
ENSG00000081818	PCDHB4	protein coding	166	167	138	75	74	59	153	150	125	167	145	108	253	197	228	148	202	176	195	213	163	225	166	149
ENSG00000081842	PCDHA6	protein coding	263	31	261	148	24	188	156	50	222	291	47	325	362	47	415	332	51	417	833	84	676	817	75	707
ENSG00000081870	HSPB11	protein coding	1197	995	825	791	786	899	696	889	849	1104	1380	1023	1188	1072	1181	1096	1296	1263	1020	905	1033	1458	1101	1173
ENSG00000081913	PHLPP1	protein coding	8816	6754	6222	1288	1247	1448	1445	1690	1847	1700	1945	1891	1925	1303	2404	1330	876	1266	1422	903	1036	1488	1075	1141
ENSG00000081923	ATP8B1	protein coding	553	372	473	2011	1430	718	199	234	103	689	918	369	1125	1243	971	882	832	1000	1806	739	1307	2630	863	1461
ENSG00000081985	IL12RB2	protein coding	145	105	108	3	9	2	3	3	7	2	0	1	4	15	3	13	23	13	209	7	50	151	14	26
ENSG00000082014	SMARCD3	protein coding	132	190	109	4708	4375	4887	2453	2439	1952	1048	742	703	1340	566	1247	329	420	322	584	722	460	576	956	646
ENSG00000082068	WDR70	protein coding	2038	1772	1521	1418	1311	1485	1940	2271	2063	1953	2057	1794	1932	1728	2107	1262	1634	1828	1524	1290	1379	1613	1424	1480
ENSG00000082146	STRADB	protein coding	2640	2533	2034	2544	1931	2083	2913	3164	4034	3402	3465	3107	3605	2929	4081	2757	2650	2842	2409	2265	1945	2197	2064	1983
ENSG00000082153	BZW1	protein coding	10188	11131	10007	8562	8115	8787	7549	9752	9348	10809	10301	9592	10056	8193	10509	7255	7437	8086	6512	5758	5819	6493	5715	5465
ENSG00000082175	PGR	protein coding	10	16	9	3	4	3	1	5	2	2	4	1	2	2	1	40	14	16	1004	162	251	2305	435	711
ENSG00000082196	C1QTNF3	protein coding	88	58	43	248	217	230	348	374	394	227	227	246	349	388	380	223	517	486	411	519	426	413	602	437
ENSG00000082212	ME2	protein coding	6549	5478	4980	13081	12713	15857	2797	3262	3018	2775	3169	2623	2940	2991	3350	2597	3046	3024	3099	2897	2584	3600	3535	3188
ENSG00000082213	C5orf22	protein coding	2552	2413	2394	2791	2424	3109	2489	3481	3618	2671	2662	2645	2570	2001	2864	1580	1698	1989	1516	1372	1409	1697	1476	1554
ENSG00000082258	CCNT2	protein coding	6100	5933	5212	5612	5559	5750	6716	8254	7908	9148	9679	8691	8413	8062	9296	6110	7701	8197	6756	7497	7479	7330	8271	7270
ENSG00000082269	FAM135A	protein coding	3675	3871	3702	1665	1846	1861	2493	3448	2912	3193	3535	2689	3095	3405	3184	2536	3985	3458	2906	3404	3282	4069	3885	3629
ENSG00000082293	COL19A1	protein coding	3	5	0	20	29	36	2251	3089	3079	531	1058	729	115	66	232	56	41	314	32	43	60	61	38	38
ENSG00000082397	EPB41L3	protein coding	1401	1172	1003	2798	2777	3986	4310	4566	5028	2361	3174	2614	2574	3109	3351	3477	4136	3873	7495	7768	8227	12356	9926	10848
ENSG00000082438	COBLL1	protein coding	626	401	438	1985	1383	1216	2524	2775	2276	2675	2149	1743	3921	4347	2864	4978	4865	4723	6503	4948	5974	7563	4855	5670
ENSG00000082482	KCNK2	protein coding	31	28	42	4	7	6	2	3	8	166	131	102	15	23	62	33	85	185	53	106	89	84	89	189
ENSG00000082497	SERTAD4	protein coding	370	285	344	30	33	49	26	48	24	10	51	23	66	121	101	66	57	72	399	327	326	549	499	557
ENSG00000082512	TRAF5	protein coding	4027	4077	2609	8391	7678	8464	3394	3587	3502	1556	1959	1277	1671	1668	1429	332	366	387	601	275	241	1174	350	388
ENSG00000082515	MRPL22	protein coding	1586	1332	1299	2278	2306	2284	918	1325	1016	1092	1126	979	1085	865	1202	1085	1302	1217	1485	1459	1323	1881	1850	1580
ENSG00000082516	GEMIN5	protein coding	5146	5156	4806	3712	3320	4163	2888	3052	3027	2863	3039	2942	2176	2237	2556	2194	2795	3119	2638	2312	2406	2666	2388	2597
ENSG00000082556	OPRK1	protein coding	61	80	59	429	266	430	23	40	39	104	60	45	130	91	101	2230	2210	3588	1174	714	1511	1662	539	1278
ENSG00000082641	NFE2L1	protein coding	19791	20360	18895	17156	15044	16484	11457	13097	14576	16795	14804	18864	15860	15261	19428	11782	14004	15402	15729	12576	14444	18649	13590	16821
ENSG00000082684	SEMA5B	protein coding	2000	1599	1486	5407	5431	5417	856	1166	1025	197	414	286	391	409	836	148	334	251	265	359	182	572	604	415
ENSG00000082701	GSK3B	protein coding	6082	5885	4870	8155	7357	8130	8131	11174	9866	11558	11987	10641	11247	10307	11727	7641	10516	10458	13320	14003	13850	13504	13966	12336
ENSG00000082781	ITGB5	protein coding	17150	15167	13260	32136	34893	34662	6764	8212	8733	3387	3210	3577	5771	2822	4839	2813	2192	3180	2749	1094	1901	2457	1217	2331
ENSG00000082805	ERC1	protein coding	3768	3438	3351	4780	4632	5559	4633	6364	7157	4178	4740	4755	6491	6454	7474	4901	7497	6238	8225	7949	7832	8364	9051	8482
ENSG00000082898	XPO1	protein coding	44561	41749	36407	27670	27228	27555	35435	44823	41066	23698	27290	22896	25176	24889	31428	15850	19364	23210	12656	12930	12543	13975	14049	13714
ENSG00000082996	RNF13	protein coding	2354	2012	1909	1216	1311	1262	1187	1430	1173	1085	1039	867	1326	1379	1168	1921	2405	2229	2941	2663	2653	3863	3090	3217
ENSG00000083067	TRPM3	protein coding	351	269	418	18	27	32	175	231	214	536	505	406	353	655	425	486	1184	1286	2029	1070	1167	1803	1303	1290
ENSG00000083093	PALB2	protein coding	2199	2087	1811	1887	1627	1520	1539	1680	1527	2026	2172	1819	1963	1730	1949	1115	1541	1728	1255	1290	1274	1238	1184	1282
ENSG00000083097	DOPEY1	protein coding	2041	1988	1685	5887	5158	5154	3671	4290	3831	5699	6495	4906	5939	6527	6570	4185	6425	6054	7194	8896	7724	8351	11420	8450
ENSG00000083099	LYRM2	protein coding	1291	1283	1028	937	843	832	1268	1357	1270	1739	2151	1583	2128	2189	2260	2361	3393	3136	3304	3639	3180	4247	4530	4010
ENSG00000083123	BCKDHB	protein coding	2409	1846	1643	1551	1564	1428	2034	2343	2044	2358	2613	2338	1739	1487	1568	1607	2267	2041	3122	3271	3208	3944	4302	4180
ENSG00000083168	KAT6A	protein coding	3291	3158	2466	4296	3714	4277	4903	5594	5389	8038	8825	7387	7380	7686	8832	5051	7045	7264	6816	7640	7198	6922	8144	7396
ENSG00000083223	ZCCHC6	protein coding	2586	2480	1943	2448	2391	2491	2054	2704	2649	2713	2645	2331	3296	2385	3296	2152	2117	2370	2668	2034	2385	3155	2044	2146
ENSG00000083290	ULK2	protein coding	715	702	594	3217	2463	3482	2723	2674	3416	3014	3284	2740	4011	3568	4162	1714	2932	2985	2551	3154	2821	2373	3269	2837
ENSG00000083307	GRHL2	protein coding	2772	2277	2332	160	184	151	1909	2018	1712	1793	2495	1730	2544	3384	3366	1439	1606	1441	2074	332	1164	2903	257	1229
ENSG00000083312	TNPO1	protein coding	30613	29744	25222	18929	17406	20715	23001	27597	27256	35242	33394	31180	27657	22213	28754	17290	19697	20659	18815	17501	18363	19643	17415	16655
ENSG00000083444	PLOD1	protein coding	4979	3551	3603	5246	5258	5837	5013	5830	5506	5835	4721	4938	5182	4164	5446	3587	2477	2804	4288	2183	2701	4912	3033	3293
ENSG00000083454	P2RX5	protein coding	277	275	223	25	35	20	10	22	16	19	33	14	28	28	29	28	54	32	37	81	42	58	97	43
ENSG00000083457	ITGAE	protein coding	632	640	551	537	535	546	566	692	644	564	591	587	788	723	894	764	824	887	869	771	793	912	920	879
ENSG00000083520	DIS3	protein coding	5158	4843	4421	3857	3599	3925	4397	5296	5128	5200	5418	4822	4628	4051	4638	3738	4004	4565	4625	3536	3916	5391	3794	3743
ENSG00000083535	PIBF1	protein coding	880	785	839	736	711	1006	944	1128	1266	909	1113	969	1230	1209	1374	1032	1512	2061	1194	1183	1451	1330	1284	1467
ENSG00000083544	TDRD3	protein coding	1039	972	753	1276	1128	1272	1215	1148	1292	1292	1490	1130	1139	1040	1303	683	821	842	692	728	667	803	801	806
ENSG00000083635	NUFIP1	protein coding	1528	1664	1688	592	756	879	919	1268	1166	1131	1262	1009	857	839	950	678	815	987	576	681	701	638	878	691
ENSG00000083642	PDS5B	protein coding	4607	4642	4346	3820	3719	3928	3074	4216	3984	4703	5805	4738	5776	5569	6293	4274	5343	5984	4166	5174	4869	3803	5257	4681
ENSG00000083720	OXCT1	protein coding	3398	2961	2461	1807	2051	1651	1742	2704	1696	1941	2772	1579	1667	2016	1751	1666	2531	1747	2833	3269	2471	4240	4739	3436
ENSG00000083799	CYLD	protein coding	1406	1468	1736	1588	1339	1711	977	1195	1172	2282	2146	1615	2608	3203	2191	2440	3691	3079	4961	5221	5046	6958	6210	5866
ENSG00000083807	SLC27A5	protein coding	447	356	321	120	156	112	126	210	182	87	109	73	98	82	62	94	165	140	184	200	159	233	249	218
ENSG00000083812	ZNF324	protein coding	208	237	218	294	334	367	509	653	596	740	809	704	730	647	742	630	915	837	956	970	888	1162	1015	981
ENSG00000083814	ZNF671	protein coding	480	391	356	483	524	548	376	441	401	675	809	717	808	851	923	498	939	847	646	814	649	640	855	638
ENSG00000083817	ZNF416	protein coding	652	612	542	436	443	452	364	403	402	534	574	444	491	512	536	377	490	509	404	494	341	481	455	378
ENSG00000083828	ZNF586	protein coding	816	830	761	573	547	593	848	947	856	1023	1022	979	820	772	948	434	676	738	550	606	552	601	645	503
ENSG00000083838	ZNF446	protein coding	230	215	201	644	530	651	909	887	1143	1097	1053	1040	1283	974	1408	837	1045	1087	977	1018	980	1044	1114	1209
ENSG00000083844	ZNF264	protein coding	543	533	426	691	622	769	673	781	795	970	1061	946	944	995	1062	596	1059	950	931	1085	995	912	1102	1037
ENSG00000083845	RPS5	protein coding	29214	24705	21092	18370	15161	17013	15377	16159	15221	21736	17015	19447	12905	11527	14824	10977	12499	16207	12246	9459	9714	16678	11052	12140
ENSG00000083857	FAT1	protein coding	19832	18585	15601	8576	8875	9196	11863	14897	15911	18642	22660	18878	31893	29905	32289	17331	16591	17949	16741	14614	17473	16730	22311	24065
ENSG00000083896	YTHDC1	protein coding	7798	7286	6296	9908	9504	8666	10722	13681	14230	10934	10676	10752	11220	10419	14271	9444	9964	12430	7494	8258	8103	7038	8299	7536
ENSG00000083937	CHMP2B	protein coding	4095	4242	3886	2459	2605	2676	2553	3222	3174	3382	3306	2813	3206	3147	3391	2440	2668	2613	2420	2753	2499	3079	3200	2844
ENSG00000084070	SMAP2	protein coding	545	578	468	1961	1324	1954	724	931	1129	3164	3110	3728	1736	1699	1823	1478	2369	2246	3096	3238	2987	4554	4444	4156
ENSG00000084072	PPIE	protein coding	1851	2060	1707	1286	1610	1650	1564	2472	2277	1871	2406	2463	1877	1943	2494	1605	1757	2453	1504	1627	1603	1789	2038	1842
ENSG00000084073	ZMPSTE24	protein coding	2945	3194	3680	3567	4259	4330	4368	6279	5882	4796	4325	4543	4169	3748	4282	5209	5843	6138	6319	5196	6006	6608	5254	6006
ENSG00000084090	STARD7	protein coding	13111	13130	11342	8004	8009	8585	9679	13017	11663	9920	10566	9843	8801	7710	9399	7249	8438	9056	7742	6992	7141	8608	7796	7982
ENSG00000084092	NOA1	protein coding	3716	2409	2159	1435	1116	1464	1934	1962	1935	2128	1708	2166	1597	1005	1742	1301	1151	1258	1576	1171	1266	1829	1322	1462
ENSG00000084093	REST	protein coding	5769	5370	5167	7593	7155	8390	9498	11751	12284	10555	11351	10176	10242	7653	11659	3424	2741	3939	1532	608	1125	1653	806	1325
ENSG00000084110	HAL	protein coding	24	10	29	15	7	27	46	30	64	45	43	45	74	27	95	47	37	84	74	82	73	50	103	62
ENSG00000084112	SSH1	protein coding	2681	2904	2452	4991	4029	5244	6047	6563	7807	9654	9489	8618	6893	5779	8090	4207	5587	6107	6694	4970	6104	6769	4469	5622
ENSG00000084207	GSTP1	protein coding	28535	30183	24056	19518	19093	23042	15576	20143	20921	12686	14689	14188	15004	13359	18943	11696	10634	14536	8931	5880	6846	7459	5001	5931
ENSG00000084234	APLP2	protein coding	36893	31332	26353	129242	140647	152853	58021	70023	80322	53872	49375	64595	54251	35849	56628	49879	23151	30197	31762	17017	21753	25365	17311	19484
ENSG00000084444	FAM234B	protein coding	3625	3231	2532	2473	2268	2213	1151	1638	1219	1017	1196	1014	949	1331	1192	1115	2330	1691	2715	3431	2457	2656	3903	2422
ENSG00000084453	SLCO1A2	protein coding	583	477	442	55	83	90	205	251	255	72	112	116	24	59	62	25	37	57	29	67	88	33	68	72
ENSG00000084463	WBP11	protein coding	10411	9847	8947	5246	4576	5442	6590	8074	7471	6648	7415	6707	6118	5682	7135	5019	5596	6662	5058	5082	5355	5561	5434	6010
ENSG00000084623	EIF3I	protein coding	12830	11218	9992	7762	7324	7942	6821	8298	7657	6939	6326	6732	5968	5335	6474	5344	5316	6280	5418	4141	4323	5793	4614	4818
ENSG00000084628	NKAIN1	protein coding	4368	3986	3234	446	501	471	1327	1435	943	3295	3744	3020	1969	2186	2698	1485	2538	3099	1898	2566	1858	1220	1973	1301
ENSG00000084636	COL16A1	protein coding	1151	964	1095	319	380	271	455	412	411	40	52	33	104	191	78	413	606	646	621	755	554	693	654	716
ENSG00000084652	TXLNA	protein coding	5551	4746	4660	3242	3009	3566	4434	4799	5048	5639	5860	5297	5670	5349	6129	5738	6866	7102	7851	6916	7272	8986	7610	8243
ENSG00000084674	APOB	protein coding	327	371	317	663	514	651	22186	18341	52634	57738	32758	70976	44861	5603	38124	50692	3811	21264	95569	8188	34877	20731	22215	21001
ENSG00000084676	NCOA1	protein coding	1951	1932	1739	3554	3241	3967	3254	2767	3419	4198	4295	4097	5184	4338	5278	2524	3396	3556	3702	3995	4115	5055	5077	4793
ENSG00000084693	AGBL5	protein coding	4323	3506	3283	4704	3879	4884	5750	6149	6040	5286	5620	4963	5436	4204	6018	2301	3451	4071	2122	2356	2155	1969	2175	2036
ENSG00000084710	EFR3B	protein coding	691	634	520	281	304	343	575	575	634	1431	1980	1465	1904	1343	2304	587	747	1102	419	598	433	392	572	432
ENSG00000084731	KIF3C	protein coding	5810	5023	4342	3558	3336	3968	3235	3803	3673	3983	3790	3779	4614	4708	5483	4822	5941	5468	8499	9275	7812	9087	9214	7724
ENSG00000084733	RAB10	protein coding	10413	9148	8295	7939	7859	8556	6609	8481	8262	7680	7210	6916	8897	8459	9692	10090	9534	9345	11033	9772	9766	14211	11467	11653
ENSG00000084734	GCKR	protein coding	26	10	17	43	36	36	69	83	78	79	82	75	90	62	54	206	83	214	85	83	113	60	101	134
ENSG00000084754	HADHA	protein coding	13782	12634	10471	6234	5693	6720	7351	9063	9061	9787	9762	9010	9584	8945	9663	8448	10921	11041	13370	11424	11583	17190	13367	14372
ENSG00000084764	MAPRE3	protein coding	245	266	284	312	363	342	284	392	334	616	845	488	1063	1468	918	2079	3432	2559	5207	5119	4883	6118	6010	5913
ENSG00000084774	CAD	protein coding	19073	15608	14471	5348	5929	6863	8803	11470	9549	4858	6363	5241	4675	3921	4874	4949	5935	6955	6229	5228	5236	6033	5661	5784
ENSG00000085063	CD59	protein coding	2838	2887	2239	4977	5402	5145	3564	4245	4030	5440	5874	5420	8986	7981	9003	6053	7295	7054	11258	9769	10203	15907	12782	12829
ENSG00000085117	CD82	protein coding	297	438	370	30	35	47	53	93	75	123	149	94	272	464	203	809	1340	1056	1467	947	1762	1435	705	1452
ENSG00000085231	AK6	protein coding	4843	4364	4292	3682	3500	3680	3378	4094	3794	3737	3705	3855	3286	3020	3506	3555	3805	4040	4734	4129	4233	5573	4802	4636
ENSG00000085274	MYNN	protein coding	1773	1706	1507	1183	1157	1241	1600	2018	1787	2452	2478	2182	1974	1930	2208	1457	1533	1692	1721	1676	1799	1795	1755	1651
ENSG00000085276	MECOM	protein coding	42	49	31	72	68	104	95	161	152	7333	10043	10929	2994	7364	6734	2376	1289	2863	1948	4852	3278	1475	2477	1767
ENSG00000085365	SCAMP1	protein coding	6908	6510	4969	6467	6297	5912	5443	6845	5718	5284	5152	4221	4309	4338	4600	4471	6480	6116	10821	10690	9919	12797	14544	11327
ENSG00000085377	PREP	protein coding	7677	6244	4999	2913	2662	3017	2833	3361	2906	3716	3957	3591	3741	3197	4398	2651	2698	3382	2806	2014	2033	3348	2053	2052
ENSG00000085382	HACE1	protein coding	1882	1935	1651	1708	1673	1725	2001	2825	2685	1915	2215	1895	2012	2405	2547	1389	2380	2217	1811	2218	1816	1865	2259	1807
ENSG00000085415	SEH1L	protein coding	5091	5226	4864	2912	3154	3336	2601	3593	3120	3475	3758	3455	2160	2157	2416	1695	2153	2201	2098	1789	2016	2456	2265	2249
ENSG00000085433	WDR47	protein coding	546	593	511	782	697	907	472	551	477	878	947	682	1415	1271	1228	1108	1763	1544	1940	2032	1761	2100	2275	1849
ENSG00000085449	WDFY1	protein coding	11730	11164	10260	5356	5018	5720	6162	7593	7771	6685	6974	6302	6971	5387	6905	4320	4199	4632	4550	4880	4595	5467	5927	5143
ENSG00000085465	OVGP1	protein coding	281	132	64	86	59	70	255	267	218	548	465	419	491	264	348	592	467	472	543	480	435	492	479	435
ENSG00000085491	SLC25A24	protein coding	3762	3035	3504	7382	5827	8238	6387	6932	7137	7912	7178	7951	7279	5983	8533	4128	2791	4068	4183	2798	3356	5283	3453	3862
ENSG00000085511	MAP3K4	protein coding	4599	3620	3455	5702	4836	4813	5502	5336	4520	5021	4509	3833	4114	3790	4278	2829	4677	4565	4160	4075	4213	4433	4142	4369
ENSG00000085514	PILRA	protein coding	79	107	54	36	113	26	85	214	126	107	169	75	144	154	114	82	245	143	119	262	141	110	273	122
ENSG00000085552	IGSF9	protein coding	2663	2255	2191	565	585	451	2202	1989	853	7807	8547	9195	7857	4718	10926	4824	5720	7188	7447	7668	6045	5229	6103	4674
ENSG00000085563	ABCB1	protein coding	47	76	55	12	16	13	5	9	1	9	10	4	21	98	38	295	359	260	427	417	436	431	308	381
ENSG00000085644	ZNF213	protein coding	742	378	482	422	244	394	578	407	546	1003	689	840	1227	708	1259	953	791	998	1029	742	802	1124	719	858
ENSG00000085662	AKR1B1	protein coding	8466	7404	6665	9059	8476	11823	4440	6201	5563	4566	5773	4774	4235	4418	5426	3966	5145	5619	3740	4170	3845	3740	4501	4073
ENSG00000085719	CPNE3	protein coding	5477	5783	4053	6170	5454	5632	5172	5699	5705	6227	7576	4729	6527	7185	6000	6351	9590	7453	9419	9288	7910	12632	11062	9511
ENSG00000085721	RRN3	protein coding	2637	2684	2397	2485	2456	2532	2901	3615	3116	3850	3607	3234	3254	2989	3359	2897	3189	3464	4039	4153	3638	4491	4853	3968
ENSG00000085733	CTTN	protein coding	13856	12398	11571	9810	9559	10494	10098	10968	11315	10663	10300	10199	12764	10069	13133	12316	9292	11298	11893	8147	9797	10629	7725	9053
ENSG00000085741	WNT11	protein coding	8	5	6	21	15	8	139	170	214	270	166	455	481	194	972	180	54	377	345	27	126	367	16	177
ENSG00000085760	MTIF2	protein coding	3652	2916	2535	1969	1824	1842	2445	2739	2505	1820	1859	1610	1836	1591	1823	1487	1677	1883	1487	1266	1345	1644	1407	1516
ENSG00000085788	DDHD2	protein coding	1509	1582	1222	2592	2216	2882	3684	3916	4049	7342	7255	6845	7596	5984	7391	4457	5932	6502	6103	6116	5830	5798	6102	5284
ENSG00000085831	TTC39A	protein coding	389	379	338	486	523	579	472	603	577	345	441	501	821	1279	803	2633	2894	2098	3544	3400	2962	4944	3613	3645
ENSG00000085832	EPS15	protein coding	5124	4613	4828	4046	4066	4473	2647	3096	3176	5326	4630	6229	4079	4545	4699	3879	5556	4994	6916	6815	6388	9054	6935	7334
ENSG00000085840	ORC1	protein coding	4369	3889	3672	987	861	1083	1736	2431	2139	1820	2223	2406	1189	1002	1667	620	733	1019	356	180	285	255	171	307
ENSG00000085871	MGST2	protein coding	263	248	265	5161	6455	6554	1061	1725	2150	769	806	1346	546	636	956	293	605	668	758	900	783	970	1205	1232
ENSG00000085872	CHERP	protein coding	6097	5273	4851	3304	3086	3705	5052	6323	5869	5610	5623	5635	4986	3713	5773	3963	4084	4732	3941	3112	3209	3441	3075	3474
ENSG00000085978	ATG16L1	protein coding	1840	1898	1694	1367	1454	1496	1455	2085	1863	1836	1860	1974	1567	1305	1957	1485	1346	1912	1661	1454	1821	2022	1676	2004
ENSG00000085982	USP40	protein coding	1065	966	1026	1377	1099	1531	2074	2182	2493	3346	3633	3304	4059	3405	4722	3557	3409	4114	3253	3108	3571	3897	3415	3789
ENSG00000085998	POMGNT1	protein coding	2145	1990	1788	4191	4324	4478	3946	4313	4379	3749	4125	3699	4429	3434	4680	2872	3524	3946	4659	4822	4509	5335	5423	5394
ENSG00000085999	RAD54L	protein coding	3181	3239	2991	1816	1806	1981	2493	3352	3610	1719	2243	2366	1583	1620	2503	751	920	1431	305	157	277	243	164	263
ENSG00000086015	MAST2	protein coding	3427	3011	2859	4140	4037	4518	3758	4684	5027	4104	4377	4102	5253	4948	5877	3411	3854	3751	3881	3707	3396	3773	3765	3434
ENSG00000086061	DNAJA1	protein coding	9420	9615	10462	11857	11675	11998	9150	13911	12181	11095	11376	9335	12294	12770	11629	14998	23237	20960	16466	18871	15851	20193	21732	18061
ENSG00000086062	B4GALT1	protein coding	2389	2243	1590	5439	5775	5792	15094	19492	15669	10737	8301	9680	9473	6495	8409	11078	2973	4264	4465	1781	2418	3684	1766	2394
ENSG00000086065	CHMP5	protein coding	2488	2299	1955	3279	2992	3042	2788	3499	2914	2681	2292	2434	2559	2392	2742	2869	3026	2941	3510	3426	3379	4059	4056	3879
ENSG00000086102	NFX1	protein coding	3341	3112	2649	1928	2061	2030	2445	3103	2652	2964	3294	2809	2593	2879	2960	2310	2866	2733	3282	3406	3036	3634	3674	3069
ENSG00000086189	DIMT1	protein coding	2438	2373	2063	851	855	1050	1483	1709	1545	1315	1548	1275	992	991	1039	1083	1121	1216	1081	799	837	1267	850	914
ENSG00000086200	IPO11	protein coding	6013	5666	5036	2524	2353	2498	2927	3758	3472	2680	3153	2607	2098	2074	2410	1813	1780	2281	1359	1005	1245	1398	995	1174
ENSG00000086205	FOLH1	protein coding	6	45	33	0	45	18	12	318	63	1	87	58	9	133	59	1	105	45	0	61	24	2	46	28
ENSG00000086232	EIF2AK1	protein coding	9003	7833	8671	7279	6104	8008	7753	8841	10565	9384	9343	10108	9664	8029	12010	6732	8099	10704	9003	7268	9523	10159	7972	10231
ENSG00000086289	EPDR1	protein coding	630	399	499	364	335	319	217	188	182	52	70	30	199	191	122	401	204	244	238	134	260	275	211	389
ENSG00000086300	SNX10	protein coding	1454	1609	1125	1108	1225	1241	781	1175	1218	800	894	922	1231	1657	1323	504	971	769	463	908	490	496	980	575
ENSG00000086475	SEPHS1	protein coding	91368	94921	81803	8166	7881	7938	6697	7908	7699	11898	12070	11825	8525	7916	10829	5926	6531	8023	5809	6214	6152	5953	6269	6532
ENSG00000086504	MRPL28	protein coding	3627	3501	2519	4869	3697	4571	2068	2615	2693	2705	2306	2702	2643	2119	2805	2434	2482	2649	2738	2113	2105	2987	2356	2403
ENSG00000086544	ITPKC	protein coding	742	744	607	732	707	876	915	979	971	1629	1572	1490	1631	1655	1695	1184	1387	1518	1946	1068	1275	2635	1412	1650
ENSG00000086548	CEACAM6	protein coding	1	0	1	0	0	2	8	8	11	112	339	179	1399	600	1379	826	60	126	199	332	105	128	341	213
ENSG00000086570	FAT2	protein coding	238	116	239	5	5	10	94	139	87	3	2	5	4	4	4	10	5	17	1052	17	608	904	18	201
ENSG00000086589	RBM22	protein coding	2671	2402	2101	2368	2218	2381	3264	3971	3592	4161	4197	3935	3891	3391	4315	2717	3022	3329	3337	3374	3176	3179	3435	3192
ENSG00000086598	TMED2	protein coding	15350	15953	13288	12467	13580	13296	12489	16558	14805	14498	12994	13087	12273	10369	12507	11814	11997	13041	15825	11474	12679	18597	12645	13718
ENSG00000086619	ERO1B	protein coding	536	626	545	653	710	672	408	507	496	701	525	526	1158	2407	1179	11623	27784	23832	92177	109074	112797	103928	140193	121047
ENSG00000086666	ZFAND6	protein coding	7404	6867	5420	4376	4582	4425	3335	4806	3853	3450	3439	3106	4250	3739	4061	3233	4134	4106	4763	4183	3961	5472	4683	4363
ENSG00000086696	HSD17B2	protein coding	0	0	1	0	0	1	0	0	1	10	1	13	106	14	133	521	88	382	413	9	143	232	28	164
ENSG00000086730	LAT2	protein coding	30	11	8	56	60	55	67	44	54	103	80	85	96	47	53	93	68	84	146	69	67	133	68	75
ENSG00000086827	ZW10	protein coding	2269	2240	2148	1775	1743	1972	2137	2953	2362	2173	2375	2001	2119	1820	2239	1486	1611	1888	1222	1111	1031	1251	1045	1078
ENSG00000086848	ALG9	protein coding	366	323	296	557	460	459	692	696	636	1400	1447	1192	1214	1189	1301	703	991	964	1030	1106	1139	1057	1162	1104
ENSG00000086967	MYBPC2	protein coding	580	411	425	174	149	215	108	102	177	52	67	79	104	172	99	54	114	85	77	222	125	62	117	88
ENSG00000086991	NOX4	protein coding	93	91	88	66	102	72	164	168	165	273	253	490	527	302	898	159	71	205	59	42	79	68	62	90
ENSG00000087008	ACOX3	protein coding	476	392	298	12884	10852	12239	1121	1164	1098	865	947	746	1017	724	954	595	730	671	787	664	681	902	742	743
ENSG00000087053	MTMR2	protein coding	6472	5996	5675	5433	5763	6066	5048	6396	5673	5796	5839	5254	4982	4556	5690	3614	4028	4038	3562	3963	3552	4119	3937	3753
ENSG00000087074	PPP1R15A	protein coding	985	824	660	4726	4263	5656	3541	4153	4046	9236	6660	9743	7011	4378	9306	4635	1635	2441	3090	1927	1911	2314	1619	1522
ENSG00000087076	HSD17B14	protein coding	260	226	172	1341	1573	1273	603	786	740	908	955	863	669	314	749	833	602	401	1462	1981	1423	2598	2688	2433
ENSG00000087077	TRIP6	protein coding	4883	4391	3662	5830	6180	7154	3655	4012	3774	5709	5094	5525	5379	3252	6201	2855	1203	1543	1618	596	747	1052	343	565
ENSG00000087085	ACHE	protein coding	286	388	214	442	598	403	85	98	67	390	343	406	486	271	409	238	228	213	657	967	418	302	684	235
ENSG00000087086	FTL	protein coding	46456	44914	39504	32878	30027	32470	50720	61745	54617	63608	53521	61329	50068	36868	51719	61378	34960	51180	71535	54947	53132	126251	82385	78719
ENSG00000087087	SRRT	protein coding	7546	7844	7785	5154	5811	5890	10314	12195	10698	9965	10218	9088	9632	7405	9794	7502	8138	10267	7651	5879	6618	6518	5818	6491
ENSG00000087088	BAX	protein coding	5895	6056	4068	2475	3125	2852	3442	5785	5216	3091	3183	2883	2735	2145	2788	5529	2489	3183	4118	2814	2804	3623	2720	2806
ENSG00000087095	NLK	protein coding	5451	4529	4007	4929	4842	4255	5744	8044	6745	3471	3072	2923	3198	3084	3206	2755	3291	3258	3360	3258	2981	3825	3911	3430
ENSG00000087111	PIGS	protein coding	3054	2827	2583	1541	1701	1767	2027	2443	2447	2483	2671	2522	3220	3168	3598	2855	4191	4150	5427	4575	4769	6951	5237	5809
ENSG00000087116	ADAMTS2	protein coding	1064	667	528	399	220	186	363	391	594	44	34	36	193	890	242	1114	2339	1480	3021	2609	2144	5064	4049	3096
ENSG00000087128	TMPRSS11E	protein coding	101	109	45	735	515	406	408	354	337	1	0	3	3	7	4	10	21	13	10	1	16	13	6	7
ENSG00000087152	ATXN7L3	protein coding	6365	5786	5567	9725	8809	10102	9077	10675	10902	10894	10450	10613	9728	7362	10588	4466	5402	6104	5841	5501	5479	5992	5382	5766
ENSG00000087157	PGS1	protein coding	2999	2505	2213	1656	1547	1691	2561	2942	2670	2253	2576	2147	3508	2495	4062	1913	2443	2568	2171	2005	1899	2111	2239	1965
ENSG00000087191	PSMC5	protein coding	7848	6427	6987	5066	4746	5251	4946	5981	5684	5154	5908	5466	5034	4900	6077	5465	5760	6376	7013	5969	6300	7697	6296	7000
ENSG00000087206	UIMC1	protein coding	2465	1750	1726	2036	1410	1930	1637	1441	1734	2019	1720	1941	1546	1187	1778	1313	1236	1466	1376	1133	1325	1322	1191	1268
ENSG00000087245	MMP2	protein coding	4386	2952	3386	2684	2825	2030	3044	3399	2653	1739	2581	1499	1476	1273	1584	980	1708	2308	1869	1139	1470	903	595	1023
ENSG00000087253	LPCAT2	protein coding	754	749	635	256	232	299	349	564	425	278	331	241	449	335	432	192	289	323	583	240	495	734	224	584
ENSG00000087258	GNAO1	protein coding	2980	2323	2413	1239	1474	1606	77	144	86	308	399	193	846	3003	968	6087	10680	8127	13451	14078	13801	14865	15980	16350
ENSG00000087263	OGFOD1	protein coding	4200	4088	3962	2272	2202	2833	1925	2621	2749	2298	2310	2740	1952	1697	2185	1893	1668	1970	2227	1384	1692	2484	1407	1795
ENSG00000087266	SH3BP2	protein coding	4157	3440	2745	2738	2559	2707	4093	4822	4916	7769	7491	7789	7740	5775	8781	3616	4380	5260	4300	5321	4311	3561	4051	3378
ENSG00000087269	NOP14	protein coding	3708	3407	3090	2125	2151	2262	2881	3456	2915	3217	3636	3234	2115	2116	2366	2497	2545	3029	2652	1968	2243	2588	2111	2291
ENSG00000087274	ADD1	protein coding	9127	8073	6873	15201	13761	15727	11521	13183	14878	13609	15187	13436	17101	14853	19201	11434	13818	15132	14492	13026	13873	14722	13491	14444
ENSG00000087299	L2HGDH	protein coding	2234	2225	1595	536	664	629	905	1613	1272	783	1094	1015	788	760	1044	670	1059	1002	866	772	745	1133	1010	1173
ENSG00000087301	TXNDC16	protein coding	2430	2051	1999	1110	1134	1148	3272	3871	3718	2599	3147	2708	3386	3007	3691	1718	2751	2935	3367	3677	3780	3816	3912	3946
ENSG00000087302	C14orf166	protein coding	10782	10291	8702	8425	7309	6847	6166	7730	6730	8289	7866	7719	6719	5703	7288	5074	5535	6065	4783	4626	4228	5754	4727	4604
ENSG00000087303	NID2	protein coding	998	629	409	41	37	23	455	706	439	190	239	274	837	731	847	4609	9487	4883	426	809	445	148	230	421
ENSG00000087338	GMCL1	protein coding	3681	3127	2812	2421	2046	2405	3490	3955	3593	4179	4450	4270	5181	4282	5311	4067	4602	5245	2719	2302	2690	3545	2844	3069
ENSG00000087365	SF3B2	protein coding	18313	16850	14227	10470	9361	11448	11972	13840	13846	14438	15239	14405	13266	11911	14712	11871	13380	15101	13831	12187	12608	13635	12438	12584
ENSG00000087448	KLHL42	protein coding	3209	2869	2739	2967	2870	3707	3546	3823	3924	4480	4680	3653	4960	5283	4652	5289	7782	6947	8826	8627	8604	9636	8721	8776
ENSG00000087460	GNAS	protein coding	38738	39979	37877	58507	56717	64824	46874	51793	52476	50710	56326	56599	59078	56726	78223	44886	68865	61061	192680	196488	188294	328923	310384	300505
ENSG00000087470	DNM1L	protein coding	8783	8055	6534	4813	4612	5337	5503	6745	6993	6294	6961	5963	7430	7484	8232	6250	8548	8382	8403	8536	8067	9262	9606	8188
ENSG00000087494	PTHLH	protein coding	3	9	3	4	4	6	9	3	5	6	14	5	47	112	38	4431	4960	5631	2388	1116	1652	737	362	672
ENSG00000087495	PHACTR3	protein coding	17	29	27	4	5	5	3	6	6	22	68	29	60	125	143	61	224	269	162	635	522	77	512	291
ENSG00000087502	ERGIC2	protein coding	2295	2120	1876	2801	2896	2664	3263	4307	3082	3415	3332	2499	3029	2372	2686	1998	2553	2507	2746	2442	2522	3577	2863	2695
ENSG00000087510	TFAP2C	protein coding	777	732	477	146	132	175	17	55	31	17	65	50	14	23	19	234	162	354	796	124	363	1629	100	423
ENSG00000087586	AURKA	protein coding	5926	5748	4597	1707	1956	2240	2127	3394	3234	1586	1857	1720	1324	1512	2347	1123	1084	1467	691	503	624	631	460	622
ENSG00000087884	AAMDC	protein coding	362	333	280	298	324	327	192	265	215	198	242	142	335	294	344	230	239	262	181	155	157	270	203	223
ENSG00000087903	RFX2	protein coding	387	409	246	242	256	197	1519	1775	1461	5226	5133	4316	3442	2224	3667	1557	2882	2875	1032	1888	1382	1022	1669	1445
ENSG00000087995	METTL2A	protein coding	1618	1415	1421	971	1116	1174	1122	1572	1372	1507	1622	1409	1219	1239	1592	922	1138	1424	1000	961	915	1041	1021	1068
ENSG00000088035	ALG6	protein coding	2511	1845	1669	1396	1216	1140	1696	1688	1473	1400	1038	845	1366	802	1008	812	833	839	868	657	605	1068	708	659
ENSG00000088038	CNOT3	protein coding	5610	4874	4126	4385	4106	5007	4282	5239	5441	5832	5910	6012	4675	3732	5655	3457	4265	4591	4696	3718	3987	4305	3590	4386
ENSG00000088179	PTPN4	protein coding	3784	3721	3888	2618	2454	2575	3105	3735	3905	3287	3241	3079	3337	3247	3485	2515	3626	3211	2939	3462	3237	3551	4166	3612
ENSG00000088205	DDX18	protein coding	12416	12282	11384	5555	5210	5452	6304	7564	6689	7965	8379	7212	5962	5776	6434	4850	4775	5822	4678	3440	4264	4110	3362	3676
ENSG00000088247	KHSRP	protein coding	27018	23423	21118	16915	15371	18229	21053	25155	25180	25759	26585	27121	20628	15260	23525	13847	14780	17190	14113	11334	12360	11546	10714	12035
ENSG00000088256	GNA11	protein coding	2013	2029	1823	2530	2605	2829	1931	2723	2387	3389	3770	3724	3705	3062	4166	3598	4781	4121	6703	5560	5180	7544	6833	6973
ENSG00000088280	ASAP3	protein coding	5222	3785	3947	5195	4189	5692	6103	6669	7429	5302	5335	5080	5406	3911	6716	2712	2039	3101	1897	1741	1860	1848	1324	1711
ENSG00000088298	EDEM2	protein coding	1069	851	804	846	847	981	940	1374	1155	1127	877	916	1302	865	1195	1129	981	791	1751	1140	1249	1611	1079	1154
ENSG00000088305	DNMT3B	protein coding	109669	174893	122045	8577	11678	7891	10529	16340	8867	5576	6248	3002	2697	2719	2072	2546	1770	1436	1080	1464	917	821	1496	811
ENSG00000088325	TPX2	protein coding	18038	18992	9990	4948	5354	4149	8432	12210	8430	6618	9104	5361	6834	9652	8346	4663	5074	4737	1978	764	1092	1789	1111	1374
ENSG00000088356	PDRG1	protein coding	1463	1456	874	1230	1219	888	1464	1981	1128	1636	1723	1092	1786	1572	1280	1787	2320	1554	1731	1846	1229	2004	2212	1432
ENSG00000088367	EPB41L1	protein coding	2853	2731	2343	1345	1339	1674	1943	2685	2851	2475	2674	2625	3551	3379	4423	5187	3909	3741	6807	6502	6190	9653	8736	8729
ENSG00000088386	SLC15A1	protein coding	178	230	122	24	39	21	4	14	9	40	50	35	72	69	173	36	42	84	129	180	143	122	290	143
ENSG00000088387	DOCK9	protein coding	2978	3015	1944	993	1165	1351	1995	3601	3226	19909	15659	10858	4177	3245	2822	4134	4512	5005	7893	3031	5131	10374	3258	5419
ENSG00000088448	ANKRD10	protein coding	12630	12041	9682	6996	7040	6668	11699	14263	12635	13817	15285	12090	14323	13722	16022	8626	10691	12376	7977	9180	8973	8111	8763	7985
ENSG00000088451	TGDS	protein coding	1195	966	1135	749	661	768	818	1032	845	872	761	840	734	618	816	702	773	880	797	790	737	1031	831	924
ENSG00000088538	DOCK3	protein coding	1108	1050	758	2517	2453	2427	1774	2855	2422	1256	1695	968	1597	1552	1456	1058	2032	1331	2365	2626	2278	2792	2688	2122
ENSG00000088543	C3orf18	protein coding	848	680	512	783	699	726	659	796	754	560	571	391	657	701	661	372	918	634	695	1205	861	817	1139	852
ENSG00000088682	COQ9	protein coding	1703	1444	1273	906	966	962	1860	2438	2011	2034	2133	1840	2250	2212	2215	1805	3084	3080	3070	3012	2620	3300	3205	2777
ENSG00000088726	TMEM40	protein coding	8	3	11	7	6	7	4	1	3	6	0	7	11	6	3	19	8	42	698	6	301	737	8	149
ENSG00000088727	KIF9	protein coding	173	157	180	253	194	263	327	314	295	575	701	454	534	486	417	564	809	894	568	646	572	496	657	484
ENSG00000088756	ARHGAP28	protein coding	1584	1953	972	14189	15992	12632	39828	47535	40114	12349	12949	11966	10319	8478	11498	1340	1699	2802	791	1394	1123	552	1066	1425
ENSG00000088766	CRLS1	protein coding	2367	2273	1989	1865	1763	2038	2041	2569	2169	3344	3419	3243	2668	2002	2681	1864	1988	2264	1866	1423	1559	2383	1797	2012
ENSG00000088808	PPP1R13B	protein coding	722	680	658	895	987	1131	1177	1429	1353	1749	1991	1650	2688	2791	2395	1341	1920	1708	1463	1686	1600	1899	1850	1794
ENSG00000088812	ATRN	protein coding	4820	4286	3124	6423	5799	5274	6625	7926	7428	7190	7064	6341	7752	8737	8680	5811	8144	8331	9387	9007	8877	9703	10139	9341
ENSG00000088826	SMOX	protein coding	573	580	390	640	609	923	1561	1848	2235	1999	1697	2291	1882	1297	1958	2958	1281	1708	1707	917	1069	1272	942	1089
ENSG00000088832	FKBP1A	protein coding	11426	11217	10591	6553	6775	8024	7036	10350	9185	6878	7266	6711	8093	7461	7726	8181	8773	9530	10926	9337	9744	13102	10018	11073
ENSG00000088833	NSFL1C	protein coding	4216	3721	3601	3024	2878	3514	3058	3613	3607	3866	3983	3802	4117	3643	4566	3604	3698	4769	3895	3218	3713	3752	3464	3847
ENSG00000088836	SLC4A11	protein coding	1642	1187	1148	339	382	230	1396	1237	775	343	352	162	231	94	146	386	119	115	382	412	323	213	283	257
ENSG00000088854	C20orf194	protein coding	1310	1050	865	2379	2368	2424	1418	1871	1673	1326	1654	1490	3655	3713	4131	2161	2921	2761	3801	3539	3487	3700	3591	3397
ENSG00000088876	ZNF343	protein coding	387	375	269	792	655	803	714	698	661	654	691	537	626	639	732	540	779	801	724	791	699	802	854	724
ENSG00000088881	EBF4	protein coding	74	59	33	201	291	238	475	633	503	2096	2396	1744	2977	2261	2912	819	1586	1419	1390	2274	1414	949	2171	1328
ENSG00000088882	CPXM1	protein coding	2611	2054	1166	3432	3962	3628	4566	6211	5177	8450	10017	10929	11868	7311	12356	4169	7454	7873	9053	11537	6610	3180	7142	3589
ENSG00000088888	MAVS	protein coding	2606	2118	2056	3807	3424	4414	4157	4526	5375	3782	4244	3839	4499	4025	4894	3135	4241	4652	4174	3344	3720	4327	3614	3934
ENSG00000088899	LZTS3	protein coding	3286	2468	2149	2237	2188	2333	3294	3646	3344	4928	4172	4431	6091	3782	6106	2551	2502	2947	5415	6147	4602	3213	3786	3245
ENSG00000088930	XRN2	protein coding	17414	16540	14117	8659	7937	8771	12200	14093	13023	14613	15819	13637	12988	10962	14798	7954	8896	10477	7807	7240	7267	7225	6638	6528
ENSG00000088970	KIZ	protein coding	2707	1950	2001	1677	1340	1484	2095	1590	1942	1417	1434	982	1416	1319	1264	959	1593	1655	1201	1334	1230	2104	1531	1771
ENSG00000088986	DYNLL1	protein coding	6872	6440	6292	8006	7344	9035	6372	8346	7437	8693	7103	7013	5902	6091	6145	7355	8625	9542	8177	6972	6978	10832	8042	8584
ENSG00000088992	TESC	protein coding	317	319	247	1120	1385	1145	228	332	252	40	52	50	115	86	82	267	169	221	444	310	341	1041	729	936
ENSG00000089006	SNX5	protein coding	13279	12213	10708	6688	6478	7062	13139	14117	14710	10692	10163	12530	6716	5401	8293	6408	4514	7458	4726	3075	4100	4597	3335	3813
ENSG00000089009	RPL6	protein coding	38625	32288	29190	26825	24592	26829	31261	36074	33147	43595	36756	41583	27064	24011	31155	19453	22176	27926	21186	18292	18065	25669	20468	21541
ENSG00000089022	MAPKAPK5	protein coding	3523	2923	2856	2275	2267	2469	3083	3604	3297	3304	3151	3002	2825	2392	3056	2217	2478	2959	2693	2351	2583	2585	2358	2421
ENSG00000089048	ESF1	protein coding	3774	3250	2923	2313	2100	2047	2942	3113	2807	2767	2765	2329	1840	1681	1938	1450	1819	2027	1617	1548	1594	1711	1662	1642
ENSG00000089050	RBBP9	protein coding	1476	1519	1349	2040	1901	1757	2357	2859	2611	3402	3452	3068	2704	2463	3049	1929	2991	3023	3324	3786	3254	3202	3589	3196
ENSG00000089053	ANAPC5	protein coding	7596	6994	6495	4258	4469	4686	5492	7665	7117	5508	6466	6091	6044	5570	7490	6604	8078	10049	9939	8081	10843	11331	8718	11112
ENSG00000089057	SLC23A2	protein coding	2335	2429	2138	2047	2086	2111	3209	4056	4294	5571	6754	5915	5212	4521	5510	4306	5697	6779	6182	6489	6730	5443	7692	6839
ENSG00000089060	SLC8B1	protein coding	1024	977	796	287	341	330	417	628	442	499	660	400	725	828	677	555	449	427	498	304	310	792	301	378
ENSG00000089063	TMEM230	protein coding	4291	4748	3776	4131	4505	4189	4297	7140	5157	5042	5950	4900	4764	5363	4951	4385	6605	6010	6172	6641	5999	7804	8017	7425
ENSG00000089091	DZANK1	protein coding	474	497	541	1544	1335	1481	1010	1290	1151	1107	1252	1158	1138	1019	1302	572	1017	1146	632	769	698	522	730	622
ENSG00000089094	KDM2B	protein coding	14107	12147	9942	5738	4950	5157	5984	6708	6488	5781	5834	5469	5489	4376	7144	2863	3336	3553	2481	2601	2178	1630	1809	1723
ENSG00000089101	CFAP61	protein coding	11	7	11	16	2	12	22	11	24	307	399	240	227	111	80	218	412	422	48	85	90	62	98	79
ENSG00000089116	LHX5	protein coding	9	9	8	2	2	2	1	1	2	0	0	2	36	41	27	23	64	30	115	420	161	27	119	137
ENSG00000089123	TASP1	protein coding	581	569	513	427	446	432	508	647	586	465	528	373	458	441	453	459	580	592	681	532	535	808	651	611
ENSG00000089127	OAS1	protein coding	1	1	2	0	1	0	0	1	1	0	1	2	4	1	1	35	101	84	359	761	581	898	1603	1436
ENSG00000089154	GCN1	protein coding	22198	20393	18435	9971	9938	12008	12833	16211	16366	12002	12551	12639	11825	11592	13162	13495	16394	18956	16692	12513	15708	14151	11724	14402
ENSG00000089157	RPLP0	protein coding	93316	79227	64685	79629	59764	67874	71197	69131	66372	83465	63784	70579	50773	40333	52615	39180	42707	55696	42409	30260	32760	58486	37437	42032
ENSG00000089159	PXN	protein coding	12821	13105	8790	9092	7928	9986	5126	6679	5623	7324	6575	7364	10224	6799	11320	6293	5122	5387	7878	3968	5660	7772	4141	5921
ENSG00000089163	SIRT4	protein coding	95	86	75	73	64	78	31	56	76	99	97	146	256	153	232	40	55	76	38	55	75	57	61	94
ENSG00000089169	RPH3A	protein coding	13	11	9	1	2	3	2	2	2	4	2	2	2	4	1	5	6	4	33	96	37	125	344	123
ENSG00000089177	KIF16B	protein coding	876	794	781	803	1035	988	981	1252	1299	1141	983	947	1300	1042	1248	1650	1911	2066	1313	1170	1409	1542	1193	1564
ENSG00000089195	TRMT6	protein coding	1338	1325	1345	1489	1404	1329	1534	1910	1632	2146	2369	2194	1649	1437	1607	1290	1438	1548	1795	1607	1574	1717	1512	1454
ENSG00000089199	CHGB	protein coding	521	382	315	42	56	45	40	30	41	50	73	71	346	1384	449	5461	8277	6667	14783	16864	15696	20802	24262	22477
ENSG00000089220	PEBP1	protein coding	28257	24269	21059	5723	5136	6057	9691	11048	11135	13132	13095	12854	14003	10728	15748	11444	11186	13639	15139	10397	11018	20139	14662	14109
ENSG00000089234	BRAP	protein coding	1756	1784	1682	2208	1979	2129	2035	2397	2440	2476	2415	2227	2527	2167	2561	2089	2348	2563	2265	2063	2038	2504	2110	2136
ENSG00000089248	ERP29	protein coding	8619	7485	7845	10270	10817	10795	9838	11407	12144	8802	7755	10311	7112	5840	8341	7244	6930	7818	12200	9910	9926	18038	13151	14614
ENSG00000089250	NOS1	protein coding	692	588	556	243	263	189	15	61	28	6	16	6	85	133	23	130	372	269	35	92	160	33	79	85
ENSG00000089280	FUS	protein coding	37983	35974	34340	26027	25612	27253	39659	46187	42683	33462	38963	30646	32307	29149	37588	22313	25570	34101	23027	19330	23562	19682	19553	21240
ENSG00000089327	FXYD5	protein coding	3649	3090	2491	594	671	547	507	661	424	104	62	66	45	19	29	206	27	42	366	58	247	436	65	145
ENSG00000089335	ZNF302	protein coding	2573	1785	2161	3280	2333	2963	3364	2886	3435	3707	3143	3102	3918	3010	4196	2636	3338	4445	3233	3265	3889	3207	3607	3741
ENSG00000089351	GRAMD1A	protein coding	14450	10445	7478	6344	5232	5620	6636	6097	5941	10326	9128	10087	6251	4949	6912	2938	3675	3363	3359	3916	2600	3079	3214	2475
ENSG00000089356	FXYD3	protein coding	5	14	3	2	1	0	40	24	23	9	7	6	13	8	31	73	31	70	693	265	316	1232	652	490
ENSG00000089486	CDIP1	protein coding	5276	4972	3980	3687	3275	4017	3663	4250	4319	3303	3476	2960	2917	3016	3313	3499	3463	3552	3488	3487	2991	3689	3674	3535
ENSG00000089505	CMTM1	protein coding	72	36	32	59	56	70	66	46	84	52	54	63	93	90	135	55	81	79	73	75	65	67	73	87
ENSG00000089558	KCNH4	protein coding	107	118	62	2	2	3	1	4	7	1	1	0	2	6	1	17	37	29	132	163	129	69	72	98
ENSG00000089597	GANAB	protein coding	37194	33165	29930	35000	31495	38338	39607	40930	49804	34990	32126	37839	34684	26216	41256	28109	24152	34704	30075	20686	25968	25472	19336	23506
ENSG00000089639	GMIP	protein coding	1551	1319	1215	1094	1014	1070	918	1008	978	1256	1223	1146	1764	1066	1783	1147	1264	1409	1564	1456	1279	1213	1246	1249
ENSG00000089685	BIRC5	protein coding	8361	6833	5888	1856	1794	1899	3185	4440	3998	2808	3286	2961	2359	2516	3819	1768	1730	2301	766	269	489	678	466	642
ENSG00000089692	LAG3	protein coding	227	120	151	27	47	68	132	177	130	124	131	86	55	64	78	37	31	61	48	36	39	16	34	47
ENSG00000089693	MLF2	protein coding	12442	12043	8865	9300	9236	9656	6476	8371	8333	9218	9381	9070	8764	7867	9520	7659	8419	7576	11551	9058	8896	12057	10572	10266
ENSG00000089723	OTUB2	protein coding	414	341	247	597	369	568	460	509	493	377	394	280	392	366	358	138	261	223	180	313	205	228	291	274
ENSG00000089737	DDX24	protein coding	10552	10625	9247	5182	5008	5296	5536	6980	6245	8265	9432	8315	8362	7888	9196	7447	9506	10014	10537	10728	10458	10384	11882	10453
ENSG00000089775	ZBTB25	protein coding	2552	2101	1580	1258	1102	1197	1250	1208	1300	1001	1150	853	1102	1157	1195	802	1326	1073	1062	1389	1227	1401	1632	1400
ENSG00000089818	NECAP1	protein coding	1649	1679	1317	917	1009	1036	1000	1479	1210	1638	1660	1424	1668	2059	1708	2359	3884	3140	5365	6057	5427	7258	7953	7292
ENSG00000089847	ANKRD24	protein coding	1471	1237	1040	222	248	261	217	393	410	99	126	118	91	103	132	87	170	189	167	300	224	152	358	296
ENSG00000089876	DHX32	protein coding	1534	1512	999	2044	1907	1845	1685	2049	2008	3858	3550	3751	3152	2605	3624	2834	2204	2681	3150	3144	2834	4059	3576	3245
ENSG00000089902	RCOR1	protein coding	4313	4324	3104	3329	3118	3408	3368	4134	4002	4400	4708	3973	3946	3990	4688	2510	3156	3235	4237	3431	3853	5656	3925	4468
ENSG00000089916	GPATCH2L	protein coding	8473	8600	6982	11173	9097	10633	7678	8709	9607	9312	9721	8462	8797	8132	9268	5189	7067	8259	6725	6696	6865	7072	7376	6825
ENSG00000090006	LTBP4	protein coding	4054	2810	1989	1993	2435	1759	1656	2479	2161	637	824	466	566	616	506	231	695	342	836	1361	810	908	975	972
ENSG00000090013	BLVRB	protein coding	737	820	542	432	654	605	146	327	227	92	124	87	130	222	136	298	163	139	343	185	224	645	302	437
ENSG00000090020	SLC9A1	protein coding	2079	2104	2100	1777	1927	2139	2338	3017	2952	2335	2843	2118	2287	1850	2403	1518	1729	1735	2456	1693	1694	2143	1684	1834
ENSG00000090054	SPTLC1	protein coding	4338	3588	3503	3795	3924	3831	3902	4862	4723	4329	3972	3746	3707	3200	4036	2722	2847	3392	3131	2355	2742	3400	2658	2723
ENSG00000090060	PAPOLA	protein coding	23908	23658	20731	13990	12788	13318	14790	19007	18145	21988	22231	18684	20454	17534	21101	14982	15538	17050	15041	14242	13902	16769	15600	14830
ENSG00000090061	CCNK	protein coding	4779	4191	4040	2946	2832	3338	3350	4060	4076	4050	4516	4152	4646	3473	5000	3790	2917	3514	2951	2386	2716	2848	2227	2625
ENSG00000090097	PCBP4	protein coding	1085	877	861	4745	4977	5554	3824	3752	4199	6940	6281	6730	7909	7569	9339	4607	8180	8640	10027	11387	10927	7391	7834	8074
ENSG00000090238	YPEL3	protein coding	806	647	548	909	830	810	1718	1921	1523	551	592	555	1349	1090	1206	875	1307	1107	1548	1229	1197	1918	1314	1281
ENSG00000090263	MRPS33	protein coding	1275	1114	1050	1011	970	931	888	989	922	851	801	849	805	762	955	995	943	1095	1173	1069	943	1542	1390	1392
ENSG00000090266	NDUFB2	protein coding	2073	2010	1577	1755	1913	2028	1509	1845	1647	1579	1604	1590	1734	1732	2012	1721	2079	2095	2429	2250	2061	3190	2864	2848
ENSG00000090273	NUDC	protein coding	9171	8648	8305	5360	4876	5540	5310	6591	6401	5467	5844	4953	5503	4644	4866	6549	8125	7648	6822	5394	5859	7475	6056	6275
ENSG00000090316	MAEA	protein coding	3998	3982	3592	2996	3334	3412	3430	5050	4223	4124	4376	4338	3998	3525	4815	3380	4191	4299	3930	3534	3689	3976	3763	4095
ENSG00000090339	ICAM1	protein coding	795	533	383	505	628	438	234	293	155	207	188	154	131	139	103	584	151	531	345	38	185	352	39	79
ENSG00000090372	STRN4	protein coding	9683	8111	7084	8356	7732	8825	8164	10253	9860	8874	9109	9418	7710	6792	9547	6456	9914	8970	11554	11263	10594	9338	10124	10086
ENSG00000090376	IRAK3	protein coding	411	440	376	52	54	26	54	50	30	43	61	26	24	36	20	44	57	21	114	160	74	313	352	242
ENSG00000090382	LYZ	protein coding	8	9	5	8	8	12	62	51	54	22	55	39	222	123	125	1927	2242	9496	2746	2700	6518	2068	1210	2786
ENSG00000090402	SI	protein coding	0	1	0	0	0	0	1	0	0	3	0	10	547	154	630	596	45	102	196	18	21	91	28	46
ENSG00000090432	MUL1	protein coding	1145	1187	1014	1168	1260	1149	1294	1933	1460	1569	1760	1501	1634	1755	1846	1572	2310	2143	2250	2286	2071	2439	2361	2180
ENSG00000090447	TFAP4	protein coding	1568	1394	1306	874	820	772	1786	1604	1549	1319	1537	1297	698	704	911	563	766	951	527	527	575	552	577	543
ENSG00000090470	PDCD7	protein coding	1906	1644	1332	1178	1011	1234	1711	1691	1763	1982	1923	1704	1528	1465	1876	1042	1651	1593	1274	1207	1114	1352	1469	1453
ENSG00000090487	SPG21	protein coding	4612	4203	3598	4381	4442	4674	4647	6139	5129	6629	7573	5819	6303	5256	6723	3375	4183	4261	4178	4563	3628	5272	4596	4186
ENSG00000090520	DNAJB11	protein coding	3616	3524	3668	4803	5712	6150	3300	5269	4933	5784	5120	6458	4608	4442	4424	4790	6785	6389	8266	7030	6941	7044	6910	6150
ENSG00000090530	P3H2	protein coding	3801	3772	2485	40375	49835	49624	6379	6639	10274	831	1037	1146	1485	548	2254	742	301	1083	2829	909	2348	2685	895	2150
ENSG00000090534	THPO	protein coding	19	17	23	14	12	27	126	142	182	198	173	187	228	172	213	138	95	176	59	98	98	22	39	24
ENSG00000090539	CHRD	protein coding	26	38	27	61	62	52	574	661	700	411	481	274	549	324	417	434	400	574	540	712	557	151	246	228
ENSG00000090565	RAB11FIP3	protein coding	2051	1788	1670	4163	4376	4396	4754	4946	4918	6238	6925	6037	6914	6469	7611	4116	6516	6057	5075	5467	4856	5129	5210	5251
ENSG00000090581	GNPTG	protein coding	1130	897	716	1550	1601	1417	1967	2261	2063	1598	1621	1648	1735	1253	1845	1772	1508	1697	2212	1799	1743	2689	2105	2308
ENSG00000090612	ZNF268	protein coding	1471	1775	2032	2445	2551	2734	2572	3269	3204	4129	4496	3874	2881	3121	3469	1960	2813	2983	2222	2472	2304	2233	2375	2193
ENSG00000090615	GOLGA3	protein coding	3139	2740	2611	3490	3179	3693	4128	4670	5136	6199	6384	6482	6069	4982	6488	6643	6670	7106	9180	7001	7959	11217	8549	9578
ENSG00000090621	PABPC4	protein coding	16042	12800	13866	8208	6661	8313	12709	13007	12914	14418	13427	13799	12021	9050	13375	8784	7807	11489	7373	5392	6440	7217	5144	6283
ENSG00000090661	CERS4	protein coding	3759	3177	2453	4923	2245	2607	1706	1534	1907	4059	3209	3267	4043	2815	3810	3506	2289	2718	3724	3159	3293	4732	3765	4313
ENSG00000090674	MCOLN1	protein coding	529	467	445	730	821	865	768	1051	949	705	692	776	622	510	727	706	654	782	1568	1079	1304	1803	1176	1419
ENSG00000090686	USP48	protein coding	9048	8687	6968	4548	4369	4241	4322	5841	5539	4946	5818	4970	6378	5362	6529	3830	4291	4738	4979	4621	4811	5269	5157	4784
ENSG00000090857	PDPR	protein coding	5844	12312	4935	3316	7833	2587	4619	15268	5052	4492	12271	4389	4181	10061	4899	3418	10044	5041	3374	8104	3394	3249	8192	3349
ENSG00000090861	AARS	protein coding	17656	17652	18861	8230	7907	11403	6365	8025	8154	15940	12595	18618	6195	6506	7933	9438	8887	9139	10051	9938	9521	11675	10621	10405
ENSG00000090863	GLG1	protein coding	25036	18877	15968	16194	13695	13344	12519	14156	14619	14147	14791	15364	14321	12422	17981	9860	11820	13878	13587	12375	13099	12418	12936	12581
ENSG00000090905	TNRC6A	protein coding	12678	12072	11001	6438	5981	6539	9468	11124	10685	11352	12060	10670	10837	9871	11836	7052	9301	10156	7959	8325	8666	7965	8988	8584
ENSG00000090924	PLEKHG2	protein coding	3415	2680	2869	10576	9826	12288	11333	11955	12876	13733	13887	12992	14033	10055	15531	5312	5764	7537	5862	5907	5571	3287	4405	3966
ENSG00000090932	DLL3	protein coding	1433	790	523	202	173	169	140	164	81	93	86	39	81	248	95	284	804	535	1596	1622	1269	979	1471	950
ENSG00000090971	NAT14	protein coding	1607	1349	1195	1288	1361	1352	1417	1824	1653	1675	1675	1660	1552	1323	1617	1182	1859	1734	2137	1991	2024	2091	2261	2191
ENSG00000090975	PITPNM2	protein coding	423	367	319	350	379	506	181	229	278	155	260	106	168	328	245	783	2196	1205	3634	3096	3346	3270	3468	4180
ENSG00000090989	EXOC1	protein coding	2601	2230	1978	2288	2054	2555	2312	2677	2646	2924	2991	2566	3504	2928	3601	2464	2950	3011	2692	2881	2680	3107	2958	2830
ENSG00000091009	RBM27	protein coding	7489	7587	6749	3635	3641	3813	4657	5927	5586	5086	5243	4493	4178	3711	4498	2758	3298	3629	2723	2827	2720	3037	3054	2954
ENSG00000091039	OSBPL8	protein coding	10234	10299	8562	4562	4514	5021	5663	7023	6236	10548	11010	8889	9868	9418	10214	5785	7149	8134	6845	6916	6746	8400	7202	6645
ENSG00000091073	DTX2	protein coding	1808	1415	1373	696	590	699	758	927	797	680	672	652	828	584	893	649	619	591	621	461	423	582	393	487
ENSG00000091127	PUS7	protein coding	5649	5105	4811	2314	2317	2204	3142	3815	3292	3004	3455	2821	2371	2894	2919	2154	2689	2996	1442	1209	1403	1514	1544	1513
ENSG00000091128	LAMB4	protein coding	1	2	0	2	0	1	8	11	4	10	4	6	22	9	23	47	47	26	480	34	219	521	34	142
ENSG00000091129	NRCAM	protein coding	565	536	440	2555	2008	2958	13350	11130	17568	2589	2881	3277	2381	2915	2590	2984	3995	3403	6124	8550	6707	8502	12260	10636
ENSG00000091136	LAMB1	protein coding	7839	8727	5607	13861	14814	16060	65593	66560	68035	64510	45376	71585	47926	29321	63874	47905	31507	44093	35930	21554	31576	26913	14595	23629
ENSG00000091137	SLC26A4	protein coding	22	9	23	10	2	7	7	11	11	66	94	45	33	35	26	43	61	107	114	17	48	132	25	37
ENSG00000091138	SLC26A3	protein coding	3	3	3	1	1	4	2	0	3	179	659	71	1799	309	470	786	402	1376	559	454	1029	117	131	286
ENSG00000091140	DLD	protein coding	6080	5402	5328	4509	4148	4931	5124	6379	5747	6851	6860	6391	5682	5256	6080	4866	5910	6205	6242	5618	5925	6751	6251	6172
ENSG00000091157	WDR7	protein coding	1340	1261	1211	1172	1334	1552	1011	1574	1380	1370	1748	1299	1589	1610	1516	1237	2383	1935	2710	3390	3000	3051	4220	3243
ENSG00000091164	TXNL1	protein coding	5130	4806	4174	3750	3557	3767	3418	3858	3438	4761	4635	4652	3743	3719	4495	3439	3676	3832	4231	4238	4185	5146	4936	4536
ENSG00000091262	ABCC6	protein coding	90	43	33	135	113	51	1432	976	868	834	336	291	1943	442	480	1113	457	620	2014	822	1092	2513	1735	1748
ENSG00000091317	CMTM6	protein coding	7256	7834	6657	8066	8924	8368	7245	9461	9136	8496	8194	7607	8804	7446	8377	5538	6990	7095	8249	6961	7566	9209	8128	9193
ENSG00000091409	ITGA6	protein coding	17328	14705	15267	5338	5431	5885	4177	5368	7027	6864	8989	7296	9472	10043	9319	6447	6752	9163	8960	3591	5465	4536	1840	2461
ENSG00000091428	RAPGEF4	protein coding	222	189	150	99	61	49	57	82	69	316	404	264	461	958	637	979	1785	1893	2817	3197	3270	2991	2927	3081
ENSG00000091436	MAP3K20	protein coding	2966	3185	2311	4512	3946	4152	2232	2699	2892	1892	2880	2067	2617	2775	3069	2272	1359	1678	1315	414	630	1447	588	782
ENSG00000091483	FH	protein coding	4206	3735	3234	1688	1810	1948	2658	3390	3013	2973	3293	2869	2847	3068	3235	3146	4168	4188	3822	3928	3494	4327	3871	3929
ENSG00000091490	SEL1L3	protein coding	6473	5549	5735	1253	1077	1611	4307	5013	5467	2240	2584	2264	4738	4768	4854	2739	3217	3436	1746	1189	1447	1061	995	1178
ENSG00000091513	TF	protein coding	47	35	13	35	13	19	97	29	20	22660	105	171	18678	154	639	21563	145	369	5160	51	77	1259	48	46
ENSG00000091527	CDV3	protein coding	11749	10167	9889	7382	7011	8873	8092	8552	8834	21885	20894	22452	16891	14127	24702	13521	11461	13245	17119	12127	14133	19385	14472	15936
ENSG00000091536	MYO15A	protein coding	185	122	106	143	137	139	114	93	146	94	83	59	169	129	111	177	254	232	501	406	460	403	431	444
ENSG00000091542	ALKBH5	protein coding	7533	7371	5107	4968	4293	3850	2775	3040	3107	4483	4843	4161	5097	4823	5781	4435	5526	5198	5968	5396	4886	6853	6219	5995
ENSG00000091592	NLRP1	protein coding	384	464	380	156	201	163	358	597	408	552	619	345	974	2363	1027	3320	6045	3574	7172	7558	6381	6860	6904	6339
ENSG00000091622	PITPNM3	protein coding	560	346	347	199	96	207	234	160	283	385	295	445	353	207	384	210	225	342	444	269	460	673	245	405
ENSG00000091640	SPAG7	protein coding	3661	3028	2384	3142	2886	3139	2646	2872	2719	3454	3195	3346	2925	2460	3250	2066	2263	2309	2912	2315	2239	3002	2419	2489
ENSG00000091651	ORC6	protein coding	3636	3660	3026	2921	2602	2910	5197	6554	6627	3224	3841	4408	2645	2387	3984	1447	1503	2396	773	421	696	560	465	644
ENSG00000091656	ZFHX4	protein coding	261	177	161	1264	1289	1370	177	261	241	1096	2124	1201	1728	1499	2116	365	812	789	589	608	651	889	741	782
ENSG00000091664	SLC17A6	protein coding	41	26	37	12	15	12	8	9	9	9	14	7	49	154	70	1031	3438	2903	8349	7402	9183	12640	9616	10459
ENSG00000091704	CPA1	protein coding	1	1	2	0	2	0	1	2	3	20	29	19	835	1363	384	490	777	864	343	356	369	164	239	175
ENSG00000091732	ZC3HC1	protein coding	1849	1720	1600	1442	1438	1524	1285	1788	1489	1696	1866	1628	1559	1418	1783	1167	1559	1605	992	1176	1095	1106	1095	1136
ENSG00000091844	RGS17	protein coding	1122	1245	913	160	131	182	139	61	102	193	124	104	631	657	624	1215	1813	1572	1885	2713	2781	2746	2753	3129
ENSG00000091879	ANGPT2	protein coding	19	20	15	2617	2653	2609	23	19	22	3463	6359	1035	13106	14908	3912	2281	8062	5010	3874	6430	2314	1873	2344	1105
ENSG00000091947	TMEM101	protein coding	1436	1074	905	1237	1034	1082	1694	1860	1764	1354	1204	1340	1138	941	1175	888	1022	1116	1183	1159	1228	1614	1298	1589
ENSG00000091972	CD200	protein coding	5522	5582	4204	6262	6992	6240	2968	3953	3761	3632	3831	3573	3206	4235	4234	4648	8753	7188	9511	13446	10285	8942	13769	9967
ENSG00000091986	CCDC80	protein coding	648	499	546	34	35	67	2794	3928	6412	484	441	1226	1269	464	3506	1490	135	1416	1256	119	1410	1229	95	1446
ENSG00000092010	PSME1	protein coding	2149	2192	1770	1382	1271	1337	1635	2245	1797	1971	2095	1827	2085	1782	2064	1261	1665	1695	2358	1797	1835	3169	2208	2659
ENSG00000092020	PPP2R3C	protein coding	1491	1279	1478	1032	901	1244	917	959	1414	1370	1219	1460	1305	1159	1649	934	1060	1270	1149	1328	1175	1462	1664	1338
ENSG00000092036	HAUS4	protein coding	1350	1242	891	442	405	360	821	996	646	597	674	621	480	611	610	257	389	336	275	220	206	180	196	220
ENSG00000092051	JPH4	protein coding	5312	3700	3659	142	173	94	53	70	31	13	10	2	6	19	11	13	109	66	1034	1841	1708	1649	2749	2527
ENSG00000092068	SLC7A8	protein coding	12703	11212	11809	952	1137	1288	5014	9743	8509	4155	4015	5374	2688	2344	2879	13582	16328	12298	26072	21370	27004	34640	27487	35840
ENSG00000092094	OSGEP	protein coding	1534	1463	1223	1724	2109	1856	2677	3559	2870	3505	4014	3306	3468	3063	4140	2391	2950	3887	3020	3174	3239	2574	3062	2772
ENSG00000092096	SLC22A17	protein coding	2660	1941	1735	2465	2510	2106	1761	3760	2610	1323	1767	1377	1529	1387	1502	1438	3243	2060	8071	9316	7005	9812	11360	9548
ENSG00000092098	RNF31	protein coding	1176	1156	1003	1081	1044	1124	1088	1327	1368	1586	1766	1697	1465	1196	1761	1359	1457	1744	1494	1372	1397	1472	1346	1399
ENSG00000092108	SCFD1	protein coding	4310	3818	3320	3690	3641	3662	3341	4242	3709	3949	3959	3581	3720	3354	3909	3520	4066	4081	4715	4309	4318	5897	5053	5192
ENSG00000092140	G2E3	protein coding	9580	9024	7538	3811	3722	3858	4051	5622	5195	4039	4523	3906	3641	3795	4796	2545	2811	3465	1499	1666	1782	1771	1775	1753
ENSG00000092148	HECTD1	protein coding	10052	10982	9070	10882	9874	12260	13087	14251	14633	20012	20409	17507	17824	15449	19900	11601	13378	14367	12657	11860	12286	13545	12472	11798
ENSG00000092199	HNRNPC	protein coding	59922	57309	50501	31746	28738	30386	40594	46770	42088	42954	40492	37897	33022	28012	37296	21912	24557	30807	22767	19319	20441	26286	22205	21717
ENSG00000092201	SUPT16H	protein coding	31448	29105	26763	16076	14871	16058	20040	25524	23472	17734	19969	17876	15890	13998	17564	10959	12127	15049	10123	9205	9400	9387	9171	9186
ENSG00000092203	TOX4	protein coding	3392	3275	2889	3729	3411	3873	3668	4328	4101	5011	4961	4279	5536	4262	5477	3866	4319	4728	4451	3944	4168	5046	4236	4564
ENSG00000092208	GEMIN2	protein coding	863	1030	866	699	742	793	684	1063	923	560	627	549	556	547	670	428	591	669	457	539	427	518	531	503
ENSG00000092295	TGM1	protein coding	102	73	64	48	42	47	94	99	98	97	96	77	114	84	127	176	135	181	146	140	193	135	179	121
ENSG00000092330	TINF2	protein coding	1151	1034	942	1484	1345	1595	1063	1425	1428	1874	2061	2146	1809	1729	1955	1136	1444	1540	1737	1745	1607	1984	1881	1777
ENSG00000092421	SEMA6A	protein coding	41452	41982	40335	3700	4918	2144	15887	20191	17341	12338	15357	8661	14626	10938	16068	14194	8047	14812	7529	4461	5508	3839	4051	4620
ENSG00000092439	TRPM7	protein coding	4751	5310	4467	5166	6585	6147	6928	9884	8288	5897	7215	5784	5731	5797	6170	5329	5363	5296	5406	4117	4501	7406	4668	5260
ENSG00000092445	TYRO3	protein coding	6311	4655	4814	12914	7972	13153	36830	25501	31371	8538	8292	7870	8793	5344	8675	3506	2178	3157	1555	665	900	885	595	876
ENSG00000092470	WDR76	protein coding	1015	1036	962	771	683	917	744	1030	955	509	909	793	910	757	971	276	417	551	255	175	228	255	246	207
ENSG00000092531	SNAP23	protein coding	4053	3379	3386	2172	2062	2119	4553	6162	5259	3796	3621	3577	3923	2396	3982	3087	1685	2295	1976	751	1136	2531	851	1339
ENSG00000092607	TBX15	protein coding	25	16	11	0	1	1	0	3	0	2	1	0	1	6	3	10	3	54	91	36	208	207	30	442
ENSG00000092621	PHGDH	protein coding	30567	27781	26600	4201	4396	6488	6350	10379	8435	26015	21339	30410	13591	11878	17720	13395	12143	15346	3488	3857	3497	4358	4198	4697
ENSG00000092758	COL9A3	protein coding	4060	2774	2268	3914	4598	4794	3116	5174	5280	1397	1033	1337	1757	621	2502	158	202	142	28	58	22	29	58	69
ENSG00000092820	EZR	protein coding	16840	17206	14953	9342	9795	11706	9993	12137	12452	19779	21860	23160	23621	17645	29805	23451	9906	14679	11400	4453	7100	12142	5205	7953
ENSG00000092841	MYL6	protein coding	16646	15443	13535	35881	34572	41667	11048	14249	13178	14583	15015	14526	22247	20995	26595	15744	16330	18384	25369	20852	22063	26007	20032	20182
ENSG00000092847	2001-08-01	protein coding	9257	8004	8020	5079	4708	5055	10503	11262	11640	19335	19134	17018	16092	14578	17649	8635	11831	13792	7923	7801	7917	8029	7257	7608
ENSG00000092850	TEKT2	protein coding	64	45	38	147	102	96	439	330	263	1464	1844	658	2097	844	793	1458	1902	2130	1079	1264	1091	684	1086	864
ENSG00000092853	CLSPN	protein coding	1908	2056	2028	1236	1300	1499	1311	1848	2095	1626	2344	2561	1651	1556	2169	730	898	1280	376	143	316	256	233	303
ENSG00000092871	RFFL	protein coding	1541	1289	1153	2055	1693	2028	2750	3136	3792	2525	2508	2275	2674	2033	2522	739	972	1035	982	998	927	1269	1043	1138
ENSG00000092929	UNC13D	protein coding	468	328	342	130	141	135	196	201	184	121	76	111	136	106	131	119	102	142	122	134	105	104	98	110
ENSG00000092931	MFSD11	protein coding	847	691	720	2380	2232	2265	1468	1795	1485	1735	1717	1708	1399	1200	1736	1111	1297	1286	1584	1732	1613	2107	1897	1850
ENSG00000092964	DPYSL2	protein coding	10263	9461	9257	1867	1486	2041	3047	3007	3234	7131	10004	7009	9070	8162	10156	7116	10782	12189	14318	17211	17399	15866	20278	17592
ENSG00000092969	TGFB2	protein coding	132	96	83	44	51	87	163	382	120	6962	8796	3687	16781	14678	13329	7146	9091	6558	8812	6834	6649	10002	4538	7079
ENSG00000092978	GPATCH2	protein coding	1314	1215	1098	1325	1268	1425	1531	1999	1998	2421	3015	2332	2853	2890	3005	1937	3220	3225	2172	2440	2366	2429	2630	2454
ENSG00000093000	NUP50	protein coding	8869	8395	7943	7658	7251	8768	8478	10989	10483	10207	10809	10083	8412	7404	9366	5992	6541	6997	5503	4378	4758	5470	4353	4651
ENSG00000093009	CDC45	protein coding	1432	1171	1327	855	778	948	888	1341	1217	781	1234	1354	954	765	1251	462	555	843	336	102	263	245	140	240
ENSG00000093010	COMT	protein coding	994	772	620	1000	906	781	822	829	702	825	706	550	907	749	761	844	877	721	2031	1323	1426	2266	1567	1626
ENSG00000093072	ADA2	protein coding	4792	4299	3836	5363	4880	4929	4800	5220	4708	5590	5729	5313	4647	4012	4876	2132	2841	2919	3966	5362	4098	5659	6092	4968
ENSG00000093144	ECHDC1	protein coding	3257	2990	2789	2303	2350	2935	3597	4644	4076	4058	4659	3980	4429	3377	4232	3267	4194	4056	2946	2816	2751	3728	3411	3329
ENSG00000093167	LRRFIP2	protein coding	1626	1644	1434	1373	1486	1746	1366	1998	1937	4479	4682	3921	3679	2460	3202	2056	2140	2358	2328	2176	2154	2946	2634	2412
ENSG00000093183	SEC22C	protein coding	2894	2764	2334	2263	2149	2320	1954	2287	2206	2889	2944	2215	2920	2718	2702	2185	3149	2970	3464	3530	3076	4417	4451	3851
ENSG00000093217	XYLB	protein coding	228	258	252	369	389	394	596	877	918	205	281	271	188	157	253	140	163	269	205	108	146	283	230	210
ENSG00000094755	GABRP	protein coding	495	433	419	12	15	16	25	38	27	14	24	12	71	35	81	177	199	1075	6357	346	5038	11647	345	7781
ENSG00000094804	CDC6	protein coding	5276	4986	5542	2386	2410	2840	2340	3352	3309	2283	3100	3602	1939	1786	2517	912	758	1442	739	205	552	372	257	415
ENSG00000094880	CDC23	protein coding	4207	3783	3111	2750	2635	2556	3741	4534	4239	4565	4477	4106	4135	3731	4492	2667	3227	3792	2681	2331	2435	2952	2513	2827
ENSG00000094914	AAAS	protein coding	4097	3417	3109	2173	2104	2437	2811	3347	3075	3378	3725	3207	2822	2647	3378	2089	2474	3313	2665	2362	2601	2592	2342	2572
ENSG00000094916	CBX5	protein coding	43009	37546	29939	30453	25669	30720	39231	44749	46836	37453	43171	39297	38327	36657	44029	17940	26148	29020	18939	19904	20370	19529	21723	21156
ENSG00000094963	FMO2	protein coding	0	0	0	0	0	0	82	168	92	9	11	5	5	3	0	0	1	5	0	0	2	2	1	2
ENSG00000094975	SUCO	protein coding	6258	5749	5017	10928	11428	9761	5739	7884	7263	6620	6720	6324	6574	6008	6928	6004	5834	5768	8685	7254	7655	8719	7654	7199
ENSG00000095002	MSH2	protein coding	30902	28729	30802	11594	10356	14818	8352	10933	12039	6996	7851	9678	7082	5515	8671	3152	4012	7285	2651	3012	5536	2247	2983	4709
ENSG00000095015	MAP3K1	protein coding	2973	2641	2115	2820	2333	2988	3511	4220	4994	3598	4338	4147	12089	4666	13679	5087	2570	2967	1862	1085	1581	2006	1269	1660
ENSG00000095059	DHPS	protein coding	2986	2436	2114	2060	1861	2100	2466	2808	2585	2440	2316	2333	2296	2181	2563	1719	2434	2499	2413	2501	2414	2440	2811	2554
ENSG00000095066	HOOK2	protein coding	3274	2738	2497	2325	2477	2506	3790	4294	4148	4307	4677	4608	3028	2451	3523	2579	2740	2950	3610	2744	2960	3508	2961	3439
ENSG00000095139	ARCN1	protein coding	15081	14607	12040	10630	10203	12665	10459	13565	14625	14525	14902	15036	12474	11427	12737	14285	15652	15569	18674	15579	16963	22148	17303	18399
ENSG00000095203	EPB41L4B	protein coding	3946	3110	3152	364	290	391	299	442	347	503	642	390	649	1020	567	2357	2801	2096	2713	3318	2601	4161	4161	3416
ENSG00000095209	TMEM38B	protein coding	1216	1184	1129	2239	2160	2175	1960	2300	2512	1407	1145	1567	1044	1037	1235	1462	1613	1899	1673	1622	1726	2069	2171	2181
ENSG00000095261	PSMD5	protein coding	4187	3729	3676	2888	2972	2864	2460	4399	3137	4060	4232	3527	3994	3521	3872	3382	4271	3659	4062	4064	3311	4455	4397	3247
ENSG00000095303	PTGS1	protein coding	243	328	185	142	123	104	234	308	103	47	18	20	14	15	22	145	44	70	52	23	34	14	14	30
ENSG00000095319	NUP188	protein coding	11014	10021	9313	5754	5565	6409	7313	9748	8999	8212	9016	8284	7127	6274	7573	5481	7053	8076	6119	5725	5951	5361	5106	5538
ENSG00000095321	CRAT	protein coding	686	612	407	638	700	878	646	825	1085	1115	1099	1079	1699	1351	1566	1352	1859	1616	2876	2438	2378	2980	2774	2992
ENSG00000095370	SH2D3C	protein coding	296	246	203	105	114	214	36	37	35	61	48	47	319	441	442	240	829	470	1842	2439	1989	811	1166	938
ENSG00000095380	NANS	protein coding	3556	3245	2284	1213	1115	1209	1030	1462	1155	1257	1279	1239	834	819	854	1020	1282	1376	1494	1320	1228	1715	1303	1351
ENSG00000095383	TBC1D2	protein coding	1574	1875	925	732	725	455	180	254	193	243	279	210	452	563	440	1352	1079	1224	824	658	560	742	583	619
ENSG00000095397	WHRN	protein coding	1111	822	569	447	445	388	600	943	712	634	917	511	1223	954	832	701	1233	1132	808	760	640	883	596	691
ENSG00000095485	CWF19L1	protein coding	1893	1718	1712	1496	1473	1567	1644	2084	1879	1781	1844	1698	1789	1475	1718	1326	1675	1621	1191	1336	1058	1298	1246	1062
ENSG00000095539	SEMA4G	protein coding	1819	1115	898	1325	1249	1046	3999	3379	4797	3157	2405	3130	5114	2891	4828	2823	3181	4319	4654	3451	3945	4181	3983	4408
ENSG00000095564	BTAF1	protein coding	13667	11172	8545	8078	7085	6705	7874	9875	8910	9306	8438	7641	8562	7075	8025	6506	7143	7377	6703	6160	6354	6421	5940	5752
ENSG00000095574	IKZF5	protein coding	1386	1356	1211	2332	2554	2437	1976	2756	2053	1750	1994	1693	1630	1700	1743	1309	1719	1739	1643	1912	1812	2076	2186	1985
ENSG00000095585	BLNK	protein coding	2	0	0	1	0	0	0	0	1	1	1	0	1	5	0	42	9	13	447	8	206	890	13	136
ENSG00000095587	TLL2	protein coding	282	199	229	5	5	3	3	9	8	8	12	7	46	70	31	83	106	70	119	120	117	161	152	175
ENSG00000095596	CYP26A1	protein coding	288	169	181	90980	98985	100208	269	384	287	2024	2186	1351	392	247	443	2593	198	429	94	68	40	61	68	104
ENSG00000095627	TDRD1	protein coding	104	58	85	0	3	1	1	2	0	1	2	0	5	0	0	0	1	1	0	2	0	1	3	2
ENSG00000095637	SORBS1	protein coding	4344	3888	3803	1233	754	1205	404	404	636	1741	1503	1718	3750	2433	4949	2388	1871	4778	1636	2474	2636	1174	2543	2313
ENSG00000095713	CRTAC1	protein coding	107	95	71	7	13	6	230	265	228	134	174	99	386	564	443	314	1023	720	1507	2948	2177	1394	5268	3134
ENSG00000095739	BAMBI	protein coding	1440	1301	1287	1774	1713	2008	14036	20254	15974	12444	9959	10342	6223	2087	4256	1895	1581	1282	947	673	735	709	640	726
ENSG00000095752	IL11	protein coding	149	124	60	45	63	53	83	99	64	35	24	11	213	127	175	59	85	70	132	119	94	75	220	83
ENSG00000095777	MYO3A	protein coding	563	547	422	4343	4865	3605	1349	2054	1753	1070	1237	1394	1021	1156	1639	1316	2516	2116	4533	7081	5092	3905	5492	4139
ENSG00000095787	WAC	protein coding	10945	10118	8697	11556	10376	11119	11909	15101	14123	15012	14761	13836	13559	11942	14938	8996	11229	11567	10346	10276	9974	11161	10685	10805
ENSG00000095794	CREM	protein coding	692	716	601	881	858	969	804	1062	1069	1783	1677	1592	1200	1167	1304	697	887	835	666	781	686	716	713	649
ENSG00000095906	NUBP2	protein coding	2722	2354	2044	1854	1986	2039	1910	2614	2402	2044	2174	2460	1987	1642	2631	1876	2294	2186	2356	1811	1910	2311	2196	2314
ENSG00000095932	SMIM24	protein coding	716	274	211	34	19	5	333	286	323	94	42	52	80	14	44	48	12	54	172	52	119	312	82	118
ENSG00000095951	HIVEP1	protein coding	1888	1510	1510	2040	1797	2255	2535	3113	3589	2972	3021	2879	3174	2849	3646	1619	1652	1872	2129	1911	2030	2264	1937	1863
ENSG00000095981	KCNK16	protein coding	39	33	31	24	33	32	28	25	37	32	39	39	1335	5571	1596	15358	22940	17719	20052	16235	20036	15675	12149	19501
ENSG00000096060	FKBP5	protein coding	5776	5805	4495	952	1716	1363	753	1329	868	877	1666	906	621	1229	538	433	902	585	484	955	614	440	1204	616
ENSG00000096063	SRPK1	protein coding	12883	12190	10514	4682	4548	4971	6465	7472	7745	8270	9065	7950	6709	6602	7653	5613	6729	7622	6006	5409	5750	5653	5180	5239
ENSG00000096070	BRPF3	protein coding	3707	3326	3178	7281	6278	7581	6430	7334	7016	13667	12638	12674	10991	8650	12473	5929	7535	8256	8811	8541	8600	8629	8086	8494
ENSG00000096080	MRPS18A	protein coding	1891	1717	1623	1954	1913	1992	2172	2443	2277	1500	1554	1465	1336	1303	1501	1023	1137	1281	1004	875	879	1084	939	941
ENSG00000096092	TMEM14A	protein coding	453	429	412	629	556	459	483	589	591	453	548	367	1071	1027	1097	1389	1628	1743	2003	2460	1749	2050	3596	2196
ENSG00000096093	EFHC1	protein coding	1439	1442	1230	1553	1331	1616	2300	2772	2734	2675	3530	1926	6239	3846	3866	4380	6120	7340	3627	4217	4723	3654	4355	4316
ENSG00000096384	HSP90AB1	protein coding	228910	200236	179125	81771	69179	83015	109718	117314	113458	101998	104071	101494	72142	73084	81365	70360	86198	93429	80930	69060	69912	90260	75538	73012
ENSG00000096401	CDC5L	protein coding	5502	5407	4843	3979	3688	4238	4409	5075	5059	5561	5921	5547	5533	4737	5956	3838	4435	5135	4059	3679	3758	4062	3837	3597
ENSG00000096433	ITPR3	protein coding	8456	7476	7306	3541	3921	3884	11175	11485	10488	8729	9949	7767	11971	5305	9112	7595	1156	2686	6407	2345	3325	9789	4265	5605
ENSG00000096654	ZNF184	protein coding	887	915	677	1068	981	1160	1324	1712	1547	3368	3067	2822	2264	1878	3040	744	1019	1299	511	876	579	621	666	523
ENSG00000096696	DSP	protein coding	11443	8229	8112	18026	19436	22743	60976	64434	61848	77640	94270	82835	71231	56749	87065	55797	47959	63476	71738	60919	66956	72866	68080	62892
ENSG00000096717	SIRT1	protein coding	6078	5978	5429	3988	3599	4142	4351	5018	4783	5526	5330	5131	3869	3161	4479	1908	2617	2579	2357	2902	2521	2772	3031	2715
ENSG00000096746	HNRNPH3	protein coding	20060	18245	16722	11651	11560	11982	16508	19883	17458	16888	19117	16319	15429	14673	17510	10754	13194	15520	11105	12082	11918	11046	12426	11865
ENSG00000096872	IFT74	protein coding	1082	969	696	898	787	850	1170	1326	1150	1239	1589	853	1419	1368	1363	951	1467	1267	1079	1204	927	1311	1378	1070
ENSG00000096968	JAK2	protein coding	440	416	274	1368	1295	1297	564	772	570	572	713	364	903	1038	637	669	696	439	874	856	588	1138	1104	729
ENSG00000097007	ABL1	protein coding	9769	8801	7862	6550	6037	7445	17323	21919	21037	21691	19075	21994	16573	12474	21223	10706	11538	14131	10590	10166	9724	10340	9071	9737
ENSG00000097021	ACOT7	protein coding	7765	6735	5665	1523	1411	1824	1132	1476	1673	1284	1430	1366	1826	1690	1640	1220	1418	1221	1591	1465	1242	1632	1514	1276
ENSG00000097033	SH3GLB1	protein coding	3791	3511	3167	4242	3758	5081	5399	5732	6072	4276	4070	3540	6094	5183	5635	4388	5862	5389	8081	10203	9227	9658	10940	9214
ENSG00000097046	CDC7	protein coding	6409	5456	4374	2683	2312	2245	3307	4602	3553	3031	3497	2876	2925	2563	3217	1405	1669	2072	820	771	772	756	759	737
ENSG00000097096	SYDE2	protein coding	792	631	637	780	651	932	1479	2530	2033	2652	2818	2305	3328	2258	2895	1105	1993	1456	1392	1275	1320	1586	1417	1561
ENSG00000099139	PCSK5	protein coding	1403	954	1128	119	88	80	1075	920	1281	2745	2102	2774	2031	978	1888	6642	1439	2040	3694	1441	1643	1146	1063	1113
ENSG00000099194	SCD	protein coding	104361	97083	79536	24970	25597	27323	38703	40886	44827	53097	46147	57324	31514	20999	41831	32049	34685	32731	62179	37688	52205	91246	49060	66947
ENSG00000099203	TMED1	protein coding	927	758	882	1157	1253	1221	1066	1380	1205	1471	1547	1779	1390	1227	1647	961	1090	1202	1222	1079	1100	1316	1219	1281
ENSG00000099204	ABLIM1	protein coding	9945	8987	8753	4040	3617	4165	7659	8792	8199	5758	6834	5577	10669	8438	9862	8523	9322	8301	19055	13715	15657	29718	21354	22211
ENSG00000099219	ERMP1	protein coding	4686	3988	3222	4159	4098	4602	3013	4147	3653	3301	3461	3598	4264	2462	4344	5645	2533	3390	3601	1944	2937	4536	2571	3340
ENSG00000099246	RAB18	protein coding	3741	3840	3480	7406	6899	7154	5113	6745	6130	5801	5313	5139	6218	5271	5921	4956	5798	5450	6702	6866	6428	8517	7860	6977
ENSG00000099250	NRP1	protein coding	186	453	326	1599	2186	2350	218	289	289	2372	2855	2189	7783	4601	6321	3278	2215	2030	1523	2365	1660	1055	2074	1391
ENSG00000099256	PRTFDC1	protein coding	668	694	693	649	673	692	1448	2056	1516	1352	1632	1682	1497	1699	1914	1071	1622	1588	1610	2068	1654	1411	2038	1475
ENSG00000099260	PALMD	protein coding	5	5	1	3	5	7	13	12	7	4	49	30	3007	641	2337	1012	80	181	479	235	222	684	656	355
ENSG00000099282	TSPAN15	protein coding	575	327	314	313	341	356	408	699	534	269	319	266	1202	644	832	1041	662	807	852	747	689	708	583	640
ENSG00000099284	H2AFY2	protein coding	1925	1508	1153	10037	9340	11245	11550	12683	13487	11515	12217	11467	10321	8947	12264	3807	6378	7407	4347	5899	4822	3315	5140	4118
ENSG00000099290	WASHC2A	protein coding	603	830	166	646	981	250	671	1209	370	717	894	260	570	923	277	554	912	316	708	966	349	830	1020	331
ENSG00000099308	MAST3	protein coding	1030	859	740	651	855	774	1237	1402	1285	1032	1170	846	958	842	879	1263	1544	1366	2508	2188	2321	2841	2486	2967
ENSG00000099326	MZF1	protein coding	1270	1106	1023	2052	2024	1886	2834	2839	2638	3567	3693	3115	3211	2734	3235	2380	3586	3699	3694	3578	3328	3021	3439	3356
ENSG00000099330	OCEL1	protein coding	824	654	473	265	242	272	259	332	354	396	401	350	333	255	306	301	413	309	288	336	304	319	398	365
ENSG00000099331	MYO9B	protein coding	6866	5624	4777	4772	4447	4904	4293	5539	5525	5558	5811	5304	7072	5287	7429	3828	3941	4102	4057	3386	3098	3109	2526	2708
ENSG00000099337	KCNK6	protein coding	1554	1303	1009	1280	1461	1018	555	871	643	126	125	89	114	62	81	248	79	67	398	69	181	342	119	146
ENSG00000099338	CATSPERG	protein coding	60	50	27	49	64	54	232	397	391	759	651	484	835	405	504	2226	296	419	595	533	383	405	477	403
ENSG00000099341	PSMD8	protein coding	6885	6827	6045	6211	6283	6659	4233	5303	5328	5029	5338	5215	4940	4949	5595	4691	5310	5509	6757	5822	5675	8643	7119	7167
ENSG00000099364	FBXL19	protein coding	5153	3934	3713	5309	4995	5403	5220	6193	6549	6648	6017	6377	4806	3720	6098	2694	3662	3725	3320	3431	3129	2615	3097	3081
ENSG00000099365	STX1B	protein coding	1393	1111	1017	186	154	146	388	342	335	215	249	106	222	282	136	183	640	438	993	1383	1019	878	1595	1135
ENSG00000099377	HSD3B7	protein coding	248	218	209	183	173	212	170	231	228	126	119	125	246	197	283	151	178	158	207	205	217	319	169	257
ENSG00000099381	SETD1A	protein coding	3529	3239	3002	2723	2614	2769	3403	4278	4198	5117	5296	5387	3618	3074	4267	2664	3333	3796	3301	2877	3106	2734	2770	3151
ENSG00000099385	BCL7C	protein coding	725	681	635	4268	3770	4527	1828	2063	2398	1273	1379	1338	1408	1196	1722	664	923	879	950	945	807	1199	1082	1168
ENSG00000099617	EFNA2	protein coding	321	366	201	952	1069	1118	980	1292	1085	1615	1861	1415	1263	1144	1407	405	611	645	247	405	181	103	234	173
ENSG00000099622	CIRBP	protein coding	6534	5298	4300	9235	7896	8313	12723	11530	11388	13558	14613	15561	16648	12710	17187	10597	12798	14166	11257	12370	11945	11949	13166	12521
ENSG00000099624	ATP5D	protein coding	2368	1781	1434	1046	1153	1288	887	1312	1163	812	951	951	824	749	979	1085	1147	985	1709	1320	1076	1774	1526	1786
ENSG00000099625	CBARP	protein coding	769	496	368	804	905	865	549	603	570	529	570	492	653	743	763	957	1482	1127	1815	1569	1328	861	1041	1095
ENSG00000099769	IGFALS	protein coding	1	0	1	0	0	0	3	1	1	1	3	7	28	17	22	38	72	38	110	103	92	142	241	187
ENSG00000099783	HNRNPM	protein coding	26986	26285	24680	13549	14019	13827	19075	23771	20196	17583	19006	16001	15108	13159	17312	10594	12300	15442	9626	7785	8401	8408	8167	9098
ENSG00000099785	MARCH2	protein coding	674	645	488	873	867	967	591	934	939	535	618	586	939	695	970	926	692	636	743	704	585	916	777	781
ENSG00000099795	NDUFB7	protein coding	2431	2149	1894	1585	1812	1833	1274	2130	1872	1185	1358	1298	1262	1179	1634	1220	1578	1661	1871	1762	1571	2354	2038	2081
ENSG00000099797	TECR	protein coding	4914	4200	3796	2961	3189	3623	3132	4357	4490	4006	4149	4439	3979	3157	4412	3666	4141	4930	6153	4234	5170	6228	3978	5147
ENSG00000099800	TIMM13	protein coding	6107	5391	4916	2623	2710	2702	2779	3551	2956	2913	2551	2880	2042	1868	2494	2142	2347	2595	2651	2064	2278	3176	2510	2828
ENSG00000099804	CDC34	protein coding	4667	3931	3264	2871	2890	3399	3423	4714	4179	4033	3924	3968	3730	2900	4332	3194	3497	3224	4032	3361	2847	3721	3717	3343
ENSG00000099810	MTAP	protein coding	7672	7020	7711	4481	4398	5422	6267	6729	6449	5755	6388	5460	3385	3086	3568	2974	3390	4242	2919	2276	2693	2389	1969	2285
ENSG00000099812	MISP	protein coding	61	65	70	4	3	3	38	27	29	8	8	5	50	12	118	48	12	44	134	103	92	263	274	148
ENSG00000099814	CEP170B	protein coding	4228	3578	3257	2485	3163	3680	3809	4640	5554	5654	7092	6713	7174	5936	8580	6181	5520	4971	6173	4881	4017	5308	4617	4339
ENSG00000099817	POLR2E	protein coding	8684	7732	6978	5127	5184	5667	5076	7256	6443	5128	5488	5165	5416	4429	6013	4617	5001	5835	4757	3649	4140	5312	4310	4835
ENSG00000099821	POLRMT	protein coding	6132	4076	3870	2181	2037	2327	2584	3519	3445	2728	2736	2686	2532	1857	2944	2675	2995	3114	3071	2187	2284	2458	2430	2691
ENSG00000099822	HCN2	protein coding	247	231	179	31	27	25	14	23	15	11	15	14	22	77	20	144	210	142	392	586	368	560	1057	462
ENSG00000099840	IZUMO4	protein coding	24	23	19	89	130	88	169	143	181	237	278	212	277	196	226	230	298	318	311	257	331	254	252	292
ENSG00000099849	RASSF7	protein coding	1427	1112	827	1671	1659	1596	1886	1964	2240	1612	1398	1631	1880	1041	1926	956	696	788	1462	746	869	1718	1155	1392
ENSG00000099860	GADD45B	protein coding	261	240	141	720	1108	878	110	298	152	248	300	165	338	194	306	197	66	67	253	78	155	490	196	190
ENSG00000099864	PALM	protein coding	854	789	505	1963	1886	2103	1762	2234	2117	2090	2628	1926	3561	3059	3985	1164	2325	1775	2211	3375	2064	2422	3698	2415
ENSG00000099866	MADCAM1	protein coding	164	120	107	15	20	12	17	19	7	16	12	9	27	27	20	35	27	17	79	42	17	36	44	20
ENSG00000099875	MKNK2	protein coding	7373	6479	5884	4876	5019	5782	5234	6260	6544	9211	8518	8951	8335	5606	8690	6071	5505	6165	7627	5351	5528	7309	5223	5961
ENSG00000099889	ARVCF	protein coding	3851	2966	1967	2117	2345	2103	2509	2864	2239	4811	5372	4514	4664	4129	4768	5392	7245	5334	7644	7860	5957	5598	6997	5786
ENSG00000099899	TRMT2A	protein coding	1404	1221	1115	1179	1231	1171	1687	2128	1912	1856	2012	1967	1790	1487	1979	1588	1922	2119	2114	1786	1893	2293	1932	2193
ENSG00000099901	RANBP1	protein coding	11326	10272	9588	5016	5001	4946	7289	9508	8591	6704	7082	7374	5208	4578	6390	3645	3861	5286	3101	2216	2511	2800	2463	2521
ENSG00000099904	ZDHHC8	protein coding	2876	2418	1878	2227	2574	2767	2851	3515	3326	3778	3951	3505	3151	2538	3717	2653	3567	3395	3904	3302	3161	3126	2845	3335
ENSG00000099910	KLHL22	protein coding	488	493	364	1199	990	1257	1237	1455	1659	1795	2304	1964	2504	2533	2877	1655	2928	2491	1697	2183	1837	2225	2413	2182
ENSG00000099917	MED15	protein coding	3112	2657	2435	2198	2100	2610	2671	3222	3361	3311	3730	3644	4099	3141	4797	3485	3640	3805	4337	3339	3478	4345	3301	3918
ENSG00000099937	SERPIND1	protein coding	0	3	1	4	2	3	2	2	1	27	19	23	445	59	445	834	815	629	548	643	686	514	960	1038
ENSG00000099940	SNAP29	protein coding	692	769	697	1144	1131	1448	960	1316	1274	1749	1945	1791	2162	1791	2253	1351	1755	1760	1854	1654	1763	2501	2214	2371
ENSG00000099942	CRKL	protein coding	13522	12333	10387	12055	10190	10734	12287	14544	13885	15409	14472	14435	10880	9315	12692	6008	7557	8307	6402	6396	6397	7248	6697	7215
ENSG00000099949	LZTR1	protein coding	1889	1437	1250	2916	3118	3244	3004	3858	3472	3400	3724	3062	4577	3720	4749	3964	5323	5262	6866	6404	5560	6924	6803	5982
ENSG00000099953	MMP11	protein coding	631	622	504	792	737	731	1000	1147	1085	2933	2579	2881	4134	1929	3559	2401	1496	3804	1660	2217	1603	1176	2279	1454
ENSG00000099954	CECR2	protein coding	12771	12956	11447	10025	8871	10671	9873	10795	11354	7445	7387	6956	6009	6084	7358	2295	3802	4369	1475	2527	2147	1248	1853	1751
ENSG00000099956	SMARCB1	protein coding	6129	5829	4878	5898	5773	6115	6662	7715	6725	9662	10371	9704	8006	6811	9945	4534	5863	6825	5430	5609	5093	4735	5434	5097
ENSG00000099957	P2RX6	protein coding	9	6	7	12	3	11	54	54	66	22	31	30	37	59	47	43	105	128	143	157	197	179	145	160
ENSG00000099958	DERL3	protein coding	931	900	632	165	177	224	196	220	247	240	264	383	74	76	62	154	153	212	232	108	150	212	122	127
ENSG00000099960	SLC7A4	protein coding	33	53	30	4	13	6	18	28	25	38	41	24	107	191	100	293	503	470	606	687	515	709	632	554
ENSG00000099968	BCL2L13	protein coding	4006	3758	3193	3200	2972	3515	3179	3651	3809	3207	3249	3048	3498	3376	3672	2799	3699	3922	4075	4353	4132	4621	4415	4295
ENSG00000099974	DDTL	protein coding	2	63	59	2	32	14	0	45	61	1	46	30	0	26	24	2	39	36	1	32	25	1	34	40
ENSG00000099977	DDT	protein coding	1244	1020	897	832	926	783	578	896	746	579	527	659	359	363	476	415	485	542	809	536	489	1120	671	925
ENSG00000099991	CABIN1	protein coding	10436	7614	6259	6050	5154	6014	5305	6097	6680	7883	8759	7749	9470	7518	10316	5832	8558	9827	7321	7136	7315	7246	7681	7870
ENSG00000099992	TBC1D10A	protein coding	226	194	141	283	319	325	305	317	362	395	350	413	406	338	461	370	373	367	706	430	500	888	535	681
ENSG00000099994	SUSD2	protein coding	372	134	182	34	29	19	34	36	32	52	58	56	390	789	484	1925	3118	3218	858	1260	1020	323	207	335
ENSG00000099995	SF3A1	protein coding	12330	10915	10329	6215	5655	6948	7336	8953	8646	9074	10069	8937	8323	7180	9659	6354	7164	8592	7351	6361	6902	6629	6043	6654
ENSG00000099998	GGT5	protein coding	6	4	0	0	0	0	0	2	0	0	3	0	13	50	28	51	169	149	19	41	44	2	3	4
ENSG00000099999	RNF215	protein coding	722	663	545	1508	1591	1541	1022	1216	1218	1154	1219	1071	1259	906	1254	693	862	890	832	779	747	670	680	710
ENSG00000100003	SEC14L2	protein coding	100	112	78	1887	1873	1646	122	148	98	185	207	103	402	265	237	264	220	245	330	318	218	281	307	227
ENSG00000100014	SPECC1L	protein coding	2266	2053	1816	2139	1879	2250	2643	2750	2831	3900	3668	3685	3937	3088	4293	2986	3753	3985	3382	3569	3248	3914	3838	3694
ENSG00000100023	PPIL2	protein coding	2609	2467	2409	2143	2157	2627	2766	3584	3747	3592	3894	4010	4073	3437	4323	3676	3547	4739	4280	3669	4303	3900	3359	4073
ENSG00000100024	UPB1	protein coding	7	5	5	7	3	7	38	40	65	274	96	216	269	48	150	501	105	262	172	48	78	108	59	118
ENSG00000100027	YPEL1	protein coding	1550	1328	820	2161	1506	1309	2838	2729	2294	3672	3351	2983	3191	3085	3536	1637	3294	3958	1476	2520	1755	957	1521	1067
ENSG00000100028	SNRPD3	protein coding	7711	7132	6618	4209	4114	4436	4633	6134	5358	4553	4506	4513	4097	3851	4724	3209	3569	4458	3746	3030	3396	4067	3274	3538
ENSG00000100029	PES1	protein coding	7165	7278	6143	4109	4164	4045	4185	4751	4238	4734	5469	4771	3493	3490	3779	3266	3747	4265	3382	2729	3023	3645	3073	3253
ENSG00000100030	MAPK1	protein coding	9723	9398	8287	6978	6044	7215	5992	7926	7555	8675	9597	8877	11250	10961	13193	11820	13461	13999	14750	14472	14594	17793	16914	17273
ENSG00000100031	GGT1	protein coding	1121	399	644	1617	744	884	2309	1480	1921	613	249	533	1019	212	636	1088	132	302	1249	154	392	380	155	345
ENSG00000100033	PRODH	protein coding	2795	3053	920	2985	3194	882	3628	4138	1188	1328	1099	675	610	204	322	1646	186	168	3096	1751	1154	4631	3824	2049
ENSG00000100034	PPM1F	protein coding	3098	2643	2161	3538	3095	3446	4910	5795	6092	3656	3915	3085	2560	2355	2929	1577	2160	2297	1645	1744	1763	1456	1689	1772
ENSG00000100036	SLC35E4	protein coding	363	350	253	162	213	165	180	229	255	114	109	70	128	116	138	131	266	199	265	349	274	308	321	301
ENSG00000100038	TOP3B	protein coding	2862	2338	2041	1798	2018	1990	2782	3373	3116	2929	3025	2705	3177	2391	3270	2658	2950	3207	2297	2079	2227	1717	1668	1862
ENSG00000100056	DGCR14	protein coding	835	788	748	579	653	777	896	1117	1043	1273	1273	1235	1237	1030	1361	1017	1339	1369	1154	1131	1054	1366	1178	1343
ENSG00000100060	MFNG	protein coding	366	156	183	22	19	12	185	162	171	23	18	13	140	219	77	111	226	270	200	455	315	106	291	187
ENSG00000100065	CARD10	protein coding	1649	1432	1192	500	551	661	1308	1740	2048	1669	1990	1408	3266	2404	2615	2121	2141	2054	2319	2369	2359	1878	2317	2624
ENSG00000100068	LRP5L	protein coding	392	308	248	185	192	243	547	540	493	639	704	553	567	518	630	506	703	661	1343	1634	1614	1517	1949	1835
ENSG00000100075	SLC25A1	protein coding	8899	7583	5560	2639	2768	2854	3976	4570	5850	4930	4977	5816	4160	3343	5095	2864	3103	2602	5470	3821	4007	7835	4913	6394
ENSG00000100077	GRK3	protein coding	5222	5037	4451	1513	1686	1678	2471	3222	2577	3548	3691	2893	3563	4491	4398	2584	5244	4538	6939	7830	8369	7705	8506	8682
ENSG00000100078	PLA2G3	protein coding	3749	3148	2965	188	209	220	102	77	100	300	326	287	36	67	44	61	171	48	498	268	257	677	150	151
ENSG00000100079	LGALS2	protein coding	4	4	0	11	4	4	117	229	346	147	53	136	108	24	110	59	48	103	136	72	139	154	143	177
ENSG00000100083	GGA1	protein coding	3817	3133	2676	3832	3675	3920	5697	6604	6259	5441	6032	5529	6270	5064	6479	4187	5011	5816	4927	4788	4846	4535	4419	4545
ENSG00000100084	HIRA	protein coding	1446	1329	1381	849	819	923	1321	1718	1656	1656	1575	1724	1296	1150	1484	1243	1462	1673	1794	1549	1510	1885	1471	1793
ENSG00000100092	SH3BP1	protein coding	2590	2444	2307	726	719	916	1470	1646	1965	1397	1584	1355	1418	961	1294	767	875	943	1271	692	1006	815	569	655
ENSG00000100095	SEZ6L	protein coding	134	82	128	5503	4143	3452	1679	1222	1216	154	603	87	8949	22586	8540	8926	30248	28310	24086	34513	33584	19964	25031	27849
ENSG00000100097	LGALS1	protein coding	695	426	313	289	164	253	200	191	247	29	29	28	37	14	28	26	6	28	15	23	27	40	28	38
ENSG00000100099	HPS4	protein coding	4709	3886	2636	2472	2438	2307	3081	3616	3076	3319	4076	2958	4150	3731	4419	2578	3049	3412	3267	3633	3246	3628	4080	3557
ENSG00000100100	PIK3IP1	protein coding	360	383	240	100	130	74	157	236	146	38	38	25	176	152	163	126	317	312	1436	1044	1021	2121	1140	1227
ENSG00000100101	Z83844.1	protein coding	1032	811	868	477	437	411	573	690	732	598	642	586	518	466	612	545	641	734	648	452	618	660	595	632
ENSG00000100104	SRRD	protein coding	1611	1657	1364	1179	1208	1271	1142	1381	1269	1642	1547	1429	1705	1653	1760	1167	1661	1715	1471	1618	1476	2002	2176	1820
ENSG00000100105	PATZ1	protein coding	5064	4322	4386	7356	7081	6930	7320	7619	6732	11121	10986	10080	8859	6687	10016	3871	4987	6020	4587	4977	4698	3848	4336	4252
ENSG00000100106	TRIOBP	protein coding	760	696	442	937	827	687	948	1091	938	1488	1441	1241	1289	1069	1399	574	720	1007	734	824	723	665	729	670
ENSG00000100109	TFIP11	protein coding	1554	1541	1705	1289	1208	1368	1473	1736	1769	1867	1817	1588	2066	1722	2326	1705	1948	2217	2270	1754	2026	2408	1996	2058
ENSG00000100116	GCAT	protein coding	1651	1301	1188	641	650	645	884	1104	941	1507	1571	1819	978	710	1555	1006	942	1463	623	434	619	824	535	783
ENSG00000100122	CRYBB1	protein coding	241	242	240	3	8	1	8	8	14	2	0	0	3	5	1	49	113	45	54	128	48	159	265	56
ENSG00000100124	ANKRD54	protein coding	589	572	520	469	398	479	455	530	591	669	751	572	1050	1020	907	1384	1984	1974	1439	1630	1478	1732	1753	1741
ENSG00000100129	EIF3L	protein coding	29303	26759	20440	25935	20435	22230	23555	27543	24505	35926	33628	31623	26915	24727	28372	15859	20686	22618	16827	17690	14958	20440	18257	18114
ENSG00000100138	SNU13	protein coding	7191	6346	5861	3058	2974	3318	3907	4853	4244	3784	3782	3719	3702	3400	4129	3460	4234	4763	5279	5023	4847	6629	5981	5992
ENSG00000100139	MICALL1	protein coding	2408	2156	1804	1394	1431	1743	1881	2287	2489	2884	3182	2936	3141	2702	3646	2600	1980	2237	3308	1920	2161	2479	1410	1833
ENSG00000100142	POLR2F	protein coding	2133	2073	1975	1068	1077	1165	1015	1461	1180	968	943	802	1007	902	1054	1003	1401	1438	1165	1098	1048	1399	1418	1319
ENSG00000100146	SOX10	protein coding	250	203	150	1007	993	1488	91	97	134	13	13	3	14	55	15	672	1725	1833	16	82	37	7	125	344
ENSG00000100147	CCDC134	protein coding	371	316	293	176	188	256	339	420	359	349	422	365	302	318	344	206	294	318	237	227	209	186	211	248
ENSG00000100150	DEPDC5	protein coding	1202	1123	1083	1050	940	1065	1335	1682	1672	1247	1395	1297	1172	1101	1398	864	1017	1198	909	914	960	970	964	1102
ENSG00000100151	PICK1	protein coding	1098	963	863	1363	1314	1413	1464	1869	1583	1917	1984	1872	2644	2012	2521	2463	2807	2695	3054	2742	2473	2845	2710	2549
ENSG00000100154	TTC28	protein coding	1695	1747	1506	2286	2267	2692	2192	3473	3320	4680	5508	4605	5191	5340	6275	3834	5985	6102	5762	5878	5709	4431	4401	4781
ENSG00000100156	SLC16A8	protein coding	27	8	12	27	11	26	5	6	9	2	4	0	47	47	42	96	136	61	12	3	5	6	4	6
ENSG00000100162	CENPM	protein coding	958	756	766	321	323	364	343	507	472	299	421	426	240	221	347	197	178	259	108	48	97	117	85	138
ENSG00000100167	2003-09-01	protein coding	4667	3982	3614	1818	1568	1443	2072	2557	1594	5802	7327	4645	5887	7309	6213	3553	9399	8290	8335	11494	8913	6419	10539	7306
ENSG00000100191	SLC5A4	protein coding	5	6	3	1	0	1	0	0	1	0	2	0	0	2	1	10	6	3	28	70	25	81	381	46
ENSG00000100196	KDELR3	protein coding	603	554	398	389	609	561	718	1122	1081	301	314	394	686	409	659	618	203	290	635	165	347	613	212	330
ENSG00000100197	CYP2D6	protein coding	45	38	36	161	130	109	181	144	187	175	146	155	104	66	136	114	100	126	210	162	143	194	189	180
ENSG00000100201	DDX17	protein coding	65760	55808	48056	78652	68932	73082	88758	92807	97900	78779	83434	75959	92099	79395	93232	58952	81716	87461	75706	76425	79376	72671	78771	74112
ENSG00000100206	DMC1	protein coding	335	331	286	74	70	76	132	173	181	45	91	55	139	81	224	27	36	45	24	10	17	30	29	20
ENSG00000100207	TCF20	protein coding	7774	7207	6252	7334	6009	7168	7193	8378	9440	6537	7063	6627	5576	5182	6235	3680	4605	5210	5257	4863	5136	6047	5218	5512
ENSG00000100209	HSCB	protein coding	423	392	370	354	303	347	434	494	512	506	468	513	451	394	487	458	530	532	622	553	567	703	673	594
ENSG00000100211	CBY1	protein coding	847	727	590	1185	1134	1252	1200	1407	1265	1588	1697	1467	1992	1424	1667	1290	1667	1707	1401	1171	1185	1767	1413	1300
ENSG00000100216	TOMM22	protein coding	5016	4708	4296	3807	3443	3680	3511	4410	3780	3448	3253	3141	2464	2133	2713	2177	2361	2573	2351	2104	2200	2808	2319	2413
ENSG00000100218	RSPH14	protein coding	11	3	4	17	14	21	45	31	41	28	36	26	65	41	69	36	51	53	34	44	47	54	74	51
ENSG00000100219	XBP1	protein coding	4147	4616	4895	2986	3586	4319	4682	5898	6312	12220	9025	12824	4803	5115	4467	10163	13636	14345	15152	13798	15903	15762	13192	15963
ENSG00000100220	RTCB	protein coding	7225	6590	6002	4464	4434	5163	6252	7820	7234	7551	7436	7449	7077	5701	7553	5307	5464	5986	5433	4851	4765	5605	4803	5004
ENSG00000100221	JOSD1	protein coding	1987	1856	1753	1922	1726	2240	1758	1924	2108	3028	3529	3326	4383	3574	5256	2794	2240	2562	2790	2111	2121	2886	2372	2485
ENSG00000100225	FBXO7	protein coding	4731	4709	3899	5687	5500	7100	4938	5990	5569	5849	6068	5359	7104	6088	7366	6175	6857	6701	7212	6791	6354	7551	6746	6522
ENSG00000100226	GTPBP1	protein coding	7595	6785	5844	3459	3471	4598	3602	4345	4375	3906	4672	4590	4111	3904	4721	2578	3312	3922	2865	2629	2804	2869	2900	2980
ENSG00000100227	POLDIP3	protein coding	7852	6883	6172	5979	5530	6751	8825	10197	9237	7448	7755	7101	6359	5956	7627	4541	5663	6547	4921	4766	4866	5307	5070	5119
ENSG00000100228	RAB36	protein coding	117	133	121	271	175	260	343	343	396	746	1178	509	1389	1483	941	1835	3084	3023	1329	1720	1543	1483	1701	1674
ENSG00000100234	TIMP3	protein coding	522	418	306	4289	4187	4647	278	445	334	450	695	531	1779	2350	1719	9522	3750	4305	10121	1199	4969	2838	1366	2847
ENSG00000100239	PPP6R2	protein coding	2863	2564	2105	4179	3990	4620	4537	5295	5326	8877	10227	10032	7351	5376	8155	6001	5778	7466	7774	6902	7971	7824	8163	9773
ENSG00000100241	SBF1	protein coding	7498	6504	4811	4856	4795	5110	6087	7202	7135	7916	7883	7746	7945	6203	9318	7348	8134	8335	9048	7671	8312	8302	7378	8714
ENSG00000100242	SUN2	protein coding	1090	1124	607	820	873	1325	2411	2838	3713	2970	3384	3233	4860	5539	6090	3570	4111	4220	4156	3854	3891	3804	3220	3316
ENSG00000100243	CYB5R3	protein coding	6509	5984	4604	4410	4896	4965	3828	5958	4713	4794	5400	4756	6043	5722	6579	5257	7328	6469	10834	10007	8874	11467	11842	11173
ENSG00000100246	DNAL4	protein coding	616	510	482	1604	1400	1582	1449	1663	1603	1667	1686	1374	2208	1634	2036	910	1244	1519	834	963	746	987	885	752
ENSG00000100258	LMF2	protein coding	1694	1385	1232	2304	2648	2953	2033	2483	2769	2927	2930	3461	3305	2402	4080	3080	2898	2883	4144	2678	2904	4108	2872	3466
ENSG00000100263	RHBDD3	protein coding	2409	2153	2032	1923	1890	2193	2069	2580	2449	1651	1750	1671	1492	1467	1801	1508	2278	2076	1812	1731	1638	1823	1688	1876
ENSG00000100266	PACSIN2	protein coding	5499	5080	4654	4399	4113	4596	3210	4192	4466	4540	4270	5823	5640	4805	6483	5976	3505	4895	3709	3136	2995	3235	2885	3037
ENSG00000100271	TTLL1	protein coding	428	349	274	243	242	243	268	308	307	319	378	337	588	488	573	279	480	444	434	652	445	437	660	527
ENSG00000100280	AP1B1	protein coding	7359	6197	5752	4491	4500	5081	3759	5584	5658	5387	6314	5369	6828	5444	6398	6134	6925	6677	8657	7132	7439	10866	8831	8993
ENSG00000100281	HMGXB4	protein coding	3968	3903	3172	2417	2161	2543	3055	3858	3667	3201	3653	3403	2791	2478	3609	1456	1722	2045	1434	1345	1440	1422	1330	1452
ENSG00000100284	TOM1	protein coding	1209	989	833	1162	1015	1260	1284	1780	1730	1406	1472	1399	1830	1648	1818	1711	1949	1913	2352	2167	2112	2919	2508	2779
ENSG00000100285	NEFH	protein coding	533	478	411	465	318	322	176	185	134	280	207	213	187	155	233	399	386	514	558	459	480	394	368	303
ENSG00000100288	CHKB	protein coding	164	127	93	148	215	151	252	228	198	230	289	198	286	204	285	245	234	288	374	254	303	277	213	270
ENSG00000100290	BIK	protein coding	17	20	20	422	434	440	268	316	212	194	174	185	150	164	155	88	41	54	98	90	80	123	95	110
ENSG00000100292	HMOX1	protein coding	1427	1238	1311	115	112	160	800	1091	1135	1250	824	1097	750	282	483	936	153	139	143	21	63	127	69	67
ENSG00000100294	MCAT	protein coding	544	427	394	478	420	514	619	652	607	678	727	651	716	608	696	683	1064	1058	914	843	756	1100	913	943
ENSG00000100296	THOC5	protein coding	2119	2066	2215	3618	3161	3905	6387	7399	7332	6116	5096	4942	4142	3185	4865	2688	2999	3878	3571	3768	3370	2815	2912	2752
ENSG00000100297	MCM5	protein coding	14446	14250	12754	5209	4774	5084	8662	9803	8446	5698	7037	5933	5365	4207	5506	2725	2802	3757	1318	709	948	954	650	985
ENSG00000100299	ARSA	protein coding	553	455	512	1177	1370	1568	665	955	1423	677	734	1123	1290	900	1595	1855	1746	2032	3210	2652	2716	2851	2491	3003
ENSG00000100300	TSPO	protein coding	497	401	341	154	345	169	64	204	87	31	24	10	29	31	13	80	57	35	102	92	39	94	68	38
ENSG00000100302	RASD2	protein coding	815	668	569	10	3	1	7	14	6	9	15	7	10	5	2	9	6	4	8	21	7	21	24	8
ENSG00000100304	TTLL12	protein coding	9852	8369	10122	3873	3273	4193	4608	4945	5749	4051	4677	4460	2499	2324	3047	1952	2089	2933	2397	1911	2003	2879	2127	2295
ENSG00000100307	CBX7	protein coding	1003	1180	604	670	655	724	2025	2228	2605	695	499	569	475	476	559	269	377	313	412	553	442	698	743	646
ENSG00000100311	PDGFB	protein coding	1586	1574	716	441	440	412	330	459	386	188	255	189	1480	1290	1423	601	110	253	610	127	313	179	99	91
ENSG00000100314	CABP7	protein coding	19	15	18	10	1	5	13	11	11	3	13	6	70	197	55	427	890	743	874	1946	1502	2464	4891	3639
ENSG00000100316	RPL3	protein coding	135957	110168	93834	112638	82944	95999	100284	100347	95678	121714	101991	114964	87890	72622	93655	54934	63950	78027	77952	70307	64756	101930	83982	84073
ENSG00000100319	ZMAT5	protein coding	510	464	312	360	335	356	328	431	369	340	327	302	525	466	540	357	459	458	413	458	391	580	499	533
ENSG00000100320	RBFOX2	protein coding	16717	14594	12596	10347	8622	10991	17153	19189	20297	21107	22709	19477	24587	20249	25871	11689	16973	18152	18233	19588	18498	18823	20089	17714
ENSG00000100321	SYNGR1	protein coding	1881	2076	1491	928	993	970	1591	2478	1918	1108	1465	840	3346	3598	3158	1219	3130	2223	3440	4595	3384	3057	4545	3195
ENSG00000100324	TAB1	protein coding	2694	2282	1807	1556	1376	1699	2266	2701	2602	2619	2697	2524	2707	2228	3086	1812	2621	2881	2418	2328	2271	2539	2399	2582
ENSG00000100325	ASCC2	protein coding	2266	2009	1802	1902	2006	2049	2259	2900	2590	3065	2905	2799	3062	2409	3432	2244	2237	2472	2997	2261	2484	3750	2701	3067
ENSG00000100330	MTMR3	protein coding	2666	2394	1776	2721	2343	2751	2824	3367	3101	5404	5822	4879	6271	4954	6754	3764	5059	4528	7029	7388	7305	8125	7891	8180
ENSG00000100335	MIEF1	protein coding	4425	4388	3585	4399	3919	4716	4926	6563	6134	5691	5440	5294	4739	4475	5219	4439	5421	5956	5363	4997	4886	5387	4910	5169
ENSG00000100341	PNPLA5	protein coding	527	497	436	35	31	27	69	85	60	23	25	8	3	7	2	21	19	10	51	34	27	76	45	34
ENSG00000100344	PNPLA3	protein coding	1722	1781	1569	3090	3097	3086	1645	1371	2102	830	919	988	505	337	601	852	504	523	1219	704	879	1101	483	761
ENSG00000100345	MYH9	protein coding	47595	34504	33799	31903	28762	52025	26731	29199	32472	37364	43371	40260	81507	52884	85615	44983	19143	25812	32498	15143	20446	21021	11982	15123
ENSG00000100346	CACNA1I	protein coding	1026	874	518	1342	1715	724	388	303	259	201	178	128	104	145	132	127	137	112	97	264	150	101	418	205
ENSG00000100347	SAMM50	protein coding	3857	3627	3318	2280	2236	2379	3409	4028	3184	3479	3469	3008	3083	2541	3114	2489	2720	2915	2940	2559	2386	3291	2750	2654
ENSG00000100348	TXN2	protein coding	2523	2052	1823	2286	2116	2254	2187	3000	2296	2751	2777	2424	2714	2294	2846	2042	2234	2483	2524	2210	2044	3180	2675	2675
ENSG00000100350	FOXRED2	protein coding	1963	1524	1087	1466	1146	1214	1502	1648	1204	1581	1630	977	1413	1471	1183	1225	2060	1777	2710	2810	2291	2639	2940	2376
ENSG00000100351	GRAP2	protein coding	5	2	5	80	53	54	134	107	138	497	331	242	48	64	83	143	236	240	134	123	140	85	100	122
ENSG00000100353	EIF3D	protein coding	15074	12926	11717	8862	8182	10038	9107	10616	10482	10476	9435	11163	7620	6805	9391	5471	5239	7463	5477	3764	4448	6008	4044	4994
ENSG00000100354	TNRC6B	protein coding	4823	4366	4016	4397	4113	4968	4092	5174	5357	5663	6819	5689	6580	6721	7938	4194	6405	6520	5946	6853	7077	6035	7045	6952
ENSG00000100359	SGSM3	protein coding	3402	2788	2184	2434	2620	2791	3707	4709	4718	3381	3808	3570	4693	3622	4763	3372	4487	4857	5365	4328	4752	5681	5011	5383
ENSG00000100360	IFT27	protein coding	2916	2415	1957	1481	1486	1656	1539	2208	2119	2484	3210	2155	4949	4102	4665	3423	5184	5562	3870	4757	4298	2849	4290	3507
ENSG00000100364	KIAA0930	protein coding	4946	5237	3946	1685	1954	2308	2719	3627	3675	3325	4110	3243	5142	5400	5451	3657	3992	3936	5243	5617	4416	4695	4474	4237
ENSG00000100372	SLC25A17	protein coding	2152	2026	1965	1493	1726	1535	1233	1764	1629	1299	1483	1430	1405	1302	1562	1105	1631	1741	1575	1788	1596	1756	1894	1752
ENSG00000100373	UPK3A	protein coding	18	8	14	4	6	1	97	103	134	51	39	43	109	63	67	26	54	46	30	38	17	8	12	5
ENSG00000100376	FAM118A	protein coding	2445	2305	1779	3952	4597	3773	7719	9677	8545	6298	6085	5259	4951	5290	4671	3955	5091	4868	3289	3982	3295	3122	3950	3388
ENSG00000100379	KCTD17	protein coding	1675	1472	1400	1038	904	995	1231	1428	1297	1500	1926	1359	1838	1647	1756	1611	2883	2593	2063	2486	1988	2141	2401	2011
ENSG00000100380	ST13	protein coding	18034	16496	14931	18728	16679	18481	16189	18327	18333	21447	20728	21235	19287	18025	21571	14814	17194	18762	15068	14170	14724	18272	16417	16836
ENSG00000100385	IL2RB	protein coding	271	157	277	28	23	15	82	105	97	5	3	10	9	4	7	3	5	6	25	8	18	13	3	4
ENSG00000100387	RBX1	protein coding	1705	1582	1387	1449	1403	1385	1113	1557	1209	1238	1103	1173	1261	1262	1418	990	1276	1323	1432	1464	1339	1899	1848	1679
ENSG00000100393	EP300	protein coding	15423	13553	12551	16711	13999	16247	15526	17852	18350	21526	20645	20180	16874	14986	19395	9345	10916	13235	11205	10821	11236	11349	10577	11115
ENSG00000100395	L3MBTL2	protein coding	2188	2037	2104	1862	1920	2126	2039	2612	2295	2351	2587	2273	2366	2154	2484	2069	2634	2855	2610	2448	2533	2871	2633	2823
ENSG00000100399	CHADL	protein coding	24	12	12	35	22	22	28	25	32	73	48	43	69	44	85	39	51	38	71	89	81	104	117	92
ENSG00000100401	RANGAP1	protein coding	9578	8833	8770	4792	4786	5744	7075	10564	9529	6970	7561	7508	8569	7477	10087	7126	7844	7741	8420	6616	6617	9023	7203	7294
ENSG00000100403	ZC3H7B	protein coding	9556	8570	7950	8872	7646	9325	13341	13999	14752	14527	14903	14044	16157	12576	17814	8786	11428	12765	12475	11550	11313	12417	11895	12376
ENSG00000100410	PHF5A	protein coding	2963	2564	2621	1496	1349	1408	1668	2523	2003	1962	1958	1877	1439	1230	1792	1146	1075	1412	957	782	841	943	892	905
ENSG00000100412	ACO2	protein coding	5719	4877	4859	3977	3852	4331	4517	7295	5524	4412	4839	4449	4828	4161	5483	4367	5270	5764	5951	4619	5251	7148	5997	6350
ENSG00000100413	POLR3H	protein coding	1058	1316	1329	1460	1484	1702	2486	2745	3260	2912	3189	3091	2380	2466	2706	2369	3420	3596	3236	2831	3082	3552	3166	3546
ENSG00000100416	TRMU	protein coding	4114	3484	2969	2263	2255	2259	2888	3167	3248	2728	3094	2790	2800	2449	3260	2443	2997	3319	2904	2350	2651	2740	2668	2803
ENSG00000100417	PMM1	protein coding	294	247	274	432	395	643	2009	2144	2814	1565	1086	1736	1485	1407	1859	1038	1301	1619	1496	1582	1976	1917	1859	2517
ENSG00000100418	DESI1	protein coding	3677	3262	2100	1759	1728	1500	2107	2641	1942	3045	3084	2185	2760	2814	2416	3174	3729	3013	4136	3528	3107	4489	3760	3421
ENSG00000100422	CERK	protein coding	5313	5410	4506	6067	5193	6235	5139	6466	6267	10084	10358	9208	9563	8971	11906	6943	10140	10992	11994	12806	11847	14204	13925	13538
ENSG00000100425	BRD1	protein coding	2933	2582	2275	4576	4107	4652	4977	6259	5384	7086	6788	6592	5988	5026	7242	3748	5072	5060	5082	5098	4828	5107	4932	4989
ENSG00000100426	ZBED4	protein coding	4926	4533	3587	3281	2940	3618	4969	5153	4930	8622	8702	7410	6732	5613	7431	3710	4606	5248	4097	3802	3792	3987	3456	3394
ENSG00000100429	HDAC10	protein coding	113	83	71	113	196	158	141	266	218	178	239	187	197	169	245	294	243	311	375	279	355	268	302	421
ENSG00000100433	KCNK10	protein coding	101	93	94	26	29	10	461	645	963	113	92	123	40	29	86	47	190	224	167	322	323	190	308	310
ENSG00000100439	ABHD4	protein coding	4079	2569	1288	5416	3629	3125	3500	3599	3195	2068	1587	1364	2834	1748	2057	2785	1372	1301	1884	995	1062	2490	1281	1390
ENSG00000100441	KHNYN	protein coding	3129	2835	2044	6883	5638	6450	5821	5560	5559	8891	8710	7372	9065	7932	9054	5129	6288	6265	7685	6673	7096	8906	6588	7544
ENSG00000100442	FKBP3	protein coding	8305	7986	6949	6639	6496	6581	6772	8366	7807	5458	5767	4949	5895	5053	6432	3745	5269	5660	4664	4967	4485	5414	5778	5088
ENSG00000100445	SDR39U1	protein coding	1485	1177	1218	1299	1208	1229	1366	1750	1609	1579	1681	1506	1725	1643	2018	1618	2351	2421	2894	2898	2754	2650	3015	2851
ENSG00000100461	RBM23	protein coding	2173	2208	2087	3447	2934	3446	4003	5038	4391	5224	5440	4823	5671	5546	6267	4204	5730	6608	5003	5223	5043	4948	5021	5177
[truncated: 13,222 more rows]
