# Supplementary material for: Patterns of differential gene expression in a cellular model of human islet development, and relationship to type 2 diabetes predisposition
Source: Diabetologia. 2018 Apr 19;61(7):1614–22. doi: 10.1007/s00125-018-4612-4 (PMC6354904; doi:10.1007/s00125-018-4612-4)
Supplement: Supplementary file 3 — (XLSX 627 kb) [file 125_2018_4612_MOESM3_ESM.xlsx]

## Sheet: iPSC
Ensembl ID	Gene name	Gene type	log2FC	Adjusted p-value
ENSG00000086475	SEPHS1	protein coding	4.08915	7.01586e-16
ENSG00000155380	SLC16A1	protein coding	4.26532	2.44374e-15
ENSG00000008311	AASS	protein coding	5.25977	2.44374e-15
ENSG00000137309	HMGA1	protein coding	4.49132	2.44374e-15
ENSG00000124207	CSE1L	protein coding	2.63829	3.73031e-15
ENSG00000119969	HELLS	protein coding	3.84555	6.71739e-15
ENSG00000174442	ZWILCH	protein coding	2.82857	1.20883e-14
ENSG00000168411	RFWD3	protein coding	2.68991	1.53945e-14
ENSG00000092201	SUPT16H	protein coding	1.90454	1.53945e-14
ENSG00000147601	TERF1	protein coding	4.48704	1.55758e-14
ENSG00000115942	ORC2	protein coding	1.65678	1.5941e-14
ENSG00000119335	SET	protein coding	2.20946	1.5941e-14
ENSG00000187678	SPRY4	protein coding	6.28873	1.5941e-14
ENSG00000144381	HSPD1	protein coding	2.33616	1.64863e-14
ENSG00000138668	HNRNPD	protein coding	1.93069	1.74703e-14
ENSG00000065150	IPO5	protein coding	2.36791	1.80905e-14
ENSG00000132780	NASP	protein coding	3.0845	1.89904e-14
ENSG00000142864	SERBP1	protein coding	2.04514	1.93159e-14
ENSG00000082898	XPO1	protein coding	1.84342	2.11946e-14
ENSG00000198554	WDHD1	protein coding	3.32738	2.20846e-14
ENSG00000112159	MDN1	protein coding	2.97741	2.39608e-14
ENSG00000111581	NUP107	protein coding	2.59662	2.68588e-14
ENSG00000115484	CCT4	protein coding	1.97456	2.95586e-14
ENSG00000130726	TRIM28	protein coding	2.13462	2.95586e-14
ENSG00000128567	PODXL	protein coding	5.19913	3.40237e-14
ENSG00000111752	PHC1	protein coding	4.04186	3.43625e-14
ENSG00000138750	NUP54	protein coding	2.16041	3.5604e-14
ENSG00000131873	CHSY1	protein coding	2.81715	3.59787e-14
ENSG00000035928	RFC1	protein coding	1.91915	3.59787e-14
ENSG00000155561	NUP205	protein coding	2.46691	3.62166e-14
ENSG00000105048	TNNT1	protein coding	4.99205	3.62166e-14
ENSG00000115808	STRN	protein coding	2.08371	3.74675e-14
ENSG00000106278	PTPRZ1	protein coding	7.05935	3.74684e-14
ENSG00000267041	ZNF850	protein coding	3.85419	4.61917e-14
ENSG00000253729	PRKDC	protein coding	2.16844	4.70552e-14
ENSG00000172795	DCP2	protein coding	2.44553	4.88325e-14
ENSG00000197961	ZNF121	protein coding	1.95264	5.03956e-14
ENSG00000048028	USP28	protein coding	3.38839	5.2697e-14
ENSG00000138346	DNA2	protein coding	2.7845	5.2697e-14
ENSG00000126878	AIF1L	protein coding	4.13935	5.27294e-14
ENSG00000187772	LIN28B	protein coding	2.28695	5.28253e-14
ENSG00000218739	CEBPZOS	protein coding	2.901	5.37942e-14
ENSG00000128050	PAICS	protein coding	2.83092	5.46529e-14
ENSG00000112118	MCM3	protein coding	3.7857	5.51213e-14
ENSG00000153107	ANAPC1	protein coding	2.04647	5.57223e-14
ENSG00000123213	NLN	protein coding	2.48722	5.57458e-14
ENSG00000147874	HAUS6	protein coding	2.67771	6.32637e-14
ENSG00000124795	DEK	protein coding	2.52234	6.92828e-14
ENSG00000080345	RIF1	protein coding	1.63653	7.04015e-14
ENSG00000186298	PPP1CC	protein coding	1.85932	7.68551e-14
ENSG00000113368	LMNB1	protein coding	2.98764	8.07686e-14
ENSG00000159131	GART	protein coding	1.99583	8.09022e-14
ENSG00000145833	DDX46	protein coding	1.48118	8.35854e-14
ENSG00000129534	MIS18BP1	protein coding	3.22866	9.06763e-14
ENSG00000064419	TNPO3	protein coding	2.08979	9.18196e-14
ENSG00000205339	IPO7	protein coding	2.0291	9.32279e-14
ENSG00000092140	G2E3	protein coding	2.56019	9.65503e-14
ENSG00000131914	LIN28A	protein coding	7.04952	9.65503e-14
ENSG00000063046	EIF4B	protein coding	1.83284	9.93544e-14
ENSG00000113569	NUP155	protein coding	2.19494	9.93544e-14
ENSG00000120526	NUDCD1	protein coding	2.15166	9.93544e-14
ENSG00000166831	RBPMS2	protein coding	5.97485	1.1059e-13
ENSG00000173473	SMARCC1	protein coding	1.99601	1.15526e-13
ENSG00000196419	XRCC6	protein coding	1.51418	1.17297e-13
ENSG00000135336	ORC3	protein coding	1.91025	1.17641e-13
ENSG00000110958	PTGES3	protein coding	1.78982	1.20194e-13
ENSG00000145907	G3BP1	protein coding	2.07716	1.20973e-13
ENSG00000163558	PRKCI	protein coding	1.80655	1.2104e-13
ENSG00000181163	NPM1	protein coding	2.65813	1.21456e-13
ENSG00000136231	IGF2BP3	protein coding	2.10974	1.32915e-13
ENSG00000110395	CBL	protein coding	2.12204	1.35339e-13
ENSG00000206557	TRIM71	protein coding	4.79878	1.37586e-13
ENSG00000128059	PPAT	protein coding	2.528	1.46122e-13
ENSG00000119203	CPSF3	protein coding	1.68937	1.51815e-13
ENSG00000113048	MRPS27	protein coding	1.65219	1.52083e-13
ENSG00000064102	INTS13	protein coding	2.17948	1.55336e-13
ENSG00000170606	HSPA4	protein coding	1.89584	1.56698e-13
ENSG00000091009	RBM27	protein coding	1.56013	1.56698e-13
ENSG00000175792	RUVBL1	protein coding	2.24678	1.59489e-13
ENSG00000112029	FBXO5	protein coding	2.36604	1.72327e-13
ENSG00000136504	KAT7	protein coding	3.2337	1.74562e-13
ENSG00000136014	USP44	protein coding	7.31563	1.83583e-13
ENSG00000182963	GJC1	protein coding	4.1078	1.8492e-13
ENSG00000156515	HK1	protein coding	4.07162	1.97717e-13
ENSG00000181896	ZNF101	protein coding	3.0285	2.09711e-13
ENSG00000168883	USP39	protein coding	1.34567	2.12439e-13
ENSG00000079246	XRCC5	protein coding	1.51749	2.12439e-13
ENSG00000126261	UBA2	protein coding	1.45009	2.15822e-13
ENSG00000126457	PRMT1	protein coding	1.75665	2.17365e-13
ENSG00000120253	NUP43	protein coding	1.4414	2.23245e-13
ENSG00000138385	SSB	protein coding	1.65371	2.27981e-13
ENSG00000164024	METAP1	protein coding	1.83475	2.33647e-13
ENSG00000058804	NDC1	protein coding	3.31012	2.33647e-13
ENSG00000167005	NUDT21	protein coding	1.8875	2.3558e-13
ENSG00000114416	FXR1	protein coding	1.71584	2.42499e-13
ENSG00000115368	WDR75	protein coding	1.27171	2.42499e-13
ENSG00000115816	CEBPZ	protein coding	1.76234	2.43523e-13
ENSG00000151748	SAV1	protein coding	2.89653	2.44167e-13
ENSG00000088930	XRN2	protein coding	1.48646	2.50418e-13
ENSG00000240563	L1TD1	protein coding	7.32863	2.51067e-13
ENSG00000182010	RTKN2	protein coding	3.05886	2.51067e-13
ENSG00000164032	H2AFZ	protein coding	1.85956	2.56417e-13
ENSG00000011260	UTP18	protein coding	1.62424	2.56417e-13
ENSG00000153046	CDYL	protein coding	2.4285	2.64923e-13
ENSG00000137642	SORL1	protein coding	3.13081	2.69415e-13
ENSG00000163755	HPS3	protein coding	2.5244	2.69864e-13
ENSG00000107833	NPM3	protein coding	2.74902	2.81738e-13
ENSG00000156261	CCT8	protein coding	1.37705	3.22164e-13
ENSG00000152413	HOMER1	protein coding	2.2464	3.23092e-13
ENSG00000076248	UNG	protein coding	2.86104	3.34335e-13
ENSG00000128829	EIF2AK4	protein coding	2.61996	3.34335e-13
ENSG00000100297	MCM5	protein coding	4.26485	3.37398e-13
ENSG00000142230	SAE1	protein coding	1.58238	3.42285e-13
ENSG00000188848	BEND4	protein coding	6.8965	3.56078e-13
ENSG00000133706	LARS	protein coding	2.20398	3.56185e-13
ENSG00000149554	CHEK1	protein coding	3.64863	3.75442e-13
ENSG00000013573	DDX11	protein coding	2.63367	3.75556e-13
ENSG00000138363	ATIC	protein coding	2.3473	3.81062e-13
ENSG00000235823	OLMALINC	lincRNA	3.89807	3.81673e-13
ENSG00000108256	NUFIP2	protein coding	1.38986	3.81673e-13
ENSG00000113810	SMC4	protein coding	2.39314	3.81673e-13
ENSG00000111231	GPN3	protein coding	2.32579	3.86997e-13
ENSG00000108424	KPNB1	protein coding	1.37929	3.95621e-13
ENSG00000104517	UBR5	protein coding	1.67881	4.04479e-13
ENSG00000112081	SRSF3	protein coding	1.49542	4.04479e-13
ENSG00000169813	HNRNPF	protein coding	1.68556	4.05718e-13
ENSG00000088305	DNMT3B	protein coding	7.29653	4.15143e-13
ENSG00000077312	SNRPA	protein coding	2.45813	4.15143e-13
ENSG00000113356	POLR3G	protein coding	6.19664	4.17252e-13
ENSG00000120318	ARAP3	protein coding	6.079	4.25618e-13
ENSG00000128708	HAT1	protein coding	2.06513	4.44329e-13
ENSG00000159217	IGF2BP1	protein coding	1.96123	4.45347e-13
ENSG00000115053	NCL	protein coding	2.04396	4.5813e-13
ENSG00000097046	CDC7	protein coding	3.08866	4.69359e-13
ENSG00000164045	CDC25A	protein coding	2.7317	4.7303e-13
ENSG00000166881	NEMP1	protein coding	2.68246	4.89912e-13
ENSG00000135632	SMYD5	protein coding	2.22035	4.93825e-13
ENSG00000167088	SNRPD1	protein coding	1.75244	4.97498e-13
ENSG00000071626	DAZAP1	protein coding	2.31115	5.10507e-13
ENSG00000176105	YES1	protein coding	1.80775	5.32168e-13
ENSG00000137574	TGS1	protein coding	1.90778	5.39784e-13
ENSG00000254934	LINC00678	lincRNA	11.2173	5.39784e-13
ENSG00000160200	CBS	protein coding	3.53343	5.39784e-13
ENSG00000163029	SMC6	protein coding	1.79719	5.40436e-13
ENSG00000260834	AC009055.2	lincRNA	11.0566	5.41312e-13
ENSG00000035141	FAM136A	protein coding	1.09953	5.47157e-13
ENSG00000151465	CDC123	protein coding	1.56213	5.66483e-13
ENSG00000116127	ALMS1	protein coding	2.30203	5.91922e-13
ENSG00000100281	HMGXB4	protein coding	1.64068	5.92005e-13
ENSG00000099901	RANBP1	protein coding	2.25451	6.03704e-13
ENSG00000115541	HSPE1	protein coding	2.14966	6.12107e-13
ENSG00000103194	USP10	protein coding	1.37904	6.38655e-13
ENSG00000176208	ATAD5	protein coding	3.27257	6.52756e-13
ENSG00000241945	PWP2	protein coding	1.84683	6.94225e-13
ENSG00000105993	DNAJB6	protein coding	1.63575	6.95193e-13
ENSG00000085415	SEH1L	protein coding	1.52596	7.18527e-13
ENSG00000152455	SUV39H2	protein coding	1.96362	7.19744e-13
ENSG00000105202	FBL	protein coding	2.68902	7.19744e-13
ENSG00000142453	CARM1	protein coding	1.63821	7.57734e-13
ENSG00000139343	SNRPF	protein coding	2.02434	8.01621e-13
ENSG00000089094	KDM2B	protein coding	3.05352	8.01805e-13
ENSG00000166508	MCM7	protein coding	2.64835	8.06269e-13
ENSG00000198039	ZNF273	protein coding	2.59446	8.09141e-13
ENSG00000135486	HNRNPA1	protein coding	1.76623	8.12114e-13
ENSG00000096063	SRPK1	protein coding	1.39614	8.13104e-13
ENSG00000133835	HSD17B4	protein coding	1.7448	8.14081e-13
ENSG00000143799	PARP1	protein coding	2.06714	8.28166e-13
ENSG00000184445	KNTC1	protein coding	2.93174	8.42827e-13
ENSG00000100522	GNPNAT1	protein coding	1.78987	8.53979e-13
ENSG00000138658	ZGRF1	protein coding	2.99574	8.6188e-13
ENSG00000108883	EFTUD2	protein coding	1.77571	8.62104e-13
ENSG00000114686	MRPL3	protein coding	1.50283	8.63901e-13
ENSG00000100216	TOMM22	protein coding	1.23506	8.63901e-13
ENSG00000204519	ZNF551	protein coding	2.52524	8.98967e-13
ENSG00000103550	KNOP1	protein coding	2.60171	9.30418e-13
ENSG00000139146	FAM60A	protein coding	2.54414	9.54783e-13
ENSG00000131876	SNRPA1	protein coding	2.13995	9.54783e-13
ENSG00000154096	THY1	protein coding	8.75044	9.54783e-13
ENSG00000126698	DNAJC8	protein coding	1.07932	9.69069e-13
ENSG00000103356	EARS2	protein coding	1.75249	9.89646e-13
ENSG00000170234	PWWP2A	protein coding	1.44606	1.05604e-12
ENSG00000196950	SLC39A10	protein coding	2.06539	1.06164e-12
ENSG00000134758	RNF138	protein coding	2.0958	1.06935e-12
ENSG00000101444	AHCY	protein coding	1.61762	1.14747e-12
ENSG00000163322	FAM175A	protein coding	2.03371	1.16593e-12
ENSG00000066777	ARFGEF1	protein coding	1.40656	1.16593e-12
ENSG00000084623	EIF3I	protein coding	1.45761	1.18488e-12
ENSG00000183765	CHEK2	protein coding	3.53867	1.19341e-12
ENSG00000133226	SRRM1	protein coding	1.48862	1.19608e-12
ENSG00000092199	HNRNPC	protein coding	1.58498	1.22178e-12
ENSG00000069275	NUCKS1	protein coding	1.75585	1.22519e-12
ENSG00000132953	XPO4	protein coding	1.32681	1.2527e-12
ENSG00000100714	MTHFD1	protein coding	2.94931	1.2527e-12
ENSG00000176974	SHMT1	protein coding	2.20108	1.25301e-12
ENSG00000136603	SKIL	protein coding	3.27816	1.26538e-12
ENSG00000124767	GLO1	protein coding	1.75322	1.27274e-12
ENSG00000086200	IPO11	protein coding	2.48523	1.30162e-12
ENSG00000138382	METTL5	protein coding	1.69573	1.30864e-12
ENSG00000090621	PABPC4	protein coding	1.45574	1.30864e-12
ENSG00000108064	TFAM	protein coding	1.54297	1.31069e-12
ENSG00000140006	WDR89	protein coding	1.94637	1.31153e-12
ENSG00000169860	P2RY1	protein coding	5.19059	1.3138e-12
ENSG00000151503	NCAPD3	protein coding	1.98993	1.32016e-12
ENSG00000156453	PCDH1	protein coding	5.19596	1.32387e-12
ENSG00000137692	DCUN1D5	protein coding	2.0731	1.36563e-12
ENSG00000183207	RUVBL2	protein coding	1.46832	1.36864e-12
ENSG00000138768	USO1	protein coding	2.18046	1.37931e-12
ENSG00000197451	HNRNPAB	protein coding	2.05261	1.39979e-12
ENSG00000135063	FAM189A2	protein coding	4.40411	1.41408e-12
ENSG00000166845	C18orf54	protein coding	3.54833	1.41408e-12
ENSG00000143401	ANP32E	protein coding	3.06019	1.41648e-12
ENSG00000010292	NCAPD2	protein coding	2.78715	1.44523e-12
ENSG00000123219	CENPK	protein coding	3.04854	1.51418e-12
ENSG00000157193	LRP8	protein coding	4.87972	1.51531e-12
ENSG00000133818	RRAS2	protein coding	3.42124	1.55492e-12
ENSG00000177889	UBE2N	protein coding	1.08513	1.57408e-12
ENSG00000101003	GINS1	protein coding	4.13129	1.57671e-12
ENSG00000099783	HNRNPM	protein coding	1.85618	1.59546e-12
ENSG00000170832	USP32	protein coding	1.74854	1.62957e-12
ENSG00000180198	RCC1	protein coding	2.45968	1.68524e-12
ENSG00000025293	PHF20	protein coding	1.60383	1.68524e-12
ENSG00000138336	TET1	protein coding	3.70974	1.69148e-12
ENSG00000075856	SART3	protein coding	1.20754	1.69148e-12
ENSG00000165392	WRN	protein coding	1.44389	1.71228e-12
ENSG00000111726	CMAS	protein coding	1.60403	1.71906e-12
ENSG00000163002	NUP35	protein coding	2.52568	1.73053e-12
ENSG00000121579	NAA50	protein coding	1.44678	1.74298e-12
ENSG00000134146	DPH6	protein coding	2.6107	1.76863e-12
ENSG00000060688	SNRNP40	protein coding	1.38873	1.78504e-12
ENSG00000011304	PTBP1	protein coding	1.75015	1.79224e-12
ENSG00000185238	PRMT3	protein coding	1.81238	1.80316e-12
ENSG00000129810	SGO1	protein coding	3.49785	1.81747e-12
ENSG00000247626	MARS2	protein coding	2.36887	1.83139e-12
ENSG00000127191	TRAF2	protein coding	1.84498	1.83581e-12
ENSG00000183431	SF3A3	protein coding	1.65336	1.83835e-12
ENSG00000169564	PCBP1	protein coding	1.1531	1.83866e-12
ENSG00000100304	TTLL12	protein coding	2.33097	1.84082e-12
ENSG00000000460	C1orf112	protein coding	2.64104	1.85242e-12
ENSG00000123416	TUBA1B	protein coding	2.6283	1.8748e-12
ENSG00000174547	MRPL11	protein coding	2.17356	1.87607e-12
ENSG00000184640	40057	protein coding	1.59516	1.87607e-12
ENSG00000123600	METTL8	protein coding	1.82544	1.92719e-12
ENSG00000146904	EPHA1	protein coding	3.1702	1.92719e-12
ENSG00000125835	SNRPB	protein coding	2.0465	1.92719e-12
ENSG00000182645	CCDC172	protein coding	8.89154	1.94722e-12
ENSG00000149269	PAK1	protein coding	2.92484	1.96031e-12
ENSG00000119616	FCF1	protein coding	1.37887	1.97603e-12
ENSG00000099810	MTAP	protein coding	2.0087	1.98421e-12
ENSG00000213390	ARHGAP19	protein coding	3.09953	1.98538e-12
ENSG00000160208	RRP1B	protein coding	1.63934	1.99329e-12
ENSG00000039123	SKIV2L2	protein coding	1.24515	2.00431e-12
ENSG00000091490	SEL1L3	protein coding	2.70982	2.00431e-12
ENSG00000166073	GPR176	protein coding	6.48227	2.00431e-12
ENSG00000135912	TTLL4	protein coding	1.50125	2.06434e-12
ENSG00000066735	KIF26A	protein coding	3.69741	2.08624e-12
ENSG00000144554	FANCD2	protein coding	4.15054	2.08624e-12
ENSG00000123737	EXOSC9	protein coding	1.65504	2.08624e-12
ENSG00000106682	EIF4H	protein coding	1.36907	2.09723e-12
ENSG00000138095	LRPPRC	protein coding	1.55345	2.10245e-12
ENSG00000065978	YBX1	protein coding	1.68422	2.14422e-12
ENSG00000126215	XRCC3	protein coding	2.99398	2.16758e-12
ENSG00000130811	EIF3G	protein coding	1.03836	2.18853e-12
ENSG00000075188	NUP37	protein coding	2.4867	2.24225e-12
ENSG00000136450	SRSF1	protein coding	1.54833	2.24424e-12
ENSG00000141569	TRIM65	protein coding	2.44837	2.25581e-12
ENSG00000196363	WDR5	protein coding	1.30214	2.2683e-12
ENSG00000103932	RPAP1	protein coding	1.44254	2.38359e-12
ENSG00000213186	TRIM59	protein coding	2.71886	2.39194e-12
ENSG00000085760	MTIF2	protein coding	1.30284	2.40516e-12
ENSG00000106399	RPA3	protein coding	2.49018	2.4061e-12
ENSG00000221829	FANCG	protein coding	2.21274	2.4061e-12
ENSG00000196290	NIF3L1	protein coding	2.08089	2.4061e-12
ENSG00000013810	TACC3	protein coding	3.44299	2.41021e-12
ENSG00000164134	NAA15	protein coding	1.87777	2.41375e-12
ENSG00000109113	RAB34	protein coding	3.33763	2.42146e-12
ENSG00000198498	TMA16	protein coding	2.3742	2.42146e-12
ENSG00000005100	DHX33	protein coding	1.92946	2.44832e-12
ENSG00000151718	WWC2	protein coding	3.76626	2.45026e-12
ENSG00000101266	CSNK2A1	protein coding	1.12848	2.4528e-12
ENSG00000101361	NOP56	protein coding	1.5553	2.47557e-12
ENSG00000092621	PHGDH	protein coding	3.13336	2.52099e-12
ENSG00000154639	CXADR	protein coding	1.60553	2.52347e-12
ENSG00000006468	ETV1	protein coding	4.02771	2.65108e-12
ENSG00000163918	RFC4	protein coding	2.74069	2.71045e-12
ENSG00000084774	CAD	protein coding	2.07345	2.727e-12
ENSG00000164109	MAD2L1	protein coding	3.79409	2.73022e-12
ENSG00000165732	DDX21	protein coding	2.58322	2.73976e-12
ENSG00000139318	DUSP6	protein coding	4.1791	2.74425e-12
ENSG00000178921	PFAS	protein coding	3.1731	2.76026e-12
ENSG00000125743	SNRPD2	protein coding	1.71473	2.77793e-12
ENSG00000125703	ATG4C	protein coding	1.90695	2.78134e-12
ENSG00000149136	SSRP1	protein coding	1.89742	2.82476e-12
ENSG00000106554	CHCHD3	protein coding	1.65924	2.83794e-12
ENSG00000136891	TEX10	protein coding	2.16473	2.91819e-12
ENSG00000125450	NUP85	protein coding	1.58024	2.97284e-12
ENSG00000105197	TIMM50	protein coding	1.44794	3.0145e-12
ENSG00000154719	MRPL39	protein coding	1.60675	3.03504e-12
ENSG00000135624	CCT7	protein coding	1.29023	3.05694e-12
ENSG00000085999	RAD54L	protein coding	4.07854	3.07929e-12
ENSG00000107581	EIF3A	protein coding	1.44858	3.09425e-12
ENSG00000111602	TIMELESS	protein coding	2.29149	3.09567e-12
ENSG00000050555	LAMC3	protein coding	7.96052	3.16427e-12
ENSG00000197024	ZNF398	protein coding	2.59894	3.26283e-12
ENSG00000160691	SHC1	protein coding	2.5816	3.27849e-12
ENSG00000096384	HSP90AB1	protein coding	1.62944	3.28382e-12
ENSG00000189091	SF3B3	protein coding	1.26046	3.29204e-12
ENSG00000021776	AQR	protein coding	1.50919	3.3077e-12
ENSG00000130182	ZSCAN10	protein coding	9.75607	3.33214e-12
ENSG00000104907	TRMT1	protein coding	1.71987	3.34698e-12
ENSG00000204628	RACK1	protein coding	1.31624	3.35109e-12
ENSG00000165119	HNRNPK	protein coding	1.24927	3.36485e-12
ENSG00000006634	DBF4	protein coding	2.49677	3.40175e-12
ENSG00000168028	RPSA	protein coding	1.91608	3.44594e-12
ENSG00000182866	LCK	protein coding	10.4051	3.49655e-12
ENSG00000112742	TTK	protein coding	3.95926	3.54515e-12
ENSG00000109606	DHX15	protein coding	1.26162	3.54897e-12
ENSG00000104824	HNRNPL	protein coding	1.59924	3.62704e-12
ENSG00000130816	DNMT1	protein coding	1.75188	3.7079e-12
ENSG00000215021	PHB2	protein coding	1.29582	3.72259e-12
ENSG00000205937	RNPS1	protein coding	1.13186	3.78645e-12
ENSG00000008083	JARID2	protein coding	2.81388	3.79629e-12
ENSG00000213585	VDAC1	protein coding	1.78525	3.79629e-12
ENSG00000143977	SNRPG	protein coding	1.63546	3.86674e-12
ENSG00000141101	NOB1	protein coding	1.86848	3.87948e-12
ENSG00000169504	CLIC4	protein coding	3.00364	3.90366e-12
ENSG00000156970	BUB1B	protein coding	5.08368	3.92584e-12
ENSG00000168439	STIP1	protein coding	1.3686	3.98757e-12
ENSG00000171314	PGAM1	protein coding	2.75993	4.13882e-12
ENSG00000120685	PROSER1	protein coding	1.47488	4.19717e-12
ENSG00000203326	ZNF525	protein coding	2.97744	4.25887e-12
ENSG00000160201	U2AF1	protein coding	1.22895	4.33465e-12
ENSG00000097021	ACOT7	protein coding	2.49348	4.33761e-12
ENSG00000107815	TWNK	protein coding	2.19692	4.48735e-12
ENSG00000204531	POU5F1	protein coding	11.019	4.48735e-12
ENSG00000156735	BAG4	protein coding	1.58552	4.50274e-12
ENSG00000108518	PFN1	protein coding	2.3772	4.57521e-12
ENSG00000159111	MRPL10	protein coding	1.57621	4.66117e-12
ENSG00000095319	NUP188	protein coding	1.17395	4.80721e-12
ENSG00000128045	RASL11B	protein coding	4.65405	4.82292e-12
ENSG00000241839	PLEKHO2	protein coding	2.58368	4.82292e-12
ENSG00000055044	NOP58	protein coding	1.58096	4.87174e-12
ENSG00000143842	SOX13	protein coding	2.76031	4.90604e-12
ENSG00000152240	HAUS1	protein coding	2.09622	4.96724e-12
ENSG00000111206	FOXM1	protein coding	3.5174	4.9787e-12
ENSG00000115875	SRSF7	protein coding	1.54904	5.00646e-12
ENSG00000114346	ECT2	protein coding	3.1654	5.05955e-12
ENSG00000160877	NACC1	protein coding	2.01153	5.07488e-12
ENSG00000197498	RPF2	protein coding	1.87233	5.21501e-12
ENSG00000175334	BANF1	protein coding	1.49055	5.22016e-12
ENSG00000136718	IMP4	protein coding	1.31637	5.32226e-12
ENSG00000101189	MRGBP	protein coding	1.65892	5.33368e-12
ENSG00000121210	KIAA0922	protein coding	2.30353	5.42514e-12
ENSG00000153395	LPCAT1	protein coding	1.79653	5.44035e-12
ENSG00000065057	NTHL1	protein coding	2.50194	5.44896e-12
ENSG00000148835	TAF5	protein coding	1.60467	5.564e-12
ENSG00000179051	RCC2	protein coding	2.63184	5.5726e-12
ENSG00000198056	PRIM1	protein coding	3.54371	5.62345e-12
ENSG00000163507	KIAA1524	protein coding	3.03159	5.62345e-12
ENSG00000132341	RAN	protein coding	1.33607	5.70488e-12
ENSG00000138160	KIF11	protein coding	3.59151	5.75876e-12
ENSG00000029639	TFB1M	protein coding	1.71797	5.76463e-12
ENSG00000164048	ZNF589	protein coding	3.38024	5.85395e-12
ENSG00000166197	NOLC1	protein coding	1.84174	5.8585e-12
ENSG00000172340	SUCLG2	protein coding	2.07657	5.87203e-12
ENSG00000167721	TSR1	protein coding	1.85237	5.88629e-12
ENSG00000163655	GMPS	protein coding	1.88983	6.03577e-12
ENSG00000113360	DROSHA	protein coding	1.27258	6.10346e-12
ENSG00000127946	HIP1	protein coding	3.40253	6.1641e-12
ENSG00000166226	CCT2	protein coding	1.21256	6.17276e-12
ENSG00000182481	KPNA2	protein coding	2.62838	6.22314e-12
ENSG00000146918	NCAPG2	protein coding	3.43656	6.22921e-12
ENSG00000121644	DESI2	protein coding	2.10674	6.29414e-12
ENSG00000115241	PPM1G	protein coding	1.2902	6.32722e-12
ENSG00000163468	CCT3	protein coding	1.3821	6.50991e-12
ENSG00000104889	RNASEH2A	protein coding	3.16203	6.54222e-12
ENSG00000119487	MAPKAP1	protein coding	1.61899	6.54222e-12
ENSG00000108561	C1QBP	protein coding	2.26497	6.54222e-12
ENSG00000153147	SMARCA5	protein coding	1.29529	6.54976e-12
ENSG00000167325	RRM1	protein coding	1.92282	6.55326e-12
ENSG00000169764	UGP2	protein coding	3.4103	6.6278e-12
ENSG00000154473	BUB3	protein coding	1.73676	6.70725e-12
ENSG00000074800	ENO1	protein coding	3.08397	6.70791e-12
ENSG00000153989	NUS1	protein coding	1.23433	6.7343e-12
ENSG00000183814	LIN9	protein coding	2.01058	6.77653e-12
ENSG00000135723	FHOD1	protein coding	2.98498	6.85532e-12
ENSG00000141385	AFG3L2	protein coding	1.2206	6.87835e-12
ENSG00000172244	C5orf34	protein coding	3.87844	6.88387e-12
ENSG00000170515	PA2G4	protein coding	1.60633	6.89902e-12
ENSG00000004478	FKBP4	protein coding	3.57963	6.96999e-12
ENSG00000139131	YARS2	protein coding	1.45973	6.98556e-12
ENSG00000152404	CWF19L2	protein coding	1.79172	6.99542e-12
ENSG00000163923	RPL39L	protein coding	5.06059	6.99542e-12
ENSG00000164332	UBLCP1	protein coding	1.74096	7.0468e-12
ENSG00000153044	CENPH	protein coding	4.45016	7.1064e-12
ENSG00000185668	POU3F1	protein coding	8.29276	7.14854e-12
ENSG00000062822	POLD1	protein coding	2.93045	7.39816e-12
ENSG00000185480	PARPBP	protein coding	3.62065	7.47431e-12
ENSG00000104408	EIF3E	protein coding	1.48564	7.49135e-12
ENSG00000088205	DDX18	protein coding	1.95048	7.53164e-12
ENSG00000145041	DCAF1	protein coding	1.12157	7.55581e-12
ENSG00000124562	SNRPC	protein coding	1.33507	7.57416e-12
ENSG00000085840	ORC1	protein coding	4.2944	7.87437e-12
ENSG00000173041	ZNF680	protein coding	2.21346	8.2649e-12
ENSG00000099954	CECR2	protein coding	3.20295	8.34108e-12
ENSG00000063978	RNF4	protein coding	1.18418	8.34729e-12
ENSG00000163938	GNL3	protein coding	1.41057	8.52107e-12
ENSG00000116830	TTF2	protein coding	3.43666	8.65256e-12
ENSG00000130775	THEMIS2	protein coding	4.91488	8.90138e-12
ENSG00000151725	CENPU	protein coding	3.34818	8.90138e-12
ENSG00000176834	VSIG10	protein coding	2.75115	8.94948e-12
ENSG00000167670	CHAF1A	protein coding	3.80087	9.1555e-12
ENSG00000145386	CCNA2	protein coding	3.88065	9.58399e-12
ENSG00000134013	LOXL2	protein coding	3.09116	9.68307e-12
ENSG00000001617	SEMA3F	protein coding	2.24969	9.73199e-12
ENSG00000254093	PINX1	protein coding	2.0657	9.99329e-12
ENSG00000147536	GINS4	protein coding	3.84759	9.99329e-12
ENSG00000136982	DSCC1	protein coding	4.56581	1.0004e-11
ENSG00000100353	EIF3D	protein coding	1.70619	1.00128e-11
ENSG00000198435	NRARP	protein coding	3.74811	1.00128e-11
ENSG00000131747	TOP2A	protein coding	4.12695	1.00128e-11
ENSG00000122483	CCDC18	protein coding	2.50876	1.0289e-11
ENSG00000110713	NUP98	protein coding	1.15439	1.04266e-11
ENSG00000187514	PTMA	protein coding	2.29128	1.04836e-11
ENSG00000117322	CR2	protein coding	7.38895	1.05001e-11
ENSG00000165689	SDCCAG3	protein coding	1.26916	1.05656e-11
ENSG00000159593	NAE1	protein coding	1.26819	1.063e-11
ENSG00000106789	CORO2A	protein coding	3.32238	1.06903e-11
ENSG00000198818	SFT2D1	protein coding	1.56864	1.07271e-11
ENSG00000065183	WDR3	protein coding	1.59019	1.07324e-11
ENSG00000169679	BUB1	protein coding	5.04052	1.07475e-11
ENSG00000198915	RASGEF1A	protein coding	4.13383	1.07962e-11
ENSG00000173065	FAM222B	protein coding	1.58174	1.08302e-11
ENSG00000077684	JADE1	protein coding	3.74765	1.08425e-11
ENSG00000069966	GNB5	protein coding	2.46576	1.08425e-11
ENSG00000108344	PSMD3	protein coding	1.18839	1.10477e-11
ENSG00000138442	WDR12	protein coding	1.51606	1.15617e-11
ENSG00000249790	AC092490.1	lincRNA	6.16174	1.16687e-11
ENSG00000131473	ACLY	protein coding	1.54209	1.1763e-11
ENSG00000146143	PRIM2	protein coding	3.16531	1.17913e-11
ENSG00000070814	TCOF1	protein coding	2.77043	1.19226e-11
ENSG00000159055	MIS18A	protein coding	2.96864	1.19226e-11
ENSG00000100749	VRK1	protein coding	2.88351	1.19226e-11
ENSG00000188976	NOC2L	protein coding	1.41661	1.19889e-11
ENSG00000197299	BLM	protein coding	4.03488	1.20108e-11
ENSG00000185670	ZBTB3	protein coding	3.14606	1.22274e-11
ENSG00000084207	GSTP1	protein coding	2.4351	1.23431e-11
ENSG00000177156	TALDO1	protein coding	1.69173	1.23873e-11
ENSG00000091127	PUS7	protein coding	2.1033	1.24459e-11
ENSG00000204899	MZT1	protein coding	1.77937	1.24459e-11
ENSG00000130227	XPO7	protein coding	1.34783	1.25366e-11
ENSG00000104728	ARHGEF10	protein coding	3.31206	1.25366e-11
ENSG00000150753	CCT5	protein coding	1.62464	1.26708e-11
ENSG00000149782	PLCB3	protein coding	3.47515	1.28624e-11
ENSG00000203668	CHML	protein coding	2.25923	1.29498e-11
ENSG00000156017	CARNMT1	protein coding	1.52037	1.29498e-11
ENSG00000111716	LDHB	protein coding	3.51601	1.29528e-11
ENSG00000135316	SYNCRIP	protein coding	1.5499	1.29559e-11
ENSG00000111144	LTA4H	protein coding	1.69704	1.29687e-11
ENSG00000106263	EIF3B	protein coding	1.76817	1.31089e-11
ENSG00000172809	RPL38	protein coding	1.47952	1.3296e-11
ENSG00000104738	MCM4	protein coding	3.54198	1.35108e-11
ENSG00000197275	RAD54B	protein coding	3.28168	1.3729e-11
ENSG00000171517	LPAR3	protein coding	5.24499	1.40349e-11
ENSG00000153187	HNRNPU	protein coding	1.22346	1.41034e-11
ENSG00000145911	N4BP3	protein coding	5.0943	1.41537e-11
ENSG00000159259	CHAF1B	protein coding	3.22879	1.42308e-11
ENSG00000162063	CCNF	protein coding	2.09764	1.42345e-11
ENSG00000011376	LARS2	protein coding	1.44841	1.43515e-11
ENSG00000106268	NUDT1	protein coding	4.12022	1.43515e-11
ENSG00000117724	CENPF	protein coding	3.66256	1.43741e-11
ENSG00000095002	MSH2	protein coding	3.49635	1.44301e-11
ENSG00000099995	SF3A1	protein coding	1.04777	1.44482e-11
ENSG00000132300	PTCD3	protein coding	1.0348	1.45835e-11
ENSG00000141447	OSBPL1A	protein coding	2.26464	1.46298e-11
ENSG00000132382	MYBBP1A	protein coding	2.02992	1.48912e-11
ENSG00000136937	NCBP1	protein coding	1.1086	1.50586e-11
ENSG00000121104	FAM117A	protein coding	1.67908	1.55095e-11
ENSG00000134057	CCNB1	protein coding	3.67848	1.55685e-11
ENSG00000124789	NUP153	protein coding	1.32465	1.57265e-11
ENSG00000076003	MCM6	protein coding	3.68773	1.57657e-11
ENSG00000132423	COQ3	protein coding	2.40056	1.59889e-11
ENSG00000106028	SSBP1	protein coding	1.53818	1.61099e-11
ENSG00000143621	ILF2	protein coding	1.09468	1.6188e-11
ENSG00000144749	LRIG1	protein coding	3.70721	1.62604e-11
ENSG00000081913	PHLPP1	protein coding	2.85865	1.63054e-11
ENSG00000074201	CLNS1A	protein coding	1.54834	1.63359e-11
ENSG00000119285	HEATR1	protein coding	2.06364	1.63595e-11
ENSG00000136159	NUDT15	protein coding	2.16465	1.63983e-11
ENSG00000136518	ACTL6A	protein coding	1.2739	1.66242e-11
ENSG00000179361	ARID3B	protein coding	1.70247	1.66711e-11
ENSG00000087586	AURKA	protein coding	3.50103	1.68128e-11
ENSG00000041357	PSMA4	protein coding	1.24732	1.69244e-11
ENSG00000141456	PELP1	protein coding	1.42137	1.69287e-11
ENSG00000154059	IMPACT	protein coding	1.11131	1.69469e-11
ENSG00000171960	PPIH	protein coding	1.98065	1.6965e-11
ENSG00000100479	POLE2	protein coding	3.56722	1.75123e-11
ENSG00000081377	CDC14B	protein coding	2.09918	1.75123e-11
ENSG00000181192	DHTKD1	protein coding	1.15929	1.7765e-11
ENSG00000116670	MAD2L2	protein coding	3.06742	1.81405e-11
ENSG00000143297	FCRL5	protein coding	8.56682	1.81725e-11
ENSG00000165733	BMS1	protein coding	1.33886	1.86639e-11
ENSG00000197713	RPE	protein coding	1.17393	1.93526e-11
ENSG00000100811	YY1	protein coding	1.04883	1.96599e-11
ENSG00000137841	PLCB2	protein coding	5.33986	1.96698e-11
ENSG00000145912	NHP2	protein coding	1.7943	1.96889e-11
ENSG00000073536	NLE1	protein coding	1.95475	1.98317e-11
ENSG00000215784	FAM72D	protein coding	5.25437	1.98501e-11
ENSG00000168496	FEN1	protein coding	2.62686	1.98947e-11
ENSG00000198826	ARHGAP11A	protein coding	3.69708	2.01169e-11
ENSG00000125166	GOT2	protein coding	1.57705	2.01733e-11
ENSG00000171988	JMJD1C	protein coding	1.71729	2.01771e-11
ENSG00000254339	AC064802.1	lincRNA	11.4936	2.01986e-11
ENSG00000088035	ALG6	protein coding	1.65336	2.02911e-11
ENSG00000123975	CKS2	protein coding	3.41812	2.05774e-11
ENSG00000149100	EIF3M	protein coding	1.61211	2.07704e-11
ENSG00000074071	MRPS34	protein coding	1.75188	2.08069e-11
ENSG00000107949	BCCIP	protein coding	1.33132	2.1068e-11
ENSG00000138182	KIF20B	protein coding	3.65091	2.11931e-11
ENSG00000117593	DARS2	protein coding	1.64725	2.21064e-11
ENSG00000134987	WDR36	protein coding	1.13091	2.24576e-11
ENSG00000143179	UCK2	protein coding	2.0914	2.24576e-11
ENSG00000147687	TATDN1	protein coding	1.61805	2.28368e-11
ENSG00000176619	LMNB2	protein coding	2.19058	2.30531e-11
ENSG00000165283	STOML2	protein coding	1.11127	2.30668e-11
ENSG00000164620	RELL2	protein coding	3.97328	2.30668e-11
ENSG00000117877	CD3EAP	protein coding	2.65748	2.32401e-11
ENSG00000179409	GEMIN4	protein coding	1.74815	2.37442e-11
ENSG00000123179	EBPL	protein coding	2.49424	2.42419e-11
ENSG00000066557	LRRC40	protein coding	1.12197	2.45132e-11
ENSG00000173456	RNF26	protein coding	1.74476	2.49136e-11
ENSG00000162714	ZNF496	protein coding	1.554	2.49136e-11
ENSG00000125107	CNOT1	protein coding	1.20517	2.51416e-11
ENSG00000100028	SNRPD3	protein coding	1.24047	2.54069e-11
ENSG00000124571	XPO5	protein coding	1.10502	2.59561e-11
ENSG00000156508	EEF1A1	protein coding	1.33503	2.59623e-11
ENSG00000082516	GEMIN5	protein coding	1.3316	2.61174e-11
ENSG00000040275	SPDL1	protein coding	1.45	2.61468e-11
ENSG00000100226	GTPBP1	protein coding	1.45499	2.62275e-11
ENSG00000169750	RAC3	protein coding	2.77642	2.6676e-11
ENSG00000049541	RFC2	protein coding	2.45508	2.6676e-11
ENSG00000113460	BRIX1	protein coding	1.60698	2.70115e-11
ENSG00000102699	PARP4	protein coding	1.20358	2.75331e-11
ENSG00000126456	IRF3	protein coding	1.18237	2.76337e-11
ENSG00000178035	IMPDH2	protein coding	2.19731	2.77461e-11
ENSG00000131459	GFPT2	protein coding	6.52421	2.79318e-11
ENSG00000148296	SURF6	protein coding	1.21969	2.79318e-11
ENSG00000112242	E2F3	protein coding	1.47273	2.81218e-11
ENSG00000137804	NUSAP1	protein coding	3.63194	2.82026e-11
ENSG00000108395	TRIM37	protein coding	1.20117	2.84035e-11
ENSG00000182004	SNRPE	protein coding	1.55453	2.84035e-11
ENSG00000129195	PIMREG	protein coding	4.41004	2.84544e-11
ENSG00000134759	ELP2	protein coding	1.18036	2.88061e-11
ENSG00000137812	KNL1	protein coding	3.01387	2.88061e-11
ENSG00000164430	MB21D1	protein coding	5.66552	2.91469e-11
ENSG00000064933	PMS1	protein coding	1.44656	2.97099e-11
ENSG00000164985	PSIP1	protein coding	3.2404	2.97713e-11
ENSG00000164323	CFAP97	protein coding	1.38764	2.98689e-11
ENSG00000196584	XRCC2	protein coding	3.40978	3.01683e-11
ENSG00000143457	GOLPH3L	protein coding	1.59935	3.02207e-11
ENSG00000044115	CTNNA1	protein coding	1.04756	3.02525e-11
ENSG00000175029	CTBP2	protein coding	1.91357	3.04308e-11
ENSG00000141510	TP53	protein coding	2.33689	3.04776e-11
ENSG00000253250	C8orf88	protein coding	3.17997	3.10334e-11
ENSG00000161547	SRSF2	protein coding	1.42046	3.10334e-11
ENSG00000131653	TRAF7	protein coding	1.04608	3.10774e-11
ENSG00000116030	SUMO1	protein coding	1.27441	3.13305e-11
ENSG00000112651	MRPL2	protein coding	1.2993	3.16839e-11
ENSG00000065427	KARS	protein coding	1.48953	3.20682e-11
ENSG00000140545	MFGE8	protein coding	3.96439	3.22399e-11
ENSG00000156787	TBC1D31	protein coding	2.57486	3.23934e-11
ENSG00000101190	TCFL5	protein coding	2.25561	3.23934e-11
ENSG00000186185	KIF18B	protein coding	3.4529	3.29406e-11
ENSG00000111640	GAPDH	protein coding	2.10227	3.3599e-11
ENSG00000187790	FANCM	protein coding	1.63886	3.36754e-11
ENSG00000188342	GTF2F2	protein coding	1.50511	3.37557e-11
ENSG00000178718	RPP25	protein coding	3.49767	3.43177e-11
ENSG00000136270	TBRG4	protein coding	1.43362	3.43921e-11
ENSG00000087302	C14orf166	protein coding	1.28451	3.50458e-11
ENSG00000121621	KIF18A	protein coding	2.91137	3.55634e-11
ENSG00000159596	TMEM69	protein coding	1.39894	3.55893e-11
ENSG00000250899	AC125807.2	lincRNA	7.16941	3.57826e-11
ENSG00000174444	RPL4	protein coding	1.4518	3.60859e-11
ENSG00000141349	G6PC3	protein coding	1.51129	3.62174e-11
ENSG00000161980	POLR3K	protein coding	1.84808	3.64362e-11
ENSG00000166851	PLK1	protein coding	3.8174	3.67627e-11
ENSG00000080824	HSP90AA1	protein coding	1.6058	3.68034e-11
ENSG00000167085	PHB	protein coding	1.56223	3.69747e-11
ENSG00000133422	MORC2	protein coding	1.13418	3.71181e-11
ENSG00000257446	ZNF878	protein coding	5.38972	3.73348e-11
ENSG00000198865	CCDC152	protein coding	3.94659	3.74539e-11
ENSG00000130720	FIBCD1	protein coding	4.85635	3.75868e-11
ENSG00000141425	RPRD1A	protein coding	1.26499	3.75868e-11
ENSG00000070756	PABPC1	protein coding	2.09562	3.77301e-11
ENSG00000023734	STRAP	protein coding	1.10196	3.80253e-11
ENSG00000166913	YWHAB	protein coding	1.10763	3.80867e-11
ENSG00000183684	ALYREF	protein coding	1.89285	3.85823e-11
ENSG00000151131	C12orf45	protein coding	2.62471	3.86885e-11
ENSG00000147677	EIF3H	protein coding	1.03685	3.90117e-11
ENSG00000157933	SKI	protein coding	1.38411	3.90924e-11
ENSG00000159199	ATP5G1	protein coding	2.7659	3.94763e-11
ENSG00000248746	ACTN3	protein coding	6.82312	4.00667e-11
ENSG00000170860	LSM3	protein coding	1.74825	4.01965e-11
ENSG00000120539	MASTL	protein coding	2.53481	4.05064e-11
ENSG00000130939	UBE4B	protein coding	1.15664	4.08343e-11
ENSG00000163535	SGO2	protein coding	3.33019	4.08343e-11
ENSG00000099331	MYO9B	protein coding	1.29247	4.09843e-11
ENSG00000164611	PTTG1	protein coding	3.72295	4.11306e-11
ENSG00000136802	LRRC8A	protein coding	1.53513	4.16411e-11
ENSG00000196591	HDAC2	protein coding	1.11248	4.27277e-11
ENSG00000012660	ELOVL5	protein coding	2.09805	4.28333e-11
ENSG00000105193	RPS16	protein coding	1.65596	4.29357e-11
ENSG00000186777	ZNF732	protein coding	5.59385	4.2955e-11
ENSG00000049246	PER3	protein coding	2.78811	4.34082e-11
ENSG00000131844	MCCC2	protein coding	1.38322	4.35808e-11
ENSG00000135372	NAT10	protein coding	2.07264	4.40124e-11
ENSG00000136942	RPL35	protein coding	1.70334	4.44252e-11
ENSG00000101220	C20orf27	protein coding	3.05953	4.44264e-11
ENSG00000173145	NOC3L	protein coding	2.20142	4.51896e-11
ENSG00000121570	DPPA4	protein coding	9.71465	4.54128e-11
ENSG00000159374	M1AP	protein coding	5.86241	4.55422e-11
ENSG00000126453	BCL2L12	protein coding	3.80042	4.58679e-11
ENSG00000136527	TRA2B	protein coding	1.08695	4.63086e-11
ENSG00000115457	IGFBP2	protein coding	3.58692	4.63504e-11
ENSG00000105486	LIG1	protein coding	2.36894	4.64205e-11
ENSG00000089220	PEBP1	protein coding	1.90319	4.6589e-11
ENSG00000239900	ADSL	protein coding	1.51921	4.68178e-11
ENSG00000145293	ENOPH1	protein coding	1.38755	4.68178e-11
ENSG00000166788	SAAL1	protein coding	1.64341	4.69639e-11
ENSG00000165490	DDIAS	protein coding	4.53369	4.78942e-11
ENSG00000100462	PRMT5	protein coding	1.20289	4.814e-11
ENSG00000147604	RPL7	protein coding	1.44762	4.83503e-11
ENSG00000144645	OSBPL10	protein coding	4.02935	4.88959e-11
ENSG00000165480	SKA3	protein coding	4.7971	4.90052e-11
ENSG00000095203	EPB41L4B	protein coding	3.31894	4.95047e-11
ENSG00000027869	SH2D2A	protein coding	5.93869	4.97518e-11
ENSG00000151247	EIF4E	protein coding	1.23669	5.02013e-11
ENSG00000137054	POLR1E	protein coding	2.21788	5.0206e-11
ENSG00000145919	BOD1	protein coding	1.15453	5.07765e-11
ENSG00000120800	UTP20	protein coding	2.27305	5.23327e-11
ENSG00000196323	ZBTB44	protein coding	2.15326	5.23784e-11
ENSG00000168214	RBPJ	protein coding	2.24906	5.27881e-11
ENSG00000103126	AXIN1	protein coding	1.19693	5.30584e-11
ENSG00000101544	ADNP2	protein coding	1.65018	5.31077e-11
ENSG00000171490	RSL1D1	protein coding	1.29819	5.35891e-11
ENSG00000140988	RPS2	protein coding	1.65217	5.39088e-11
ENSG00000155506	LARP1	protein coding	1.1765	5.39088e-11
ENSG00000131373	HACL1	protein coding	1.58496	5.39446e-11
ENSG00000128944	KNSTRN	protein coding	2.09962	5.39446e-11
ENSG00000142347	MYO1F	protein coding	5.56138	5.44475e-11
ENSG00000130695	CEP85	protein coding	1.593	5.44638e-11
ENSG00000258649	AL392023.1	lincRNA	10.2036	5.55079e-11
ENSG00000103044	HAS3	protein coding	5.66578	5.55079e-11
ENSG00000100029	PES1	protein coding	1.33453	5.58239e-11
ENSG00000163931	TKT	protein coding	3.15334	5.63749e-11
ENSG00000092853	CLSPN	protein coding	3.17464	5.63749e-11
ENSG00000131652	THOC6	protein coding	1.60478	5.68784e-11
ENSG00000250317	SMIM20	protein coding	1.58768	5.72494e-11
ENSG00000141446	ESCO1	protein coding	1.63943	5.75395e-11
ENSG00000072818	ACAP1	protein coding	8.23961	5.75395e-11
ENSG00000077348	EXOSC5	protein coding	2.50074	5.77342e-11
ENSG00000138780	GSTCD	protein coding	1.57583	5.77342e-11
ENSG00000160214	RRP1	protein coding	1.24317	5.82373e-11
ENSG00000149503	INCENP	protein coding	2.69477	5.82373e-11
ENSG00000120992	LYPLA1	protein coding	1.19299	5.87617e-11
ENSG00000213967	ZNF726	protein coding	2.32931	5.908e-11
ENSG00000165501	LRR1	protein coding	2.12007	5.91569e-11
ENSG00000142507	PSMB6	protein coding	1.16589	5.9209e-11
ENSG00000037474	NSUN2	protein coding	1.1748	6.00619e-11
ENSG00000080854	IGSF9B	protein coding	3.09698	6.03986e-11
ENSG00000182952	HMGN4	protein coding	1.4806	6.04678e-11
ENSG00000161016	RPL8	protein coding	1.58003	6.1161e-11
ENSG00000131469	RPL27	protein coding	1.70482	6.18926e-11
ENSG00000100567	PSMA3	protein coding	1.20786	6.19201e-11
ENSG00000179271	GADD45GIP1	protein coding	1.68651	6.20234e-11
ENSG00000255666	AP000943.2	lincRNA	9.74344	6.20497e-11
ENSG00000110400	NECTIN1	protein coding	1.76343	6.2396e-11
ENSG00000089048	ESF1	protein coding	1.23503	6.24714e-11
ENSG00000011566	MAP4K3	protein coding	1.07744	6.29531e-11
ENSG00000163811	WDR43	protein coding	2.01521	6.38734e-11
ENSG00000128294	TPST2	protein coding	2.6992	6.52017e-11
ENSG00000171863	RPS7	protein coding	1.24372	6.65139e-11
ENSG00000144730	IL17RD	protein coding	4.05192	6.69501e-11
ENSG00000173207	CKS1B	protein coding	3.18666	6.71577e-11
ENSG00000121152	NCAPH	protein coding	3.56252	6.72779e-11
ENSG00000145916	RMND5B	protein coding	1.51578	6.79414e-11
ENSG00000157483	MYO1E	protein coding	2.39531	6.83585e-11
ENSG00000122986	HVCN1	protein coding	4.71673	6.86915e-11
ENSG00000172590	MRPL52	protein coding	1.03159	6.87489e-11
ENSG00000126749	EMG1	protein coding	1.74192	6.96732e-11
ENSG00000135423	GLS2	protein coding	4.70121	7.00487e-11
ENSG00000103319	EEF2K	protein coding	1.66938	7.25694e-11
ENSG00000068831	RASGRP2	protein coding	8.19934	7.25792e-11
ENSG00000099800	TIMM13	protein coding	1.57189	7.25876e-11
ENSG00000025434	NR1H3	protein coding	1.76779	7.26625e-11
ENSG00000198755	RPL10A	protein coding	1.63858	7.33098e-11
ENSG00000111880	RNGTT	protein coding	1.32033	7.36232e-11
ENSG00000179855	GIPC3	protein coding	7.71046	7.3992e-11
ENSG00000105607	GCDH	protein coding	1.50744	7.48588e-11
ENSG00000108106	UBE2S	protein coding	2.40879	7.51227e-11
ENSG00000079819	EPB41L2	protein coding	4.2004	7.54898e-11
ENSG00000147905	ZCCHC7	protein coding	1.33344	7.63538e-11
ENSG00000254277	AC009446.1	lincRNA	12.38	7.70365e-11
ENSG00000178074	C2orf69	protein coding	1.29942	7.70901e-11
ENSG00000164934	DCAF13	protein coding	1.42683	7.76228e-11
ENSG00000075131	TIPIN	protein coding	2.395	8.02038e-11
ENSG00000236714	LINC01844	lincRNA	7.38151	8.07979e-11
ENSG00000066135	KDM4A	protein coding	1.06225	8.10186e-11
ENSG00000151576	QTRT2	protein coding	1.50313	8.12169e-11
ENSG00000137818	RPLP1	protein coding	1.6212	8.29608e-11
ENSG00000102575	ACP5	protein coding	5.11081	8.3827e-11
ENSG00000163961	RNF168	protein coding	2.10765	8.44212e-11
ENSG00000127804	METTL16	protein coding	1.30334	8.48949e-11
ENSG00000104147	OIP5	protein coding	3.98323	8.51436e-11
ENSG00000164163	ABCE1	protein coding	1.74839	8.57763e-11
ENSG00000137337	MDC1	protein coding	1.33863	8.65021e-11
ENSG00000010165	METTL13	protein coding	1.23384	8.87629e-11
ENSG00000004487	KDM1A	protein coding	1.31526	8.87653e-11
ENSG00000158402	CDC25C	protein coding	3.61663	8.88435e-11
ENSG00000141543	EIF4A3	protein coding	1.12443	8.88435e-11
ENSG00000144401	METTL21A	protein coding	1.49978	8.88811e-11
ENSG00000126787	DLGAP5	protein coding	4.51836	8.93282e-11
ENSG00000100410	PHF5A	protein coding	1.82301	8.97955e-11
ENSG00000132646	PCNA	protein coding	2.62153	9.06897e-11
ENSG00000173226	IQCB1	protein coding	1.827	9.34052e-11
ENSG00000145194	ECE2	protein coding	2.49483	9.35043e-11
ENSG00000084463	WBP11	protein coding	1.07418	9.35043e-11
ENSG00000196683	TOMM7	protein coding	1.73038	9.35043e-11
ENSG00000100505	TRIM9	protein coding	3.85102	9.4892e-11
ENSG00000109519	GRPEL1	protein coding	1.79473	9.58208e-11
ENSG00000112996	MRPS30	protein coding	1.21666	9.73714e-11
ENSG00000166206	GABRB3	protein coding	4.35914	9.82492e-11
ENSG00000134222	PSRC1	protein coding	3.16471	9.86831e-11
ENSG00000069849	ATP1B3	protein coding	1.72167	9.90177e-11
ENSG00000157456	CCNB2	protein coding	3.93315	9.93656e-11
ENSG00000149054	ZNF215	protein coding	3.75336	9.97513e-11
ENSG00000105640	RPL18A	protein coding	1.48557	1.00496e-10
ENSG00000188846	RPL14	protein coding	1.30337	1.00617e-10
ENSG00000148843	PDCD11	protein coding	1.15814	1.01215e-10
ENSG00000186665	C17orf58	protein coding	2.51279	1.02484e-10
ENSG00000105643	ARRDC2	protein coding	2.95763	1.02615e-10
ENSG00000142657	PGD	protein coding	1.08912	1.02687e-10
ENSG00000124496	TRERF1	protein coding	3.88106	1.02801e-10
ENSG00000123064	DDX54	protein coding	1.83626	1.03354e-10
ENSG00000095380	NANS	protein coding	2.04916	1.04945e-10
ENSG00000108107	RPL28	protein coding	1.24381	1.06381e-10
ENSG00000066279	ASPM	protein coding	3.82126	1.06989e-10
ENSG00000155438	NIFK	protein coding	1.44304	1.07641e-10
ENSG00000122140	MRPS2	protein coding	1.20693	1.08585e-10
ENSG00000130204	TOMM40	protein coding	1.76205	1.08806e-10
ENSG00000133863	TEX15	protein coding	5.77692	1.09304e-10
ENSG00000102572	STK24	protein coding	1.35836	1.09479e-10
ENSG00000185664	PMEL	protein coding	6.23291	1.10158e-10
ENSG00000060749	QSER1	protein coding	2.1224	1.11436e-10
ENSG00000053254	FOXN3	protein coding	2.43944	1.12608e-10
ENSG00000058272	PPP1R12A	protein coding	1.10125	1.14487e-10
ENSG00000155100	OTUD6B	protein coding	1.51903	1.15462e-10
ENSG00000134815	DHX34	protein coding	1.01906	1.1554e-10
ENSG00000144366	GULP1	protein coding	3.92198	1.17038e-10
ENSG00000125630	POLR1B	protein coding	1.51504	1.18952e-10
ENSG00000127311	HELB	protein coding	2.99667	1.19128e-10
ENSG00000213445	SIPA1	protein coding	3.74587	1.19928e-10
ENSG00000122679	RAMP3	protein coding	7.23244	1.22189e-10
ENSG00000086666	ZFAND6	protein coding	1.11895	1.22728e-10
ENSG00000166736	HTR3A	protein coding	8.6219	1.22844e-10
ENSG00000157212	PAXIP1	protein coding	1.35065	1.22844e-10
ENSG00000131389	SLC6A6	protein coding	2.31126	1.23115e-10
ENSG00000123992	DNPEP	protein coding	1.4273	1.232e-10
ENSG00000105131	EPHX3	protein coding	2.3878	1.25434e-10
ENSG00000120156	TEK	protein coding	7.15509	1.26303e-10
ENSG00000173588	CEP83	protein coding	1.49532	1.26923e-10
ENSG00000138685	FGF2	protein coding	4.32437	1.27068e-10
ENSG00000138399	FASTKD1	protein coding	1.50361	1.27364e-10
ENSG00000170275	CRTAP	protein coding	2.33258	1.31066e-10
ENSG00000130713	EXOSC2	protein coding	1.34227	1.33552e-10
ENSG00000108559	NUP88	protein coding	1.17219	1.33552e-10
ENSG00000075340	ADD2	protein coding	6.12907	1.34451e-10
ENSG00000102900	NUP93	protein coding	2.56655	1.35732e-10
ENSG00000133393	FOPNL	protein coding	1.14276	1.36121e-10
ENSG00000146670	CDCA5	protein coding	3.81017	1.37421e-10
ENSG00000111652	COPS7A	protein coding	1.06971	1.37798e-10
ENSG00000132749	TESMIN	protein coding	2.13623	1.38658e-10
ENSG00000177108	ZDHHC22	protein coding	7.91658	1.38685e-10
ENSG00000147592	LACTB2	protein coding	1.99518	1.40394e-10
ENSG00000011478	QPCTL	protein coding	1.99581	1.41098e-10
ENSG00000147596	PRDM14	protein coding	8.68646	1.41723e-10
ENSG00000058056	USP13	protein coding	1.31378	1.42413e-10
ENSG00000187109	NAP1L1	protein coding	1.76661	1.43337e-10
ENSG00000105401	CDC37	protein coding	1.11935	1.43991e-10
ENSG00000164626	KCNK5	protein coding	4.39364	1.43991e-10
ENSG00000198146	ZNF770	protein coding	1.69321	1.44526e-10
ENSG00000120254	MTHFD1L	protein coding	2.37634	1.44526e-10
ENSG00000146701	MDH2	protein coding	1.43025	1.44739e-10
ENSG00000128951	DUT	protein coding	2.06149	1.47e-10
ENSG00000119705	SLIRP	protein coding	1.74316	1.47562e-10
ENSG00000141384	TAF4B	protein coding	4.01273	1.47997e-10
ENSG00000096717	SIRT1	protein coding	1.42183	1.48211e-10
ENSG00000140451	PIF1	protein coding	5.40043	1.50259e-10
ENSG00000101407	TTI1	protein coding	1.57217	1.50859e-10
ENSG00000164211	STARD4	protein coding	3.32323	1.51042e-10
ENSG00000132507	EIF5A	protein coding	2.19721	1.51074e-10
ENSG00000163584	RPL22L1	protein coding	2.72743	1.51213e-10
ENSG00000136425	CIB2	protein coding	1.48887	1.55261e-10
ENSG00000176407	KCMF1	protein coding	1.26312	1.55327e-10
ENSG00000143494	VASH2	protein coding	4.71755	1.56044e-10
ENSG00000089685	BIRC5	protein coding	4.02031	1.59425e-10
ENSG00000203760	CENPW	protein coding	3.52022	1.62987e-10
ENSG00000196365	LONP1	protein coding	1.43129	1.62993e-10
ENSG00000143970	ASXL2	protein coding	1.14594	1.66276e-10
ENSG00000101193	GID8	protein coding	1.03979	1.66387e-10
ENSG00000119685	TTLL5	protein coding	1.37014	1.67714e-10
ENSG00000248605	AC022140.1	lincRNA	10.0423	1.68992e-10
ENSG00000171604	CXXC5	protein coding	2.59432	1.70336e-10
ENSG00000198242	RPL23A	protein coding	1.24389	1.7108e-10
ENSG00000169230	PRELID1	protein coding	1.63973	1.76683e-10
ENSG00000135823	STX6	protein coding	1.61284	1.77098e-10
ENSG00000100526	CDKN3	protein coding	3.12874	1.78872e-10
ENSG00000134697	GNL2	protein coding	1.31471	1.78872e-10
ENSG00000231698	AP002856.2	lincRNA	10.4387	1.79578e-10
ENSG00000196214	ZNF766	protein coding	1.33597	1.81252e-10
ENSG00000184428	TOP1MT	protein coding	1.42515	1.8243e-10
ENSG00000121057	AKAP1	protein coding	2.27921	1.83695e-10
ENSG00000250312	ZNF718	protein coding	1.05371	1.84816e-10
ENSG00000076382	SPAG5	protein coding	3.19806	1.85222e-10
ENSG00000080608	PUM3	protein coding	2.05016	1.86882e-10
ENSG00000198546	ZNF511	protein coding	1.26234	1.89008e-10
ENSG00000139579	NABP2	protein coding	1.28939	1.89455e-10
ENSG00000159147	DONSON	protein coding	1.89376	1.90863e-10
ENSG00000131788	PIAS3	protein coding	1.18231	1.90981e-10
ENSG00000113649	TCERG1	protein coding	1.41513	1.92309e-10
ENSG00000146909	NOM1	protein coding	1.30682	1.93641e-10
ENSG00000120949	TNFRSF8	protein coding	10.0164	1.93641e-10
ENSG00000257086	AP001453.3	lincRNA	3.40632	1.95067e-10
ENSG00000188986	NELFB	protein coding	1.00629	1.95067e-10
ENSG00000132963	POMP	protein coding	1.15867	1.96901e-10
ENSG00000181610	MRPS23	protein coding	1.20174	1.98045e-10
ENSG00000140320	BAHD1	protein coding	1.37945	1.99477e-10
ENSG00000115355	CCDC88A	protein coding	2.48652	1.99593e-10
ENSG00000129559	NEDD8	protein coding	1.05455	2.00656e-10
ENSG00000103342	GSPT1	protein coding	1.11709	2.01806e-10
ENSG00000167491	GATAD2A	protein coding	1.38508	2.02133e-10
ENSG00000188610	FAM72B	protein coding	5.37647	2.04008e-10
ENSG00000161654	LSM12	protein coding	1.74906	2.04955e-10
ENSG00000164265	SCGB3A2	protein coding	10.0194	2.05456e-10
ENSG00000105676	ARMC6	protein coding	1.22605	2.0587e-10
ENSG00000115194	SLC30A3	protein coding	6.1336	2.06354e-10
ENSG00000116120	FARSB	protein coding	1.77174	2.07554e-10
ENSG00000173660	UQCRH	protein coding	1.48927	2.08403e-10
ENSG00000159618	ADGRG5	protein coding	3.59593	2.08739e-10
ENSG00000012232	EXTL3	protein coding	1.54233	2.0931e-10
ENSG00000173258	ZNF483	protein coding	3.01696	2.09616e-10
ENSG00000105227	PRX	protein coding	2.79994	2.0981e-10
ENSG00000143149	ALDH9A1	protein coding	1.16817	2.121e-10
ENSG00000135829	DHX9	protein coding	1.01365	2.12564e-10
ENSG00000085449	WDFY1	protein coding	1.44726	2.14128e-10
ENSG00000174173	TRMT10C	protein coding	1.1327	2.16524e-10
ENSG00000119707	RBM25	protein coding	1.14914	2.16784e-10
ENSG00000125871	MGME1	protein coding	2.77183	2.19178e-10
ENSG00000196247	ZNF107	protein coding	2.05984	2.20898e-10
ENSG00000129354	AP1M2	protein coding	1.36275	2.21154e-10
ENSG00000142207	URB1	protein coding	1.52289	2.22151e-10
ENSG00000160124	CCDC58	protein coding	1.96707	2.23698e-10
ENSG00000144231	POLR2D	protein coding	1.02323	2.24187e-10
ENSG00000174371	EXO1	protein coding	3.64316	2.26048e-10
ENSG00000157214	STEAP2	protein coding	2.35231	2.26175e-10
ENSG00000042088	TDP1	protein coding	1.94843	2.26662e-10
ENSG00000133316	WDR74	protein coding	1.42703	2.28819e-10
ENSG00000038274	MAT2B	protein coding	2.03741	2.28819e-10
ENSG00000139154	AEBP2	protein coding	1.16513	2.29596e-10
ENSG00000197181	PIWIL2	protein coding	6.74487	2.29845e-10
ENSG00000204574	ABCF1	protein coding	1.04097	2.31501e-10
ENSG00000172819	RARG	protein coding	4.93396	2.31735e-10
ENSG00000124733	MEA1	protein coding	1.36245	2.31782e-10
ENSG00000187994	RINL	protein coding	3.25634	2.32358e-10
ENSG00000187867	PALM3	protein coding	5.03598	2.35822e-10
ENSG00000121904	CSMD2	protein coding	5.29889	2.35997e-10
ENSG00000140835	CHST4	protein coding	9.75202	2.36449e-10
ENSG00000137193	PIM1	protein coding	3.19839	2.39416e-10
ENSG00000091073	DTX2	protein coding	1.90361	2.40761e-10
ENSG00000073578	SDHA	protein coding	1.49261	2.41158e-10
ENSG00000164649	CDCA7L	protein coding	3.52746	2.44057e-10
ENSG00000172009	THOP1	protein coding	1.29285	2.44424e-10
ENSG00000170889	RPS9	protein coding	1.13973	2.44967e-10
ENSG00000165821	SALL2	protein coding	2.46667	2.48237e-10
ENSG00000135747	ZNF670-ZNF695	protein coding	2.02226	2.49523e-10
ENSG00000174574	AKIRIN1	protein coding	1.05733	2.5184e-10
ENSG00000178966	RMI1	protein coding	1.50516	2.52155e-10
ENSG00000256269	HMBS	protein coding	1.74734	2.54273e-10
ENSG00000265681	RPL17	protein coding	1.65083	2.54273e-10
ENSG00000114956	DGUOK	protein coding	1.01106	2.55391e-10
ENSG00000123908	37469	protein coding	1.47343	2.57198e-10
ENSG00000035687	ADSS	protein coding	1.89278	2.57301e-10
ENSG00000183196	CHST6	protein coding	5.15076	2.57307e-10
ENSG00000070950	RAD18	protein coding	2.4677	2.58824e-10
ENSG00000132467	UTP3	protein coding	1.14708	2.59092e-10
ENSG00000142731	PLK4	protein coding	3.22807	2.60026e-10
ENSG00000066923	STAG3	protein coding	3.73955	2.60227e-10
ENSG00000187555	USP7	protein coding	1.05242	2.62374e-10
ENSG00000122406	RPL5	protein coding	1.06103	2.65183e-10
ENSG00000131462	TUBG1	protein coding	1.33994	2.65183e-10
ENSG00000177192	PUS1	protein coding	1.87707	2.65878e-10
ENSG00000166532	RIMKLB	protein coding	2.15847	2.67119e-10
ENSG00000198252	STYX	protein coding	1.37934	2.6797e-10
ENSG00000168393	DTYMK	protein coding	1.74084	2.68519e-10
ENSG00000120647	CCDC77	protein coding	2.39203	2.75055e-10
ENSG00000104998	IL27RA	protein coding	2.92568	2.76079e-10
ENSG00000044459	CNTLN	protein coding	2.3111	2.76464e-10
ENSG00000154277	UCHL1	protein coding	1.86145	2.89459e-10
ENSG00000164291	ARSK	protein coding	1.74542	2.90907e-10
ENSG00000184661	CDCA2	protein coding	4.05623	2.90907e-10
ENSG00000068976	PYGM	protein coding	4.5706	2.91554e-10
ENSG00000072571	HMMR	protein coding	4.71455	2.91554e-10
ENSG00000137876	RSL24D1	protein coding	1.47119	2.94089e-10
ENSG00000100591	AHSA1	protein coding	1.36129	2.96823e-10
ENSG00000189043	NDUFA4	protein coding	1.7184	3.007e-10
ENSG00000267886	AC074135.1	lincRNA	2.87815	3.03105e-10
ENSG00000140990	NDUFB10	protein coding	1.14734	3.03118e-10
ENSG00000122566	HNRNPA2B1	protein coding	1.38317	3.03274e-10
ENSG00000115866	DARS	protein coding	1.82332	3.04505e-10
ENSG00000183647	ZNF530	protein coding	2.27074	3.04542e-10
ENSG00000076242	MLH1	protein coding	1.02045	3.0683e-10
ENSG00000072134	EPN2	protein coding	1.21397	3.0706e-10
ENSG00000143476	DTL	protein coding	3.75987	3.08213e-10
ENSG00000141750	STAC2	protein coding	8.50323	3.11227e-10
ENSG00000080986	NDC80	protein coding	3.48462	3.11416e-10
ENSG00000196262	PPIA	protein coding	1.18472	3.12005e-10
ENSG00000167863	ATP5H	protein coding	1.32305	3.12092e-10
ENSG00000148985	PGAP2	protein coding	1.18608	3.12797e-10
ENSG00000143013	LMO4	protein coding	1.52066	3.13899e-10
ENSG00000164087	POC1A	protein coding	3.43634	3.147e-10
ENSG00000076662	ICAM3	protein coding	3.72806	3.15451e-10
ENSG00000188612	SUMO2	protein coding	1.21709	3.20099e-10
ENSG00000119729	RHOQ	protein coding	1.6328	3.22694e-10
ENSG00000130560	UBAC1	protein coding	1.14627	3.25606e-10
ENSG00000130475	FCHO1	protein coding	4.66469	3.26001e-10
ENSG00000145220	LYAR	protein coding	3.05219	3.26233e-10
ENSG00000179958	DCTPP1	protein coding	1.62069	3.28753e-10
ENSG00000150867	PIP4K2A	protein coding	1.85718	3.28753e-10
ENSG00000164167	LSM6	protein coding	1.91948	3.30956e-10
ENSG00000047849	MAP4	protein coding	1.31085	3.31109e-10
ENSG00000229891	LINC01315	lincRNA	3.67086	3.32203e-10
ENSG00000166451	CENPN	protein coding	2.54761	3.34586e-10
ENSG00000228716	DHFR	protein coding	2.15189	3.37954e-10
ENSG00000204209	DAXX	protein coding	1.04355	3.38029e-10
ENSG00000148688	RPP30	protein coding	1.00234	3.41744e-10
ENSG00000271109	AC008555.5	lincRNA	3.10758	3.42427e-10
ENSG00000166153	DEPDC4	protein coding	3.24415	3.42667e-10
ENSG00000111328	CDK2AP1	protein coding	1.20871	3.48801e-10
ENSG00000169180	XPO6	protein coding	1.20949	3.50072e-10
ENSG00000090686	USP48	protein coding	1.05113	3.50072e-10
ENSG00000176946	THAP4	protein coding	1.09444	3.52174e-10
ENSG00000137154	RPS6	protein coding	1.71237	3.53218e-10
ENSG00000143924	EML4	protein coding	1.09413	3.55611e-10
ENSG00000113161	HMGCR	protein coding	2.37372	3.64125e-10
ENSG00000171425	ZNF581	protein coding	2.363	3.64307e-10
ENSG00000120334	CENPL	protein coding	1.91494	3.67722e-10
ENSG00000178105	DDX10	protein coding	1.32995	3.70241e-10
ENSG00000137168	PPIL1	protein coding	1.28807	3.70241e-10
ENSG00000118193	KIF14	protein coding	4.10715	3.75199e-10
ENSG00000177602	GSG2	protein coding	4.20517	3.75624e-10
ENSG00000161970	RPL26	protein coding	1.53733	3.80707e-10
ENSG00000206560	ANKRD28	protein coding	1.21405	3.80707e-10
ENSG00000128789	PSMG2	protein coding	1.13242	3.81609e-10
ENSG00000111845	PAK1IP1	protein coding	2.00999	3.81797e-10
ENSG00000105464	GRIN2D	protein coding	6.28246	3.81797e-10
ENSG00000197958	RPL12	protein coding	1.82183	3.85065e-10
ENSG00000071539	TRIP13	protein coding	3.55269	3.86825e-10
ENSG00000117450	PRDX1	protein coding	3.40572	3.86825e-10
ENSG00000075914	EXOSC7	protein coding	1.36467	3.94628e-10
ENSG00000079459	FDFT1	protein coding	3.06097	4.02732e-10
ENSG00000183520	UTP11	protein coding	1.05217	4.02866e-10
ENSG00000122729	ACO1	protein coding	1.64937	4.02983e-10
ENSG00000185669	SNAI3	protein coding	5.05192	4.04606e-10
ENSG00000173227	SYT12	protein coding	6.76884	4.05679e-10
ENSG00000082153	BZW1	protein coding	1.08051	4.07183e-10
ENSG00000130347	RTN4IP1	protein coding	2.26442	4.09813e-10
ENSG00000124233	SEMG1	protein coding	8.63665	4.13292e-10
ENSG00000106538	RARRES2	protein coding	5.99375	4.13961e-10
ENSG00000121211	MND1	protein coding	4.57756	4.17034e-10
ENSG00000112306	RPS12	protein coding	1.66904	4.18321e-10
ENSG00000204394	VARS	protein coding	1.56712	4.22556e-10
ENSG00000008516	MMP25	protein coding	7.92242	4.22911e-10
ENSG00000143190	POU2F1	protein coding	1.72573	4.23233e-10
ENSG00000135521	LTV1	protein coding	1.0959	4.29222e-10
ENSG00000101331	CCM2L	protein coding	3.47424	4.33102e-10
ENSG00000106785	TRIM14	protein coding	4.14649	4.33811e-10
ENSG00000141556	TBCD	protein coding	1.40805	4.37296e-10
ENSG00000133985	TTC9	protein coding	2.9387	4.38683e-10
ENSG00000143368	SF3B4	protein coding	1.0778	4.53294e-10
ENSG00000100142	POLR2F	protein coding	1.33919	4.53732e-10
ENSG00000183751	TBL3	protein coding	1.31069	4.55815e-10
ENSG00000111300	NAA25	protein coding	1.0985	4.58373e-10
ENSG00000168389	MFSD2A	protein coding	4.39854	4.60544e-10
ENSG00000108852	MPP2	protein coding	2.99695	4.61256e-10
ENSG00000119314	PTBP3	protein coding	1.30647	4.62356e-10
ENSG00000198931	APRT	protein coding	1.70171	4.62356e-10
ENSG00000109107	ALDOC	protein coding	3.95136	4.6347e-10
ENSG00000111639	MRPL51	protein coding	1.06984	4.65144e-10
ENSG00000138778	CENPE	protein coding	3.54717	4.66472e-10
ENSG00000059145	UNKL	protein coding	1.76994	4.70008e-10
ENSG00000124802	EEF1E1	protein coding	1.72733	4.70979e-10
ENSG00000100341	PNPLA5	protein coding	7.06023	4.72991e-10
ENSG00000109686	SH3D19	protein coding	1.62285	4.81306e-10
ENSG00000175550	DRAP1	protein coding	1.04189	4.86733e-10
ENSG00000171792	RHNO1	protein coding	1.84082	4.91494e-10
ENSG00000134690	CDCA8	protein coding	3.24375	4.92615e-10
ENSG00000100162	CENPM	protein coding	3.49961	4.93732e-10
ENSG00000152454	ZNF256	protein coding	1.92745	4.96654e-10
ENSG00000164362	TERT	protein coding	5.33634	4.98341e-10
ENSG00000106683	LIMK1	protein coding	1.65393	5.02259e-10
ENSG00000134077	THUMPD3	protein coding	1.16255	5.02259e-10
ENSG00000088325	TPX2	protein coding	3.82379	5.03979e-10
ENSG00000141096	DPEP3	protein coding	9.47882	5.04016e-10
ENSG00000175322	ZNF519	protein coding	2.66317	5.04485e-10
ENSG00000148335	NTMT1	protein coding	1.23437	5.04913e-10
ENSG00000162341	TPCN2	protein coding	1.04294	5.05968e-10
ENSG00000138398	PPIG	protein coding	1.17504	5.10212e-10
ENSG00000143570	SLC39A1	protein coding	1.74308	5.11375e-10
ENSG00000165609	NUDT5	protein coding	1.10082	5.1502e-10
ENSG00000198468	FLVCR1-AS1	lincRNA	3.27954	5.17727e-10
ENSG00000160193	WDR4	protein coding	2.01458	5.27402e-10
ENSG00000162062	C16orf59	protein coding	1.89326	5.33883e-10
ENSG00000204267	TAP2	protein coding	5.77667	5.33883e-10
ENSG00000165209	STRBP	protein coding	1.2531	5.35162e-10
ENSG00000221914	PPP2R2A	protein coding	1.00494	5.39968e-10
ENSG00000143106	PSMA5	protein coding	1.02487	5.41441e-10
ENSG00000249152	LNCPRESS2	lincRNA	11.83	5.48776e-10
ENSG00000131771	PPP1R1B	protein coding	8.51366	5.58869e-10
ENSG00000094804	CDC6	protein coding	4.18203	5.60504e-10
ENSG00000163291	PAQR3	protein coding	2.17311	5.63013e-10
ENSG00000163807	KIAA1143	protein coding	1.41889	5.63245e-10
ENSG00000130520	LSM4	protein coding	1.91084	5.64569e-10
ENSG00000158417	EIF5B	protein coding	1.29217	5.67357e-10
ENSG00000115268	RPS15	protein coding	1.44391	5.71214e-10
ENSG00000099817	POLR2E	protein coding	1.06258	5.72724e-10
ENSG00000213741	RPS29	protein coding	1.57395	5.79474e-10
ENSG00000189403	HMGB1	protein coding	1.62267	5.81731e-10
ENSG00000178952	TUFM	protein coding	1.01321	5.84697e-10
ENSG00000104472	CHRAC1	protein coding	1.33387	5.92695e-10
ENSG00000163170	BOLA3	protein coding	2.25849	5.93804e-10
ENSG00000187017	ESPN	protein coding	2.39897	5.98335e-10
ENSG00000138738	PRDM5	protein coding	2.78903	6.00526e-10
ENSG00000155099	TMEM55A	protein coding	2.45264	6.01382e-10
ENSG00000226887	ERVMER34-1	protein coding	6.05591	6.10326e-10
ENSG00000132432	SEC61G	protein coding	1.27976	6.10797e-10
ENSG00000179091	CYC1	protein coding	1.3508	6.12232e-10
ENSG00000165060	FXN	protein coding	1.38114	6.30241e-10
ENSG00000106615	RHEB	protein coding	1.16318	6.33746e-10
ENSG00000123136	DDX39A	protein coding	1.19015	6.3428e-10
ENSG00000077514	POLD3	protein coding	1.9683	6.34307e-10
ENSG00000136810	TXN	protein coding	1.84042	6.44352e-10
ENSG00000142541	RPL13A	protein coding	1.27333	6.534e-10
ENSG00000011426	ANLN	protein coding	3.21967	6.54275e-10
ENSG00000172115	CYCS	protein coding	1.99358	6.54545e-10
ENSG00000008988	RPS20	protein coding	1.39279	6.58706e-10
ENSG00000150990	DHX37	protein coding	1.75837	6.58893e-10
ENSG00000128915	ICE2	protein coding	1.06539	6.59014e-10
ENSG00000237649	KIFC1	protein coding	3.41779	6.60106e-10
ENSG00000023608	SNAPC1	protein coding	1.73992	6.62867e-10
ENSG00000144354	CDCA7	protein coding	4.8638	6.63129e-10
ENSG00000138757	G3BP2	protein coding	1.12931	6.63238e-10
ENSG00000242759	LINC00882	lincRNA	6.18504	6.66464e-10
ENSG00000125977	EIF2S2	protein coding	1.74338	6.67524e-10
ENSG00000068784	SRBD1	protein coding	1.39641	6.70159e-10
ENSG00000162493	PDPN	protein coding	5.84003	6.71753e-10
ENSG00000164142	FAM160A1	protein coding	2.86601	6.7606e-10
ENSG00000092036	HAUS4	protein coding	2.7937	6.79732e-10
ENSG00000130844	ZNF331	protein coding	1.92738	6.93787e-10
ENSG00000155393	HEATR3	protein coding	1.1775	6.9644e-10
ENSG00000100632	ERH	protein coding	1.09305	7.02193e-10
ENSG00000035499	DEPDC1B	protein coding	3.90162	7.08664e-10
ENSG00000149084	HSD17B12	protein coding	1.36355	7.12953e-10
ENSG00000132768	DPH2	protein coding	1.50099	7.12953e-10
ENSG00000227533	SLC2A1-AS1	lincRNA	4.11249	7.15852e-10
ENSG00000108592	FTSJ3	protein coding	1.18039	7.17076e-10
ENSG00000046889	PREX2	protein coding	4.99219	7.24071e-10
ENSG00000152284	TCF7L1	protein coding	3.96362	7.27593e-10
ENSG00000063241	ISOC2	protein coding	1.93564	7.30495e-10
ENSG00000115233	PSMD14	protein coding	1.01315	7.39228e-10
ENSG00000117399	CDC20	protein coding	4.31165	7.39821e-10
ENSG00000130255	RPL36	protein coding	1.21498	7.47646e-10
ENSG00000129484	PARP2	protein coding	1.38328	7.51737e-10
ENSG00000204611	ZNF616	protein coding	1.72885	7.54459e-10
ENSG00000120913	PDLIM2	protein coding	3.54414	7.57751e-10
ENSG00000125691	RPL23	protein coding	1.42705	7.60156e-10
ENSG00000167645	YIF1B	protein coding	1.56698	7.60156e-10
ENSG00000151304	SRFBP1	protein coding	1.46355	7.60872e-10
ENSG00000077097	TOP2B	protein coding	1.23952	7.64711e-10
ENSG00000116221	MRPL37	protein coding	1.30649	7.67082e-10
ENSG00000117395	EBNA1BP2	protein coding	1.37638	7.68183e-10
ENSG00000180304	OAZ2	protein coding	1.83777	7.68183e-10
ENSG00000115761	NOL10	protein coding	1.28017	7.82991e-10
ENSG00000169894	MUC3A	protein coding	4.38955	7.83688e-10
ENSG00000103047	TANGO6	protein coding	1.31253	7.90865e-10
ENSG00000092208	GEMIN2	protein coding	1.11635	7.9206e-10
ENSG00000162105	SHANK2	protein coding	2.41837	7.98659e-10
ENSG00000105137	SYDE1	protein coding	3.8816	8.04842e-10
ENSG00000112312	GMNN	protein coding	2.70418	8.06316e-10
ENSG00000175063	UBE2C	protein coding	4.24381	8.16413e-10
ENSG00000214160	ALG3	protein coding	1.56048	8.17259e-10
ENSG00000149925	ALDOA	protein coding	2.73427	8.18257e-10
ENSG00000181449	SOX2	protein coding	8.8987	8.22233e-10
ENSG00000152422	XRCC4	protein coding	1.75846	8.24114e-10
ENSG00000170801	HTRA3	protein coding	4.07924	8.24343e-10
ENSG00000121064	SCPEP1	protein coding	2.42729	8.2451e-10
ENSG00000079337	RAPGEF3	protein coding	4.77598	8.31164e-10
ENSG00000095564	BTAF1	protein coding	1.11225	8.33352e-10
ENSG00000179041	RRS1	protein coding	2.3342	8.34835e-10
ENSG00000183778	B3GALT5	protein coding	5.2735	8.35508e-10
ENSG00000164151	ICE1	protein coding	1.30454	8.41017e-10
ENSG00000173517	PEAK1	protein coding	1.33391	8.43093e-10
ENSG00000089351	GRAMD1A	protein coding	2.09842	8.44468e-10
ENSG00000134516	DOCK2	protein coding	5.76603	8.67445e-10
ENSG00000157782	CABP1	protein coding	5.13578	8.67769e-10
ENSG00000237923	AL662797.1	lincRNA	9.55652	8.69078e-10
ENSG00000148773	MKI67	protein coding	3.53156	8.74106e-10
ENSG00000138031	ADCY3	protein coding	2.93822	8.7803e-10
ENSG00000165304	MELK	protein coding	3.37761	8.82055e-10
ENSG00000167550	RHEBL1	protein coding	3.9954	8.82623e-10
ENSG00000100302	RASD2	protein coding	7.1107	8.91325e-10
ENSG00000171858	RPS21	protein coding	1.56519	9.0068e-10
ENSG00000163808	KIF15	protein coding	3.43699	9.0379e-10
ENSG00000006625	GGCT	protein coding	2.39065	9.14289e-10
ENSG00000109255	NMU	protein coding	7.00573	9.15432e-10
ENSG00000168610	STAT3	protein coding	2.41816	9.15574e-10
ENSG00000175643	RMI2	protein coding	3.93888	9.25298e-10
ENSG00000163026	WDCP	protein coding	1.68455	9.25898e-10
ENSG00000156966	B3GNT7	protein coding	4.13699	9.26342e-10
ENSG00000232112	TMA7	protein coding	1.23907	9.27023e-10
ENSG00000118181	RPS25	protein coding	1.50341	9.39864e-10
ENSG00000107937	GTPBP4	protein coding	1.30039	9.40707e-10
ENSG00000104884	ERCC2	protein coding	1.27451	9.50754e-10
ENSG00000250565	ATP6V1E2	protein coding	1.6995	9.50755e-10
ENSG00000120159	CAAP1	protein coding	1.1096	9.55268e-10
ENSG00000135049	AGTPBP1	protein coding	1.04753	9.57613e-10
ENSG00000143674	MAP3K21	protein coding	2.40666	9.66725e-10
ENSG00000106948	AKNA	protein coding	2.7208	9.75141e-10
ENSG00000197905	TEAD4	protein coding	6.25301	9.82382e-10
ENSG00000162377	COA7	protein coding	1.716	9.86737e-10
ENSG00000173638	SLC19A1	protein coding	1.85532	9.93593e-10
ENSG00000144550	CPNE9	protein coding	5.38046	1.01288e-09
ENSG00000132313	MRPL35	protein coding	1.06642	1.01632e-09
ENSG00000173692	PSMD1	protein coding	1.33935	1.01915e-09
ENSG00000169689	CENPX	protein coding	1.48591	1.02201e-09
ENSG00000250986	AC141928.1	lincRNA	4.05436	1.02201e-09
ENSG00000120705	ETF1	protein coding	1.15898	1.0245e-09
ENSG00000165819	METTL3	protein coding	1.56895	1.02633e-09
ENSG00000120438	TCP1	protein coding	1.21104	1.02822e-09
ENSG00000169371	SNUPN	protein coding	1.36654	1.03654e-09
ENSG00000181827	RFX7	protein coding	1.97068	1.04467e-09
ENSG00000128482	RNF112	protein coding	4.02575	1.04945e-09
ENSG00000162490	DRAXIN	protein coding	4.1281	1.05108e-09
ENSG00000103740	ACSBG1	protein coding	6.59756	1.05168e-09
ENSG00000228592	D21S2088E	lincRNA	10.9693	1.05168e-09
ENSG00000196189	SEMA4A	protein coding	3.36075	1.05417e-09
ENSG00000122966	CIT	protein coding	2.4672	1.055e-09
ENSG00000156026	MCU	protein coding	1.2959	1.06685e-09
ENSG00000162551	ALPL	protein coding	6.62546	1.07186e-09
ENSG00000135913	USP37	protein coding	1.15664	1.08877e-09
ENSG00000198885	ITPRIPL1	protein coding	3.81585	1.09356e-09
ENSG00000109805	NCAPG	protein coding	3.30538	1.10416e-09
ENSG00000131153	GINS2	protein coding	3.34434	1.11567e-09
ENSG00000196636	SDHAF3	protein coding	1.75051	1.11622e-09
ENSG00000173848	NET1	protein coding	2.86545	1.12119e-09
ENSG00000163530	DPPA2	protein coding	10.1399	1.12736e-09
ENSG00000123485	HJURP	protein coding	4.18932	1.12736e-09
ENSG00000130935	NOL11	protein coding	1.24507	1.1313e-09
ENSG00000096060	FKBP5	protein coding	3.21161	1.13626e-09
ENSG00000129521	EGLN3	protein coding	3.05405	1.14318e-09
ENSG00000143384	MCL1	protein coding	1.24636	1.16204e-09
ENSG00000075218	GTSE1	protein coding	3.41669	1.18309e-09
ENSG00000140043	PTGR2	protein coding	1.55828	1.18309e-09
ENSG00000179761	PIPOX	protein coding	5.91614	1.19886e-09
ENSG00000139187	KLRG1	protein coding	2.99806	1.2043e-09
ENSG00000135972	MRPS9	protein coding	1.28304	1.20817e-09
ENSG00000079616	KIF22	protein coding	2.4791	1.20882e-09
ENSG00000131238	PPT1	protein coding	1.25952	1.21528e-09
ENSG00000127184	COX7C	protein coding	1.16746	1.22321e-09
ENSG00000083845	RPS5	protein coding	1.41441	1.22727e-09
ENSG00000101412	E2F1	protein coding	2.17039	1.22979e-09
ENSG00000180190	TDRP	protein coding	1.24646	1.24129e-09
ENSG00000204516	MICB	protein coding	5.34108	1.24435e-09
ENSG00000166105	GLB1L3	protein coding	8.68836	1.25273e-09
ENSG00000213339	QTRT1	protein coding	1.53515	1.25337e-09
ENSG00000142945	KIF2C	protein coding	3.99152	1.25358e-09
ENSG00000214706	IFRD2	protein coding	1.36028	1.25858e-09
ENSG00000125482	TTF1	protein coding	1.26138	1.25858e-09
ENSG00000196456	ZNF775	protein coding	2.46416	1.27073e-09
ENSG00000128512	DOCK4	protein coding	2.37273	1.27438e-09
ENSG00000110172	CHORDC1	protein coding	1.34926	1.27538e-09
ENSG00000170584	NUDCD2	protein coding	1.26875	1.27917e-09
ENSG00000168653	NDUFS5	protein coding	1.3433	1.28628e-09
ENSG00000177971	IMP3	protein coding	1.61307	1.30524e-09
ENSG00000051596	THOC3	protein coding	1.36619	1.30751e-09
ENSG00000171848	RRM2	protein coding	3.59622	1.3413e-09
ENSG00000139800	ZIC5	protein coding	9.07068	1.36607e-09
ENSG00000180336	MEIOC	protein coding	4.56621	1.37912e-09
ENSG00000178999	AURKB	protein coding	4.359	1.41099e-09
ENSG00000014641	MDH1	protein coding	1.04204	1.41957e-09
ENSG00000165623	UCMA	protein coding	8.71781	1.43203e-09
ENSG00000092470	WDR76	protein coding	2.37017	1.44279e-09
ENSG00000108604	SMARCD2	protein coding	1.30015	1.44372e-09
ENSG00000155229	MMS19	protein coding	1.05082	1.4469e-09
ENSG00000175216	CKAP5	protein coding	1.10601	1.46115e-09
ENSG00000239672	NME1	protein coding	2.2811	1.46284e-09
ENSG00000155189	AGPAT5	protein coding	1.50352	1.46421e-09
ENSG00000242114	MTFP1	protein coding	3.10532	1.47082e-09
ENSG00000167103	PIP5KL1	protein coding	2.66837	1.47191e-09
ENSG00000135763	URB2	protein coding	1.5252	1.48398e-09
ENSG00000130731	METTL26	protein coding	1.47338	1.50003e-09
ENSG00000204220	PFDN6	protein coding	1.32572	1.5004e-09
ENSG00000106290	TAF6	protein coding	1.04283	1.50313e-09
ENSG00000124243	BCAS4	protein coding	1.67874	1.50316e-09
ENSG00000051341	POLQ	protein coding	3.47093	1.50683e-09
ENSG00000132196	HSD17B7	protein coding	1.57619	1.52841e-09
ENSG00000169189	NSMCE1	protein coding	1.14776	1.52841e-09
ENSG00000155096	AZIN1	protein coding	1.0567	1.53412e-09
ENSG00000176884	GRIN1	protein coding	5.90732	1.54755e-09
ENSG00000188186	LAMTOR4	protein coding	1.19068	1.54959e-09
ENSG00000162623	TYW3	protein coding	1.76144	1.55524e-09
ENSG00000143545	RAB13	protein coding	1.40475	1.55984e-09
ENSG00000135334	AKIRIN2	protein coding	1.12203	1.56572e-09
ENSG00000173457	PPP1R14B	protein coding	1.87098	1.57001e-09
ENSG00000173546	CSPG4	protein coding	4.29654	1.57797e-09
ENSG00000156990	RPUSD3	protein coding	1.2329	1.5898e-09
ENSG00000101447	FAM83D	protein coding	4.3791	1.59488e-09
ENSG00000170144	HNRNPA3	protein coding	1.11145	1.59909e-09
ENSG00000111665	CDCA3	protein coding	2.38089	1.60833e-09
ENSG00000171202	TMEM126A	protein coding	1.0556	1.63542e-09
ENSG00000075702	WDR62	protein coding	3.06266	1.63762e-09
ENSG00000100097	LGALS1	protein coding	4.7853	1.6503e-09
ENSG00000127337	YEATS4	protein coding	1.44074	1.68292e-09
ENSG00000020426	MNAT1	protein coding	1.19173	1.70195e-09
ENSG00000116161	CACYBP	protein coding	1.45965	1.72323e-09
ENSG00000197265	GTF2E2	protein coding	1.38189	1.74462e-09
ENSG00000152782	PANK1	protein coding	1.1288	1.74669e-09
ENSG00000156475	PPP2R2B	protein coding	7.59795	1.75719e-09
ENSG00000173085	COQ2	protein coding	1.15594	1.76329e-09
ENSG00000133065	SLC41A1	protein coding	1.12642	1.77619e-09
ENSG00000163714	U2SURP	protein coding	1.17569	1.77668e-09
ENSG00000140905	GCSH	protein coding	1.53984	1.81723e-09
ENSG00000117543	DPH5	protein coding	1.11775	1.83007e-09
ENSG00000198417	MT1F	protein coding	3.23072	1.83204e-09
ENSG00000090376	IRAK3	protein coding	4.08708	1.86282e-09
ENSG00000172840	PDP2	protein coding	2.17389	1.87316e-09
ENSG00000253873	PCDHGA11	protein coding	3.36622	1.922e-09
ENSG00000228594	FNDC10	protein coding	2.27985	1.93094e-09
ENSG00000116649	SRM	protein coding	2.02494	1.93877e-09
ENSG00000166133	RPUSD2	protein coding	1.41218	1.93877e-09
ENSG00000183032	SLC25A21	protein coding	3.04801	1.97515e-09
ENSG00000024526	DEPDC1	protein coding	3.86904	1.98393e-09
ENSG00000105173	CCNE1	protein coding	3.03801	1.98456e-09
ENSG00000144713	RPL32	protein coding	1.32966	1.9926e-09
ENSG00000166261	ZNF202	protein coding	1.29789	2.03413e-09
ENSG00000177425	PAWR	protein coding	2.73591	2.04103e-09
ENSG00000175183	CSRP2	protein coding	2.7004	2.0617e-09
ENSG00000146776	ATXN7L1	protein coding	2.35239	2.08958e-09
ENSG00000101442	ACTR5	protein coding	1.07298	2.09437e-09
ENSG00000166012	TAF1D	protein coding	1.57743	2.1101e-09
ENSG00000137992	DBT	protein coding	1.16313	2.13925e-09
ENSG00000181856	SLC2A4	protein coding	3.62211	2.14143e-09
ENSG00000086189	DIMT1	protein coding	1.50082	2.18227e-09
ENSG00000181577	C6orf223	protein coding	8.20036	2.18717e-09
ENSG00000177879	AP3S1	protein coding	1.07173	2.19289e-09
ENSG00000131127	ZNF141	protein coding	1.30909	2.23169e-09
ENSG00000138326	RPS24	protein coding	1.51209	2.23169e-09
ENSG00000142937	RPS8	protein coding	1.33622	2.25286e-09
ENSG00000164818	DNAAF5	protein coding	1.23546	2.2654e-09
ENSG00000169976	SF3B5	protein coding	1.14082	2.26677e-09
ENSG00000069998	HDHD5	protein coding	1.82382	2.27628e-09
ENSG00000137124	ALDH1B1	protein coding	2.27755	2.27716e-09
ENSG00000101187	SLCO4A1	protein coding	3.99154	2.28633e-09
ENSG00000173890	GPR160	protein coding	2.70298	2.30051e-09
ENSG00000182117	NOP10	protein coding	1.23743	2.31525e-09
ENSG00000138376	BARD1	protein coding	2.94111	2.31957e-09
ENSG00000154920	EME1	protein coding	3.2419	2.33886e-09
ENSG00000026950	BTN3A1	protein coding	4.85079	2.34111e-09
ENSG00000185306	C12orf56	protein coding	7.88601	2.34111e-09
ENSG00000155367	PPM1J	protein coding	5.34262	2.34773e-09
ENSG00000070785	EIF2B3	protein coding	1.48016	2.35405e-09
ENSG00000173673	HES3	protein coding	8.97988	2.37725e-09
ENSG00000127423	AUNIP	protein coding	4.5175	2.39884e-09
ENSG00000140534	TICRR	protein coding	4.38486	2.4193e-09
ENSG00000171320	ESCO2	protein coding	3.64503	2.42167e-09
ENSG00000143033	MTF2	protein coding	1.30515	2.42187e-09
ENSG00000100092	SH3BP1	protein coding	2.10431	2.45954e-09
ENSG00000137513	NARS2	protein coding	1.11321	2.46993e-09
ENSG00000113013	HSPA9	protein coding	1.66487	2.49851e-09
ENSG00000110917	MLEC	protein coding	1.4264	2.50753e-09
ENSG00000161888	SPC24	protein coding	3.76718	2.5585e-09
ENSG00000157992	KRTCAP3	protein coding	2.1698	2.56015e-09
ENSG00000156521	TYSND1	protein coding	1.41409	2.59227e-09
ENSG00000104549	SQLE	protein coding	2.57691	2.6049e-09
ENSG00000115827	DCAF17	protein coding	1.15986	2.6287e-09
ENSG00000184575	XPOT	protein coding	1.85321	2.63761e-09
ENSG00000189007	ADAT2	protein coding	1.52786	2.6417e-09
ENSG00000132692	BCAN	protein coding	5.4653	2.6737e-09
ENSG00000136840	ST6GALNAC4	protein coding	2.10741	2.67646e-09
ENSG00000120659	TNFSF11	protein coding	8.58727	2.68227e-09
ENSG00000253485	PCDHGA5	protein coding	5.80727	2.69076e-09
ENSG00000108506	INTS2	protein coding	1.11962	2.70427e-09
ENSG00000111670	GNPTAB	protein coding	1.46689	2.75395e-09
ENSG00000105447	GRWD1	protein coding	1.20123	2.77979e-09
ENSG00000169241	SLC50A1	protein coding	1.09224	2.78337e-09
ENSG00000115540	MOB4	protein coding	1.11262	2.82426e-09
ENSG00000171720	HDAC3	protein coding	1.05172	2.82713e-09
ENSG00000172935	MRGPRF	protein coding	4.95805	2.83229e-09
ENSG00000154310	TNIK	protein coding	3.51736	2.83411e-09
ENSG00000159733	ZFYVE28	protein coding	3.75676	2.83954e-09
ENSG00000187595	ZNF385C	protein coding	3.28796	2.84323e-09
ENSG00000077152	UBE2T	protein coding	2.22412	2.86146e-09
ENSG00000077063	CTTNBP2	protein coding	2.45411	2.89705e-09
ENSG00000164022	AIMP1	protein coding	1.13692	2.93416e-09
ENSG00000118496	FBXO30	protein coding	1.04124	2.94106e-09
ENSG00000249803	AC112178.1	lincRNA	3.43283	2.94493e-09
ENSG00000144741	SLC25A26	protein coding	1.23877	2.96886e-09
ENSG00000101134	DOK5	protein coding	4.77641	2.98063e-09
ENSG00000050344	NFE2L3	protein coding	4.44392	2.98123e-09
ENSG00000124588	NQO2	protein coding	2.8388	2.99532e-09
ENSG00000110063	DCPS	protein coding	1.71227	3.0176e-09
ENSG00000129007	CALML4	protein coding	2.01415	3.02982e-09
ENSG00000162636	FAM102B	protein coding	2.02166	3.05064e-09
ENSG00000111087	GLI1	protein coding	6.58423	3.06814e-09
ENSG00000185033	SEMA4B	protein coding	1.36222	3.12003e-09
ENSG00000158711	ELK4	protein coding	1.3772	3.1368e-09
ENSG00000158859	ADAMTS4	protein coding	6.9621	3.14366e-09
ENSG00000074047	GLI2	protein coding	4.55818	3.14366e-09
ENSG00000140382	HMG20A	protein coding	1.05191	3.146e-09
ENSG00000171794	UTF1	protein coding	7.85098	3.14923e-09
ENSG00000185666	SYN3	protein coding	5.94192	3.23345e-09
ENSG00000101452	DHX35	protein coding	1.11685	3.27083e-09
ENSG00000171865	RNASEH1	protein coding	1.04526	3.28745e-09
ENSG00000083454	P2RX5	protein coding	4.08331	3.29282e-09
ENSG00000112984	KIF20A	protein coding	3.67467	3.34543e-09
ENSG00000171777	RASGRP4	protein coding	8.85447	3.4553e-09
ENSG00000004700	RECQL	protein coding	1.31327	3.46428e-09
ENSG00000122965	RBM19	protein coding	1.10686	3.47061e-09
ENSG00000013306	SLC25A39	protein coding	1.0776	3.48004e-09
ENSG00000196305	IARS	protein coding	1.51579	3.49863e-09
ENSG00000089847	ANKRD24	protein coding	3.70814	3.51301e-09
ENSG00000168490	PHYHIP	protein coding	7.65548	3.53508e-09
ENSG00000213762	ZNF134	protein coding	1.27993	3.55028e-09
ENSG00000085377	PREP	protein coding	1.61941	3.55119e-09
ENSG00000124159	MATN4	protein coding	7.01144	3.576e-09
ENSG00000180822	PSMG4	protein coding	1.88981	3.644e-09
ENSG00000188735	TMEM120B	protein coding	1.1864	3.68119e-09
ENSG00000197385	ZNF860	protein coding	5.77758	3.71068e-09
ENSG00000117139	KDM5B	protein coding	1.38687	3.75285e-09
ENSG00000068489	PRR11	protein coding	3.69098	3.75376e-09
ENSG00000164062	APEH	protein coding	1.12649	3.76395e-09
ENSG00000205744	DENND1C	protein coding	3.89629	3.77111e-09
ENSG00000049540	ELN	protein coding	4.30477	3.84385e-09
ENSG00000125414	MYH2	protein coding	9.97962	3.85564e-09
ENSG00000154174	TOMM70	protein coding	1.07126	3.86166e-09
ENSG00000130558	OLFM1	protein coding	5.83993	3.88863e-09
ENSG00000052749	RRP12	protein coding	1.47052	3.9014e-09
ENSG00000198042	MAK16	protein coding	1.54792	3.92126e-09
ENSG00000227345	PARG	protein coding	1.00773	3.97015e-09
ENSG00000048392	RRM2B	protein coding	2.24012	3.98404e-09
ENSG00000108091	CCDC6	protein coding	1.50165	4.00108e-09
ENSG00000048162	NOP16	protein coding	2.31852	4.03141e-09
ENSG00000112685	EXOC2	protein coding	1.04036	4.0479e-09
ENSG00000178821	TMEM52	protein coding	4.65499	4.09009e-09
ENSG00000262576	PCDHGA4	protein coding	5.02008	4.10321e-09
ENSG00000204084	INPP5B	protein coding	1.06159	4.11843e-09
ENSG00000131351	HAUS8	protein coding	2.09462	4.13664e-09
ENSG00000160818	GPATCH4	protein coding	1.75807	4.19037e-09
ENSG00000112039	FANCE	protein coding	1.47706	4.20177e-09
ENSG00000186193	SAPCD2	protein coding	2.84476	4.20249e-09
ENSG00000145423	SFRP2	protein coding	10.1106	4.23664e-09
ENSG00000250479	CHCHD10	protein coding	1.95406	4.28682e-09
ENSG00000158715	SLC45A3	protein coding	3.59031	4.29391e-09
ENSG00000121897	LIAS	protein coding	1.26502	4.29495e-09
ENSG00000125912	NCLN	protein coding	1.58355	4.29687e-09
ENSG00000004399	PLXND1	protein coding	2.60973	4.29787e-09
ENSG00000149091	DGKZ	protein coding	1.60411	4.32606e-09
ENSG00000095587	TLL2	protein coding	5.39559	4.3904e-09
ENSG00000255192	NANOGP8	protein coding	7.54306	4.43969e-09
ENSG00000197894	ADH5	protein coding	1.21186	4.45871e-09
ENSG00000105248	CCDC94	protein coding	1.0191	4.46395e-09
ENSG00000172269	DPAGT1	protein coding	1.02599	4.48015e-09
ENSG00000181924	COA4	protein coding	1.05517	4.49584e-09
ENSG00000179299	NSUN7	protein coding	1.36336	4.50106e-09
ENSG00000148400	NOTCH1	protein coding	2.86227	4.51399e-09
ENSG00000176124	DLEU1	protein coding	2.17308	4.51399e-09
ENSG00000123505	AMD1	protein coding	1.9006	4.5367e-09
ENSG00000132541	RIDA	protein coding	1.71628	4.563e-09
ENSG00000160471	COX6B2	protein coding	6.07905	4.563e-09
ENSG00000103253	HAGHL	protein coding	3.87649	4.5866e-09
ENSG00000103145	HCFC1R1	protein coding	2.0764	4.61788e-09
ENSG00000259203	AC016044.1	lincRNA	8.29692	4.62511e-09
ENSG00000141076	UTP4	protein coding	1.19349	4.62533e-09
ENSG00000004779	NDUFAB1	protein coding	1.14653	4.64065e-09
ENSG00000109475	RPL34	protein coding	1.2393	4.65149e-09
ENSG00000187735	TCEA1	protein coding	1.11221	4.67109e-09
ENSG00000143374	TARS2	protein coding	1.04662	4.68533e-09
ENSG00000124614	RPS10	protein coding	1.42723	4.69097e-09
ENSG00000110700	RPS13	protein coding	1.20967	4.70514e-09
ENSG00000148841	ITPRIP	protein coding	2.57736	4.70634e-09
ENSG00000214063	TSPAN4	protein coding	1.77941	4.7131e-09
ENSG00000244005	NFS1	protein coding	1.70288	4.73143e-09
ENSG00000234608	MAPKAPK5-AS1	lincRNA	1.7242	4.83088e-09
ENSG00000161940	BCL6B	protein coding	9.48805	4.83223e-09
ENSG00000100625	SIX4	protein coding	4.05554	4.89423e-09
ENSG00000164338	UTP15	protein coding	1.24532	4.97347e-09
ENSG00000230623	AC104461.1	lincRNA	7.20642	4.98792e-09
ENSG00000166478	ZNF143	protein coding	1.07598	5.01358e-09
ENSG00000151835	SACS	protein coding	1.8157	5.01841e-09
ENSG00000101654	RNMT	protein coding	1.25081	5.03924e-09
ENSG00000142698	C1orf94	protein coding	8.11775	5.09325e-09
ENSG00000204922	UQCC3	protein coding	1.56836	5.09691e-09
ENSG00000117245	KIF17	protein coding	3.61354	5.17872e-09
ENSG00000116898	MRPS15	protein coding	1.01821	5.22142e-09
ENSG00000261069	AC124312.3	lincRNA	1.57078	5.22525e-09
ENSG00000225697	SLC26A6	protein coding	1.91555	5.24168e-09
ENSG00000105186	ANKRD27	protein coding	2.26794	5.28261e-09
ENSG00000144848	ATG3	protein coding	1.01277	5.31673e-09
ENSG00000164086	DUSP7	protein coding	1.52959	5.32907e-09
ENSG00000135778	NTPCR	protein coding	1.33459	5.34438e-09
ENSG00000171861	MRM3	protein coding	1.58137	5.34438e-09
ENSG00000165061	ZMAT4	protein coding	3.79563	5.42467e-09
ENSG00000163032	VSNL1	protein coding	8.52529	5.42467e-09
ENSG00000102802	MEDAG	protein coding	7.52015	5.52671e-09
ENSG00000128052	KDR	protein coding	7.07376	5.5299e-09
ENSG00000186340	THBS2	protein coding	9.96753	5.53673e-09
ENSG00000197756	RPL37A	protein coding	1.07124	5.54526e-09
ENSG00000143256	PFDN2	protein coding	1.03153	5.62948e-09
ENSG00000121297	TSHZ3	protein coding	7.01631	5.62958e-09
ENSG00000134207	SYT6	protein coding	5.45527	5.7177e-09
ENSG00000163378	EOGT	protein coding	2.021	5.82313e-09
ENSG00000090006	LTBP4	protein coding	2.94111	5.91273e-09
ENSG00000188060	RAB42	protein coding	5.18574	5.93108e-09
ENSG00000146215	CRIP3	protein coding	5.68584	5.97216e-09
ENSG00000188647	PTAR1	protein coding	1.21908	5.97624e-09
ENSG00000197462	AC003975.1	lincRNA	8.84641	6.18255e-09
ENSG00000154040	CABYR	protein coding	2.83457	6.22036e-09
ENSG00000141736	ERBB2	protein coding	2.89887	6.25523e-09
ENSG00000142168	SOD1	protein coding	1.04081	6.28706e-09
ENSG00000120727	PAIP2	protein coding	1.07034	6.3019e-09
ENSG00000204264	PSMB8	protein coding	7.88828	6.38783e-09
ENSG00000126602	TRAP1	protein coding	1.2337	6.41129e-09
ENSG00000167513	CDT1	protein coding	4.15122	6.42782e-09
ENSG00000117407	ARTN	protein coding	5.12711	6.48854e-09
ENSG00000102967	DHODH	protein coding	1.8073	6.4918e-09
ENSG00000100385	IL2RB	protein coding	5.64529	6.50714e-09
ENSG00000127948	POR	protein coding	1.16612	6.58792e-09
ENSG00000184220	CMSS1	protein coding	2.222	6.60747e-09
ENSG00000136628	EPRS	protein coding	1.25378	6.61319e-09
ENSG00000214114	MYCBP	protein coding	2.01872	6.65556e-09
ENSG00000056050	HPF1	protein coding	1.16505	6.68358e-09
ENSG00000015479	MATR3	protein coding	1.09788	6.71015e-09
ENSG00000164494	PDSS2	protein coding	1.35643	6.71352e-09
ENSG00000198963	RORB	protein coding	7.70026	6.71923e-09
ENSG00000065534	MYLK	protein coding	4.71371	6.7441e-09
ENSG00000172172	MRPL13	protein coding	1.07213	6.91407e-09
ENSG00000136110	CNMD	protein coding	8.79807	6.95671e-09
ENSG00000198901	PRC1	protein coding	2.83958	7.06124e-09
ENSG00000213465	ARL2	protein coding	1.27092	7.15324e-09
ENSG00000121931	LRIF1	protein coding	1.04331	7.26693e-09
ENSG00000172380	GNG12	protein coding	2.28072	7.29641e-09
ENSG00000134001	EIF2S1	protein coding	1.11659	7.41184e-09
ENSG00000113248	PCDHB15	protein coding	2.47726	7.42614e-09
ENSG00000197696	NMB	protein coding	2.44687	7.46403e-09
ENSG00000065328	MCM10	protein coding	3.74861	7.51874e-09
ENSG00000112972	HMGCS1	protein coding	3.20782	7.52204e-09
ENSG00000128245	YWHAH	protein coding	1.49129	7.56223e-09
ENSG00000196550	FAM72A	protein coding	5.18059	7.6953e-09
ENSG00000111196	MAGOHB	protein coding	1.32396	7.8037e-09
ENSG00000181773	GPR3	protein coding	3.89492	7.83015e-09
ENSG00000250994	AC005355.1	lincRNA	7.58967	7.87692e-09
ENSG00000168495	POLR3D	protein coding	1.0112	8.05007e-09
ENSG00000120756	PLS1	protein coding	1.80707	8.06978e-09
ENSG00000169020	ATP5I	protein coding	1.20591	8.07413e-09
ENSG00000145494	NDUFS6	protein coding	1.26473	8.09451e-09
ENSG00000043143	JADE2	protein coding	4.99795	8.15416e-09
ENSG00000119812	FAM98A	protein coding	2.03207	8.27666e-09
ENSG00000154328	NEIL2	protein coding	1.601	8.3336e-09
ENSG00000160813	PPP1R35	protein coding	1.6314	8.36795e-09
ENSG00000101040	ZMYND8	protein coding	1.65007	8.43439e-09
ENSG00000168268	NT5DC2	protein coding	1.68298	8.54976e-09
ENSG00000111846	GCNT2	protein coding	2.94664	8.59858e-09
ENSG00000266970	AC061992.1	lincRNA	6.00284	8.64712e-09
ENSG00000203279	AL590705.1	lincRNA	2.20468	8.68837e-09
ENSG00000156482	RPL30	protein coding	1.19778	8.72379e-09
ENSG00000225921	NOL7	protein coding	1.19565	8.88754e-09
ENSG00000051180	RAD51	protein coding	3.51466	8.90832e-09
ENSG00000155508	CNOT8	protein coding	1.06474	8.9257e-09
ENSG00000139921	TMX1	protein coding	1.24027	8.94583e-09
ENSG00000236094	LINC00545	lincRNA	9.25212	8.98969e-09
ENSG00000151364	KCTD14	protein coding	3.1356	9.01763e-09
ENSG00000109534	GAR1	protein coding	1.57024	9.15141e-09
ENSG00000132297	HHLA1	protein coding	9.77209	9.15628e-09
ENSG00000180834	MAP6D1	protein coding	1.74842	9.24917e-09
ENSG00000145414	NAF1	protein coding	1.51798	9.28709e-09
ENSG00000189159	JPT1	protein coding	1.42036	9.29036e-09
ENSG00000084444	FAM234B	protein coding	1.69055	9.32823e-09
ENSG00000104635	SLC39A14	protein coding	1.85905	9.39944e-09
ENSG00000155886	SLC24A2	protein coding	5.55047	9.4704e-09
ENSG00000179331	RAB39A	protein coding	3.36828	9.62894e-09
ENSG00000059573	ALDH18A1	protein coding	1.12903	9.65093e-09
ENSG00000213516	RBMXL1	protein coding	1.5347	9.79903e-09
ENSG00000166501	PRKCB	protein coding	5.8531	9.82199e-09
ENSG00000273117	AC144652.1	lincRNA	3.61105	9.86945e-09
ENSG00000168286	THAP11	protein coding	1.08028	1.00215e-08
ENSG00000183150	GPR19	protein coding	4.58678	1.00607e-08
ENSG00000141580	WDR45B	protein coding	1.01003	1.00657e-08
ENSG00000143742	SRP9	protein coding	1.00047	1.01366e-08
ENSG00000075391	RASAL2	protein coding	1.49754	1.01567e-08
ENSG00000162039	MEIOB	protein coding	9.27239	1.05187e-08
ENSG00000169129	AFAP1L2	protein coding	4.78147	1.06901e-08
ENSG00000159753	CARMIL2	protein coding	1.84754	1.0831e-08
ENSG00000179059	ZFP42	protein coding	4.22794	1.08367e-08
ENSG00000172336	POP7	protein coding	1.51901	1.10041e-08
ENSG00000163958	ZDHHC19	protein coding	6.79826	1.10246e-08
ENSG00000165264	NDUFB6	protein coding	1.0978	1.10646e-08
ENSG00000091542	ALKBH5	protein coding	1.24083	1.11147e-08
ENSG00000138032	PPM1B	protein coding	1.25095	1.11205e-08
ENSG00000130299	GTPBP3	protein coding	1.06932	1.11456e-08
ENSG00000197948	FCHSD1	protein coding	1.69725	1.11838e-08
ENSG00000084092	NOA1	protein coding	1.24243	1.1406e-08
ENSG00000198298	ZNF485	protein coding	1.73151	1.14145e-08
ENSG00000100206	DMC1	protein coding	4.41401	1.1427e-08
ENSG00000167900	TK1	protein coding	3.57467	1.1427e-08
ENSG00000141985	SH3GL1	protein coding	1.23114	1.14369e-08
ENSG00000247077	PGAM5	protein coding	1.08168	1.1442e-08
ENSG00000165502	RPL36AL	protein coding	1.11679	1.14438e-08
ENSG00000159228	CBR1	protein coding	3.39032	1.14628e-08
ENSG00000261175	LINC02188	lincRNA	7.42378	1.15304e-08
ENSG00000162390	ACOT11	protein coding	2.44796	1.15337e-08
ENSG00000095383	TBC1D2	protein coding	2.86061	1.15428e-08
ENSG00000110200	ANAPC15	protein coding	1.28659	1.15825e-08
ENSG00000092421	SEMA6A	protein coding	3.56686	1.16095e-08
ENSG00000187118	CMC1	protein coding	1.37881	1.16702e-08
ENSG00000162613	FUBP1	protein coding	1.05809	1.16757e-08
ENSG00000127564	PKMYT1	protein coding	3.08109	1.19347e-08
ENSG00000147586	MRPS28	protein coding	1.0217	1.19547e-08
ENSG00000169139	UBE2V2	protein coding	1.0166	1.21555e-08
ENSG00000272711	AC019069.1	lincRNA	3.70922	1.21828e-08
ENSG00000137225	CAPN11	protein coding	6.65352	1.23021e-08
ENSG00000132361	CLUH	protein coding	1.49958	1.23026e-08
ENSG00000153767	GTF2E1	protein coding	1.78121	1.25358e-08
ENSG00000106991	ENG	protein coding	4.75466	1.26371e-08
ENSG00000023892	DEF6	protein coding	2.65858	1.27575e-08
ENSG00000234261	AL138720.1	lincRNA	8.43797	1.27952e-08
ENSG00000206053	JPT2	protein coding	1.09921	1.28491e-08
ENSG00000108798	ABI3	protein coding	7.9204	1.29828e-08
ENSG00000133028	SCO1	protein coding	1.4099	1.3133e-08
ENSG00000167191	GPRC5B	protein coding	2.63209	1.3144e-08
ENSG00000115163	CENPA	protein coding	3.50391	1.32038e-08
ENSG00000171097	KYAT1	protein coding	1.92853	1.33488e-08
ENSG00000141314	RHBDL3	protein coding	4.56691	1.34268e-08
ENSG00000018699	TTC27	protein coding	1.81993	1.34268e-08
ENSG00000197134	ZNF257	protein coding	3.3082	1.35082e-08
ENSG00000179115	FARSA	protein coding	1.00101	1.35184e-08
ENSG00000188816	HMX2	protein coding	8.52853	1.3709e-08
ENSG00000204370	SDHD	protein coding	1.33886	1.371e-08
ENSG00000143942	CHAC2	protein coding	3.02785	1.39258e-08
ENSG00000185338	SOCS1	protein coding	4.43814	1.39329e-08
ENSG00000141499	WRAP53	protein coding	1.35013	1.39359e-08
ENSG00000253731	PCDHGA6	protein coding	4.25378	1.41901e-08
ENSG00000171204	TMEM126B	protein coding	1.04317	1.41905e-08
ENSG00000160321	ZNF208	protein coding	2.04871	1.41925e-08
ENSG00000257151	PWAR6	lincRNA	2.24545	1.43287e-08
ENSG00000035403	VCL	protein coding	2.6961	1.4412e-08
ENSG00000148229	POLE3	protein coding	1.11928	1.44881e-08
ENSG00000100078	PLA2G3	protein coding	6.32348	1.4514e-08
ENSG00000092929	UNC13D	protein coding	2.10877	1.45345e-08
ENSG00000174721	FGFBP3	protein coding	5.88754	1.45528e-08
ENSG00000075043	KCNQ2	protein coding	1.90944	1.45658e-08
ENSG00000227838	AL121885.2	lincRNA	9.85138	1.45994e-08
ENSG00000171649	ZIK1	protein coding	1.95999	1.49141e-08
ENSG00000132330	SCLY	protein coding	1.75544	1.50232e-08
ENSG00000130312	MRPL34	protein coding	1.73788	1.52222e-08
ENSG00000104897	SF3A2	protein coding	1.25957	1.52611e-08
ENSG00000197568	HHLA3	protein coding	2.09688	1.53276e-08
ENSG00000108771	DHX58	protein coding	4.32778	1.53408e-08
ENSG00000083635	NUFIP1	protein coding	1.47753	1.54808e-08
ENSG00000114646	CSPG5	protein coding	3.97494	1.55799e-08
ENSG00000139364	TMEM132B	protein coding	7.97387	1.56516e-08
ENSG00000186047	DLEU7	protein coding	6.9233	1.5661e-08
ENSG00000109861	CTSC	protein coding	3.94237	1.5724e-08
ENSG00000034152	MAP2K3	protein coding	1.28776	1.57277e-08
ENSG00000078687	TNRC6C	protein coding	1.6149	1.57363e-08
ENSG00000084453	SLCO1A2	protein coding	3.76708	1.57661e-08
ENSG00000256742	AC145422.1	lincRNA	2.76735	1.58074e-08
ENSG00000139835	GRTP1	protein coding	3.57	1.58115e-08
ENSG00000167264	DUS2	protein coding	1.15014	1.59755e-08
ENSG00000084636	COL16A1	protein coding	4.80284	1.59891e-08
ENSG00000066651	TRMT11	protein coding	1.03663	1.61344e-08
ENSG00000164182	NDUFAF2	protein coding	2.10609	1.61769e-08
ENSG00000022567	SLC45A4	protein coding	1.16168	1.62697e-08
ENSG00000137807	KIF23	protein coding	3.58072	1.63812e-08
ENSG00000204352	C9orf129	protein coding	8.94161	1.67304e-08
ENSG00000105220	GPI	protein coding	1.96099	1.67557e-08
ENSG00000141968	VAV1	protein coding	8.52281	1.67984e-08
ENSG00000125821	DTD1	protein coding	1.40749	1.71657e-08
ENSG00000048545	GUCA1A	protein coding	4.42046	1.7181e-08
ENSG00000141401	IMPA2	protein coding	1.75094	1.72027e-08
ENSG00000129696	TTI2	protein coding	1.0861	1.73126e-08
ENSG00000156928	MALSU1	protein coding	1.21048	1.7317e-08
ENSG00000143858	SYT2	protein coding	5.81341	1.73202e-08
ENSG00000178445	GLDC	protein coding	4.36417	1.7361e-08
ENSG00000188501	LCTL	protein coding	6.08274	1.73896e-08
ENSG00000258609	LINC-ROR	lincRNA	9.12279	1.80148e-08
ENSG00000101194	SLC17A9	protein coding	3.88055	1.80387e-08
ENSG00000157110	RBPMS	protein coding	3.65405	1.8547e-08
ENSG00000160256	FAM207A	protein coding	1.32414	1.87041e-08
ENSG00000138646	HERC5	protein coding	2.44824	1.87824e-08
ENSG00000160957	RECQL4	protein coding	2.75144	1.88093e-08
ENSG00000262209	PCDHGB3	protein coding	5.61921	1.88147e-08
ENSG00000033867	SLC4A7	protein coding	1.48082	1.88274e-08
ENSG00000141682	PMAIP1	protein coding	3.98962	1.8935e-08
ENSG00000103490	PYCARD	protein coding	3.69118	1.90064e-08
ENSG00000118418	HMGN3	protein coding	1.08474	1.90857e-08
ENSG00000171126	KCNG3	protein coding	5.25103	1.91514e-08
ENSG00000134684	YARS	protein coding	2.20477	1.91514e-08
ENSG00000181350	LRRC75A	protein coding	3.51045	1.91991e-08
ENSG00000129317	PUS7L	protein coding	1.09632	1.92665e-08
ENSG00000172062	SMN1	protein coding	1.23915	1.93103e-08
ENSG00000124019	FAM124B	protein coding	8.0312	1.93585e-08
ENSG00000105364	MRPL4	protein coding	1.15239	1.93585e-08
ENSG00000120837	NFYB	protein coding	1.29309	1.94765e-08
ENSG00000102879	CORO1A	protein coding	4.84261	1.95074e-08
ENSG00000122550	KLHL7	protein coding	1.06167	1.95529e-08
ENSG00000087299	L2HGDH	protein coding	1.5063	1.97186e-08
ENSG00000169519	METTL15	protein coding	1.00195	1.99518e-08
ENSG00000004455	AK2	protein coding	1.11086	2.00126e-08
ENSG00000132026	RTBDN	protein coding	6.64213	2.01981e-08
ENSG00000227057	WDR46	protein coding	1.14081	2.03505e-08
ENSG00000130332	LSM7	protein coding	1.24782	2.05682e-08
ENSG00000166902	MRPL16	protein coding	1.91135	2.06004e-08
ENSG00000221968	FADS3	protein coding	1.54362	2.06978e-08
ENSG00000090273	NUDC	protein coding	1.01129	2.07263e-08
ENSG00000099958	DERL3	protein coding	3.74591	2.09278e-08
ENSG00000167895	TMC8	protein coding	4.71024	2.10845e-08
ENSG00000130813	C19orf66	protein coding	3.74809	2.11193e-08
ENSG00000156469	MTERF3	protein coding	1.28866	2.13793e-08
ENSG00000144736	SHQ1	protein coding	1.33875	2.14667e-08
ENSG00000162385	MAGOH	protein coding	1.19637	2.15205e-08
ENSG00000011258	MBTD1	protein coding	1.18319	2.16687e-08
ENSG00000122574	WIPF3	protein coding	2.04194	2.17508e-08
ENSG00000148484	RSU1	protein coding	1.40943	2.18483e-08
ENSG00000173809	TDRD12	protein coding	4.31161	2.19111e-08
ENSG00000185989	RASA3	protein coding	2.71141	2.19146e-08
ENSG00000233276	GPX1	protein coding	1.35405	2.2227e-08
ENSG00000184344	GDF3	protein coding	11.0664	2.22668e-08
ENSG00000242715	CCDC169	protein coding	2.69031	2.26715e-08
ENSG00000114942	EEF1B2	protein coding	1.12059	2.27945e-08
ENSG00000102755	FLT1	protein coding	7.23302	2.31768e-08
ENSG00000105737	GRIK5	protein coding	3.07543	2.32241e-08
ENSG00000146530	VWDE	protein coding	3.41443	2.33236e-08
ENSG00000116251	RPL22	protein coding	1.15977	2.34723e-08
ENSG00000074660	SCARF1	protein coding	3.91326	2.35449e-08
ENSG00000100285	NEFH	protein coding	1.60789	2.3655e-08
ENSG00000255135	AP002360.2	lincRNA	2.0077	2.37107e-08
ENSG00000166619	BLCAP	protein coding	1.07049	2.37861e-08
ENSG00000053372	MRTO4	protein coding	1.22253	2.3845e-08
ENSG00000176209	SMIM19	protein coding	1.19263	2.38819e-08
ENSG00000137460	FHDC1	protein coding	2.53553	2.40054e-08
ENSG00000196628	TCF4	protein coding	1.81901	2.45043e-08
ENSG00000005513	SOX8	protein coding	4.40798	2.46935e-08
ENSG00000105376	ICAM5	protein coding	8.62767	2.50309e-08
ENSG00000183258	DDX41	protein coding	1.0281	2.50815e-08
ENSG00000164056	SPRY1	protein coding	4.29899	2.50821e-08
ENSG00000136444	RSAD1	protein coding	1.08297	2.51253e-08
ENSG00000083807	SLC27A5	protein coding	2.42004	2.5408e-08
ENSG00000122026	RPL21	protein coding	1.16938	2.55561e-08
ENSG00000160326	SLC2A6	protein coding	3.43287	2.62137e-08
ENSG00000136933	RABEPK	protein coding	1.62976	2.62833e-08
ENSG00000204252	HLA-DOA	protein coding	4.62862	2.63216e-08
ENSG00000109832	DDX25	protein coding	2.88335	2.64315e-08
ENSG00000135549	PKIB	protein coding	1.93521	2.64971e-08
ENSG00000117479	SLC19A2	protein coding	1.23028	2.66916e-08
ENSG00000257135	AC007249.2	lincRNA	2.57245	2.6832e-08
ENSG00000105088	OLFM2	protein coding	1.71383	2.68533e-08
ENSG00000123095	BHLHE41	protein coding	6.25409	2.70774e-08
ENSG00000171421	MRPL36	protein coding	1.08146	2.71856e-08
ENSG00000259330	INAFM2	protein coding	2.48511	2.72897e-08
ENSG00000078295	ADCY2	protein coding	4.06298	2.72996e-08
ENSG00000153446	C16orf89	protein coding	6.64787	2.73394e-08
ENSG00000229546	LINC00428	lincRNA	7.94108	2.76622e-08
ENSG00000269416	LINC01224	lincRNA	4.10573	2.77162e-08
ENSG00000128487	SPECC1	protein coding	1.68836	2.80203e-08
ENSG00000127561	SYNGR3	protein coding	2.28353	2.8239e-08
ENSG00000163626	COX18	protein coding	1.06472	2.85159e-08
ENSG00000109736	MFSD10	protein coding	1.0304	2.87418e-08
ENSG00000198331	HYLS1	protein coding	1.52661	2.88496e-08
ENSG00000168071	CCDC88B	protein coding	3.21969	2.88496e-08
ENSG00000142632	ARHGEF19	protein coding	3.24559	2.90876e-08
ENSG00000006047	YBX2	protein coding	3.7963	2.92264e-08
ENSG00000236673	AL117378.1	lincRNA	12.0466	2.94502e-08
ENSG00000185947	ZNF267	protein coding	1.18595	2.94603e-08
ENSG00000140600	SH3GL3	protein coding	3.35269	2.97489e-08
ENSG00000170891	CYTL1	protein coding	5.96142	2.9847e-08
ENSG00000128626	MRPS12	protein coding	1.61296	3.00254e-08
ENSG00000179841	AKAP5	protein coding	2.32669	3.01496e-08
ENSG00000178741	COX5A	protein coding	1.1102	3.01893e-08
ENSG00000182979	MTA1	protein coding	1.0601	3.02198e-08
ENSG00000124493	GRM4	protein coding	6.2558	3.05987e-08
ENSG00000078043	PIAS2	protein coding	1.60138	3.08738e-08
ENSG00000145375	SPATA5	protein coding	1.44639	3.11215e-08
ENSG00000160117	ANKLE1	protein coding	2.98943	3.14678e-08
ENSG00000101292	PROKR2	protein coding	7.61631	3.19694e-08
ENSG00000117448	AKR1A1	protein coding	1.22139	3.20338e-08
ENSG00000008394	MGST1	protein coding	4.09308	3.20615e-08
ENSG00000056972	TRAF3IP2	protein coding	2.03635	3.25458e-08
ENSG00000170522	ELOVL6	protein coding	2.77119	3.25875e-08
ENSG00000148840	PPRC1	protein coding	1.35229	3.26126e-08
ENSG00000186812	ZNF397	protein coding	1.30034	3.26126e-08
ENSG00000161652	IZUMO2	protein coding	6.16808	3.26646e-08
ENSG00000238142	BX284668.5	lincRNA	3.13215	3.29695e-08
ENSG00000196437	ZNF569	protein coding	1.16671	3.33325e-08
ENSG00000007312	CD79B	protein coding	7.49035	3.35079e-08
ENSG00000174177	CTU2	protein coding	1.55651	3.35999e-08
ENSG00000145990	GFOD1	protein coding	4.50488	3.36761e-08
ENSG00000185298	CCDC137	protein coding	1.13559	3.38678e-08
ENSG00000133119	RFC3	protein coding	2.26992	3.40177e-08
ENSG00000093009	CDC45	protein coding	2.92743	3.41732e-08
ENSG00000251611	AC079795.1	lincRNA	3.05811	3.4537e-08
ENSG00000155090	KLF10	protein coding	3.50382	3.46208e-08
ENSG00000151014	NOCT	protein coding	3.21167	3.50404e-08
ENSG00000136813	KIAA0368	protein coding	2.01118	3.50562e-08
ENSG00000163661	PTX3	protein coding	3.82882	3.50968e-08
ENSG00000103404	USP31	protein coding	1.23494	3.51791e-08
ENSG00000109084	TMEM97	protein coding	1.67805	3.53977e-08
ENSG00000198483	ANKRD35	protein coding	3.92485	3.54656e-08
ENSG00000120051	CFAP58	protein coding	4.05801	3.54782e-08
ENSG00000130164	LDLR	protein coding	3.49638	3.61292e-08
ENSG00000133627	ACTR3B	protein coding	1.18091	3.61893e-08
ENSG00000129235	TXNDC17	protein coding	1.11759	3.61925e-08
ENSG00000144199	FAHD2B	protein coding	1.96661	3.6326e-08
ENSG00000164305	CASP3	protein coding	1.17053	3.63686e-08
ENSG00000118971	CCND2	protein coding	3.33913	3.68801e-08
ENSG00000111962	UST	protein coding	4.42463	3.6916e-08
ENSG00000185811	IKZF1	protein coding	3.87856	3.70384e-08
ENSG00000169499	PLEKHA2	protein coding	4.18158	3.70594e-08
ENSG00000169299	PGM2	protein coding	1.79188	3.77895e-08
ENSG00000147955	SIGMAR1	protein coding	1.59045	3.77993e-08
ENSG00000145777	TSLP	protein coding	3.93146	3.78756e-08
ENSG00000117394	SLC2A1	protein coding	3.30869	3.80077e-08
ENSG00000114450	GNB4	protein coding	4.03745	3.80871e-08
ENSG00000213889	PPM1N	protein coding	4.77702	3.8091e-08
ENSG00000123545	NDUFAF4	protein coding	1.28642	3.83955e-08
ENSG00000123104	ITPR2	protein coding	3.62362	3.86858e-08
ENSG00000171970	ZNF57	protein coding	2.7664	3.89069e-08
ENSG00000175931	UBE2O	protein coding	1.06188	3.89076e-08
ENSG00000137364	TPMT	protein coding	1.45684	3.90551e-08
ENSG00000183742	MACC1	protein coding	5.71618	3.92314e-08
ENSG00000126249	PDCD2L	protein coding	1.41011	3.94935e-08
ENSG00000169760	NLGN1	protein coding	3.92648	3.95277e-08
ENSG00000134873	CLDN10	protein coding	6.04925	4.03477e-08
ENSG00000267100	ILF3-AS1	lincRNA	1.51898	4.04724e-08
ENSG00000034693	PEX3	protein coding	1.27101	4.06289e-08
ENSG00000183117	CSMD1	protein coding	8.04613	4.07854e-08
ENSG00000128274	A4GALT	protein coding	3.83768	4.09272e-08
ENSG00000169710	FASN	protein coding	2.32268	4.12826e-08
ENSG00000101000	PROCR	protein coding	3.80316	4.13517e-08
ENSG00000111145	ELK3	protein coding	1.97553	4.24022e-08
ENSG00000249550	LINC01234	lincRNA	6.79758	4.30453e-08
ENSG00000136160	EDNRB	protein coding	8.16244	4.32978e-08
ENSG00000125878	TCF15	protein coding	8.7537	4.33228e-08
ENSG00000198598	MMP17	protein coding	5.3229	4.38736e-08
ENSG00000099194	SCD	protein coding	1.82941	4.43636e-08
ENSG00000160752	FDPS	protein coding	2.09807	4.46325e-08
ENSG00000125629	INSIG2	protein coding	2.05733	4.46953e-08
ENSG00000180739	S1PR5	protein coding	8.32563	4.48482e-08
ENSG00000108387	38231	protein coding	4.75061	4.50345e-08
ENSG00000072071	ADGRL1	protein coding	1.92133	4.58172e-08
ENSG00000181007	ZFP82	protein coding	1.48758	4.68552e-08
ENSG00000124507	PACSIN1	protein coding	3.71441	4.7051e-08
ENSG00000204882	GPR20	protein coding	5.62267	4.72076e-08
ENSG00000126803	HSPA2	protein coding	5.0857	4.72135e-08
ENSG00000198576	ARC	protein coding	7.46844	4.74215e-08
ENSG00000247596	TWF2	protein coding	1.34066	4.75113e-08
ENSG00000169783	LINGO1	protein coding	3.7383	4.78058e-08
ENSG00000174950	CD164L2	protein coding	5.74816	4.78832e-08
ENSG00000198832	SELENOM	protein coding	3.78588	4.7988e-08
ENSG00000242375	AL590705.3	lincRNA	3.0752	4.84103e-08
ENSG00000185201	IFITM2	protein coding	5.66238	4.89472e-08
ENSG00000203635	AC144450.1	lincRNA	6.00078	4.89901e-08
ENSG00000018625	ATP1A2	protein coding	7.879	4.91053e-08
ENSG00000162344	FGF19	protein coding	7.46587	4.91192e-08
ENSG00000109674	NEIL3	protein coding	3.50973	4.91459e-08
ENSG00000111252	SH2B3	protein coding	3.85424	5.01818e-08
ENSG00000077522	ACTN2	protein coding	4.49825	5.08698e-08
ENSG00000133789	SWAP70	protein coding	1.62281	5.09725e-08
ENSG00000114805	PLCH1	protein coding	2.2714	5.12739e-08
ENSG00000172687	ZNF738	protein coding	1.73584	5.12783e-08
ENSG00000124134	KCNS1	protein coding	6.38717	5.14993e-08
ENSG00000048828	FAM120A	protein coding	1.02352	5.16313e-08
ENSG00000126458	RRAS	protein coding	5.93917	5.22051e-08
ENSG00000042753	AP2S1	protein coding	1.17921	5.24956e-08
ENSG00000084628	NKAIN1	protein coding	2.81163	5.27398e-08
ENSG00000184898	RBM43	protein coding	1.76196	5.37827e-08
ENSG00000168569	TMEM223	protein coding	1.26964	5.38512e-08
ENSG00000133019	CHRM3	protein coding	4.21487	5.4298e-08
ENSG00000104369	JPH1	protein coding	3.08622	5.45653e-08
ENSG00000266402	SNHG25	lincRNA	3.39975	5.45664e-08
ENSG00000132603	NIP7	protein coding	1.12194	5.46604e-08
ENSG00000170160	CCDC144A	protein coding	3.31209	5.502e-08
ENSG00000169871	TRIM56	protein coding	1.27289	5.52229e-08
ENSG00000268658	LINC00664	lincRNA	5.29413	5.53569e-08
ENSG00000138623	SEMA7A	protein coding	3.31646	5.59074e-08
ENSG00000132781	MUTYH	protein coding	1.58135	5.61038e-08
ENSG00000039987	BEST2	protein coding	8.08904	5.62049e-08
ENSG00000144285	SCN1A	protein coding	9.17332	5.63278e-08
ENSG00000183527	PSMG1	protein coding	1.31138	5.66624e-08
ENSG00000117676	RPS6KA1	protein coding	1.22821	5.6992e-08
ENSG00000151498	ACAD8	protein coding	1.15394	5.90296e-08
ENSG00000162396	PARS2	protein coding	1.21129	5.93099e-08
ENSG00000000938	FGR	protein coding	6.01186	5.97272e-08
ENSG00000065882	TBC1D1	protein coding	1.12912	6.1345e-08
ENSG00000075142	SRI	protein coding	1.1847	6.19901e-08
ENSG00000267055	AC007001.1	lincRNA	8.04637	6.20153e-08
ENSG00000175229	GAL3ST3	protein coding	2.42356	6.20728e-08
ENSG00000128694	OSGEPL1	protein coding	1.34251	6.27143e-08
ENSG00000164051	CCDC51	protein coding	1.07039	6.27652e-08
ENSG00000134508	CABLES1	protein coding	2.19387	6.30799e-08
ENSG00000100364	KIAA0930	protein coding	1.03776	6.33393e-08
ENSG00000037280	FLT4	protein coding	5.07222	6.49356e-08
ENSG00000183688	RFLNB	protein coding	3.48815	6.68295e-08
ENSG00000118242	MREG	protein coding	1.3803	6.74699e-08
ENSG00000118894	EEF2KMT	protein coding	1.96682	6.88627e-08
ENSG00000144120	TMEM177	protein coding	1.13742	6.98191e-08
ENSG00000244342	LINC00698	lincRNA	9.53307	6.99183e-08
ENSG00000123983	ACSL3	protein coding	2.14771	7.07791e-08
ENSG00000165905	LARGE2	protein coding	2.41968	7.11389e-08
ENSG00000125246	CLYBL	protein coding	2.26125	7.13395e-08
ENSG00000186806	VSIG10L	protein coding	1.90372	7.32484e-08
ENSG00000112218	GPR63	protein coding	2.12661	7.32615e-08
ENSG00000181790	ADGRB1	protein coding	3.44764	7.33991e-08
ENSG00000205334	LINC01460	lincRNA	5.4644	7.36723e-08
ENSG00000165434	PGM2L1	protein coding	1.67686	7.39677e-08
ENSG00000112041	TULP1	protein coding	7.98628	7.49901e-08
ENSG00000261787	TCF24	protein coding	6.98629	7.52601e-08
ENSG00000074410	CA12	protein coding	4.92553	7.54392e-08
ENSG00000104518	GSDMD	protein coding	2.0047	7.62119e-08
ENSG00000075336	TIMM21	protein coding	1.00456	7.67254e-08
ENSG00000171681	ATF7IP	protein coding	1.19032	7.71973e-08
ENSG00000184967	NOC4L	protein coding	1.02605	7.88259e-08
ENSG00000256463	SALL3	protein coding	5.31272	8.08883e-08
ENSG00000133275	CSNK1G2	protein coding	1.13908	8.09944e-08
ENSG00000119929	CUTC	protein coding	1.29941	8.11187e-08
ENSG00000090861	AARS	protein coding	1.61051	8.14543e-08
ENSG00000160688	FLAD1	protein coding	1.10061	8.16393e-08
ENSG00000103995	CEP152	protein coding	2.82941	8.20869e-08
ENSG00000130159	ECSIT	protein coding	1.01696	8.25312e-08
ENSG00000145703	IQGAP2	protein coding	3.95896	8.29017e-08
ENSG00000090061	CCNK	protein coding	1.01162	8.30884e-08
ENSG00000113407	TARS	protein coding	1.76229	8.35759e-08
ENSG00000157554	ERG	protein coding	7.23797	8.42991e-08
ENSG00000139190	VAMP1	protein coding	2.13114	8.44591e-08
ENSG00000065154	OAT	protein coding	1.34257	8.67139e-08
ENSG00000141753	IGFBP4	protein coding	4.73614	8.81432e-08
ENSG00000183579	ZNRF3	protein coding	1.38596	8.82576e-08
ENSG00000104804	TULP2	protein coding	3.56971	8.94958e-08
ENSG00000172586	CHCHD1	protein coding	1.00821	9.17365e-08
ENSG00000168234	TTC39C	protein coding	2.99741	9.22135e-08
ENSG00000153487	ING1	protein coding	1.03814	9.226e-08
ENSG00000267325	LINC01415	lincRNA	7.61051	9.30021e-08
ENSG00000116983	HPCAL4	protein coding	5.84579	9.30448e-08
ENSG00000154783	FGD5	protein coding	5.18888	9.342e-08
ENSG00000125454	SLC25A19	protein coding	1.64711	9.41859e-08
ENSG00000131203	IDO1	protein coding	12.1592	9.48392e-08
ENSG00000075643	MOCOS	protein coding	6.16401	9.57645e-08
ENSG00000254087	LYN	protein coding	4.21543	9.62779e-08
ENSG00000226673	LINC01108	lincRNA	7.33941	9.66177e-08
ENSG00000127329	PTPRB	protein coding	7.75433	9.70916e-08
ENSG00000129991	TNNI3	protein coding	3.46938	9.70916e-08
ENSG00000139668	WDFY2	protein coding	1.09499	9.81554e-08
ENSG00000169758	TMEM266	protein coding	3.11957	9.90407e-08
ENSG00000105281	SLC1A5	protein coding	3.8707	9.98492e-08
ENSG00000198924	DCLRE1A	protein coding	1.0156	1.00213e-07
ENSG00000214113	LYRM4	protein coding	1.06541	1.00952e-07
ENSG00000196961	AP2A1	protein coding	1.1937	1.01414e-07
ENSG00000180817	PPA1	protein coding	1.21547	1.02816e-07
ENSG00000132688	NES	protein coding	3.31927	1.02927e-07
ENSG00000109445	ZNF330	protein coding	1.01231	1.0299e-07
ENSG00000115946	PNO1	protein coding	1.22558	1.03491e-07
ENSG00000114378	HYAL1	protein coding	4.02093	1.03779e-07
ENSG00000156471	PTDSS1	protein coding	1.12615	1.04029e-07
ENSG00000092051	JPH4	protein coding	9.30111	1.04049e-07
ENSG00000185532	PRKG1	protein coding	3.3555	1.04552e-07
ENSG00000108010	GLRX3	protein coding	1.02606	1.06427e-07
ENSG00000198780	FAM169A	protein coding	2.46592	1.09574e-07
ENSG00000166128	RAB8B	protein coding	1.02916	1.09661e-07
ENSG00000183166	CALN1	protein coding	5.85006	1.10047e-07
ENSG00000174004	NRROS	protein coding	3.08683	1.10326e-07
ENSG00000235152	AL353052.1	lincRNA	9.61543	1.10995e-07
ENSG00000151500	THYN1	protein coding	1.02602	1.1105e-07
ENSG00000159307	SCUBE1	protein coding	5.60756	1.11417e-07
ENSG00000186470	BTN3A2	protein coding	5.81777	1.12204e-07
ENSG00000203791	EEF1AKMT2	protein coding	1.04331	1.13003e-07
ENSG00000212993	POU5F1B	protein coding	2.63631	1.13276e-07
ENSG00000105821	DNAJC2	protein coding	1.17563	1.13835e-07
ENSG00000139433	GLTP	protein coding	1.97914	1.14838e-07
ENSG00000158457	TSPAN33	protein coding	1.23302	1.15287e-07
ENSG00000104983	CCDC61	protein coding	1.81478	1.15971e-07
ENSG00000133935	C14orf1	protein coding	1.18957	1.16368e-07
ENSG00000175832	ETV4	protein coding	5.18747	1.16847e-07
ENSG00000244041	LINC01011	lincRNA	1.72801	1.16959e-07
ENSG00000181798	LINC00471	lincRNA	2.47674	1.19217e-07
ENSG00000198894	CIPC	protein coding	1.08823	1.19217e-07
ENSG00000106348	IMPDH1	protein coding	2.12608	1.20227e-07
ENSG00000168404	MLKL	protein coding	7.65226	1.20493e-07
ENSG00000272070	AC005618.1	lincRNA	2.27657	1.21015e-07
ENSG00000175445	LPL	protein coding	6.00804	1.21482e-07
ENSG00000145781	COMMD10	protein coding	1.12778	1.21845e-07
ENSG00000198648	STK39	protein coding	1.04637	1.22625e-07
ENSG00000049883	PTCD2	protein coding	1.03005	1.22813e-07
ENSG00000271888	AL136162.1	lincRNA	3.72588	1.22873e-07
ENSG00000186297	GABRA5	protein coding	5.08683	1.23296e-07
ENSG00000168275	COA6	protein coding	1.29698	1.23618e-07
ENSG00000140743	CDR2	protein coding	1.86447	1.28234e-07
ENSG00000196498	NCOR2	protein coding	1.03071	1.2898e-07
ENSG00000173465	SSSCA1	protein coding	1.23432	1.2901e-07
ENSG00000189410	SH2D5	protein coding	4.48498	1.29251e-07
ENSG00000087263	OGFOD1	protein coding	1.38647	1.30114e-07
ENSG00000110104	CCDC86	protein coding	1.814	1.32396e-07
ENSG00000143028	SYPL2	protein coding	4.07053	1.34436e-07
ENSG00000171793	CTPS1	protein coding	1.26364	1.34698e-07
ENSG00000139514	SLC7A1	protein coding	3.2077	1.35288e-07
ENSG00000124615	MOCS1	protein coding	1.22504	1.35875e-07
ENSG00000185215	TNFAIP2	protein coding	2.18512	1.35917e-07
ENSG00000105538	RASIP1	protein coding	3.46643	1.39266e-07
ENSG00000119403	PHF19	protein coding	1.48093	1.39401e-07
ENSG00000005961	ITGA2B	protein coding	3.605	1.39766e-07
ENSG00000162729	IGSF8	protein coding	1.89781	1.40115e-07
ENSG00000253626	EIF5AL1	protein coding	2.61274	1.41358e-07
ENSG00000142273	CBLC	protein coding	2.57892	1.41367e-07
ENSG00000130305	NSUN5	protein coding	1.08281	1.45933e-07
ENSG00000132017	DCAF15	protein coding	1.10429	1.46001e-07
ENSG00000174343	CHRNA9	protein coding	6.61986	1.46882e-07
ENSG00000142405	NLRP12	protein coding	9.13522	1.48163e-07
ENSG00000153898	MCOLN2	protein coding	4.87318	1.5008e-07
ENSG00000106305	AIMP2	protein coding	1.39472	1.50524e-07
ENSG00000088836	SLC4A11	protein coding	3.29842	1.52083e-07
ENSG00000167759	KLK13	protein coding	4.1931	1.52408e-07
ENSG00000114023	FAM162A	protein coding	2.32927	1.57835e-07
ENSG00000204856	FAM216A	protein coding	2.34186	1.59404e-07
ENSG00000158195	WASF2	protein coding	1.06962	1.60423e-07
ENSG00000257474	AC027288.1	lincRNA	8.07497	1.63373e-07
ENSG00000204956	PCDHGA1	protein coding	3.27677	1.64745e-07
ENSG00000196724	ZNF418	protein coding	1.52582	1.65185e-07
ENSG00000186480	INSIG1	protein coding	3.59772	1.69476e-07
ENSG00000171241	SHCBP1	protein coding	3.16263	1.71026e-07
ENSG00000080819	CPOX	protein coding	1.14427	1.71347e-07
ENSG00000188505	NCCRP1	protein coding	3.65904	1.72233e-07
ENSG00000196932	TMEM26	protein coding	7.96499	1.73189e-07
ENSG00000105605	CACNG7	protein coding	8.02317	1.73961e-07
ENSG00000127507	ADGRE2	protein coding	7.14043	1.74152e-07
ENSG00000168491	CCDC110	protein coding	3.9298	1.75985e-07
ENSG00000175787	ZNF169	protein coding	1.92098	1.77501e-07
ENSG00000132481	TRIM47	protein coding	3.81955	1.79755e-07
ENSG00000151882	CCL28	protein coding	6.28894	1.80444e-07
ENSG00000108839	ALOX12	protein coding	6.61309	1.80556e-07
ENSG00000112796	ENPP5	protein coding	1.42942	1.85026e-07
ENSG00000269404	SPIB	protein coding	6.40788	1.85256e-07
ENSG00000150672	DLG2	protein coding	2.67292	1.85573e-07
ENSG00000120437	ACAT2	protein coding	2.26317	1.85578e-07
ENSG00000165072	MAMDC2	protein coding	7.46313	1.86148e-07
ENSG00000135940	COX5B	protein coding	1.03082	1.90305e-07
ENSG00000261949	GFY	protein coding	4.68809	1.91385e-07
ENSG00000188486	H2AFX	protein coding	1.84068	1.91455e-07
ENSG00000197935	ZNF311	protein coding	3.64425	1.91808e-07
ENSG00000054179	ENTPD2	protein coding	4.09536	1.92815e-07
ENSG00000260362	AC007218.1	lincRNA	10.6241	1.93172e-07
ENSG00000126561	STAT5A	protein coding	3.2377	1.9364e-07
ENSG00000124787	RPP40	protein coding	1.80488	1.95415e-07
ENSG00000132109	TRIM21	protein coding	1.49177	1.95588e-07
ENSG00000261934	PCDHGA9	protein coding	4.05183	1.97123e-07
ENSG00000251533	LINC00605	lincRNA	4.70252	1.98705e-07
ENSG00000099821	POLRMT	protein coding	1.14119	1.98769e-07
ENSG00000224687	RASAL2-AS1	lincRNA	2.95057	1.99787e-07
ENSG00000163376	KBTBD8	protein coding	1.78483	2.00951e-07
ENSG00000229544	NKX1-2	protein coding	7.98525	2.02419e-07
ENSG00000111704	NANOG	protein coding	10.4896	2.02919e-07
ENSG00000138587	MNS1	protein coding	3.16542	2.05472e-07
ENSG00000067715	SYT1	protein coding	6.82294	2.06929e-07
ENSG00000174292	TNK1	protein coding	1.4311	2.07347e-07
ENSG00000060138	YBX3	protein coding	3.16055	2.14453e-07
ENSG00000007264	MATK	protein coding	5.06113	2.14453e-07
ENSG00000232956	SNHG15	lincRNA	1.64337	2.15799e-07
ENSG00000166816	LDHD	protein coding	4.14854	2.16676e-07
ENSG00000178773	CPNE7	protein coding	5.90742	2.17026e-07
ENSG00000157152	SYN2	protein coding	2.72161	2.17464e-07
ENSG00000137310	TCF19	protein coding	2.68874	2.19782e-07
ENSG00000143627	PKLR	protein coding	7.38011	2.23374e-07
ENSG00000078549	ADCYAP1R1	protein coding	6.61908	2.23662e-07
ENSG00000141480	ARRB2	protein coding	1.33412	2.25239e-07
ENSG00000162836	ACP6	protein coding	1.11517	2.25699e-07
ENSG00000117016	RIMS3	protein coding	2.02487	2.26864e-07
ENSG00000214517	PPME1	protein coding	1.07093	2.28551e-07
ENSG00000138621	PPCDC	protein coding	1.38881	2.28666e-07
ENSG00000042062	RIPOR3	protein coding	6.39415	2.3034e-07
ENSG00000113555	PCDH12	protein coding	7.40404	2.3227e-07
ENSG00000221887	HMSD	protein coding	4.16499	2.35639e-07
ENSG00000189127	ANKRD34B	protein coding	4.21544	2.37183e-07
ENSG00000184005	ST6GALNAC3	protein coding	2.842	2.37486e-07
ENSG00000001630	CYP51A1	protein coding	2.64219	2.39261e-07
[truncated: 774 more rows]

## Sheet: DE
Ensembl ID	Gene name	Gene type	log2FC	Adjusted p-value
ENSG00000241186	TDGF1	protein coding	1.5962	9.97172e-16
ENSG00000087008	ACOX3	protein coding	5.17067	9.97172e-16
ENSG00000156574	NODAL	protein coding	6.15866	1.09681e-15
ENSG00000101445	PPP1R16B	protein coding	2.38736	2.44374e-15
ENSG00000101695	RNF125	protein coding	2.30516	2.44374e-15
ENSG00000073712	FERMT2	protein coding	1.92757	3.4258e-15
ENSG00000143768	LEFTY2	protein coding	9.53391	4.22992e-15
ENSG00000113328	CCNG1	protein coding	1.68137	4.22992e-15
ENSG00000110799	VWF	protein coding	8.56015	4.22992e-15
ENSG00000215866	LINC01356	lincRNA	3.72371	7.44708e-15
ENSG00000119787	ATL2	protein coding	1.44864	1.11407e-14
ENSG00000124126	PREX1	protein coding	2.93658	1.1154e-14
ENSG00000155275	TRMT44	protein coding	3.15868	1.27658e-14
ENSG00000185885	IFITM1	protein coding	1.47881	1.55758e-14
ENSG00000226792	LINC00371	protein coding	1.73754	1.55758e-14
ENSG00000143919	CAMKMT	protein coding	3.41657	1.57692e-14
ENSG00000082212	ME2	protein coding	1.50509	1.5941e-14
ENSG00000172469	MANEA	protein coding	4.4968	1.64863e-14
ENSG00000104341	LAPTM4B	protein coding	2.61012	1.69346e-14
ENSG00000165588	OTX2	protein coding	6.20555	1.71191e-14
ENSG00000120279	MYCT1	protein coding	5.88136	1.93159e-14
ENSG00000114767	RRP9	protein coding	1.93126	2.22832e-14
ENSG00000065320	NTN1	protein coding	6.9704	2.2716e-14
ENSG00000165895	ARHGAP42	protein coding	2.89944	3.22456e-14
ENSG00000147869	CER1	protein coding	10.8035	3.25661e-14
ENSG00000170776	AKAP13	protein coding	1.7585	3.37734e-14
ENSG00000173218	VANGL1	protein coding	3.16535	3.40237e-14
ENSG00000211456	SACM1L	protein coding	1.59802	3.43625e-14
ENSG00000170558	CDH2	protein coding	5.08315	3.5604e-14
ENSG00000166250	CLMP	protein coding	3.59638	3.59787e-14
ENSG00000243709	LEFTY1	protein coding	8.22097	3.68094e-14
ENSG00000155158	TTC39B	protein coding	2.28318	3.6908e-14
ENSG00000145685	LHFPL2	protein coding	2.35642	6.39793e-14
ENSG00000160973	FOXH1	protein coding	1.19924	6.53018e-14
ENSG00000177519	RPRM	protein coding	4.09813	7.68551e-14
ENSG00000170647	TMEM133	protein coding	2.70017	7.75541e-14
ENSG00000101115	SALL4	protein coding	1.30163	8.07686e-14
ENSG00000164483	SAMD3	protein coding	4.67785	8.35854e-14
ENSG00000108840	HDAC5	protein coding	1.40888	9.65503e-14
ENSG00000153015	CWC27	protein coding	1.41291	9.65503e-14
ENSG00000141034	GID4	protein coding	1.90402	1.16165e-13
ENSG00000081026	MAGI3	protein coding	2.80525	1.27357e-13
ENSG00000100592	DAAM1	protein coding	2.14059	1.38427e-13
ENSG00000110148	CCKBR	protein coding	7.1149	1.39749e-13
ENSG00000110931	CAMKK2	protein coding	1.98969	1.46122e-13
ENSG00000171953	ATPAF2	protein coding	2.78654	1.51815e-13
ENSG00000184261	KCNK12	protein coding	4.43341	1.66907e-13
ENSG00000143420	ENSA	protein coding	1.134	1.74562e-13
ENSG00000158815	FGF17	protein coding	10.5601	1.91395e-13
ENSG00000165458	INPPL1	protein coding	2.41618	2.0209e-13
ENSG00000099385	BCL7C	protein coding	2.83064	2.3852e-13
ENSG00000128394	APOBEC3F	protein coding	2.36274	2.41831e-13
ENSG00000169570	DTWD2	protein coding	1.65117	2.63541e-13
ENSG00000101639	CEP192	protein coding	1.21264	2.64923e-13
ENSG00000113790	EHHADH	protein coding	3.37483	2.70885e-13
ENSG00000110497	AMBRA1	protein coding	1.44033	2.95224e-13
ENSG00000163827	LRRC2	protein coding	2.28946	3.23092e-13
ENSG00000170684	ZNF296	protein coding	1.8255	3.3873e-13
ENSG00000182372	CLN8	protein coding	1.6924	3.44053e-13
ENSG00000173926	MARCH3	protein coding	1.99245	3.54548e-13
ENSG00000182580	EPHB3	protein coding	4.96349	4.05718e-13
ENSG00000133937	GSC	protein coding	9.70809	4.20655e-13
ENSG00000160233	LRRC3	protein coding	4.258	5.19623e-13
ENSG00000196187	TMEM63A	protein coding	2.43934	5.27194e-13
ENSG00000138821	SLC39A8	protein coding	1.46533	5.29977e-13
ENSG00000153885	KCTD15	protein coding	1.84094	5.30815e-13
ENSG00000158296	SLC13A3	protein coding	1.02378	5.39623e-13
ENSG00000121957	GPSM2	protein coding	2.85946	5.58661e-13
ENSG00000123094	RASSF8	protein coding	2.15392	5.61176e-13
ENSG00000144668	ITGA9	protein coding	4.10336	5.67127e-13
ENSG00000003402	CFLAR	protein coding	4.0316	6.52025e-13
ENSG00000185437	SH3BGR	protein coding	3.08644	6.52756e-13
ENSG00000122694	GLIPR2	protein coding	4.10536	7.01091e-13
ENSG00000198369	SPRED2	protein coding	2.2287	7.50705e-13
ENSG00000130303	BST2	protein coding	2.36301	7.69364e-13
ENSG00000070366	SMG6	protein coding	1.7927	8.94289e-13
ENSG00000139263	LRIG3	protein coding	6.22993	9.47346e-13
ENSG00000139990	DCAF5	protein coding	2.38229	9.54783e-13
ENSG00000112186	CAP2	protein coding	2.53356	9.63232e-13
ENSG00000051382	PIK3CB	protein coding	1.1844	1.08118e-12
ENSG00000197147	LRRC8B	protein coding	1.22905	1.13547e-12
ENSG00000142556	ZNF614	protein coding	1.30246	1.16487e-12
ENSG00000125449	ARMC7	protein coding	2.40742	1.16593e-12
ENSG00000171566	PLRG1	protein coding	1.87122	1.33566e-12
ENSG00000111879	FAM184A	protein coding	4.6205	1.33566e-12
ENSG00000134982	APC	protein coding	1.8422	1.33813e-12
ENSG00000183780	SLC35F3	protein coding	4.6058	1.36577e-12
ENSG00000157404	KIT	protein coding	3.12664	1.51418e-12
ENSG00000166716	ZNF592	protein coding	1.16786	1.55492e-12
ENSG00000023171	GRAMD1B	protein coding	1.85964	1.68001e-12
ENSG00000175387	SMAD2	protein coding	1.27321	1.69427e-12
ENSG00000173262	SLC2A14	protein coding	1.88018	1.7101e-12
ENSG00000157350	ST3GAL2	protein coding	1.02996	1.71977e-12
ENSG00000152520	PAN3	protein coding	1.45895	1.73053e-12
ENSG00000110841	PPFIBP1	protein coding	1.81133	1.75777e-12
ENSG00000082781	ITGB5	protein coding	1.37528	1.80316e-12
ENSG00000142449	FBN3	protein coding	1.90454	1.80316e-12
ENSG00000040933	INPP4A	protein coding	2.81525	1.83139e-12
ENSG00000092841	MYL6	protein coding	1.50845	1.83895e-12
ENSG00000082684	SEMA5B	protein coding	1.90417	1.85159e-12
ENSG00000148803	FUOM	protein coding	1.79211	1.97603e-12
ENSG00000185155	MIXL1	protein coding	7.74836	2.09763e-12
ENSG00000148498	PARD3	protein coding	1.14966	2.14365e-12
ENSG00000186354	C9orf47	protein coding	5.65333	2.16782e-12
ENSG00000153363	LINC00467	lincRNA	4.11102	2.20789e-12
ENSG00000182095	TNRC18	protein coding	4.8139	2.21992e-12
ENSG00000188313	PLSCR1	protein coding	2.74725	2.24424e-12
ENSG00000103005	USB1	protein coding	1.31315	2.25581e-12
ENSG00000136002	ARHGEF4	protein coding	2.58223	2.34589e-12
ENSG00000246541	AC096746.1	lincRNA	8.315	2.51101e-12
ENSG00000168216	LMBRD1	protein coding	1.66937	2.65108e-12
ENSG00000164292	RHOBTB3	protein coding	7.07218	2.94337e-12
ENSG00000243927	MRPS6	protein coding	1.43992	3.02245e-12
ENSG00000119655	NPC2	protein coding	2.00909	3.22174e-12
ENSG00000204217	BMPR2	protein coding	2.3284	3.26283e-12
ENSG00000100003	SEC14L2	protein coding	4.45014	3.26932e-12
ENSG00000149201	CCDC81	protein coding	5.98435	3.36843e-12
ENSG00000228709	AP001065.1	lincRNA	2.48819	3.4956e-12
ENSG00000117625	RCOR3	protein coding	2.88455	3.54897e-12
ENSG00000050767	COL23A1	protein coding	2.94626	3.71728e-12
ENSG00000036672	USP2	protein coding	2.69921	3.78645e-12
ENSG00000075568	TMEM131	protein coding	1.64854	3.86674e-12
ENSG00000122642	FKBP9	protein coding	2.54523	3.96521e-12
ENSG00000167562	ZNF701	protein coding	1.40777	4.13882e-12
ENSG00000163508	EOMES	protein coding	10.3147	4.1706e-12
ENSG00000161638	ITGA5	protein coding	2.93355	4.19717e-12
ENSG00000244274	DBNDD2	protein coding	2.88182	4.4217e-12
ENSG00000013297	CLDN11	protein coding	2.54252	4.50274e-12
ENSG00000103942	HOMER2	protein coding	1.79487	4.75139e-12
ENSG00000159322	ADPGK	protein coding	1.74847	5.07613e-12
ENSG00000135750	KCNK1	protein coding	3.40579	5.19682e-12
ENSG00000125249	RAP2A	protein coding	1.84193	5.25007e-12
ENSG00000205189	ZBTB10	protein coding	2.36772	5.33542e-12
ENSG00000135924	DNAJB2	protein coding	2.05483	5.41183e-12
ENSG00000184557	SOCS3	protein coding	1.10883	5.53374e-12
ENSG00000004948	CALCR	protein coding	3.93777	5.55247e-12
ENSG00000175906	ARL4D	protein coding	5.20709	5.55608e-12
ENSG00000090924	PLEKHG2	protein coding	2.07773	5.5726e-12
ENSG00000170540	ARL6IP1	protein coding	2.06784	5.61756e-12
ENSG00000260808	AP003096.1	lincRNA	6.94631	5.78465e-12
ENSG00000067113	PLPP1	protein coding	2.13299	5.85685e-12
ENSG00000166839	ANKDD1A	protein coding	3.18554	5.88045e-12
ENSG00000115446	UNC50	protein coding	2.42456	5.93868e-12
ENSG00000125462	C1orf61	protein coding	1.5306	6.42417e-12
ENSG00000158747	NBL1	protein coding	3.41936	6.46799e-12
ENSG00000196792	STRN3	protein coding	1.02422	6.49677e-12
ENSG00000170961	HAS2	protein coding	6.56712	6.89902e-12
ENSG00000153250	RBMS1	protein coding	1.39958	7.01523e-12
ENSG00000141644	MBD1	protein coding	1.02706	7.1064e-12
ENSG00000121966	CXCR4	protein coding	7.94287	7.27511e-12
ENSG00000256995	AC084816.1	lincRNA	7.20799	7.54308e-12
ENSG00000125733	TRIP10	protein coding	1.4561	7.56259e-12
ENSG00000169105	CHST14	protein coding	1.23179	8.19859e-12
ENSG00000170340	B3GNT2	protein coding	2.26672	8.21119e-12
ENSG00000253507	AC104257.1	lincRNA	2.05585	8.2649e-12
ENSG00000176148	TCP11L1	protein coding	2.0822	8.46706e-12
ENSG00000188385	JAKMIP3	protein coding	2.60339	8.50628e-12
ENSG00000070269	TMEM260	protein coding	1.62436	8.5941e-12
ENSG00000111412	C12orf49	protein coding	1.58123	8.94948e-12
ENSG00000119801	YPEL5	protein coding	2.86541	8.95893e-12
ENSG00000104332	SFRP1	protein coding	2.03157	8.96369e-12
ENSG00000197122	SRC	protein coding	1.8902	9.21478e-12
ENSG00000124225	PMEPA1	protein coding	2.01654	9.24606e-12
ENSG00000158270	COLEC12	protein coding	7.74428	9.54124e-12
ENSG00000223729	LINC02247	lincRNA	7.49942	9.60657e-12
ENSG00000182093	WRB	protein coding	1.37737	9.91703e-12
ENSG00000179820	MYADM	protein coding	1.98213	9.99329e-12
ENSG00000117620	SLC35A3	protein coding	2.30783	1.00107e-11
ENSG00000132698	RAB25	protein coding	2.35167	1.00128e-11
ENSG00000143811	PYCR2	protein coding	1.12452	1.00128e-11
ENSG00000124839	RAB17	protein coding	1.40198	1.00573e-11
ENSG00000204262	COL5A2	protein coding	3.975	1.02555e-11
ENSG00000171444	MCC	protein coding	3.91307	1.03185e-11
ENSG00000169857	AVEN	protein coding	1.25663	1.05656e-11
ENSG00000136943	CTSV	protein coding	2.60235	1.11132e-11
ENSG00000168646	AXIN2	protein coding	1.92013	1.11853e-11
ENSG00000108691	CCL2	protein coding	4.76125	1.15199e-11
ENSG00000177663	IL17RA	protein coding	2.82499	1.20209e-11
ENSG00000067225	PKM	protein coding	1.42706	1.21326e-11
ENSG00000164082	GRM2	protein coding	2.46983	1.21759e-11
ENSG00000152558	TMEM123	protein coding	2.43287	1.26469e-11
ENSG00000043355	ZIC2	protein coding	1.23857	1.28168e-11
ENSG00000023697	DERA	protein coding	2.12854	1.38483e-11
ENSG00000109576	AADAT	protein coding	2.29741	1.405e-11
ENSG00000198538	ZNF28	protein coding	1.13304	1.41405e-11
ENSG00000235979	AC004448.4	lincRNA	8.66307	1.46646e-11
ENSG00000180875	GREM2	protein coding	7.75785	1.4733e-11
ENSG00000082512	TRAF5	protein coding	1.43259	1.49876e-11
ENSG00000088992	TESC	protein coding	2.25855	1.54186e-11
ENSG00000137819	PAQR5	protein coding	1.99463	1.60282e-11
ENSG00000163393	SLC22A15	protein coding	1.90395	1.63606e-11
ENSG00000135074	ADAM19	protein coding	3.80073	1.68655e-11
ENSG00000173726	TOMM20	protein coding	1.31874	1.86639e-11
ENSG00000175785	PRIMA1	protein coding	2.72205	1.93526e-11
ENSG00000213694	S1PR3	protein coding	5.59528	1.98317e-11
ENSG00000051009	FAM160A2	protein coding	1.91566	2.00759e-11
ENSG00000162736	NCSTN	protein coding	1.35323	2.08943e-11
ENSG00000104321	TRPA1	protein coding	5.40648	2.13511e-11
ENSG00000144843	ADPRH	protein coding	1.13301	2.17367e-11
ENSG00000173250	GPR151	protein coding	7.55856	2.19996e-11
ENSG00000175928	LRRN1	protein coding	1.6651	2.24865e-11
ENSG00000160216	AGPAT3	protein coding	4.75933	2.25499e-11
ENSG00000132031	MATN3	protein coding	3.70415	2.26461e-11
ENSG00000137073	UBAP2	protein coding	1.0085	2.27778e-11
ENSG00000166484	MAPK7	protein coding	1.53545	2.30531e-11
ENSG00000155816	FMN2	protein coding	4.89274	2.39108e-11
ENSG00000140931	CMTM3	protein coding	2.47685	2.3976e-11
ENSG00000149932	TMEM219	protein coding	1.22316	2.41823e-11
ENSG00000138650	PCDH10	protein coding	3.25946	2.48316e-11
ENSG00000170430	MGMT	protein coding	1.17777	2.52452e-11
ENSG00000178904	DPY19L3	protein coding	1.03295	2.54378e-11
ENSG00000103034	NDRG4	protein coding	2.65334	2.56002e-11
ENSG00000158109	TPRG1L	protein coding	2.1048	2.59877e-11
ENSG00000112541	PDE10A	protein coding	5.33851	2.59891e-11
ENSG00000231781	AC079896.1	lincRNA	5.08147	2.59973e-11
ENSG00000114107	CEP70	protein coding	2.44561	2.73037e-11
ENSG00000123240	OPTN	protein coding	2.49997	2.77461e-11
ENSG00000164889	SLC4A2	protein coding	1.81199	2.83059e-11
ENSG00000059804	SLC2A3	protein coding	2.06145	2.91469e-11
ENSG00000196369	SRGAP2B	protein coding	1.1289	2.92611e-11
ENSG00000134363	FST	protein coding	5.62165	3.11012e-11
ENSG00000170190	SLC16A5	protein coding	1.28303	3.13305e-11
ENSG00000142039	CCDC97	protein coding	1.76159	3.21327e-11
ENSG00000078114	NEBL	protein coding	3.06677	3.23934e-11
ENSG00000106733	NMRK1	protein coding	2.07761	3.36754e-11
ENSG00000182070	OR52A1	protein coding	1.76275	3.42713e-11
ENSG00000169126	ARMC4	protein coding	2.62427	3.48997e-11
ENSG00000138180	CEP55	protein coding	1.13592	3.54753e-11
ENSG00000085871	MGST2	protein coding	4.75302	3.66331e-11
ENSG00000135736	CCDC102A	protein coding	2.10082	3.74928e-11
ENSG00000154642	C21orf91	protein coding	1.21376	3.75868e-11
ENSG00000173334	TRIB1	protein coding	1.16208	3.8507e-11
ENSG00000108018	SORCS1	protein coding	5.04003	3.85078e-11
ENSG00000185269	NOTUM	protein coding	5.58639	3.92936e-11
ENSG00000143147	GPR161	protein coding	2.29863	4.07195e-11
ENSG00000144579	CTDSP1	protein coding	3.47698	4.08231e-11
ENSG00000167460	TPM4	protein coding	1.1606	4.11401e-11
ENSG00000132694	ARHGEF11	protein coding	1.38143	4.13418e-11
ENSG00000197943	PLCG2	protein coding	3.07129	4.18091e-11
ENSG00000169902	TPST1	protein coding	2.29407	4.29753e-11
ENSG00000135317	SNX14	protein coding	1.39804	4.41836e-11
ENSG00000238227	TMEM250	protein coding	1.01754	4.42209e-11
ENSG00000169291	SHE	protein coding	1.37368	4.44264e-11
ENSG00000183850	ZNF730	protein coding	1.30144	4.52084e-11
ENSG00000148110	MFSD14B	protein coding	1.31458	4.55422e-11
ENSG00000134744	ZCCHC11	protein coding	1.97286	4.72691e-11
ENSG00000182472	CAPN12	protein coding	3.05454	4.85208e-11
ENSG00000196116	TDRD7	protein coding	5.69436	4.93647e-11
ENSG00000115525	ST3GAL5	protein coding	3.26569	4.94919e-11
ENSG00000112902	SEMA5A	protein coding	3.90201	4.94919e-11
ENSG00000182175	RGMA	protein coding	2.25355	5.00487e-11
ENSG00000146834	MEPCE	protein coding	1.00239	5.0632e-11
ENSG00000115539	PDCL3	protein coding	1.04129	5.0915e-11
ENSG00000117151	CTBS	protein coding	2.08132	5.20376e-11
ENSG00000130508	PXDN	protein coding	1.33872	5.23231e-11
ENSG00000087128	TMPRSS11E	protein coding	2.98298	5.26366e-11
ENSG00000142173	COL6A2	protein coding	2.36816	5.26566e-11
ENSG00000181045	SLC26A11	protein coding	2.22774	5.44069e-11
ENSG00000155974	GRIP1	protein coding	1.0892	5.55079e-11
ENSG00000182118	FAM89A	protein coding	5.10694	5.68532e-11
ENSG00000090530	P3H2	protein coding	4.05331	5.80779e-11
ENSG00000253496	AC068992.1	lincRNA	7.61577	5.83479e-11
ENSG00000126432	PRDX5	protein coding	1.05524	5.88452e-11
ENSG00000176383	B3GNT4	protein coding	1.62873	5.94378e-11
ENSG00000160310	PRMT2	protein coding	1.26205	6.33257e-11
ENSG00000163644	PPM1K	protein coding	2.54263	6.47629e-11
ENSG00000173598	NUDT4	protein coding	3.11286	6.47942e-11
ENSG00000099999	RNF215	protein coding	1.48142	6.58793e-11
ENSG00000204334	ERICH2	protein coding	1.96626	6.96732e-11
ENSG00000179627	ZBTB42	protein coding	2.74811	7.10314e-11
ENSG00000114812	VIPR1	protein coding	1.35699	7.18831e-11
ENSG00000141448	GATA6	protein coding	9.45459	7.6177e-11
ENSG00000204304	PBX2	protein coding	1.20559	7.93173e-11
ENSG00000130202	NECTIN2	protein coding	1.0429	8.33326e-11
ENSG00000118263	KLF7	protein coding	1.84696	8.42203e-11
ENSG00000131196	NFATC1	protein coding	2.00227	8.57199e-11
ENSG00000136158	SPRY2	protein coding	1.3596	8.63007e-11
ENSG00000164080	RAD54L2	protein coding	1.12807	9.25909e-11
ENSG00000152133	GPATCH11	protein coding	1.84827	9.5936e-11
ENSG00000136720	HS6ST1	protein coding	1.60152	9.73309e-11
ENSG00000168658	VWA3B	protein coding	7.43683	9.88731e-11
ENSG00000184009	ACTG1	protein coding	1.52382	1.00722e-10
ENSG00000107831	FGF8	protein coding	7.11154	1.00931e-10
ENSG00000185924	RTN4RL1	protein coding	8.3551	1.01196e-10
ENSG00000138604	GLCE	protein coding	1.61607	1.04556e-10
ENSG00000253304	TMEM200B	protein coding	3.27671	1.05031e-10
ENSG00000104497	SNX16	protein coding	1.25856	1.06699e-10
ENSG00000177283	FZD8	protein coding	6.15322	1.06989e-10
ENSG00000164741	DLC1	protein coding	5.43243	1.09374e-10
ENSG00000068650	ATP11A	protein coding	1.06951	1.09473e-10
ENSG00000108582	CPD	protein coding	1.38184	1.12273e-10
ENSG00000143514	TP53BP2	protein coding	1.24589	1.14293e-10
ENSG00000158604	TMED4	protein coding	1.32925	1.15462e-10
ENSG00000170113	NIPA1	protein coding	1.35572	1.18874e-10
ENSG00000151414	NEK7	protein coding	1.96332	1.19203e-10
ENSG00000137575	SDCBP	protein coding	1.55539	1.20557e-10
ENSG00000072364	AFF4	protein coding	1.40389	1.20557e-10
ENSG00000154447	SH3RF1	protein coding	2.19556	1.21894e-10
ENSG00000085998	POMGNT1	protein coding	1.34715	1.22467e-10
ENSG00000141404	GNAL	protein coding	2.13689	1.24423e-10
ENSG00000114735	HEMK1	protein coding	1.56932	1.26055e-10
ENSG00000141179	PCTP	protein coding	2.44131	1.26303e-10
ENSG00000256321	AC087258.1	lincRNA	6.62122	1.31066e-10
ENSG00000145390	USP53	protein coding	2.4374	1.31084e-10
ENSG00000146352	CLVS2	protein coding	6.20832	1.33432e-10
ENSG00000150625	GPM6A	protein coding	3.93117	1.33674e-10
ENSG00000124251	TP53TG5	protein coding	5.6268	1.33823e-10
ENSG00000033327	GAB2	protein coding	2.60335	1.36649e-10
ENSG00000132259	CNGA4	protein coding	6.35231	1.36771e-10
ENSG00000185442	FAM174B	protein coding	2.89008	1.42355e-10
ENSG00000078070	MCCC1	protein coding	1.28159	1.46186e-10
ENSG00000203805	PLPP4	protein coding	8.14417	1.46186e-10
ENSG00000114019	AMOTL2	protein coding	2.53471	1.46991e-10
ENSG00000158158	CNNM4	protein coding	1.40317	1.48931e-10
ENSG00000221988	PPT2	protein coding	1.97756	1.61273e-10
ENSG00000109436	TBC1D9	protein coding	6.35248	1.6311e-10
ENSG00000075618	FSCN1	protein coding	1.00287	1.70213e-10
ENSG00000141959	PFKL	protein coding	1.54993	1.70589e-10
ENSG00000135404	CD63	protein coding	1.40424	1.7115e-10
ENSG00000154222	CC2D1B	protein coding	1.72632	1.71345e-10
ENSG00000159658	EFCAB14	protein coding	1.34661	1.71691e-10
ENSG00000132824	SERINC3	protein coding	1.75738	1.74459e-10
ENSG00000185585	OLFML2A	protein coding	1.64928	1.76282e-10
ENSG00000170542	SERPINB9	protein coding	4.88977	1.78888e-10
ENSG00000100523	DDHD1	protein coding	1.24037	1.79537e-10
ENSG00000155657	TTN	protein coding	4.42465	1.80314e-10
ENSG00000272168	CASC15	lincRNA	2.0582	1.83326e-10
ENSG00000170775	GPR37	protein coding	3.11201	1.85356e-10
ENSG00000170381	SEMA3E	protein coding	8.20163	1.85491e-10
ENSG00000226479	TMEM185B	protein coding	1.09305	1.88486e-10
ENSG00000087274	ADD1	protein coding	1.1101	1.90981e-10
ENSG00000125257	ABCC4	protein coding	3.28299	1.99477e-10
ENSG00000109762	SNX25	protein coding	1.10616	1.99477e-10
ENSG00000170571	EMB	protein coding	1.54704	2.03929e-10
ENSG00000105939	ZC3HAV1	protein coding	1.20699	2.07554e-10
ENSG00000167693	NXN	protein coding	2.15346	2.13607e-10
ENSG00000185274	WBSCR17	protein coding	1.14415	2.1427e-10
ENSG00000059758	CDK17	protein coding	1.41062	2.16035e-10
ENSG00000099284	H2AFY2	protein coding	2.96959	2.17351e-10
ENSG00000184014	DENND5A	protein coding	1.07553	2.21259e-10
ENSG00000048740	CELF2	protein coding	2.6426	2.21599e-10
ENSG00000136643	RPS6KC1	protein coding	1.10136	2.22333e-10
ENSG00000260916	CCPG1	protein coding	2.47531	2.23985e-10
ENSG00000224050	AL008723.1	lincRNA	4.16215	2.32111e-10
ENSG00000182511	FES	protein coding	1.01119	2.32448e-10
ENSG00000133317	LGALS12	protein coding	4.62165	2.34605e-10
ENSG00000108239	TBC1D12	protein coding	1.95061	2.3629e-10
ENSG00000076513	ANKRD13A	protein coding	2.10725	2.5184e-10
ENSG00000204843	DCTN1	protein coding	1.09864	2.52155e-10
ENSG00000107242	PIP5K1B	protein coding	2.209	2.53885e-10
ENSG00000142279	WTIP	protein coding	2.47963	2.53939e-10
ENSG00000159167	STC1	protein coding	2.38665	2.54881e-10
ENSG00000153093	ACOXL	protein coding	1.08191	2.59092e-10
ENSG00000142188	TMEM50B	protein coding	2.08927	2.59769e-10
ENSG00000256923	AC084819.1	lincRNA	7.16995	2.60254e-10
ENSG00000135929	CYP27A1	protein coding	4.70964	2.65728e-10
ENSG00000154511	FAM69A	protein coding	1.20827	2.72635e-10
ENSG00000146476	ARMT1	protein coding	1.46819	2.76164e-10
ENSG00000169071	ROR2	protein coding	4.99836	2.93661e-10
ENSG00000121578	B4GALT4	protein coding	2.7067	2.94509e-10
ENSG00000106351	AGFG2	protein coding	3.86879	2.99039e-10
ENSG00000251287	ALG1L2	protein coding	5.7954	3.04505e-10
ENSG00000185339	TCN2	protein coding	1.287	3.06218e-10
ENSG00000164761	TNFRSF11B	protein coding	4.25043	3.20545e-10
ENSG00000139508	SLC46A3	protein coding	5.50636	3.26255e-10
ENSG00000197217	ENTPD4	protein coding	1.42739	3.46838e-10
ENSG00000135324	MRAP2	protein coding	1.73781	3.5347e-10
ENSG00000170876	TMEM43	protein coding	1.5613	3.54037e-10
ENSG00000171208	NETO2	protein coding	2.64225	3.54128e-10
ENSG00000148218	ALAD	protein coding	2.43239	3.56881e-10
ENSG00000119977	TCTN3	protein coding	1.1931	3.63317e-10
ENSG00000119760	SUPT7L	protein coding	1.52416	3.63439e-10
ENSG00000166482	MFAP4	protein coding	4.92848	3.75632e-10
ENSG00000163527	STT3B	protein coding	1.32794	3.79838e-10
ENSG00000266010	GATA6-AS1	lincRNA	9.42285	3.80707e-10
ENSG00000145362	ANK2	protein coding	2.13605	4.00807e-10
ENSG00000129103	SUMF2	protein coding	1.21812	4.11177e-10
ENSG00000204711	C9orf135	protein coding	1.53461	4.17194e-10
ENSG00000053524	MCF2L2	protein coding	3.25494	4.18681e-10
ENSG00000104312	RIPK2	protein coding	1.50308	4.37598e-10
ENSG00000085491	SLC25A24	protein coding	1.26345	4.60544e-10
ENSG00000166348	USP54	protein coding	1.55685	4.82825e-10
ENSG00000170955	CAVIN3	protein coding	3.47789	4.84377e-10
ENSG00000147912	FBXO10	protein coding	1.84639	4.91319e-10
ENSG00000175857	GAPT	protein coding	6.99501	4.91494e-10
ENSG00000074181	NOTCH3	protein coding	1.342	4.91494e-10
ENSG00000034510	TMSB10	protein coding	1.93991	4.98537e-10
ENSG00000272755	AC245297.2	lincRNA	1.561	5.17851e-10
ENSG00000183098	GPC6	protein coding	2.39368	5.1893e-10
ENSG00000126247	CAPNS1	protein coding	1.34061	5.1893e-10
ENSG00000138083	SIX3	protein coding	8.41792	5.21253e-10
ENSG00000119401	TRIM32	protein coding	1.15397	5.23902e-10
ENSG00000163251	FZD5	protein coding	4.89306	5.28347e-10
ENSG00000136770	DNAJC1	protein coding	2.01222	5.28988e-10
ENSG00000116954	RRAGC	protein coding	1.88183	5.33951e-10
ENSG00000215009	ACSM4	protein coding	10.9411	5.46396e-10
ENSG00000105889	STEAP1B	protein coding	1.91014	5.54204e-10
ENSG00000250241	AC105383.1	lincRNA	2.1446	5.80493e-10
ENSG00000125734	GPR108	protein coding	1.82555	5.86856e-10
ENSG00000075790	BCAP29	protein coding	1.54505	6.06615e-10
ENSG00000157927	RADIL	protein coding	1.95491	6.07669e-10
ENSG00000188051	TMEM221	protein coding	1.54906	6.18496e-10
ENSG00000264112	AC015813.1	lincRNA	1.86382	6.18873e-10
ENSG00000135248	FAM71F1	protein coding	1.3208	6.48664e-10
ENSG00000073921	PICALM	protein coding	1.26836	6.62867e-10
ENSG00000112419	PHACTR2	protein coding	2.29995	6.72408e-10
ENSG00000180884	ZNF792	protein coding	2.61997	6.94924e-10
ENSG00000163673	DCLK3	protein coding	2.06032	6.96365e-10
ENSG00000165757	KIAA1462	protein coding	4.52756	7.11807e-10
ENSG00000146872	TLK2	protein coding	1.37072	7.46988e-10
ENSG00000149256	TENM4	protein coding	3.62978	7.54459e-10
ENSG00000251136	AF117829.1	lincRNA	1.79767	7.58952e-10
ENSG00000186407	CD300E	protein coding	10.2373	7.60156e-10
ENSG00000162975	KCNF1	protein coding	4.34984	7.62834e-10
ENSG00000162415	ZSWIM5	protein coding	3.17497	7.81231e-10
ENSG00000116584	ARHGEF2	protein coding	2.04542	7.98741e-10
ENSG00000129691	ASH2L	protein coding	1.45903	8.0566e-10
ENSG00000178974	FBXO34	protein coding	2.15658	8.1499e-10
ENSG00000092931	MFSD11	protein coding	1.82424	8.19118e-10
ENSG00000100906	NFKBIA	protein coding	4.10756	8.21561e-10
ENSG00000180921	FAM83H	protein coding	1.42456	8.22226e-10
ENSG00000248901	LINC01846	lincRNA	6.08066	8.27764e-10
ENSG00000185864	NPIPB4	protein coding	1.12761	8.2816e-10
ENSG00000106025	TSPAN12	protein coding	2.06587	8.30364e-10
ENSG00000173918	C1QTNF1	protein coding	3.87096	8.69844e-10
ENSG00000144476	ACKR3	protein coding	7.82092	8.76422e-10
ENSG00000142089	IFITM3	protein coding	1.43493	8.98685e-10
ENSG00000136630	HLX	protein coding	5.71333	9.09438e-10
ENSG00000112183	RBM24	protein coding	7.43804	9.10113e-10
ENSG00000072609	CHFR	protein coding	1.34653	9.2117e-10
ENSG00000254004	ZNF260	protein coding	1.45605	9.2321e-10
ENSG00000120875	DUSP4	protein coding	5.0723	9.29864e-10
ENSG00000253649	PRSS51	protein coding	7.4606	9.93768e-10
ENSG00000215375	MYL5	protein coding	2.64581	9.96517e-10
ENSG00000144118	RALB	protein coding	1.21246	1.01222e-09
ENSG00000168398	BDKRB2	protein coding	4.16574	1.01632e-09
ENSG00000095596	CYP26A1	protein coding	9.06982	1.02061e-09
ENSG00000101443	WFDC2	protein coding	3.19475	1.04865e-09
ENSG00000133703	KRAS	protein coding	1.0083	1.07937e-09
ENSG00000112378	PERP	protein coding	3.02811	1.09335e-09
ENSG00000166444	ST5	protein coding	1.79146	1.11807e-09
ENSG00000103671	TRIP4	protein coding	1.31476	1.12506e-09
ENSG00000198948	MFAP3L	protein coding	2.11121	1.12602e-09
ENSG00000164743	C8orf48	protein coding	2.90606	1.13413e-09
ENSG00000163659	TIPARP	protein coding	3.02463	1.15736e-09
ENSG00000158966	CACHD1	protein coding	1.25411	1.18071e-09
ENSG00000234787	LINC00458	lincRNA	2.48076	1.18678e-09
ENSG00000168269	FOXI1	protein coding	9.0706	1.20159e-09
ENSG00000221866	PLXNA4	protein coding	6.7793	1.20806e-09
ENSG00000233087	WTH3DI	protein coding	6.99074	1.20961e-09
ENSG00000111077	TNS2	protein coding	1.40824	1.21881e-09
ENSG00000168004	HRASLS5	protein coding	1.99057	1.22263e-09
ENSG00000250786	SNHG18	lincRNA	1.28967	1.23284e-09
ENSG00000242173	ARHGDIG	protein coding	4.86083	1.23713e-09
ENSG00000226798	AL138749.1	lincRNA	6.7003	1.25828e-09
ENSG00000163492	CCDC141	protein coding	2.65946	1.30591e-09
ENSG00000119242	CCDC92	protein coding	6.80109	1.32147e-09
ENSG00000109819	PPARGC1A	protein coding	3.12453	1.3301e-09
ENSG00000172059	KLF11	protein coding	1.60171	1.33041e-09
ENSG00000181061	HIGD1A	protein coding	1.1949	1.3413e-09
ENSG00000103257	SLC7A5	protein coding	2.5619	1.34591e-09
ENSG00000095574	IKZF5	protein coding	1.10556	1.35807e-09
ENSG00000137500	CCDC90B	protein coding	1.04932	1.36123e-09
ENSG00000143862	ARL8A	protein coding	1.13481	1.37924e-09
ENSG00000239713	APOBEC3G	protein coding	3.54859	1.40543e-09
ENSG00000204682	CASC10	protein coding	1.99964	1.47311e-09
ENSG00000259439	LINC01833	lincRNA	6.41329	1.47571e-09
ENSG00000160226	C21orf2	protein coding	1.99005	1.50003e-09
ENSG00000174469	CNTNAP2	protein coding	3.06645	1.50316e-09
ENSG00000148488	ST8SIA6	protein coding	1.44673	1.57753e-09
ENSG00000115602	IL1RL1	protein coding	8.67173	1.63331e-09
ENSG00000139722	VPS37B	protein coding	1.48361	1.63542e-09
ENSG00000175274	TP53I11	protein coding	1.98578	1.69375e-09
ENSG00000187091	PLCD1	protein coding	1.48276	1.73401e-09
ENSG00000084234	APLP2	protein coding	2.38101	1.76141e-09
ENSG00000167565	SERTAD3	protein coding	1.54981	1.79346e-09
ENSG00000172493	AFF1	protein coding	1.36281	1.83007e-09
ENSG00000159579	RSPRY1	protein coding	1.00068	1.84193e-09
ENSG00000205038	PKHD1L1	protein coding	6.41041	1.88958e-09
ENSG00000170004	CHD3	protein coding	2.31975	1.89555e-09
ENSG00000198162	MAN1A2	protein coding	1.53517	1.89711e-09
ENSG00000253719	ATXN7L3B	protein coding	1.02805	1.8979e-09
ENSG00000176641	RNF152	protein coding	5.50153	1.93714e-09
ENSG00000130147	SH3BP4	protein coding	1.65977	1.96251e-09
ENSG00000007541	PIGQ	protein coding	1.59859	1.99899e-09
ENSG00000174628	IQCK	protein coding	2.01682	2.13182e-09
ENSG00000115226	FNDC4	protein coding	1.66664	2.15318e-09
ENSG00000142634	EFHD2	protein coding	1.26938	2.19391e-09
ENSG00000158710	TAGLN2	protein coding	2.35692	2.21951e-09
ENSG00000248550	OTX2-AS1	lincRNA	7.01116	2.24402e-09
ENSG00000153214	TMEM87B	protein coding	1.24816	2.28736e-09
ENSG00000100290	BIK	protein coding	4.70418	2.34975e-09
ENSG00000094975	SUCO	protein coding	1.12975	2.38844e-09
ENSG00000198768	APCDD1L	protein coding	1.18891	2.428e-09
ENSG00000047617	ANO2	protein coding	1.57066	2.51045e-09
ENSG00000233723	LINC01122	lincRNA	2.09785	2.57529e-09
ENSG00000100246	DNAL4	protein coding	1.72926	2.60375e-09
ENSG00000134443	GRP	protein coding	6.25304	2.61845e-09
ENSG00000181804	SLC9A9	protein coding	2.64597	2.62752e-09
ENSG00000128283	CDC42EP1	protein coding	2.97132	2.62791e-09
ENSG00000183654	MARCH11	protein coding	5.37925	2.63766e-09
ENSG00000134108	ARL8B	protein coding	1.06906	2.69255e-09
ENSG00000168672	FAM84B	protein coding	1.91623	2.69485e-09
ENSG00000164841	TMEM74	protein coding	1.01222	2.82976e-09
ENSG00000145779	TNFAIP8	protein coding	1.33206	2.84592e-09
ENSG00000119888	EPCAM	protein coding	1.34476	2.86517e-09
ENSG00000129422	MTUS1	protein coding	2.96674	2.86812e-09
ENSG00000197037	ZSCAN25	protein coding	1.51343	2.86955e-09
ENSG00000152952	PLOD2	protein coding	1.91069	2.88338e-09
ENSG00000219445	AC019155.2	lincRNA	1.19935	2.8841e-09
ENSG00000135299	ANKRD6	protein coding	4.17129	2.93748e-09
ENSG00000071537	SEL1L	protein coding	1.73264	2.94093e-09
ENSG00000100344	PNPLA3	protein coding	1.09587	3.0126e-09
ENSG00000121594	CD80	protein coding	7.45383	3.05197e-09
ENSG00000172663	TMEM134	protein coding	1.26001	3.11205e-09
ENSG00000169508	GPR183	protein coding	8.94432	3.1428e-09
ENSG00000174827	PDZK1	protein coding	8.20911	3.22939e-09
ENSG00000152661	GJA1	protein coding	1.67981	3.31108e-09
ENSG00000106638	TBL2	protein coding	1.33196	3.31602e-09
ENSG00000119950	MXI1	protein coding	1.48952	3.42323e-09
ENSG00000143167	GPA33	protein coding	3.22666	3.42503e-09
ENSG00000204070	SYS1	protein coding	1.34097	3.54064e-09
ENSG00000143772	ITPKB	protein coding	2.4792	3.62164e-09
ENSG00000260907	AC015818.2	lincRNA	1.43194	3.66374e-09
ENSG00000168256	NKIRAS2	protein coding	1.09189	3.7744e-09
ENSG00000125378	BMP4	protein coding	3.17587	3.8407e-09
ENSG00000176435	CLEC14A	protein coding	4.19801	3.84826e-09
ENSG00000237440	ZNF737	protein coding	2.30317	3.90499e-09
ENSG00000185340	GAS2L1	protein coding	2.01596	3.98375e-09
ENSG00000154358	OBSCN	protein coding	1.34617	4.06012e-09
ENSG00000162946	DISC1	protein coding	1.04375	4.12072e-09
ENSG00000152936	LMNTD1	protein coding	10.543	4.29568e-09
ENSG00000182379	NXPH4	protein coding	1.95719	4.35639e-09
ENSG00000196743	GM2A	protein coding	1.01252	4.41375e-09
ENSG00000228437	LINC02474	lincRNA	8.56694	4.47814e-09
ENSG00000175416	CLTB	protein coding	1.79663	4.54853e-09
ENSG00000182836	PLCXD3	protein coding	8.04099	4.60634e-09
ENSG00000157191	NECAP2	protein coding	1.15316	4.64054e-09
ENSG00000103150	MLYCD	protein coding	2.33508	4.68061e-09
ENSG00000169019	COMMD8	protein coding	2.01665	4.7131e-09
ENSG00000139044	B4GALNT3	protein coding	2.29259	4.72524e-09
ENSG00000137142	IGFBPL1	protein coding	1.74895	4.7948e-09
ENSG00000204277	LINC01993	lincRNA	5.60773	4.94681e-09
ENSG00000099246	RAB18	protein coding	1.17045	4.95128e-09
ENSG00000197587	DMBX1	protein coding	5.13893	4.975e-09
ENSG00000122884	P4HA1	protein coding	1.76916	5.12669e-09
ENSG00000164976	KIAA1161	protein coding	3.45872	5.28683e-09
ENSG00000166394	CYB5R2	protein coding	1.01352	5.32927e-09
ENSG00000130222	GADD45G	protein coding	4.71236	5.5583e-09
ENSG00000142327	RNPEPL1	protein coding	2.16661	5.69026e-09
ENSG00000067369	TP53BP1	protein coding	1.5624	5.85347e-09
ENSG00000130751	NPAS1	protein coding	1.50697	5.93898e-09
ENSG00000230805	AL132709.1	lincRNA	3.00667	5.97624e-09
ENSG00000138193	PLCE1	protein coding	7.66529	5.97624e-09
ENSG00000095209	TMEM38B	protein coding	1.10643	5.98876e-09
ENSG00000163873	GRIK3	protein coding	3.67348	6.00091e-09
ENSG00000267060	PTGES3L	protein coding	2.43614	6.02094e-09
ENSG00000159461	AMFR	protein coding	1.73189	6.23223e-09
ENSG00000234891	Z82196.1	lincRNA	6.24891	6.39312e-09
ENSG00000175893	ZDHHC21	protein coding	1.18859	6.39312e-09
ENSG00000173281	PPP1R3B	protein coding	1.8191	6.54425e-09
ENSG00000138792	ENPEP	protein coding	3.47147	6.62529e-09
ENSG00000133687	TMTC1	protein coding	1.96887	6.68623e-09
ENSG00000225626	C9orf135-AS1	lincRNA	6.63011	6.85404e-09
ENSG00000132003	ZSWIM4	protein coding	1.03249	6.86781e-09
ENSG00000173715	C11orf80	protein coding	1.25828	7.41603e-09
ENSG00000068697	LAPTM4A	protein coding	1.48559	7.43381e-09
ENSG00000189430	NCR1	protein coding	4.26028	7.46247e-09
ENSG00000122335	SERAC1	protein coding	1.55125	7.60783e-09
ENSG00000183960	KCNH8	protein coding	3.7074	7.61945e-09
ENSG00000162949	CAPN13	protein coding	4.20652	7.8044e-09
ENSG00000154319	FAM167A	protein coding	6.46611	7.87498e-09
ENSG00000196923	PDLIM7	protein coding	2.23011	8.01029e-09
ENSG00000107829	FBXW4	protein coding	1.70678	8.41585e-09
ENSG00000128641	MYO1B	protein coding	1.68453	8.41807e-09
ENSG00000157557	ETS2	protein coding	2.33737	8.56633e-09
ENSG00000104219	ZDHHC2	protein coding	1.97093	8.71814e-09
ENSG00000142185	TRPM2	protein coding	6.2504	8.74037e-09
ENSG00000129116	PALLD	protein coding	3.39081	8.90913e-09
ENSG00000119688	ABCD4	protein coding	1.01322	9.48782e-09
ENSG00000137198	GMPR	protein coding	3.24969	9.86299e-09
ENSG00000197977	ELOVL2	protein coding	6.02487	9.87535e-09
ENSG00000145309	CABS1	protein coding	5.48434	9.88821e-09
ENSG00000139292	LGR5	protein coding	9.28482	9.90408e-09
ENSG00000225444	LINC01867	lincRNA	4.30756	9.96013e-09
ENSG00000171766	GATM	protein coding	2.69473	1.02309e-08
ENSG00000188803	SHISA6	protein coding	2.81531	1.02513e-08
ENSG00000132122	SPATA6	protein coding	1.13245	1.06153e-08
ENSG00000167723	TRPV3	protein coding	3.8814	1.08925e-08
ENSG00000240505	TNFRSF13B	protein coding	6.31219	1.11352e-08
ENSG00000173077	DEC1	protein coding	5.12757	1.13032e-08
ENSG00000177551	NHLH2	protein coding	1.23169	1.13634e-08
ENSG00000120925	RNF170	protein coding	1.58802	1.16837e-08
ENSG00000140859	KIFC3	protein coding	2.5628	1.17316e-08
ENSG00000184887	BTBD6	protein coding	1.99262	1.17648e-08
ENSG00000162512	SDC3	protein coding	1.81924	1.19438e-08
ENSG00000196562	SULF2	protein coding	4.12143	1.2034e-08
ENSG00000178694	NSUN3	protein coding	1.31188	1.20534e-08
ENSG00000162869	PPP1R21	protein coding	1.55775	1.21678e-08
ENSG00000253217	AP001574.1	lincRNA	5.14981	1.21741e-08
ENSG00000203867	RBM20	protein coding	4.60036	1.22916e-08
ENSG00000119686	FLVCR2	protein coding	2.01702	1.23354e-08
ENSG00000176783	RUFY1	protein coding	1.47908	1.23828e-08
ENSG00000181523	SGSH	protein coding	1.30523	1.25196e-08
ENSG00000082014	SMARCD3	protein coding	5.26276	1.27514e-08
ENSG00000123643	SLC36A1	protein coding	2.16151	1.30388e-08
ENSG00000228486	LINC01125	protein coding	2.68602	1.31041e-08
ENSG00000132016	C19orf57	protein coding	1.1052	1.37034e-08
ENSG00000231200	LINC01830	lincRNA	8.21773	1.37034e-08
ENSG00000150281	CTF1	protein coding	2.73816	1.41294e-08
ENSG00000155269	GPR78	protein coding	7.02103	1.42659e-08
ENSG00000137936	BCAR3	protein coding	3.42237	1.44535e-08
ENSG00000151572	ANO4	protein coding	1.41503	1.49322e-08
ENSG00000114993	RTKN	protein coding	1.11479	1.49322e-08
ENSG00000237316	Z82196.2	lincRNA	6.65861	1.50454e-08
ENSG00000215252	GOLGA8B	protein coding	1.78279	1.54808e-08
ENSG00000160055	TMEM234	protein coding	1.7883	1.56516e-08
ENSG00000227107	AC104667.1	lincRNA	7.60492	1.56649e-08
ENSG00000168263	KCNV2	protein coding	6.76373	1.57391e-08
ENSG00000158156	XKR8	protein coding	1.13748	1.58866e-08
ENSG00000183569	SERHL2	protein coding	5.43227	1.59088e-08
ENSG00000143355	LHX9	protein coding	8.48712	1.60284e-08
ENSG00000171643	S100Z	protein coding	7.11944	1.61223e-08
ENSG00000196782	MAML3	protein coding	2.8682	1.76971e-08
ENSG00000142700	DMRTA2	protein coding	7.51987	1.77763e-08
ENSG00000272555	AC009974.1	lincRNA	6.98178	1.84837e-08
ENSG00000062282	DGAT2	protein coding	3.21199	1.86029e-08
ENSG00000245694	CRNDE	lincRNA	2.99111	1.87427e-08
ENSG00000162236	STX5	protein coding	1.41098	1.88777e-08
ENSG00000144445	KANSL1L	protein coding	1.33142	1.89498e-08
ENSG00000141971	MVB12A	protein coding	1.22673	1.90459e-08
ENSG00000152503	TRIM36	protein coding	1.49433	1.95074e-08
ENSG00000123091	RNF11	protein coding	1.30608	1.95529e-08
ENSG00000136859	ANGPTL2	protein coding	1.72465	1.96139e-08
ENSG00000088538	DOCK3	protein coding	1.56766	1.99397e-08
ENSG00000116668	SWT1	protein coding	1.34419	2.03277e-08
ENSG00000184047	DIABLO	protein coding	1.52551	2.0623e-08
ENSG00000030582	GRN	protein coding	1.27997	2.11193e-08
ENSG00000132321	IQCA1	protein coding	1.78598	2.11902e-08
ENSG00000170310	STX8	protein coding	1.09168	2.13694e-08
ENSG00000166188	ZNF319	protein coding	1.69861	2.17096e-08
ENSG00000164488	DACT2	protein coding	5.05217	2.19146e-08
ENSG00000115604	IL18R1	protein coding	6.93358	2.22536e-08
ENSG00000261807	LINC02141	lincRNA	7.93492	2.23747e-08
ENSG00000103042	SLC38A7	protein coding	1.36871	2.29414e-08
ENSG00000149591	TAGLN	protein coding	4.26961	2.3136e-08
ENSG00000164736	SOX17	protein coding	10.1625	2.32165e-08
ENSG00000148834	GSTO1	protein coding	1.72293	2.34952e-08
ENSG00000198795	ZNF521	protein coding	2.07176	2.37001e-08
ENSG00000185475	TMEM179B	protein coding	1.77953	2.37031e-08
ENSG00000272282	LINC02084	lincRNA	8.0734	2.42942e-08
ENSG00000123685	BATF3	protein coding	2.89986	2.4621e-08
ENSG00000164609	SLU7	protein coding	1.4268	2.47691e-08
ENSG00000149948	HMGA2	protein coding	1.37006	2.52026e-08
ENSG00000113108	APBB3	protein coding	2.06712	2.57749e-08
ENSG00000040633	PHF23	protein coding	1.05523	2.59178e-08
ENSG00000189129	PLAC9	protein coding	1.31923	2.61669e-08
ENSG00000162641	AKNAD1	protein coding	5.94841	2.70949e-08
ENSG00000113269	RNF130	protein coding	1.36873	2.71894e-08
ENSG00000076641	PAG1	protein coding	5.28259	2.82906e-08
ENSG00000231918	AC007402.1	lincRNA	3.65128	2.84963e-08
ENSG00000144810	COL8A1	protein coding	4.7642	2.92994e-08
ENSG00000141526	SLC16A3	protein coding	1.9393	3.14734e-08
ENSG00000142156	COL6A1	protein coding	1.92533	3.21989e-08
ENSG00000176920	FUT2	protein coding	1.50979	3.22538e-08
ENSG00000096968	JAK2	protein coding	2.03652	3.38651e-08
ENSG00000259005	AC005479.2	lincRNA	2.16501	3.42146e-08
ENSG00000114698	PLSCR4	protein coding	3.02489	3.47249e-08
ENSG00000254685	FPGT	protein coding	1.16043	3.49583e-08
ENSG00000089091	DZANK1	protein coding	1.73252	3.5299e-08
ENSG00000005238	FAM214B	protein coding	2.36668	3.5476e-08
ENSG00000173482	PTPRM	protein coding	5.03602	3.55044e-08
ENSG00000249242	TMEM150C	protein coding	5.00285	3.60517e-08
ENSG00000174236	REP15	protein coding	3.19712	3.63668e-08
ENSG00000167785	ZNF558	protein coding	1.13346	3.66417e-08
ENSG00000121289	CEP89	protein coding	1.08864	3.71915e-08
ENSG00000064490	RFXANK	protein coding	1.07217	3.75375e-08
ENSG00000100554	ATP6V1D	protein coding	1.00297	3.89279e-08
ENSG00000155849	ELMO1	protein coding	2.9885	3.98325e-08
ENSG00000051620	HEBP2	protein coding	1.10633	4.08027e-08
ENSG00000180098	TRNAU1AP	protein coding	1.08612	4.29117e-08
ENSG00000196511	TPK1	protein coding	1.86269	4.40892e-08
ENSG00000180346	TIGD2	protein coding	1.26725	4.4443e-08
ENSG00000197353	LYPD2	protein coding	7.79271	4.46764e-08
ENSG00000148450	MSRB2	protein coding	1.71499	4.50385e-08
ENSG00000239704	CDRT4	protein coding	3.006	4.5497e-08
ENSG00000109625	CPZ	protein coding	1.48406	4.57222e-08
ENSG00000171621	SPSB1	protein coding	2.61661	4.59532e-08
ENSG00000176171	BNIP3	protein coding	1.07071	4.80545e-08
ENSG00000121542	SEC22A	protein coding	1.41826	4.91364e-08
ENSG00000078579	FGF20	protein coding	3.40714	5.01083e-08
ENSG00000168685	IL7R	protein coding	8.44066	5.02119e-08
ENSG00000130635	COL5A1	protein coding	2.95713	5.08698e-08
ENSG00000143333	RGS16	protein coding	1.15431	5.33069e-08
ENSG00000100146	SOX10	protein coding	2.73681	5.35673e-08
ENSG00000152669	CCNO	protein coding	5.19769	5.47832e-08
ENSG00000182183	FAM159A	protein coding	2.4464	5.6977e-08
ENSG00000104164	BLOC1S6	protein coding	1.19214	5.71818e-08
ENSG00000243749	TMEM35B	protein coding	1.85645	5.72098e-08
ENSG00000180828	BHLHE22	protein coding	9.05083	5.77937e-08
ENSG00000111276	CDKN1B	protein coding	1.37804	5.8099e-08
ENSG00000137872	SEMA6D	protein coding	6.74031	5.99244e-08
ENSG00000258977	LINC01467	lincRNA	9.67187	6.06884e-08
ENSG00000105329	TGFB1	protein coding	2.2698	6.11042e-08
ENSG00000122420	PTGFR	protein coding	4.30044	6.16288e-08
ENSG00000143171	RXRG	protein coding	10.0643	6.26907e-08
ENSG00000160446	ZDHHC12	protein coding	1.14349	6.48748e-08
ENSG00000128714	HOXD13	protein coding	5.87655	6.93601e-08
ENSG00000143507	DUSP10	protein coding	5.32153	7.31871e-08
ENSG00000248866	USP46-AS1	lincRNA	2.62663	7.37275e-08
ENSG00000173264	GPR137	protein coding	1.19635	7.44361e-08
ENSG00000026559	KCNG1	protein coding	3.44399	7.56658e-08
ENSG00000138463	DIRC2	protein coding	2.08235	7.72844e-08
ENSG00000108950	FAM20A	protein coding	7.1582	7.81015e-08
ENSG00000168314	MOBP	protein coding	7.01257	7.99129e-08
ENSG00000183423	LRIT3	protein coding	4.41374	8.17767e-08
ENSG00000166025	AMOTL1	protein coding	1.12274	8.21415e-08
ENSG00000128284	APOL3	protein coding	5.94394	8.22921e-08
ENSG00000101782	RIOK3	protein coding	1.09948	8.35759e-08
ENSG00000033170	FUT8	protein coding	2.2393	8.4424e-08
ENSG00000128408	RIBC2	protein coding	2.16645	8.6697e-08
ENSG00000057294	PKP2	protein coding	1.85833	8.89694e-08
ENSG00000253276	CCDC71L	protein coding	1.80357	8.89917e-08
ENSG00000160224	AIRE	protein coding	6.52776	9.0258e-08
ENSG00000121207	LRAT	protein coding	1.66068	9.10359e-08
ENSG00000136247	ZDHHC4	protein coding	1.11459	9.10937e-08
ENSG00000134817	APLNR	protein coding	3.07289	9.14492e-08
ENSG00000262454	MIR193BHG	lincRNA	4.11296	9.15979e-08
ENSG00000140682	TGFB1I1	protein coding	1.83669	9.26143e-08
ENSG00000196208	GREB1	protein coding	2.02127	9.29347e-08
ENSG00000168806	LCMT2	protein coding	1.09062	9.45405e-08
ENSG00000071282	LMCD1	protein coding	2.13316	9.45516e-08
ENSG00000163568	AIM2	protein coding	1.28907	9.60034e-08
ENSG00000178385	PLEKHM3	protein coding	2.35202	9.92666e-08
ENSG00000101335	MYL9	protein coding	3.18693	1.01109e-07
ENSG00000174370	C11orf45	protein coding	2.64217	1.01762e-07
ENSG00000130545	CRB3	protein coding	1.50765	1.04331e-07
ENSG00000113494	PRLR	protein coding	3.32932	1.06464e-07
ENSG00000050130	JKAMP	protein coding	1.14073	1.07666e-07
ENSG00000166171	DPCD	protein coding	1.32815	1.08875e-07
ENSG00000173406	DAB1	protein coding	1.67402	1.10125e-07
ENSG00000140105	WARS	protein coding	1.19156	1.1029e-07
ENSG00000144655	CSRNP1	protein coding	1.63143	1.10455e-07
ENSG00000139624	CERS5	protein coding	1.00188	1.1166e-07
ENSG00000131370	SH3BP5	protein coding	2.2689	1.12993e-07
ENSG00000171864	PRND	protein coding	6.75783	1.13293e-07
ENSG00000151948	GLT1D1	protein coding	3.57386	1.14504e-07
ENSG00000175106	TVP23C	protein coding	2.81502	1.14782e-07
ENSG00000145391	SETD7	protein coding	2.65362	1.15503e-07
ENSG00000081052	COL4A4	protein coding	3.91751	1.15914e-07
ENSG00000164946	FREM1	protein coding	4.50047	1.2238e-07
ENSG00000177144	NUDT4P1	protein coding	2.88616	1.23687e-07
ENSG00000105392	CRX	protein coding	4.55615	1.24662e-07
ENSG00000109458	GAB1	protein coding	1.18915	1.25788e-07
ENSG00000175115	PACS1	protein coding	1.17905	1.25814e-07
ENSG00000187608	ISG15	protein coding	1.32524	1.29098e-07
ENSG00000165966	PDZRN4	protein coding	4.53859	1.30585e-07
ENSG00000162627	SNX7	protein coding	1.09756	1.31968e-07
ENSG00000130313	PGLS	protein coding	1.11926	1.31976e-07
ENSG00000083290	ULK2	protein coding	2.38389	1.3262e-07
ENSG00000138798	EGF	protein coding	2.9265	1.34319e-07
ENSG00000169826	CSGALNACT2	protein coding	1.38959	1.35875e-07
ENSG00000166900	STX3	protein coding	1.54557	1.41923e-07
ENSG00000173093	CCDC63	protein coding	1.03667	1.45198e-07
ENSG00000173221	GLRX	protein coding	1.86643	1.45467e-07
ENSG00000168621	GDNF	protein coding	5.04048	1.48875e-07
ENSG00000112769	LAMA4	protein coding	1.58449	1.51119e-07
ENSG00000125730	C3	protein coding	2.93586	1.54767e-07
ENSG00000185261	KIAA0825	protein coding	1.01001	1.62895e-07
ENSG00000182253	SYNM	protein coding	2.58574	1.63255e-07
ENSG00000221838	AP4M1	protein coding	1.25843	1.67328e-07
ENSG00000065717	TLE2	protein coding	3.02309	1.75252e-07
ENSG00000160223	ICOSLG	protein coding	2.27004	1.78071e-07
ENSG00000107338	SHB	protein coding	2.42511	1.78365e-07
ENSG00000131941	RHPN2	protein coding	1.64034	1.79652e-07
ENSG00000125726	CD70	protein coding	1.93951	1.80648e-07
ENSG00000213699	SLC35F6	protein coding	1.67492	1.80891e-07
ENSG00000243716	NPIPB5	protein coding	1.01879	1.81224e-07
ENSG00000080823	MOK	protein coding	5.46977	1.82794e-07
ENSG00000155893	PXYLP1	protein coding	1.06017	1.82794e-07
ENSG00000061938	TNK2	protein coding	1.16134	1.85573e-07
ENSG00000113532	ST8SIA4	protein coding	7.47899	1.85602e-07
ENSG00000110436	SLC1A2	protein coding	3.75863	1.8964e-07
ENSG00000113083	LOX	protein coding	3.71701	1.9388e-07
ENSG00000137331	IER3	protein coding	3.34229	1.9458e-07
ENSG00000137486	ARRB1	protein coding	2.26087	1.94756e-07
ENSG00000019485	PRDM11	protein coding	1.11581	1.94796e-07
ENSG00000034677	RNF19A	protein coding	2.62882	1.96238e-07
ENSG00000117036	ETV3	protein coding	1.04619	1.99599e-07
ENSG00000026652	AGPAT4	protein coding	1.80775	2.0024e-07
ENSG00000119048	UBE2B	protein coding	1.01526	2.01757e-07
ENSG00000185950	IRS2	protein coding	1.21465	2.02794e-07
ENSG00000104221	BRF2	protein coding	1.0062	2.06401e-07
ENSG00000197586	ENTPD6	protein coding	1.14292	2.08264e-07
ENSG00000179241	LDLRAD3	protein coding	1.10896	2.11835e-07
ENSG00000170820	FSHR	protein coding	6.75283	2.13513e-07
ENSG00000174327	SLC16A13	protein coding	1.94771	2.20658e-07
ENSG00000021461	CYP3A43	protein coding	4.66737	2.25554e-07
ENSG00000185615	PDIA2	protein coding	3.82411	2.28666e-07
ENSG00000110975	SYT10	protein coding	3.73879	2.35318e-07
ENSG00000119737	GPR75	protein coding	2.1586	2.39517e-07
ENSG00000145642	FAM159B	protein coding	4.93026	2.43987e-07
ENSG00000169031	COL4A3	protein coding	5.80393	2.45615e-07
ENSG00000113732	ATP6V0E1	protein coding	1.4636	2.48251e-07
ENSG00000259207	ITGB3	protein coding	4.16582	2.53697e-07
ENSG00000179387	ELMOD2	protein coding	1.21674	2.56839e-07
ENSG00000267909	CCDC177	protein coding	3.55328	2.62516e-07
ENSG00000184349	EFNA5	protein coding	2.87066	2.82241e-07
ENSG00000111058	ACSS3	protein coding	1.57549	3.14888e-07
ENSG00000186766	FOXI2	protein coding	3.51834	3.1547e-07
ENSG00000112182	BACH2	protein coding	2.97645	3.30462e-07
ENSG00000198937	CCDC167	protein coding	1.80893	3.42869e-07
ENSG00000143320	CRABP2	protein coding	1.28464	3.4321e-07
ENSG00000141052	MYOCD	protein coding	5.29543	3.46857e-07
ENSG00000118257	NRP2	protein coding	4.14282	3.54327e-07
ENSG00000164393	ADGRF2	protein coding	6.79554	3.64714e-07
ENSG00000204977	TRIM13	protein coding	1.21205	3.71421e-07
ENSG00000251637	AP003716.1	lincRNA	4.44997	3.7195e-07
ENSG00000171587	DSCAM	protein coding	7.61218	3.81655e-07
ENSG00000119650	IFT43	protein coding	1.2725	4.02863e-07
ENSG00000110801	PSMD9	protein coding	1.36673	4.03435e-07
ENSG00000198270	TMEM116	protein coding	1.33193	4.06078e-07
ENSG00000106853	PTGR1	protein coding	3.92819	4.28352e-07
ENSG00000157578	LCA5L	protein coding	3.35546	4.3229e-07
ENSG00000221949	LINC01465	lincRNA	3.13055	4.40626e-07
ENSG00000181619	GPR135	protein coding	2.68021	4.4131e-07
ENSG00000183378	OVCH2	protein coding	7.32472	4.55498e-07
ENSG00000109046	WSB1	protein coding	1.45385	4.55787e-07
ENSG00000161682	FAM171A2	protein coding	1.72139	4.56149e-07
ENSG00000272047	GTF2H5	protein coding	1.12025	4.56772e-07
ENSG00000151327	FAM177A1	protein coding	1.0876	4.80437e-07
ENSG00000248787	AC092903.2	lincRNA	2.93914	4.89593e-07
ENSG00000145050	MANF	protein coding	1.18948	4.94991e-07
ENSG00000163110	PDLIM5	protein coding	1.09824	5.2129e-07
ENSG00000164989	CCDC171	protein coding	1.09965	5.49402e-07
ENSG00000107890	ANKRD26	protein coding	1.1093	5.59689e-07
ENSG00000111696	NT5DC3	protein coding	1.68822	5.78303e-07
ENSG00000108001	EBF3	protein coding	4.54138	6.2295e-07
ENSG00000197991	AL592490.1	protein coding	3.33965	6.29665e-07
ENSG00000142627	EPHA2	protein coding	2.1415	6.37748e-07
ENSG00000153790	C7orf31	protein coding	2.32858	6.55766e-07
ENSG00000185482	STAC3	protein coding	1.32257	6.69876e-07
ENSG00000171174	RBKS	protein coding	1.65486	6.92836e-07
ENSG00000174136	RGMB	protein coding	1.33889	7.00767e-07
ENSG00000065675	PRKCQ	protein coding	1.29678	7.02814e-07
ENSG00000256683	ZNF350	protein coding	1.28125	7.34555e-07
ENSG00000257345	LINC02413	lincRNA	9.378	7.55685e-07
ENSG00000164574	GALNT10	protein coding	2.11256	7.70531e-07
ENSG00000233056	ERVH48-1	lincRNA	1.16316	7.75602e-07
ENSG00000186439	TRDN	protein coding	2.87176	7.84855e-07
ENSG00000118960	HS1BP3	protein coding	1.3394	7.98417e-07
ENSG00000120833	SOCS2	protein coding	1.92857	8.0801e-07
ENSG00000183784	C9orf66	protein coding	4.73489	8.18105e-07
ENSG00000143369	ECM1	protein coding	2.30727	8.2607e-07
ENSG00000059377	TBXAS1	protein coding	2.77784	8.33387e-07
ENSG00000153208	MERTK	protein coding	3.29871	8.50809e-07
ENSG00000178568	ERBB4	protein coding	9.17137	9.47795e-07
ENSG00000106077	ABHD11	protein coding	1.93558	9.62397e-07
ENSG00000106415	GLCCI1	protein coding	1.39931	9.82748e-07
ENSG00000196581	AJAP1	protein coding	3.74322	9.86167e-07
ENSG00000249846	LINC02021	lincRNA	1.8768	1.00446e-06
ENSG00000057468	MSH4	protein coding	2.96036	1.00671e-06
ENSG00000198018	ENTPD7	protein coding	1.40872	1.0083e-06
ENSG00000180730	SHISA2	protein coding	1.99523	1.0326e-06
ENSG00000183090	FREM3	protein coding	6.00204	1.03326e-06
ENSG00000136535	TBR1	protein coding	5.93094	1.17691e-06
ENSG00000101327	PDYN	protein coding	1.25674	1.28579e-06
ENSG00000109339	MAPK10	protein coding	3.969	1.29924e-06
ENSG00000119411	BSPRY	protein coding	1.42124	1.31277e-06
ENSG00000158560	DYNC1I1	protein coding	4.46019	1.32649e-06
ENSG00000253831	ETV3L	protein coding	2.54	1.34513e-06
ENSG00000173868	PHOSPHO1	protein coding	2.16404	1.34712e-06
ENSG00000167874	TMEM88	protein coding	4.48243	1.40997e-06
ENSG00000102871	TRADD	protein coding	4.61899	1.44606e-06
ENSG00000258498	DIO3OS	lincRNA	8.91042	1.45859e-06
ENSG00000215529	EFCAB8	protein coding	4.33522	1.50616e-06
ENSG00000101144	BMP7	protein coding	2.64755	1.5755e-06
ENSG00000148384	INPP5E	protein coding	1.1281	1.619e-06
ENSG00000107957	SH3PXD2A	protein coding	1.28061	1.63335e-06
ENSG00000100852	ARHGAP5	protein coding	1.39391	1.65773e-06
ENSG00000077943	ITGA8	protein coding	7.80034	1.67814e-06
ENSG00000064655	EYA2	protein coding	5.19077	1.69137e-06
ENSG00000182704	TSKU	protein coding	2.98709	1.78024e-06
ENSG00000038945	MSR1	protein coding	7.50426	1.78669e-06
ENSG00000140795	MYLK3	protein coding	2.65346	1.84701e-06
ENSG00000168003	SLC3A2	protein coding	1.14305	1.89459e-06
ENSG00000067082	KLF6	protein coding	2.20166	1.94183e-06
ENSG00000248485	PCP4L1	protein coding	3.12917	2.00647e-06
ENSG00000140939	NOL3	protein coding	1.76905	2.00957e-06
ENSG00000158792	SPATA2L	protein coding	1.57671	2.0217e-06
ENSG00000171119	NRTN	protein coding	1.07275	2.02721e-06
ENSG00000011422	PLAUR	protein coding	1.97744	2.02823e-06
ENSG00000139445	FOXN4	protein coding	1.55032	2.14992e-06
ENSG00000162769	FLVCR1	protein coding	1.12414	2.15008e-06
ENSG00000179431	FJX1	protein coding	1.70267	2.15514e-06
ENSG00000172247	C1QTNF4	protein coding	1.40491	2.19105e-06
ENSG00000184845	DRD1	protein coding	3.53173	2.2608e-06
ENSG00000166908	PIP4K2C	protein coding	1.00919	2.29068e-06
ENSG00000260219	AC106782.2	lincRNA	1.85847	2.32207e-06
ENSG00000119328	FAM206A	protein coding	1.02368	2.32858e-06
ENSG00000212719	C17orf51	protein coding	2.14418	2.37548e-06
ENSG00000227456	LINC00310	lincRNA	2.93735	2.43527e-06
ENSG00000242086	LINC00969	lincRNA	1.58785	2.53157e-06
ENSG00000185621	LMLN	protein coding	1.19965	2.62201e-06
ENSG00000189171	S100A13	protein coding	3.06132	2.63422e-06
ENSG00000163001	CFAP36	protein coding	1.39382	2.67801e-06
ENSG00000132429	POPDC3	protein coding	1.65777	2.79411e-06
ENSG00000106631	MYL7	protein coding	8.12669	2.92265e-06
ENSG00000184937	WT1	protein coding	5.50548	3.01188e-06
ENSG00000032219	ARID4A	protein coding	1.09081	3.11845e-06
ENSG00000164379	FOXQ1	protein coding	9.20946	3.16417e-06
ENSG00000182318	ZSCAN22	protein coding	1.09317	3.18632e-06
ENSG00000198336	MYL4	protein coding	9.05611	3.22462e-06
ENSG00000139899	CBLN3	protein coding	1.41008	3.26392e-06
ENSG00000203883	SOX18	protein coding	5.64884	3.29801e-06
ENSG00000183206	POTEC	protein coding	3.02019	3.41366e-06
ENSG00000183840	GPR39	protein coding	4.11915	3.55534e-06
ENSG00000123080	CDKN2C	protein coding	7.06645	3.84938e-06
ENSG00000129595	EPB41L4A	protein coding	1.91497	3.8581e-06
ENSG00000120262	CCDC170	protein coding	6.32113	3.9663e-06
ENSG00000234840	LINC01239	lincRNA	2.67189	4.2224e-06
ENSG00000100926	TM9SF1	protein coding	1.43767	4.58938e-06
ENSG00000197406	DIO3	protein coding	9.42957	5.03221e-06
ENSG00000118640	VAMP8	protein coding	1.91967	5.06308e-06
ENSG00000250266	LINC01612	lincRNA	4.40872	5.11362e-06
ENSG00000163817	SLC6A20	protein coding	7.55901	5.14059e-06
ENSG00000166452	AKIP1	protein coding	1.12309	5.20292e-06
ENSG00000178878	APOLD1	protein coding	2.54308	5.21605e-06
ENSG00000088876	ZNF343	protein coding	1.34001	5.87728e-06
ENSG00000272370	AC092354.2	lincRNA	1.44252	6.04869e-06
ENSG00000164088	PPM1M	protein coding	1.40791	6.17051e-06
ENSG00000102908	NFAT5	protein coding	1.02545	6.18388e-06
ENSG00000106018	VIPR2	protein coding	3.18362	6.46963e-06
ENSG00000105419	MEIS3	protein coding	2.22403	6.52987e-06
ENSG00000182749	PAQR7	protein coding	1.09321	6.99037e-06
ENSG00000250103	PANCR	lincRNA	9.70451	7.30533e-06
ENSG00000160932	LY6E	protein coding	2.68326	7.40103e-06
ENSG00000153294	ADGRF4	protein coding	7.11387	7.58759e-06
ENSG00000122733	PHF24	protein coding	2.81064	7.77293e-06
ENSG00000264727	AC005725.1	lincRNA	3.46861	7.85259e-06
ENSG00000197121	PGAP1	protein coding	1.22577	7.87668e-06
ENSG00000197467	COL13A1	protein coding	2.30471	7.91173e-06
ENSG00000009709	PAX7	protein coding	5.28138	7.92686e-06
ENSG00000160469	BRSK1	protein coding	1.31965	7.94448e-06
ENSG00000138600	SPPL2A	protein coding	1.29992	8.49444e-06
ENSG00000135824	RGS8	protein coding	5.21211	9.07666e-06
ENSG00000174007	CEP19	protein coding	1.69513	9.32823e-06
ENSG00000183691	NOG	protein coding	1.46529	9.53111e-06
ENSG00000164122	ASB5	protein coding	9.80042	9.57861e-06
ENSG00000136068	FLNB	protein coding	1.53332	9.9113e-06
ENSG00000109099	PMP22	protein coding	2.19235	1.0225e-05
ENSG00000133106	EPSTI1	protein coding	7.17556	1.03573e-05
ENSG00000272690	LINC02018	lincRNA	2.55846	1.08675e-05
ENSG00000272447	AL135925.1	lincRNA	1.87621	1.10016e-05
ENSG00000125845	BMP2	protein coding	7.36205	1.15241e-05
ENSG00000106070	GRB10	protein coding	1.36407	1.15563e-05
ENSG00000130522	JUND	protein coding	1.66227	1.21562e-05
ENSG00000270000	AC005479.3	lincRNA	2.22624	1.23876e-05
ENSG00000224843	LINC00240	lincRNA	1.50944	1.25944e-05
ENSG00000175170	FAM182B	protein coding	3.92117	1.37148e-05
ENSG00000124143	ARHGAP40	protein coding	5.98035	1.37669e-05
ENSG00000151062	CACNA2D4	protein coding	2.77403	1.38238e-05
ENSG00000158201	ABHD3	protein coding	1.72153	1.40226e-05
ENSG00000165996	HACD1	protein coding	1.06833	1.45772e-05
ENSG00000269978	AL359881.1	lincRNA	2.47205	1.47194e-05
ENSG00000117834	SLC5A9	protein coding	9.72945	1.51679e-05
ENSG00000111728	ST8SIA1	protein coding	2.17642	1.52611e-05
ENSG00000074527	NTN4	protein coding	6.86639	1.5395e-05
ENSG00000099860	GADD45B	protein coding	2.25926	1.60391e-05
ENSG00000145832	SLC25A48	protein coding	4.26369	1.60825e-05
ENSG00000162817	C1orf115	protein coding	1.02577	1.6517e-05
ENSG00000151929	BAG3	protein coding	1.06731	1.77926e-05
ENSG00000125657	TNFSF9	protein coding	1.21716	1.84243e-05
ENSG00000075275	CELSR1	protein coding	1.14958	1.87603e-05
ENSG00000075213	SEMA3A	protein coding	1.4559	1.88186e-05
ENSG00000197557	TTC30A	protein coding	1.33525	1.966e-05
ENSG00000162772	ATF3	protein coding	2.59323	2.014e-05
ENSG00000116032	GRIN3B	protein coding	1.91625	2.03019e-05
ENSG00000161544	CYGB	protein coding	1.47083	2.06449e-05
ENSG00000180347	CCDC129	protein coding	3.42537	2.18286e-05
ENSG00000135338	LCA5	protein coding	1.0729	2.22342e-05
ENSG00000170011	MYRIP	protein coding	1.59501	2.32939e-05
ENSG00000197119	SLC25A29	protein coding	1.1975	2.33901e-05
ENSG00000134769	DTNA	protein coding	1.51524	2.42643e-05
ENSG00000266538	AC005838.2	lincRNA	2.8556	2.44492e-05
ENSG00000223979	SMCR2	lincRNA	4.47891	2.62985e-05
ENSG00000176165	FOXG1	protein coding	3.43963	2.72996e-05
ENSG00000254995	STX16-NPEPL1	protein coding	2.05545	2.82492e-05
ENSG00000166579	NDEL1	protein coding	1.01869	2.87241e-05
ENSG00000157765	SLC34A2	protein coding	4.83006	2.9075e-05
ENSG00000166455	C16orf46	protein coding	1.84559	3.00862e-05
ENSG00000100258	LMF2	protein coding	1.08501	3.2386e-05
ENSG00000161677	JOSD2	protein coding	2.63212	3.47694e-05
ENSG00000101542	CDH20	protein coding	2.19705	3.70014e-05
ENSG00000104313	EYA1	protein coding	2.69067	3.80907e-05
ENSG00000078487	ZCWPW1	protein coding	1.20812	3.85916e-05
ENSG00000255150	EID3	protein coding	1.25201	4.19545e-05
ENSG00000183303	OR5P2	protein coding	5.76117	4.6571e-05
ENSG00000157103	SLC6A1	protein coding	1.8336	4.72867e-05
ENSG00000130203	APOE	protein coding	2.43154	4.97619e-05
ENSG00000115085	ZAP70	protein coding	5.31527	5.0127e-05
ENSG00000113946	CLDN16	protein coding	6.3189	5.20105e-05
ENSG00000234224	TMEM229A	protein coding	2.15649	5.54796e-05
ENSG00000153707	PTPRD	protein coding	1.25548	5.57812e-05
ENSG00000103599	IQCH	protein coding	1.9157	5.62023e-05
ENSG00000144026	ZNF514	protein coding	1.06707	5.67401e-05
ENSG00000125510	OPRL1	protein coding	1.97118	5.80161e-05
ENSG00000143164	DCAF6	protein coding	1.17116	5.80947e-05
ENSG00000160972	PPP1R16A	protein coding	1.05463	5.84671e-05
ENSG00000164951	PDP1	protein coding	1.54621	5.88199e-05
ENSG00000100234	TIMP3	protein coding	3.65744	6.63554e-05
ENSG00000177692	DNAJC28	protein coding	1.17531	6.69181e-05
ENSG00000155366	RHOC	protein coding	1.53195	6.72504e-05
ENSG00000057657	PRDM1	protein coding	7.83932	7.21888e-05
ENSG00000157168	NRG1	protein coding	4.51558	7.35091e-05
ENSG00000168830	HTR1E	protein coding	6.05593	7.57951e-05
ENSG00000130208	APOC1	protein coding	3.27195	7.90633e-05
ENSG00000081923	ATP8B1	protein coding	1.7744	7.96986e-05
ENSG00000204390	HSPA1L	protein coding	1.07646	8.07353e-05
ENSG00000072163	LIMS2	protein coding	2.35357	8.47963e-05
ENSG00000178726	THBD	protein coding	3.86962	8.52737e-05
ENSG00000186335	SLC36A2	protein coding	5.52426	9.31757e-05
ENSG00000188234	AGAP4	protein coding	1.42758	9.59517e-05
ENSG00000111859	NEDD9	protein coding	1.53295	9.70656e-05
ENSG00000180914	OXTR	protein coding	2.81846	0.000107938
ENSG00000198807	PAX9	protein coding	4.08582	0.000116231
ENSG00000159197	KCNE2	protein coding	3.06388	0.000152683
ENSG00000205730	ITPRIPL2	protein coding	2.02946	0.000154679
ENSG00000137033	IL33	protein coding	5.90432	0.000158961
ENSG00000257354	AC048341.2	lincRNA	2.40719	0.000159286
ENSG00000041982	TNC	protein coding	4.81884	0.000160737
ENSG00000170927	PKHD1	protein coding	2.05833	0.000161225
ENSG00000165806	CASP7	protein coding	1.49151	0.000174569
ENSG00000111671	SPSB2	protein coding	1.12443	0.000212065
ENSG00000106688	SLC1A1	protein coding	3.03054	0.000241554
ENSG00000115008	IL1A	protein coding	1.12959	0.000243791
ENSG00000070193	FGF10	protein coding	2.9572	0.000282718
ENSG00000145358	DDIT4L	protein coding	2.73334	0.000284333
ENSG00000179029	TMEM107	protein coding	1.09628	0.000291886
ENSG00000039600	SOX30	protein coding	2.33805	0.000319978
ENSG00000176438	SYNE3	protein coding	5.87376	0.000324392
ENSG00000214274	ANG	protein coding	1.86968	0.000353387
ENSG00000188643	S100A16	protein coding	3.55915	0.000360699
ENSG00000137218	FRS3	protein coding	1.36719	0.00036739
ENSG00000184988	TMEM106A	protein coding	1.14143	0.000374961
ENSG00000168476	REEP4	protein coding	1.21483	0.000381521
ENSG00000151687	ANKAR	protein coding	1.35518	0.000415413
ENSG00000173156	RHOD	protein coding	1.43262	0.00043114
ENSG00000140873	ADAMTS18	protein coding	7.90165	0.000467544
ENSG00000247317	AC105202.1	lincRNA	1.97386	0.00059972
ENSG00000166750	SLFN5	protein coding	1.36427	0.000643504
ENSG00000175265	GOLGA8A	protein coding	1.57322	0.000658798
ENSG00000074706	IPCEF1	protein coding	1.6828	0.000666934
ENSG00000242950	ERVW-1	protein coding	5.3625	0.000686245
ENSG00000159450	TCHH	protein coding	2.15744	0.000696703
ENSG00000108379	WNT3	protein coding	3.2681	0.000709689
ENSG00000168899	VAMP5	protein coding	1.37067	0.000721824
ENSG00000135838	NPL	protein coding	1.24005	0.00082325
ENSG00000162692	VCAM1	protein coding	6.5703	0.000877673
ENSG00000179859	AC104581.1	protein coding	1.26976	0.000893408
ENSG00000172183	ISG20	protein coding	1.54157	0.0009297
ENSG00000125046	SSUH2	protein coding	3.66159	0.0010488
ENSG00000144820	ADGRG7	protein coding	8.0932	0.00105316
ENSG00000143199	ADCY10	protein coding	3.08052	0.00119139
ENSG00000185633	NDUFA4L2	protein coding	1.96706	0.00122424
ENSG00000196126	HLA-DRB1	protein coding	2.48395	0.00136604
ENSG00000102554	KLF5	protein coding	4.68503	0.00145326
ENSG00000114638	UPK1B	protein coding	5.33061	0.00150486
ENSG00000223704	LINC01422	lincRNA	1.8458	0.00189979
ENSG00000104267	CA2	protein coding	3.14395	0.00191544
ENSG00000120675	DNAJC15	protein coding	3.77735	0.00225919
ENSG00000128016	ZFP36	protein coding	1.50612	0.0023713
ENSG00000261423	TMEM202-AS1	lincRNA	1.36314	0.00283918
ENSG00000226742	HSBP1L1	protein coding	3.27812	0.00286731
ENSG00000168938	PPIC	protein coding	1.6874	0.0030402
ENSG00000180592	SKIDA1	protein coding	1.26058	0.00340483
ENSG00000101230	ISM1	protein coding	1.13527	0.00359293
ENSG00000251323	AP003086.1	lincRNA	1.20695	0.00381328
ENSG00000120937	NPPB	protein coding	9.36088	0.00385559
ENSG00000070731	ST6GALNAC2	protein coding	7.77575	0.00397904
ENSG00000264278	AC027575.2	lincRNA	2.05674	0.00456696
ENSG00000269900	RMRP	lincRNA	1.10191	0.00781468
ENSG00000272894	AC004982.2	lincRNA	1.10496	0.00845073
ENSG00000139915	MDGA2	protein coding	1.21907	0.00974437

## Sheet: GT
Ensembl ID	Gene name	Gene type	log2FC	Adjusted p-value
ENSG00000116191	RALGPS2	protein coding	1.17482	4.77036e-15
ENSG00000180263	FGD6	protein coding	3.62631	1.32341e-14
ENSG00000162688	AGL	protein coding	2.82889	1.5941e-14
ENSG00000103449	SALL1	protein coding	2.87561	2.19388e-14
ENSG00000092445	TYRO3	protein coding	2.47949	2.19603e-14
ENSG00000011028	MRC2	protein coding	2.99682	2.88064e-14
ENSG00000174640	SLCO2A1	protein coding	5.83059	3.38623e-14
ENSG00000125850	OVOL2	protein coding	2.94747	3.74675e-14
ENSG00000107554	DNMBP	protein coding	1.98381	7.6726e-14
ENSG00000136861	CDK5RAP2	protein coding	1.17209	9.18196e-14
ENSG00000119711	ALDH6A1	protein coding	1.70615	1.58144e-13
ENSG00000174799	CEP135	protein coding	1.18107	1.74562e-13
ENSG00000185115	NSMCE3	protein coding	2.81592	1.91698e-13
ENSG00000072840	EVC	protein coding	2.50258	2.0209e-13
ENSG00000197256	KANK2	protein coding	1.33625	2.42499e-13
ENSG00000151233	GXYLT1	protein coding	1.70852	2.6581e-13
ENSG00000010319	SEMA3G	protein coding	3.18941	2.87722e-13
ENSG00000157216	SSBP3	protein coding	2.32523	4.01428e-13
ENSG00000101665	SMAD7	protein coding	2.32579	4.45347e-13
ENSG00000028203	VEZT	protein coding	2.48057	5.32763e-13
ENSG00000135821	GLUL	protein coding	1.60184	8.94289e-13
ENSG00000129347	KRI1	protein coding	1.11254	1.11242e-12
ENSG00000163607	GTPBP8	protein coding	1.04644	1.15508e-12
ENSG00000163884	KLF15	protein coding	1.71636	1.18866e-12
ENSG00000173852	DPY19L1	protein coding	1.69351	1.22178e-12
ENSG00000121281	ADCY7	protein coding	3.29867	1.24418e-12
ENSG00000160746	ANO10	protein coding	1.1156	1.41648e-12
ENSG00000103710	RASL12	protein coding	2.24433	1.69148e-12
ENSG00000088756	ARHGAP28	protein coding	4.76681	1.80316e-12
ENSG00000156162	DPY19L4	protein coding	1.16071	1.81521e-12
ENSG00000106003	LFNG	protein coding	2.55049	1.81521e-12
ENSG00000117650	NEK2	protein coding	2.94057	2.1996e-12
ENSG00000077782	FGFR1	protein coding	1.24856	2.42146e-12
ENSG00000166228	PCBD1	protein coding	2.06758	2.70736e-12
ENSG00000198346	ZNF813	protein coding	1.00596	3.06089e-12
ENSG00000256232	LINC02387	lincRNA	3.44073	3.16427e-12
ENSG00000185262	UBALD2	protein coding	2.20645	3.44594e-12
ENSG00000174804	FZD4	protein coding	5.12483	3.49009e-12
ENSG00000152767	FARP1	protein coding	2.06195	3.92584e-12
ENSG00000006459	KDM7A	protein coding	1.61014	4.1513e-12
ENSG00000137834	SMAD6	protein coding	5.35135	4.19717e-12
ENSG00000100722	ZC3H14	protein coding	1.18728	4.22417e-12
ENSG00000139631	CSAD	protein coding	3.40369	4.9884e-12
ENSG00000166225	FRS2	protein coding	1.56484	5.20516e-12
ENSG00000064652	SNX24	protein coding	2.1228	5.75876e-12
ENSG00000148468	FAM171A1	protein coding	1.18698	5.97894e-12
ENSG00000151388	ADAMTS12	protein coding	3.84616	6.02472e-12
ENSG00000092871	RFFL	protein coding	1.18498	6.2626e-12
ENSG00000186205	MARC1	protein coding	1.39394	6.54222e-12
ENSG00000067141	NEO1	protein coding	2.24631	6.68674e-12
ENSG00000133216	EPHB2	protein coding	3.53021	7.43422e-12
ENSG00000127418	FGFRL1	protein coding	3.02772	8.72404e-12
ENSG00000071909	MYO3B	protein coding	5.29695	9.58399e-12
ENSG00000139651	ZNF740	protein coding	1.85035	9.58399e-12
ENSG00000182871	COL18A1	protein coding	2.3502	1.50173e-11
ENSG00000038427	VCAN	protein coding	1.8935	1.63595e-11
ENSG00000132436	FIGNL1	protein coding	1.04012	1.67851e-11
ENSG00000165795	NDRG2	protein coding	2.95181	1.72583e-11
ENSG00000172292	CERS6	protein coding	1.81482	1.74513e-11
ENSG00000152518	ZFP36L2	protein coding	2.29895	1.80053e-11
ENSG00000042980	ADAM28	protein coding	4.49008	1.81075e-11
ENSG00000198844	ARHGEF15	protein coding	2.47819	1.88535e-11
ENSG00000213020	ZNF611	protein coding	3.87956	1.96698e-11
ENSG00000178719	GRINA	protein coding	1.41945	2.09837e-11
ENSG00000100034	PPM1F	protein coding	1.00158	2.14003e-11
ENSG00000095739	BAMBI	protein coding	3.55352	2.19513e-11
ENSG00000172508	CARNS1	protein coding	2.25905	2.24576e-11
ENSG00000014257	ACPP	protein coding	2.69844	2.26479e-11
ENSG00000204335	SP5	protein coding	5.74991	2.34035e-11
ENSG00000125968	ID1	protein coding	4.16231	2.37903e-11
ENSG00000166813	KIF7	protein coding	1.09909	2.39802e-11
ENSG00000196417	ZNF765	protein coding	2.22657	2.64779e-11
ENSG00000035681	NSMAF	protein coding	1.25866	2.72733e-11
ENSG00000187498	COL4A1	protein coding	3.44489	2.76337e-11
ENSG00000153162	BMP6	protein coding	3.68474	2.84699e-11
ENSG00000164007	CLDN19	protein coding	2.68039	2.90196e-11
ENSG00000275410	HNF1B	protein coding	6.99646	3.3599e-11
ENSG00000115486	GGCX	protein coding	1.87321	3.37471e-11
ENSG00000132549	VPS13B	protein coding	1.26968	3.50458e-11
ENSG00000139718	SETD1B	protein coding	2.0014	3.62411e-11
ENSG00000111275	ALDH2	protein coding	2.31043	3.88069e-11
ENSG00000248329	APELA	protein coding	3.51156	4.10659e-11
ENSG00000143416	SELENBP1	protein coding	1.67908	5.16071e-11
ENSG00000115738	ID2	protein coding	3.42685	5.44697e-11
ENSG00000187634	SAMD11	protein coding	8.79015	5.5876e-11
ENSG00000166575	TMEM135	protein coding	1.70998	5.88252e-11
ENSG00000166387	PPFIBP2	protein coding	3.95318	6.24714e-11
ENSG00000158805	ZNF276	protein coding	2.14539	6.47929e-11
ENSG00000148358	GPR107	protein coding	1.04697	6.56845e-11
ENSG00000113594	LIFR	protein coding	3.78063	6.90338e-11
ENSG00000114854	TNNC1	protein coding	4.10202	6.95705e-11
ENSG00000186716	BCR	protein coding	1.0418	6.99566e-11
ENSG00000135315	CEP162	protein coding	1.76491	7.01193e-11
ENSG00000135547	HEY2	protein coding	1.34311	7.28981e-11
ENSG00000196177	ACADSB	protein coding	2.11273	7.3992e-11
ENSG00000148704	VAX1	protein coding	7.3421	7.76332e-11
ENSG00000114859	CLCN2	protein coding	1.52148	8.54293e-11
ENSG00000198246	SLC29A3	protein coding	1.35182	9.52861e-11
ENSG00000198838	RYR3	protein coding	4.39365	9.60566e-11
ENSG00000175984	DENND2C	protein coding	4.66386	1.00074e-10
ENSG00000154839	SKA1	protein coding	1.6484	1.00931e-10
ENSG00000135503	ACVR1B	protein coding	2.04107	1.06796e-10
ENSG00000163932	PRKCD	protein coding	1.38287	1.09824e-10
ENSG00000112659	CUL9	protein coding	2.10856	1.21047e-10
ENSG00000118946	PCDH17	protein coding	5.97351	1.2617e-10
ENSG00000163520	FBLN2	protein coding	2.62876	1.26303e-10
ENSG00000100376	FAM118A	protein coding	1.9036	1.40378e-10
ENSG00000206052	DOK6	protein coding	5.94751	1.49436e-10
ENSG00000112079	STK38	protein coding	1.4217	1.6225e-10
ENSG00000168297	PXK	protein coding	3.0851	1.69583e-10
ENSG00000135047	CTSL	protein coding	3.17001	1.77342e-10
ENSG00000164318	EGFLAM	protein coding	8.13913	1.79578e-10
ENSG00000136059	VILL	protein coding	1.96008	1.82575e-10
ENSG00000120899	PTK2B	protein coding	3.06846	1.9545e-10
ENSG00000132677	RHBG	protein coding	3.25296	2.01806e-10
ENSG00000163629	PTPN13	protein coding	3.34366	2.06512e-10
ENSG00000108175	ZMIZ1	protein coding	2.2738	2.22169e-10
ENSG00000160867	FGFR4	protein coding	1.62763	2.34852e-10
ENSG00000178297	TMPRSS9	protein coding	3.60661	2.42727e-10
ENSG00000244187	TMEM141	protein coding	2.84812	2.45721e-10
ENSG00000152127	MGAT5	protein coding	2.16419	2.59092e-10
ENSG00000110330	BIRC2	protein coding	1.23112	2.60026e-10
ENSG00000139323	POC1B	protein coding	1.01283	2.82197e-10
ENSG00000112983	BRD8	protein coding	1.27924	2.9099e-10
ENSG00000172782	FADS6	protein coding	2.75851	2.96893e-10
ENSG00000071894	CPSF1	protein coding	1.10204	3.11679e-10
ENSG00000119906	SLF2	protein coding	1.24706	3.20907e-10
ENSG00000150977	RILPL2	protein coding	1.42457	3.25174e-10
ENSG00000108219	TSPAN14	protein coding	1.78479	3.79417e-10
ENSG00000236279	CLEC2L	protein coding	4.90919	3.86825e-10
ENSG00000100417	PMM1	protein coding	2.98752	3.98882e-10
ENSG00000145675	PIK3R1	protein coding	2.53194	4.0534e-10
ENSG00000198873	GRK5	protein coding	3.44424	4.18681e-10
ENSG00000182197	EXT1	protein coding	1.66545	4.58373e-10
ENSG00000100842	EFS	protein coding	1.78558	4.65363e-10
ENSG00000179889	PDXDC1	protein coding	1.15843	4.67779e-10
ENSG00000113273	ARSB	protein coding	1.54107	4.67779e-10
ENSG00000140391	TSPAN3	protein coding	1.56683	4.92867e-10
ENSG00000215271	HOMEZ	protein coding	1.78345	5.06338e-10
ENSG00000073910	FRY	protein coding	4.18312	5.20107e-10
ENSG00000117318	ID3	protein coding	1.4397	5.38121e-10
ENSG00000080224	EPHA6	protein coding	3.74275	5.85641e-10
ENSG00000260072	AC008938.1	lincRNA	7.53814	5.9602e-10
ENSG00000135898	GPR55	protein coding	9.70375	6.58133e-10
ENSG00000186834	HEXIM1	protein coding	1.61068	7.08503e-10
ENSG00000116396	KCNC4	protein coding	1.21267	7.08514e-10
ENSG00000006042	TMEM98	protein coding	1.58411	7.11765e-10
ENSG00000102445	RUBCNL	protein coding	2.56761	7.15118e-10
ENSG00000148700	ADD3	protein coding	2.39713	7.29315e-10
ENSG00000151474	FRMD4A	protein coding	2.37146	7.40125e-10
ENSG00000255423	EBLN2	protein coding	1.70203	7.43999e-10
ENSG00000239521	GATS	protein coding	3.33708	7.59279e-10
ENSG00000189190	ZNF600	protein coding	2.90407	8.74448e-10
ENSG00000172201	ID4	protein coding	6.30847	8.86272e-10
ENSG00000164619	BMPER	protein coding	6.84571	9.01982e-10
ENSG00000164089	ETNPPL	protein coding	4.33867	9.18945e-10
ENSG00000105854	PON2	protein coding	1.79104	9.43473e-10
ENSG00000204604	ZNF468	protein coding	1.60162	1.00175e-09
ENSG00000008513	ST3GAL1	protein coding	3.87001	1.00588e-09
ENSG00000100296	THOC5	protein coding	1.63163	1.05417e-09
ENSG00000189431	RASSF10	protein coding	4.73311	1.1071e-09
ENSG00000091136	LAMB1	protein coding	3.11063	1.11185e-09
ENSG00000068078	FGFR3	protein coding	4.92655	1.2013e-09
ENSG00000162337	LRP5	protein coding	1.2994	1.22713e-09
ENSG00000128268	MGAT3	protein coding	1.93242	1.23807e-09
ENSG00000174059	CD34	protein coding	4.71767	1.34761e-09
ENSG00000186684	CYP27C1	protein coding	1.92688	1.47321e-09
ENSG00000122481	RWDD3	protein coding	1.93182	1.52841e-09
ENSG00000144504	ANKMY1	protein coding	2.07458	1.58093e-09
ENSG00000100307	CBX7	protein coding	1.22566	1.67315e-09
ENSG00000163104	SMARCAD1	protein coding	1.01668	1.7827e-09
ENSG00000104957	CCDC130	protein coding	1.86604	1.8101e-09
ENSG00000112715	VEGFA	protein coding	3.01887	1.82691e-09
ENSG00000143512	HHIPL2	protein coding	6.31465	1.8422e-09
ENSG00000141738	GRB7	protein coding	1.32544	1.88276e-09
ENSG00000101680	LAMA1	protein coding	3.18688	1.90556e-09
ENSG00000168890	TMEM150A	protein coding	1.41649	2.00101e-09
ENSG00000184500	PROS1	protein coding	5.28588	2.11505e-09
ENSG00000104964	AES	protein coding	1.86593	2.15147e-09
ENSG00000021826	CPS1	protein coding	1.03189	2.22464e-09
ENSG00000213793	ZNF888	protein coding	1.61883	2.2481e-09
ENSG00000135090	TAOK3	protein coding	1.27117	2.38874e-09
ENSG00000116017	ARID3A	protein coding	1.24763	2.42527e-09
ENSG00000054983	GALC	protein coding	2.50654	2.44546e-09
ENSG00000115112	TFCP2L1	protein coding	1.15615	2.52692e-09
ENSG00000100767	PAPLN	protein coding	2.33307	2.53971e-09
ENSG00000104879	CKM	protein coding	3.63662	2.73846e-09
ENSG00000172638	EFEMP2	protein coding	3.50363	2.88076e-09
ENSG00000137710	RDX	protein coding	1.09036	2.99994e-09
ENSG00000172888	ZNF621	protein coding	1.18001	3.02982e-09
ENSG00000122863	CHST3	protein coding	2.17831	3.08642e-09
ENSG00000130700	GATA5	protein coding	7.41196	3.13712e-09
ENSG00000160336	ZNF761	protein coding	2.18257	3.17164e-09
ENSG00000160781	PAQR6	protein coding	2.30473	3.21401e-09
ENSG00000125848	FLRT3	protein coding	8.11641	3.23069e-09
ENSG00000232040	ZBED9	protein coding	2.20603	3.35861e-09
ENSG00000135253	KCP	protein coding	2.37034	3.65408e-09
ENSG00000170373	CST1	protein coding	7.31633	3.67583e-09
ENSG00000174348	PODN	protein coding	4.37647	3.68279e-09
ENSG00000130338	TULP4	protein coding	1.86132	3.68279e-09
ENSG00000105251	SHD	protein coding	3.83679	3.78621e-09
ENSG00000081803	CADPS2	protein coding	1.06055	3.87611e-09
ENSG00000136100	VPS36	protein coding	1.3092	3.91078e-09
ENSG00000170545	SMAGP	protein coding	3.95607	4.33881e-09
ENSG00000128683	GAD1	protein coding	7.63211	4.34828e-09
ENSG00000093217	XYLB	protein coding	1.58937	4.56622e-09
ENSG00000186998	EMID1	protein coding	2.9141	4.71145e-09
ENSG00000242265	PEG10	protein coding	3.92415	4.83371e-09
ENSG00000111199	TRPV4	protein coding	1.81589	5.11294e-09
ENSG00000179348	GATA2	protein coding	6.45029	5.18079e-09
ENSG00000091129	NRCAM	protein coding	4.65338	5.28261e-09
ENSG00000168306	ACOX2	protein coding	4.56371	5.77737e-09
ENSG00000165794	SLC39A2	protein coding	6.21225	5.83322e-09
ENSG00000162924	REL	protein coding	1.10563	5.9193e-09
ENSG00000267651	AC015961.1	lincRNA	5.70783	5.95641e-09
ENSG00000134871	COL4A2	protein coding	2.06689	5.97216e-09
ENSG00000179912	R3HDM2	protein coding	1.65406	5.98876e-09
ENSG00000139540	SLC39A5	protein coding	6.91892	6.00947e-09
ENSG00000107104	KANK1	protein coding	1.46159	6.02263e-09
ENSG00000167994	RAB3IL1	protein coding	1.66177	6.12111e-09
ENSG00000139155	SLCO1C1	protein coding	5.35583	6.35033e-09
ENSG00000174332	GLIS1	protein coding	2.73131	6.42377e-09
ENSG00000164532	TBX20	protein coding	7.97897	6.4864e-09
ENSG00000140564	FURIN	protein coding	2.54862	6.61319e-09
ENSG00000131791	PRKAB2	protein coding	1.47512	6.85309e-09
ENSG00000115155	OTOF	protein coding	4.26036	7.14091e-09
ENSG00000146700	SSC4D	protein coding	1.13912	7.23583e-09
ENSG00000169026	MFSD7	protein coding	1.33737	7.23697e-09
ENSG00000116675	DNAJC6	protein coding	2.66808	7.2661e-09
ENSG00000127863	TNFRSF19	protein coding	7.5862	7.26693e-09
ENSG00000198842	DUSP27	protein coding	2.56939	7.69492e-09
ENSG00000149474	KAT14	protein coding	1.16956	7.70937e-09
ENSG00000158458	NRG2	protein coding	5.57974	7.81551e-09
ENSG00000105289	TJP3	protein coding	1.33304	7.90416e-09
ENSG00000186377	CYP4X1	protein coding	4.35221	8.20011e-09
ENSG00000049089	COL9A2	protein coding	6.46481	8.32082e-09
ENSG00000011105	TSPAN9	protein coding	1.47463	8.55148e-09
ENSG00000152076	CCDC74B	protein coding	1.11673	8.58531e-09
ENSG00000146376	ARHGAP18	protein coding	2.42392	8.606e-09
ENSG00000090238	YPEL3	protein coding	1.28778	8.67938e-09
ENSG00000173214	MFSD4B	protein coding	1.1416	8.86317e-09
ENSG00000103742	IGDCC4	protein coding	1.96313	8.86994e-09
ENSG00000052841	TTC17	protein coding	1.04493	9.04876e-09
ENSG00000162066	AMDHD2	protein coding	1.38415	9.2219e-09
ENSG00000180233	ZNRF2	protein coding	1.28594	9.33629e-09
ENSG00000115290	GRB14	protein coding	2.32683	9.44207e-09
ENSG00000155906	RMND1	protein coding	1.1429	9.44692e-09
ENSG00000102934	PLLP	protein coding	2.27693	9.76797e-09
ENSG00000178935	ZNF552	protein coding	1.21602	9.98196e-09
ENSG00000205213	LGR4	protein coding	2.16774	1.06901e-08
ENSG00000114423	CBLB	protein coding	1.74507	1.1297e-08
ENSG00000165029	ABCA1	protein coding	4.20092	1.13324e-08
ENSG00000238113	LINC01410	lincRNA	4.72646	1.14145e-08
ENSG00000115468	EFHD1	protein coding	2.36556	1.14662e-08
ENSG00000162407	PLPP3	protein coding	2.62943	1.20036e-08
ENSG00000141449	GREB1L	protein coding	8.73147	1.21338e-08
ENSG00000196642	RABL6	protein coding	1.27554	1.21828e-08
ENSG00000153012	LGI2	protein coding	3.29751	1.22299e-08
ENSG00000251432	AC108062.1	lincRNA	1.89999	1.30386e-08
ENSG00000158764	ITLN2	protein coding	4.28332	1.33488e-08
ENSG00000182902	SLC25A18	protein coding	4.35128	1.35875e-08
ENSG00000104059	FAM189A1	protein coding	2.42404	1.37194e-08
ENSG00000172986	GXYLT2	protein coding	1.22436	1.41857e-08
ENSG00000163389	POGLUT1	protein coding	1.02659	1.44507e-08
ENSG00000107317	PTGDS	protein coding	2.91576	1.45825e-08
ENSG00000011198	ABHD5	protein coding	1.76882	1.53887e-08
ENSG00000167766	ZNF83	protein coding	1.84932	1.54808e-08
ENSG00000143633	C1orf131	protein coding	1.14217	1.54971e-08
ENSG00000129197	RPAIN	protein coding	1.03916	1.58684e-08
ENSG00000149090	PAMR1	protein coding	3.83974	1.58693e-08
ENSG00000106246	PTCD1	protein coding	1.50487	1.62368e-08
ENSG00000223764	AL645608.1	lincRNA	9.32219	1.6252e-08
ENSG00000135111	TBX3	protein coding	8.60264	1.68505e-08
ENSG00000110944	IL23A	protein coding	2.2561	1.68756e-08
ENSG00000107099	DOCK8	protein coding	5.06321	1.75207e-08
ENSG00000177706	FAM20C	protein coding	1.87802	1.80381e-08
ENSG00000101346	POFUT1	protein coding	1.01498	1.80738e-08
ENSG00000106524	ANKMY2	protein coding	2.23608	1.82483e-08
ENSG00000132205	EMILIN2	protein coding	2.28317	1.84684e-08
ENSG00000174738	NR1D2	protein coding	1.04097	1.86566e-08
ENSG00000160678	S100A1	protein coding	2.97709	1.91029e-08
ENSG00000104691	UBXN8	protein coding	1.08525	1.92235e-08
ENSG00000143248	RGS5	protein coding	3.64623	2.06004e-08
ENSG00000120054	CPN1	protein coding	7.84094	2.07019e-08
ENSG00000134030	CTIF	protein coding	1.57855	2.11164e-08
ENSG00000149658	YTHDF1	protein coding	1.03113	2.11334e-08
ENSG00000258701	LINC00638	lincRNA	3.5801	2.13873e-08
ENSG00000124568	SLC17A1	protein coding	7.23021	2.2599e-08
ENSG00000183888	C1orf64	protein coding	4.7878	2.27329e-08
ENSG00000121900	TMEM54	protein coding	2.72503	2.30877e-08
ENSG00000140798	ABCC12	protein coding	6.56202	2.32529e-08
ENSG00000090539	CHRD	protein coding	4.30549	2.38186e-08
ENSG00000060566	CREB3L3	protein coding	4.93283	2.40798e-08
ENSG00000113369	ARRDC3	protein coding	2.02616	2.47673e-08
ENSG00000171914	TLN2	protein coding	2.0992	2.5987e-08
ENSG00000129038	LOXL1	protein coding	2.14669	2.68897e-08
ENSG00000062524	LTK	protein coding	4.58515	2.73158e-08
ENSG00000116473	RAP1A	protein coding	1.2277	2.89499e-08
ENSG00000135919	SERPINE2	protein coding	4.60359	2.98647e-08
ENSG00000187266	EPOR	protein coding	2.19851	3.00201e-08
ENSG00000196418	ZNF124	protein coding	1.8239	3.08925e-08
ENSG00000138606	SHF	protein coding	1.45924	3.15384e-08
ENSG00000118922	KLF12	protein coding	1.87704	3.22335e-08
ENSG00000155850	SLC26A2	protein coding	1.0843	3.25683e-08
ENSG00000101236	RNF24	protein coding	1.75803	3.27242e-08
ENSG00000114030	KPNA1	protein coding	1.3958	3.29089e-08
ENSG00000262877	AC110285.2	lincRNA	5.06722	3.33899e-08
ENSG00000214872	SMTNL1	protein coding	2.94306	3.34931e-08
ENSG00000125864	BFSP1	protein coding	1.88739	3.41257e-08
ENSG00000257093	KIAA1147	protein coding	1.23841	3.49477e-08
ENSG00000222033	LINC01124	lincRNA	6.22936	3.50514e-08
ENSG00000117586	TNFSF4	protein coding	3.2824	3.55154e-08
ENSG00000196739	COL27A1	protein coding	1.42932	3.64945e-08
ENSG00000145331	TRMT10A	protein coding	1.08611	3.87502e-08
ENSG00000150540	HNMT	protein coding	1.53753	3.94804e-08
ENSG00000183605	SFXN4	protein coding	1.18814	3.9586e-08
ENSG00000198125	MB	protein coding	4.5019	4.06842e-08
ENSG00000205978	NYNRIN	protein coding	1.02233	4.15246e-08
ENSG00000101751	POLI	protein coding	1.04091	4.16267e-08
ENSG00000116871	MAP7D1	protein coding	1.37387	4.18737e-08
ENSG00000127990	SGCE	protein coding	1.55605	4.27783e-08
ENSG00000127995	CASD1	protein coding	2.15396	4.35126e-08
ENSG00000179604	CDC42EP4	protein coding	2.37722	4.3635e-08
ENSG00000129951	PLPPR3	protein coding	1.20947	4.4569e-08
ENSG00000153071	DAB2	protein coding	4.04694	4.82887e-08
ENSG00000169957	ZNF768	protein coding	1.21431	4.90369e-08
ENSG00000272438	AL645608.7	lincRNA	3.9655	4.92211e-08
ENSG00000110786	PTPN5	protein coding	2.5069	5.18893e-08
ENSG00000136404	TM6SF1	protein coding	1.92854	5.29116e-08
ENSG00000100433	KCNK10	protein coding	2.68737	5.41858e-08
ENSG00000254535	PABPC4L	protein coding	1.03013	5.7541e-08
ENSG00000075891	PAX2	protein coding	7.05865	5.77308e-08
ENSG00000198482	ZNF808	protein coding	1.14272	5.81662e-08
ENSG00000116741	RGS2	protein coding	2.90309	6.21438e-08
ENSG00000151150	ANK3	protein coding	1.52411	6.35407e-08
ENSG00000258604	AL161668.3	lincRNA	3.76899	6.464e-08
ENSG00000121310	ECHDC2	protein coding	2.64378	6.47056e-08
ENSG00000146674	IGFBP3	protein coding	6.97994	6.48694e-08
ENSG00000108797	CNTNAP1	protein coding	1.15978	6.63408e-08
ENSG00000095539	SEMA4G	protein coding	1.60363	6.87168e-08
ENSG00000104331	IMPAD1	protein coding	1.74811	6.87885e-08
ENSG00000213213	CCDC183	protein coding	5.10183	6.89039e-08
ENSG00000138639	ARHGAP24	protein coding	7.12091	6.94114e-08
ENSG00000162931	TRIM17	protein coding	5.40825	6.98915e-08
ENSG00000230699	AL645608.3	lincRNA	4.11994	7.16883e-08
ENSG00000160255	ITGB2	protein coding	1.15287	7.21393e-08
ENSG00000167676	PLIN4	protein coding	2.05193	7.21759e-08
ENSG00000105610	KLF1	protein coding	1.71979	7.22289e-08
ENSG00000167772	ANGPTL4	protein coding	2.58138	7.75624e-08
ENSG00000214456	PLIN5	protein coding	3.16412	7.86012e-08
ENSG00000184574	LPAR5	protein coding	2.92427	7.89702e-08
ENSG00000103811	CTSH	protein coding	1.2219	8.08883e-08
ENSG00000108813	DLX4	protein coding	1.79357	8.57736e-08
ENSG00000254670	AC084859.1	lincRNA	2.41895	8.81803e-08
ENSG00000253308	AC004080.1	lincRNA	7.32697	9.31357e-08
ENSG00000213931	HBE1	protein coding	6.14212	9.95111e-08
ENSG00000125170	DOK4	protein coding	1.77623	1.03043e-07
ENSG00000197308	GATA3-AS1	lincRNA	7.9069	1.07393e-07
ENSG00000137700	SLC37A4	protein coding	1.42023	1.09248e-07
ENSG00000137497	NUMA1	protein coding	1.09826	1.14963e-07
ENSG00000137764	MAP2K5	protein coding	1.12285	1.17746e-07
ENSG00000184908	CLCNKB	protein coding	1.00753	1.35087e-07
ENSG00000067955	CBFB	protein coding	1.64469	1.36199e-07
ENSG00000115507	OTX1	protein coding	3.34629	1.38462e-07
ENSG00000224420	ADM5	protein coding	1.20109	1.43452e-07
ENSG00000154370	TRIM11	protein coding	1.11964	1.46084e-07
ENSG00000225506	CYP4A22-AS1	lincRNA	1.512	1.48251e-07
ENSG00000136717	BIN1	protein coding	1.44299	1.69006e-07
ENSG00000183072	NKX2-5	protein coding	7.11249	1.71571e-07
ENSG00000156869	FRRS1	protein coding	1.17614	1.71873e-07
ENSG00000272994	AC012360.3	lincRNA	1.50816	1.7849e-07
ENSG00000204305	AGER	protein coding	1.65677	1.82418e-07
ENSG00000164125	FAM198B	protein coding	8.74895	1.85401e-07
ENSG00000137693	YAP1	protein coding	1.31524	1.8869e-07
ENSG00000069667	RORA	protein coding	2.0245	1.98296e-07
ENSG00000100373	UPK3A	protein coding	2.9834	2.15954e-07
ENSG00000173209	AHSA2	protein coding	1.25183	2.19679e-07
ENSG00000109265	KIAA1211	protein coding	1.79719	2.24096e-07
ENSG00000008226	DLEC1	protein coding	4.20643	2.24315e-07
ENSG00000125999	BPIFB1	protein coding	6.88986	2.33331e-07
ENSG00000138801	PAPSS1	protein coding	1.24119	2.34427e-07
ENSG00000168300	PCMTD1	protein coding	1.08593	2.45215e-07
ENSG00000107821	KAZALD1	protein coding	3.39692	2.56202e-07
ENSG00000223956	LINC01767	lincRNA	8.24691	2.75212e-07
ENSG00000178026	LRRC75B	protein coding	1.10699	2.7846e-07
ENSG00000157353	FUK	protein coding	1.64651	2.82299e-07
ENSG00000138829	FBN2	protein coding	4.30813	2.92032e-07
ENSG00000162576	MXRA8	protein coding	3.54055	2.9404e-07
ENSG00000184232	OAF	protein coding	3.10493	2.97997e-07
ENSG00000027847	B4GALT7	protein coding	1.13363	2.99173e-07
ENSG00000166863	TAC3	protein coding	1.95859	3.06893e-07
ENSG00000069011	PITX1	protein coding	8.23337	3.14711e-07
ENSG00000136848	DAB2IP	protein coding	1.14225	3.26328e-07
ENSG00000246523	AP001528.1	lincRNA	2.97743	3.33003e-07
ENSG00000170365	SMAD1	protein coding	1.1712	3.35507e-07
ENSG00000094963	FMO2	protein coding	7.6807	3.36097e-07
ENSG00000203896	LIME1	protein coding	2.28469	3.43532e-07
ENSG00000186160	CYP4Z1	protein coding	6.38316	3.50862e-07
ENSG00000256092	AC137767.1	lincRNA	1.62465	3.5383e-07
ENSG00000117308	GALE	protein coding	1.28196	3.54541e-07
ENSG00000138795	LEF1	protein coding	2.94379	3.78111e-07
ENSG00000189045	ANKDD1B	protein coding	4.86207	3.81377e-07
ENSG00000178522	AMBN	protein coding	8.10849	3.9206e-07
ENSG00000250571	GLI4	protein coding	1.36928	4.0259e-07
ENSG00000119630	PGF	protein coding	3.01303	4.2967e-07
ENSG00000213654	GPSM3	protein coding	1.20101	4.40556e-07
ENSG00000086062	B4GALT1	protein coding	2.95733	4.45259e-07
ENSG00000148935	GAS2	protein coding	2.72123	4.49924e-07
ENSG00000136546	SCN7A	protein coding	6.54661	4.53468e-07
ENSG00000130005	GAMT	protein coding	2.06739	4.74046e-07
ENSG00000245857	GS1-24F4.2	lincRNA	1.64898	4.79601e-07
ENSG00000162881	OXER1	protein coding	2.54141	4.98436e-07
ENSG00000259129	LINC00648	lincRNA	2.18835	5.02449e-07
ENSG00000176358	TAC4	protein coding	7.5026	5.1512e-07
ENSG00000137507	LRRC32	protein coding	3.22512	5.20791e-07
ENSG00000167360	OR51Q1	protein coding	6.16019	5.50819e-07
ENSG00000182612	TSPAN10	protein coding	1.76175	5.52253e-07
ENSG00000232434	C9orf172	protein coding	6.4818	5.82199e-07
ENSG00000106038	EVX1	protein coding	9.43822	5.83851e-07
ENSG00000177943	MAMDC4	protein coding	1.99294	5.85058e-07
ENSG00000211448	DIO2	protein coding	3.52336	5.85278e-07
ENSG00000189433	GJB4	protein coding	3.09736	5.91705e-07
ENSG00000135828	RNASEL	protein coding	1.25676	6.08926e-07
ENSG00000127528	KLF2	protein coding	3.71167	6.23309e-07
ENSG00000121068	TBX2	protein coding	8.53582	6.27586e-07
ENSG00000164442	CITED2	protein coding	1.48246	6.28634e-07
ENSG00000162927	PUS10	protein coding	1.28345	6.29498e-07
ENSG00000161381	PLXDC1	protein coding	3.55557	6.32207e-07
ENSG00000203880	PCMTD2	protein coding	1.48255	6.46514e-07
ENSG00000187889	C1orf168	protein coding	6.08597	6.73998e-07
ENSG00000188641	DPYD	protein coding	5.96688	6.88679e-07
ENSG00000177984	LCN15	protein coding	2.85892	7.44125e-07
ENSG00000169242	EFNA1	protein coding	2.86033	7.92399e-07
ENSG00000197763	TXNRD3	protein coding	1.3433	8.62416e-07
ENSG00000118322	ATP10B	protein coding	2.61051	9.02342e-07
ENSG00000112499	SLC22A2	protein coding	2.19613	9.0274e-07
ENSG00000156689	GLYATL2	protein coding	3.9728	9.04165e-07
ENSG00000163606	CD200R1	protein coding	4.27188	9.29611e-07
ENSG00000166840	GLYATL1	protein coding	1.93723	9.52871e-07
ENSG00000213424	KRT222	protein coding	2.43867	9.71568e-07
ENSG00000133612	AGAP3	protein coding	1.12068	9.87584e-07
ENSG00000184381	PLA2G6	protein coding	1.18367	1.04045e-06
ENSG00000162882	HAAO	protein coding	3.02511	1.04936e-06
ENSG00000100473	COCH	protein coding	1.58679	1.05542e-06
ENSG00000204311	DFNB59	protein coding	2.08023	1.05558e-06
ENSG00000234745	HLA-B	protein coding	2.51605	1.12574e-06
ENSG00000185652	NTF3	protein coding	4.85504	1.16212e-06
ENSG00000170214	ADRA1B	protein coding	4.88683	1.24973e-06
ENSG00000204248	COL11A2	protein coding	1.92245	1.25408e-06
ENSG00000167757	KLK11	protein coding	4.80237	1.27579e-06
ENSG00000100197	CYP2D6	protein coding	2.00478	1.30849e-06
ENSG00000213782	DDX47	protein coding	1.14252	1.31278e-06
ENSG00000141337	ARSG	protein coding	1.37474	1.34507e-06
ENSG00000171345	KRT19	protein coding	4.00722	1.35141e-06
ENSG00000228672	PROB1	protein coding	1.27003	1.36724e-06
ENSG00000172828	CES3	protein coding	1.04047	1.37401e-06
ENSG00000255418	AC090092.1	lincRNA	8.63252	1.37401e-06
ENSG00000135697	BCO1	protein coding	3.26767	1.38475e-06
ENSG00000143458	GABPB2	protein coding	1.67768	1.42834e-06
ENSG00000176204	LRRTM4	protein coding	1.38495	1.43706e-06
ENSG00000204219	TCEA3	protein coding	6.2877	1.44416e-06
ENSG00000108306	FBXL20	protein coding	1.33985	1.51777e-06
ENSG00000114544	SLC41A3	protein coding	1.15694	1.55099e-06
ENSG00000158691	ZSCAN12	protein coding	1.08513	1.55868e-06
ENSG00000114796	KLHL24	protein coding	1.18891	1.68638e-06
ENSG00000049192	ADAMTS6	protein coding	2.46533	1.7641e-06
ENSG00000236289	GACAT3	lincRNA	5.77213	1.84808e-06
ENSG00000196482	ESRRG	protein coding	4.38231	1.85784e-06
ENSG00000261600	AC233266.2	lincRNA	5.63204	1.87831e-06
ENSG00000137860	SLC28A2	protein coding	9.22917	1.94325e-06
ENSG00000198796	ALPK2	protein coding	4.4859	2.0092e-06
ENSG00000172878	METAP1D	protein coding	1.04726	2.05836e-06
ENSG00000139194	RBP5	protein coding	2.58814	2.07742e-06
ENSG00000163975	MELTF	protein coding	1.66914	2.09009e-06
ENSG00000150477	KIAA1328	protein coding	1.32912	2.09936e-06
ENSG00000133107	TRPC4	protein coding	4.96394	2.14402e-06
ENSG00000119919	NKX2-3	protein coding	7.73123	2.31003e-06
ENSG00000185974	GRK1	protein coding	4.76533	2.35222e-06
ENSG00000172238	ATOH1	protein coding	7.33176	2.37023e-06
ENSG00000144455	SUMF1	protein coding	1.16798	2.4399e-06
ENSG00000138449	SLC40A1	protein coding	9.557	2.51415e-06
ENSG00000100031	GGT1	protein coding	1.39412	2.70827e-06
ENSG00000120693	SMAD9	protein coding	5.4774	2.75738e-06
ENSG00000122085	MTERF4	protein coding	1.43448	2.76051e-06
ENSG00000142798	HSPG2	protein coding	2.11243	2.78721e-06
ENSG00000154080	CHST9	protein coding	2.73817	2.80104e-06
ENSG00000082293	COL19A1	protein coding	10.254	2.83778e-06
ENSG00000170482	SLC23A1	protein coding	6.62219	2.88073e-06
ENSG00000103316	CRYM	protein coding	2.30343	3.05454e-06
ENSG00000140479	PCSK6	protein coding	1.26436	3.11704e-06
ENSG00000168140	VASN	protein coding	1.23628	3.15531e-06
ENSG00000146477	SLC22A3	protein coding	4.94156	3.15851e-06
ENSG00000171703	TCEA2	protein coding	1.43256	3.2372e-06
ENSG00000170236	USP50	protein coding	5.75829	3.26713e-06
ENSG00000110195	FOLR1	protein coding	5.82981	3.32586e-06
ENSG00000119121	TRPM6	protein coding	2.97087	3.43084e-06
ENSG00000167780	SOAT2	protein coding	7.4075	3.49217e-06
ENSG00000204444	APOM	protein coding	3.54455	3.50625e-06
ENSG00000261754	AC008555.1	lincRNA	1.29627	3.53237e-06
ENSG00000163501	IHH	protein coding	8.06727	3.78538e-06
ENSG00000076258	FMO4	protein coding	2.05809	3.94199e-06
ENSG00000188157	AGRN	protein coding	1.49001	3.97039e-06
ENSG00000111554	MDM1	protein coding	1.30281	3.9881e-06
ENSG00000188906	LRRK2	protein coding	3.99899	4.05406e-06
ENSG00000239857	GET4	protein coding	1.05086	4.43735e-06
ENSG00000148341	SH3GLB2	protein coding	1.01451	4.44834e-06
ENSG00000180902	D2HGDH	protein coding	1.19385	4.58703e-06
ENSG00000132170	PPARG	protein coding	5.07788	4.80822e-06
ENSG00000256162	SMLR1	protein coding	7.47876	4.90556e-06
ENSG00000250305	KIAA1456	protein coding	6.06078	4.98401e-06
ENSG00000228878	SEPT7-AS1	lincRNA	1.64935	5.1541e-06
ENSG00000164850	GPER1	protein coding	4.62668	5.36322e-06
ENSG00000146373	RNF217	protein coding	1.77799	5.38425e-06
ENSG00000049130	KITLG	protein coding	2.83138	6.03097e-06
ENSG00000107560	RAB11FIP2	protein coding	1.0047	6.23434e-06
ENSG00000138172	CALHM2	protein coding	1.9794	6.47335e-06
ENSG00000134253	TRIM45	protein coding	1.19756	6.56737e-06
ENSG00000197705	KLHL14	protein coding	3.69429	7.40625e-06
ENSG00000226846	LINC00348	lincRNA	7.152	7.61135e-06
ENSG00000179636	TPPP2	protein coding	5.23564	7.67736e-06
ENSG00000253361	AC069120.1	lincRNA	2.40976	7.77842e-06
ENSG00000181404	WASHC1	protein coding	1.24202	8.01141e-06
ENSG00000105642	KCNN1	protein coding	1.06005	8.27334e-06
ENSG00000241697	TMEFF1	protein coding	1.12365	8.39948e-06
ENSG00000182223	ZAR1	protein coding	2.15165	8.92782e-06
ENSG00000242516	LINC00960	lincRNA	1.66935	9.06744e-06
ENSG00000100079	LGALS2	protein coding	6.46557	1.0029e-05
ENSG00000113391	FAM172A	protein coding	1.24249	1.08872e-05
ENSG00000145248	SLC10A4	protein coding	4.69675	1.24126e-05
ENSG00000223768	LINC00205	lincRNA	1.73749	1.27607e-05
ENSG00000197993	KEL	protein coding	6.06591	1.30308e-05
ENSG00000231817	LINC01198	lincRNA	5.80411	1.32146e-05
ENSG00000164463	CREBRF	protein coding	1.54082	1.3444e-05
ENSG00000167779	IGFBP6	protein coding	2.9269	1.45667e-05
ENSG00000135378	PRRG4	protein coding	1.47666	1.56866e-05
ENSG00000152229	PSTPIP2	protein coding	4.75193	1.65216e-05
ENSG00000017427	IGF1	protein coding	7.81083	1.66611e-05
ENSG00000137825	ITPKA	protein coding	2.44236	1.6971e-05
ENSG00000197747	S100A10	protein coding	2.29152	1.70238e-05
ENSG00000127249	ATP13A4	protein coding	6.54435	2.21823e-05
ENSG00000161955	TNFSF13	protein coding	1.57482	2.36534e-05
ENSG00000146374	RSPO3	protein coding	7.71523	2.62625e-05
ENSG00000177575	CD163	protein coding	5.5481	3.10909e-05
ENSG00000213901	SLC23A3	protein coding	2.86021	3.14567e-05
ENSG00000184956	MUC6	protein coding	9.24527	3.1513e-05
ENSG00000170439	METTL7B	protein coding	2.05731	3.42689e-05
ENSG00000172232	AZU1	protein coding	2.24038	3.48495e-05
ENSG00000162241	SLC25A45	protein coding	1.85429	3.51958e-05
ENSG00000101082	SLA2	protein coding	2.98484	3.55936e-05
ENSG00000167107	ACSF2	protein coding	1.75516	3.57423e-05
ENSG00000124664	SPDEF	protein coding	4.11747	3.85659e-05
ENSG00000162654	GBP4	protein coding	4.33637	3.8589e-05
ENSG00000196917	HCAR1	protein coding	3.02116	3.98801e-05
ENSG00000091986	CCDC80	protein coding	2.94147	4.08334e-05
ENSG00000115361	ACADL	protein coding	2.06718	4.23477e-05
ENSG00000198933	TBKBP1	protein coding	1.00961	4.36414e-05
ENSG00000021645	NRXN3	protein coding	3.5428	4.68678e-05
ENSG00000166323	C11orf65	protein coding	1.26098	5.85212e-05
ENSG00000188603	CLN3	protein coding	1.26714	5.90991e-05
ENSG00000204175	GPRIN2	protein coding	1.73437	7.03304e-05
ENSG00000159674	SPON2	protein coding	2.35297	7.16226e-05
ENSG00000112175	BMP5	protein coding	9.30498	7.20253e-05
ENSG00000163565	IFI16	protein coding	3.32523	8.04494e-05
ENSG00000142303	ADAMTS10	protein coding	1.79178	8.74945e-05
ENSG00000251434	AC104071.1	lincRNA	7.79587	9.40256e-05
ENSG00000145416	MARCH1	protein coding	4.68711	0.000101816
ENSG00000141655	TNFRSF11A	protein coding	1.63481	0.00010495
ENSG00000273295	AP000350.6	lincRNA	1.76283	0.000105452
ENSG00000162460	TMEM82	protein coding	2.23173	0.000108481
ENSG00000183484	GPR132	protein coding	4.7151	0.000111139
ENSG00000164794	KCNV1	protein coding	5.52855	0.000111925
ENSG00000204869	IGFL4	protein coding	2.24168	0.000114975
ENSG00000054598	FOXC1	protein coding	6.40668	0.000115555
ENSG00000107485	GATA3	protein coding	8.98028	0.000119305
ENSG00000196337	CGB7	protein coding	1.71427	0.000121366
ENSG00000184012	TMPRSS2	protein coding	3.55139	0.000123459
ENSG00000120149	MSX2	protein coding	6.7504	0.000124771
ENSG00000231346	LINC01160	lincRNA	3.5895	0.000126724
ENSG00000187699	C2orf88	protein coding	2.21946	0.000134433
ENSG00000136114	THSD1	protein coding	3.07805	0.000141654
ENSG00000124942	AHNAK	protein coding	6.55369	0.000154559
ENSG00000178033	FAM26E	protein coding	3.22871	0.000169111
ENSG00000122585	NPY	protein coding	6.01438	0.000205571
ENSG00000115919	KYNU	protein coding	5.701	0.000208926
ENSG00000134864	GGACT	protein coding	1.80647	0.000210571
ENSG00000183087	GAS6	protein coding	2.56105	0.00021592
ENSG00000110108	TMEM109	protein coding	1.01578	0.000218032
ENSG00000115255	REEP6	protein coding	1.42319	0.000229828
ENSG00000272695	GAS6-AS2	lincRNA	2.61308	0.000243225
ENSG00000158104	HPD	protein coding	3.83633	0.000262835
ENSG00000137747	TMPRSS13	protein coding	3.40289	0.00027897
ENSG00000204442	FAM155A	protein coding	1.29293	0.000337755
ENSG00000141485	SLC13A5	protein coding	2.90444	0.000354375
ENSG00000111907	TPD52L1	protein coding	1.14096	0.000369047
ENSG00000179546	HTR1D	protein coding	1.15658	0.000369922
ENSG00000189120	SP6	protein coding	1.91051	0.000375462
ENSG00000164651	SP8	protein coding	3.825	0.000401251
ENSG00000165899	OTOGL	protein coding	4.56391	0.00044167
ENSG00000123243	ITIH5	protein coding	1.25823	0.00044675
ENSG00000166126	AMN	protein coding	4.01488	0.000492321
ENSG00000066933	MYO9A	protein coding	1.15909	0.000502531
ENSG00000158055	GRHL3	protein coding	4.81998	0.00055744
ENSG00000122223	CD244	protein coding	6.49447	0.000748284
ENSG00000144837	PLA1A	protein coding	6.97166	0.00108288
ENSG00000086205	FOLH1	protein coding	1.79923	0.00111846
ENSG00000101441	CST4	protein coding	7.66284	0.00123349
ENSG00000147804	SLC39A4	protein coding	1.73234	0.00124638
ENSG00000152620	NADK2	protein coding	1.30245	0.00142029
ENSG00000167434	CA4	protein coding	1.90998	0.00166829
ENSG00000150636	CCDC102B	protein coding	1.54912	0.00214499
ENSG00000198691	ABCA4	protein coding	3.86655	0.00216643
ENSG00000168874	ATOH8	protein coding	2.40019	0.0022351
ENSG00000187848	P2RX2	protein coding	1.44884	0.00228321
ENSG00000019991	HGF	protein coding	1.93402	0.00237688
ENSG00000248747	AC107220.1	lincRNA	7.36225	0.00257046
ENSG00000188483	IER5L	protein coding	4.12862	0.00288905
ENSG00000107984	DKK1	protein coding	4.99197	0.00293768
ENSG00000271789	AL080317.2	lincRNA	1.50675	0.00402665
ENSG00000185761	ADAMTSL5	protein coding	3.34883	0.00578925
ENSG00000236682	AC068282.1	lincRNA	1.08529	0.00663294
ENSG00000164764	SBSPON	protein coding	2.78717	0.00668678
ENSG00000107611	CUBN	protein coding	5.11805	0.00731603
ENSG00000137962	ARHGAP29	protein coding	3.20565	0.00835667

## Sheet: PF
Ensembl ID	Gene name	Gene type	log2FC	Adjusted p-value
ENSG00000140836	ZFHX3	protein coding	5.77519	1.5287e-14
ENSG00000162496	DHRS3	protein coding	3.50963	5.2697e-14
ENSG00000113648	H2AFY	protein coding	2.18227	1.25667e-13
ENSG00000198646	NCOA6	protein coding	2.89858	1.51815e-13
ENSG00000179195	ZNF664	protein coding	2.41156	1.56698e-13
ENSG00000064393	HIPK2	protein coding	3.15967	1.79281e-13
ENSG00000163297	ANTXR2	protein coding	3.0836	1.98027e-13
ENSG00000109787	KLF3	protein coding	2.99084	2.36787e-13
ENSG00000182054	IDH2	protein coding	1.27156	2.41831e-13
ENSG00000182670	TTC3	protein coding	3.36131	4.04479e-13
ENSG00000096696	DSP	protein coding	3.05995	4.04882e-13
ENSG00000166450	PRTG	protein coding	5.56342	4.3314e-13
ENSG00000145349	CAMK2D	protein coding	4.04572	6.02063e-13
ENSG00000169951	ZNF764	protein coding	2.95378	6.03704e-13
ENSG00000150893	FREM2	protein coding	1.99105	6.3896e-13
ENSG00000074219	TEAD2	protein coding	1.27679	6.62437e-13
ENSG00000164733	CTSB	protein coding	3.90457	7.16189e-13
ENSG00000128602	SMO	protein coding	1.36018	7.19744e-13
ENSG00000146278	PNRC1	protein coding	1.76457	8.88458e-13
ENSG00000119547	ONECUT2	protein coding	6.92334	9.54783e-13
ENSG00000143375	CGN	protein coding	2.14889	1.14414e-12
ENSG00000035115	SH3YL1	protein coding	1.86348	1.14414e-12
ENSG00000198824	CHAMP1	protein coding	1.18242	1.17036e-12
ENSG00000138759	FRAS1	protein coding	1.26262	1.2527e-12
ENSG00000105443	CYTH2	protein coding	2.11952	1.41896e-12
ENSG00000221978	CCNL2	protein coding	1.67803	1.71205e-12
ENSG00000168758	SEMA4C	protein coding	1.13347	1.80316e-12
ENSG00000224470	ATXN1L	protein coding	1.18965	2.00431e-12
ENSG00000158163	DZIP1L	protein coding	4.02115	2.06605e-12
ENSG00000186350	RXRA	protein coding	2.19146	2.26897e-12
ENSG00000178163	ZNF518B	protein coding	2.10346	2.4041e-12
ENSG00000101493	ZNF516	protein coding	2.87976	2.4061e-12
ENSG00000180035	ZNF48	protein coding	2.10122	2.4163e-12
ENSG00000166987	MBD6	protein coding	2.41453	2.71121e-12
ENSG00000149212	SESN3	protein coding	2.61943	2.77701e-12
ENSG00000186866	POFUT2	protein coding	1.37555	2.8911e-12
ENSG00000135720	DYNC1LI2	protein coding	1.22075	3.0145e-12
ENSG00000140455	USP3	protein coding	3.01607	3.4956e-12
ENSG00000096070	BRPF3	protein coding	1.78493	3.5158e-12
ENSG00000114861	FOXP1	protein coding	2.83103	3.56436e-12
ENSG00000163171	CDC42EP3	protein coding	2.26997	3.79629e-12
ENSG00000142149	HUNK	protein coding	2.32782	3.96214e-12
ENSG00000138448	ITGAV	protein coding	2.20862	4.0668e-12
ENSG00000005339	CREBBP	protein coding	1.76369	4.19717e-12
ENSG00000130024	PHF10	protein coding	1.69772	4.33465e-12
ENSG00000152193	RNF219	protein coding	1.94506	4.46981e-12
ENSG00000178184	PARD6G	protein coding	1.19387	5.06317e-12
ENSG00000137166	FOXP4	protein coding	3.37525	5.0943e-12
ENSG00000162231	NXF1	protein coding	1.76843	5.73055e-12
ENSG00000254726	MEX3A	protein coding	1.93362	5.73462e-12
ENSG00000108557	RAI1	protein coding	5.00589	7.57416e-12
ENSG00000101577	LPIN2	protein coding	1.7578	7.57416e-12
ENSG00000081059	TCF7	protein coding	1.02445	7.57416e-12
ENSG00000170537	TMC7	protein coding	2.39632	8.01215e-12
ENSG00000183496	MEX3B	protein coding	1.856	9.6748e-12
ENSG00000135637	CCDC142	protein coding	2.27313	9.73199e-12
ENSG00000106144	CASP2	protein coding	1.11607	9.87896e-12
ENSG00000170653	ATF7	protein coding	1.14207	1.00128e-11
ENSG00000074590	NUAK1	protein coding	3.40374	1.19534e-11
ENSG00000116138	DNAJC16	protein coding	1.1062	1.29498e-11
ENSG00000134686	PHC2	protein coding	5.00865	1.31501e-11
ENSG00000219481	NBPF1	protein coding	1.9811	1.32987e-11
ENSG00000129933	MAU2	protein coding	1.09688	1.38542e-11
ENSG00000118707	TGIF2	protein coding	1.09111	1.47979e-11
ENSG00000085788	DDHD2	protein coding	2.17076	1.48306e-11
ENSG00000105722	ERF	protein coding	1.23358	1.53306e-11
ENSG00000189339	SLC35E2B	protein coding	1.57696	1.60591e-11
ENSG00000204227	RING1	protein coding	1.66466	1.62474e-11
ENSG00000177169	ULK1	protein coding	1.7136	1.63001e-11
ENSG00000136574	GATA4	protein coding	8.1513	1.91187e-11
ENSG00000080603	SRCAP	protein coding	1.31947	1.95879e-11
ENSG00000177045	SIX5	protein coding	1.05457	1.96599e-11
ENSG00000139178	C1RL	protein coding	2.169	1.96698e-11
ENSG00000204178	TMEM57	protein coding	2.01637	2.00208e-11
ENSG00000108510	MED13	protein coding	1.25487	2.01771e-11
ENSG00000133056	PIK3C2B	protein coding	1.38156	2.13735e-11
ENSG00000198604	BAZ1A	protein coding	1.35554	2.25484e-11
ENSG00000144152	FBLN7	protein coding	6.49807	2.4604e-11
ENSG00000117461	PIK3R3	protein coding	2.29284	2.48009e-11
ENSG00000138166	DUSP5	protein coding	2.02629	2.50823e-11
ENSG00000198324	FAM109A	protein coding	1.96686	3.13305e-11
ENSG00000131759	RARA	protein coding	2.37543	3.25563e-11
ENSG00000097007	ABL1	protein coding	1.10022	3.4321e-11
ENSG00000180210	F2	protein coding	8.7248	3.78582e-11
ENSG00000183323	CCDC125	protein coding	3.06936	3.90873e-11
ENSG00000109906	ZBTB16	protein coding	7.24583	3.95669e-11
ENSG00000126603	GLIS2	protein coding	1.07341	4.17795e-11
ENSG00000128191	DGCR8	protein coding	1.13338	4.46098e-11
ENSG00000113916	BCL6	protein coding	4.1069	4.56099e-11
ENSG00000132846	ZBED3	protein coding	3.88326	4.80565e-11
ENSG00000159788	RGS12	protein coding	1.8895	4.83339e-11
ENSG00000174718	KIAA1551	protein coding	1.54635	4.83705e-11
ENSG00000151208	DLG5	protein coding	1.50771	4.99716e-11
ENSG00000176973	FAM89B	protein coding	2.75361	5.0915e-11
ENSG00000196586	MYO6	protein coding	1.94361	5.0976e-11
ENSG00000167470	MIDN	protein coding	1.59484	5.2357e-11
ENSG00000145819	ARHGAP26	protein coding	2.12356	5.56167e-11
ENSG00000070961	ATP2B1	protein coding	2.46856	5.6901e-11
ENSG00000243364	EFNA4	protein coding	1.01402	6.11032e-11
ENSG00000213079	SCAF8	protein coding	1.01805	6.55666e-11
ENSG00000196712	NF1	protein coding	1.16395	6.58975e-11
ENSG00000129292	PHF20L1	protein coding	1.30592	6.80256e-11
ENSG00000110492	MDK	protein coding	2.45341	6.93485e-11
ENSG00000176387	HSD11B2	protein coding	1.09317	7.39451e-11
ENSG00000145808	ADAMTS19	protein coding	2.24755	7.5355e-11
ENSG00000266709	AC005224.4	lincRNA	2.22559	7.5355e-11
ENSG00000104081	BMF	protein coding	2.13262	7.93173e-11
ENSG00000110042	DTX4	protein coding	1.29558	8.21449e-11
ENSG00000169604	ANTXR1	protein coding	1.61124	8.3827e-11
ENSG00000115414	FN1	protein coding	6.02466	8.51436e-11
ENSG00000146576	C7orf26	protein coding	1.32726	8.54293e-11
ENSG00000099617	EFNA2	protein coding	2.32367	9.61333e-11
ENSG00000236104	ZBTB22	protein coding	2.07185	9.9056e-11
ENSG00000164050	PLXNB1	protein coding	1.35432	1.06876e-10
ENSG00000023902	PLEKHO1	protein coding	2.46362	1.08442e-10
ENSG00000197892	KIF13B	protein coding	2.57163	1.15243e-10
ENSG00000075420	FNDC3B	protein coding	1.38327	1.24423e-10
ENSG00000007545	CRAMP1	protein coding	1.53844	1.29105e-10
ENSG00000153066	TXNDC11	protein coding	2.13794	1.45029e-10
ENSG00000010803	SCMH1	protein coding	2.06452	1.51602e-10
ENSG00000125386	FAM193A	protein coding	1.53717	1.51996e-10
ENSG00000172113	NME6	protein coding	1.66442	1.52416e-10
ENSG00000163660	CCNL1	protein coding	1.2556	1.57972e-10
ENSG00000107443	CCNJ	protein coding	1.19967	1.59205e-10
ENSG00000141570	CBX8	protein coding	3.36752	1.61617e-10
ENSG00000151726	ACSL1	protein coding	3.46888	1.67281e-10
ENSG00000100239	PPP6R2	protein coding	1.80841	1.67792e-10
ENSG00000130762	ARHGEF16	protein coding	2.37885	1.71602e-10
ENSG00000185619	PCGF3	protein coding	1.08975	1.81252e-10
ENSG00000170608	FOXA3	protein coding	2.16776	1.97652e-10
ENSG00000156299	TIAM1	protein coding	1.26433	2.00232e-10
ENSG00000124212	PTGIS	protein coding	1.24272	2.00645e-10
ENSG00000161202	DVL3	protein coding	1.15072	2.07554e-10
ENSG00000146112	PPP1R18	protein coding	1.02999	2.13798e-10
ENSG00000133874	RNF122	protein coding	1.16431	2.26662e-10
ENSG00000188636	RTL6	protein coding	1.43046	2.30774e-10
ENSG00000115758	ODC1	protein coding	2.22615	2.31782e-10
ENSG00000188582	PAQR9	protein coding	2.44882	2.33048e-10
ENSG00000123191	ATP7B	protein coding	2.88209	2.46563e-10
ENSG00000136925	TSTD2	protein coding	1.03987	2.56198e-10
ENSG00000197813	AC011450.1	lincRNA	3.95533	2.58923e-10
ENSG00000118007	STAG1	protein coding	1.79728	2.79744e-10
ENSG00000153234	NR4A2	protein coding	4.05059	2.80508e-10
ENSG00000136383	ALPK3	protein coding	3.41464	2.89947e-10
ENSG00000155755	TMEM237	protein coding	1.11317	2.97597e-10
ENSG00000105707	HPN	protein coding	1.95122	3.13982e-10
ENSG00000108515	ENO3	protein coding	1.76577	3.34586e-10
ENSG00000138231	DBR1	protein coding	1.05102	3.3804e-10
ENSG00000197081	IGF2R	protein coding	1.28193	3.41672e-10
ENSG00000125798	FOXA2	protein coding	7.88438	3.43312e-10
ENSG00000196605	ZNF846	protein coding	2.03477	3.45599e-10
ENSG00000261308	FIGNL2	protein coding	4.34848	3.82922e-10
ENSG00000164465	DCBLD1	protein coding	1.97435	3.85799e-10
ENSG00000071054	MAP4K4	protein coding	1.37839	4.18681e-10
ENSG00000185219	ZNF445	protein coding	1.53745	4.22885e-10
ENSG00000169635	HIC2	protein coding	1.35078	4.29747e-10
ENSG00000064692	SNCAIP	protein coding	2.39364	4.3867e-10
ENSG00000176022	B3GALT6	protein coding	1.91227	4.38683e-10
ENSG00000185008	ROBO2	protein coding	4.65205	4.47949e-10
ENSG00000166341	DCHS1	protein coding	3.08512	4.69685e-10
ENSG00000110723	EXPH5	protein coding	4.5022	4.84089e-10
ENSG00000124160	NCOA5	protein coding	1.7517	5.15008e-10
ENSG00000070444	MNT	protein coding	1.05257	5.27442e-10
ENSG00000172239	PAIP1	protein coding	1.01862	5.4421e-10
ENSG00000119280	C1orf198	protein coding	1.04509	5.5465e-10
ENSG00000180228	PRKRA	protein coding	1.17479	5.67934e-10
ENSG00000196776	CD47	protein coding	1.0819	5.70139e-10
ENSG00000175155	YPEL2	protein coding	4.05862	5.83208e-10
ENSG00000167716	WDR81	protein coding	1.98848	5.88977e-10
ENSG00000068305	MEF2A	protein coding	1.03365	5.88977e-10
ENSG00000005020	SKAP2	protein coding	3.31026	5.89946e-10
ENSG00000140326	CDAN1	protein coding	1.27827	5.93775e-10
ENSG00000157593	SLC35B2	protein coding	1.08902	6.03054e-10
ENSG00000123358	NR4A1	protein coding	1.09006	6.03054e-10
ENSG00000108055	SMC3	protein coding	2.01467	6.06753e-10
ENSG00000147853	AK3	protein coding	1.35153	6.17706e-10
ENSG00000164659	KIAA1324L	protein coding	2.51098	6.33695e-10
ENSG00000250742	LINC02381	lincRNA	8.53701	6.33746e-10
ENSG00000110987	BCL7A	protein coding	2.44919	6.34475e-10
ENSG00000110925	CSRNP2	protein coding	1.94323	6.52979e-10
ENSG00000132510	KDM6B	protein coding	3.35039	6.61729e-10
ENSG00000163362	C1orf106	protein coding	1.68188	6.62138e-10
ENSG00000063176	SPHK2	protein coding	2.66099	6.81541e-10
ENSG00000177511	ST8SIA3	protein coding	3.52441	6.89992e-10
ENSG00000174989	FBXW8	protein coding	1.26661	7.0423e-10
ENSG00000152939	MARVELD2	protein coding	1.3531	7.1325e-10
ENSG00000173825	TIGD3	protein coding	2.11101	7.27741e-10
ENSG00000136378	ADAMTS7	protein coding	1.40612	7.63459e-10
ENSG00000063127	SLC6A16	protein coding	4.1902	7.71814e-10
ENSG00000116809	ZBTB17	protein coding	1.29686	7.98063e-10
ENSG00000184384	MAML2	protein coding	2.13238	8.10828e-10
ENSG00000108669	CYTH1	protein coding	1.35123	8.15693e-10
ENSG00000103460	TOX3	protein coding	2.99348	8.3218e-10
ENSG00000170871	KIAA0232	protein coding	1.55238	8.43639e-10
ENSG00000174428	GTF2IRD2B	protein coding	3.53811	8.44605e-10
ENSG00000148737	TCF7L2	protein coding	1.21202	8.48123e-10
ENSG00000010017	RANBP9	protein coding	1.01273	8.52297e-10
ENSG00000095794	CREM	protein coding	1.17994	8.62093e-10
ENSG00000163939	PBRM1	protein coding	1.32939	8.75103e-10
ENSG00000071243	ING3	protein coding	1.40763	8.92193e-10
ENSG00000198521	ZNF43	protein coding	1.26886	9.10217e-10
ENSG00000173914	RBM4B	protein coding	1.56277	9.56666e-10
ENSG00000065809	FAM107B	protein coding	3.44289	9.59627e-10
ENSG00000114554	PLXNA1	protein coding	1.42707	9.97433e-10
ENSG00000130449	ZSWIM6	protein coding	2.01541	1.01718e-09
ENSG00000212743	AL137145.1	lincRNA	1.21158	1.02035e-09
ENSG00000136141	LRCH1	protein coding	1.13439	1.09356e-09
ENSG00000125266	EFNB2	protein coding	3.67525	1.14224e-09
ENSG00000188215	DCUN1D3	protein coding	1.80295	1.16842e-09
ENSG00000096654	ZNF184	protein coding	1.7504	1.19101e-09
ENSG00000124766	SOX4	protein coding	1.25359	1.21166e-09
ENSG00000269858	EGLN2	protein coding	1.41091	1.25605e-09
ENSG00000150401	DCUN1D2	protein coding	1.06382	1.2606e-09
ENSG00000100425	BRD1	protein coding	1.24914	1.27438e-09
ENSG00000007062	PROM1	protein coding	1.41029	1.27462e-09
ENSG00000165185	KIAA1958	protein coding	1.08654	1.27848e-09
ENSG00000115145	STAM2	protein coding	1.76408	1.32073e-09
ENSG00000189319	FAM53B	protein coding	1.91657	1.46421e-09
ENSG00000149639	SOGA1	protein coding	1.97395	1.5507e-09
ENSG00000181588	MEX3D	protein coding	1.04402	1.56156e-09
ENSG00000167074	TEF	protein coding	1.96145	1.57004e-09
ENSG00000180340	FZD2	protein coding	2.11043	1.62524e-09
ENSG00000196387	ZNF140	protein coding	1.43403	1.68976e-09
ENSG00000123066	MED13L	protein coding	1.45411	1.69191e-09
ENSG00000114982	KANSL3	protein coding	1.0115	1.74598e-09
ENSG00000183354	KIAA2026	protein coding	1.20608	1.75236e-09
ENSG00000273084	AC092171.5	lincRNA	5.81797	1.89432e-09
ENSG00000186501	TMEM222	protein coding	1.03924	1.89711e-09
ENSG00000124181	PLCG1	protein coding	1.12967	1.9164e-09
ENSG00000156463	SH3RF2	protein coding	5.00825	1.94237e-09
ENSG00000269113	TRABD2B	protein coding	4.17305	1.95713e-09
ENSG00000135776	ABCB10	protein coding	1.578	1.97515e-09
ENSG00000106635	BCL7B	protein coding	1.40078	1.99291e-09
ENSG00000143850	PLEKHA6	protein coding	3.07419	2.01516e-09
ENSG00000170677	SOCS6	protein coding	1.48557	2.06625e-09
ENSG00000205476	CCDC85C	protein coding	1.3192	2.1174e-09
ENSG00000170681	CAVIN4	protein coding	1.90583	2.15438e-09
ENSG00000129245	FXR2	protein coding	1.08883	2.15438e-09
ENSG00000259974	LINC00261	lincRNA	8.62675	2.18113e-09
ENSG00000154914	USP43	protein coding	1.17177	2.25286e-09
ENSG00000177565	TBL1XR1	protein coding	1.21701	2.27257e-09
ENSG00000188026	RILPL1	protein coding	1.71416	2.32634e-09
ENSG00000175093	SPSB4	protein coding	1.19648	2.34111e-09
ENSG00000100105	PATZ1	protein coding	1.07746	2.34737e-09
ENSG00000068745	IP6K2	protein coding	1.11546	2.4081e-09
ENSG00000163795	ZNF513	protein coding	1.61376	2.47409e-09
ENSG00000160111	CPAMD8	protein coding	2.28	2.51759e-09
ENSG00000183779	ZNF703	protein coding	7.05768	2.54838e-09
ENSG00000204822	MRPL53	protein coding	2.38925	2.6771e-09
ENSG00000135269	TES	protein coding	1.5519	2.67822e-09
ENSG00000122490	PQLC1	protein coding	2.03994	2.6984e-09
ENSG00000196470	SIAH1	protein coding	1.01251	2.70325e-09
ENSG00000183145	RIPPLY3	protein coding	5.13615	2.72788e-09
ENSG00000125812	GZF1	protein coding	1.46267	2.73356e-09
ENSG00000137571	SLCO5A1	protein coding	3.00013	2.82398e-09
ENSG00000083168	KAT6A	protein coding	1.29894	2.889e-09
ENSG00000186187	ZNRF1	protein coding	1.41638	2.9125e-09
ENSG00000187607	ZNF286A	protein coding	1.16663	2.95112e-09
ENSG00000179152	TCAIM	protein coding	1.27007	2.95194e-09
ENSG00000064547	LPAR2	protein coding	1.08344	3.04265e-09
ENSG00000145495	MARCH6	protein coding	1.3079	3.0763e-09
ENSG00000051128	HOMER3	protein coding	2.02591	3.14413e-09
ENSG00000187605	TET3	protein coding	1.79309	3.28252e-09
ENSG00000106123	EPHB6	protein coding	3.08427	3.43183e-09
ENSG00000179909	ZNF154	protein coding	1.61404	3.4563e-09
ENSG00000137343	ATAT1	protein coding	1.96148	3.52903e-09
ENSG00000203721	LINC00862	lincRNA	1.91961	3.54064e-09
ENSG00000086848	ALG9	protein coding	1.88666	3.68279e-09
ENSG00000213722	DDAH2	protein coding	2.15988	3.69807e-09
ENSG00000104361	NIPAL2	protein coding	3.08272	3.71313e-09
ENSG00000196453	ZNF777	protein coding	1.45814	3.78918e-09
ENSG00000168826	ZBTB49	protein coding	1.13791	3.86282e-09
ENSG00000188322	SBK1	protein coding	1.11087	3.98404e-09
ENSG00000160360	GPSM1	protein coding	2.35378	4.15559e-09
ENSG00000128655	PDE11A	protein coding	7.77893	4.15559e-09
ENSG00000147650	LRP12	protein coding	1.7738	4.24453e-09
ENSG00000167992	VWCE	protein coding	1.38117	4.25688e-09
ENSG00000134352	IL6ST	protein coding	3.22916	4.26777e-09
ENSG00000176887	SOX11	protein coding	2.82487	4.999e-09
ENSG00000152818	UTRN	protein coding	1.77187	5.24944e-09
ENSG00000042429	MED17	protein coding	1.19834	5.28261e-09
ENSG00000138190	EXOC6	protein coding	3.16319	5.39922e-09
ENSG00000114315	HES1	protein coding	1.83869	5.48493e-09
ENSG00000120616	EPC1	protein coding	1.42698	5.53693e-09
ENSG00000072849	DERL2	protein coding	1.16687	5.72447e-09
ENSG00000171823	FBXL14	protein coding	1.94234	5.77971e-09
ENSG00000176108	CHMP6	protein coding	1.25652	5.91969e-09
ENSG00000267534	S1PR2	protein coding	1.38258	6.11112e-09
ENSG00000118816	CCNI	protein coding	1.11984	6.23371e-09
ENSG00000149679	CABLES2	protein coding	1.76355	6.41455e-09
ENSG00000183844	FAM3B	protein coding	3.52738	6.55105e-09
ENSG00000185220	PGBD2	protein coding	1.67019	6.57935e-09
ENSG00000162889	MAPKAPK2	protein coding	1.35803	6.82018e-09
ENSG00000101670	LIPG	protein coding	1.69703	7.05587e-09
ENSG00000205808	PLPP6	protein coding	1.35664	7.20576e-09
ENSG00000168246	UBTD2	protein coding	1.25557	7.21157e-09
ENSG00000153094	BCL2L11	protein coding	1.00592	7.73807e-09
ENSG00000182158	CREB3L2	protein coding	1.72709	8.04473e-09
ENSG00000084112	SSH1	protein coding	1.644	8.14204e-09
ENSG00000185813	PCYT2	protein coding	2.35379	8.52892e-09
ENSG00000205436	EXOC3L4	protein coding	5.52905	8.52892e-09
ENSG00000215244	AL137145.2	lincRNA	1.26837	9.36675e-09
ENSG00000260457	AC027458.1	lincRNA	8.38566	9.48322e-09
ENSG00000144233	AMMECR1L	protein coding	1.06508	1.0228e-08
ENSG00000144847	IGSF11	protein coding	2.62374	1.07592e-08
ENSG00000152804	HHEX	protein coding	6.37125	1.13098e-08
ENSG00000135999	EPC2	protein coding	1.40826	1.13649e-08
ENSG00000169955	ZNF747	protein coding	1.83451	1.1427e-08
ENSG00000140265	ZSCAN29	protein coding	1.2659	1.15985e-08
ENSG00000140557	ST8SIA2	protein coding	3.98504	1.1625e-08
ENSG00000117713	ARID1A	protein coding	1.07177	1.17201e-08
ENSG00000135956	TMEM127	protein coding	1.2783	1.19814e-08
ENSG00000205659	LIN52	protein coding	1.3444	1.23786e-08
ENSG00000144642	RBMS3	protein coding	2.77148	1.24169e-08
ENSG00000114446	IFT57	protein coding	1.22976	1.28546e-08
ENSG00000165863	C10orf82	protein coding	2.73709	1.28963e-08
ENSG00000112782	CLIC5	protein coding	8.64087	1.3259e-08
ENSG00000184995	IFNE	protein coding	5.02934	1.32892e-08
ENSG00000144824	PHLDB2	protein coding	1.4848	1.36332e-08
ENSG00000148948	LRRC4C	protein coding	4.06853	1.40839e-08
ENSG00000112414	ADGRG6	protein coding	4.31904	1.44926e-08
ENSG00000175213	ZNF408	protein coding	1.27585	1.46395e-08
ENSG00000151617	EDNRA	protein coding	3.82969	1.47567e-08
ENSG00000116128	BCL9	protein coding	1.0232	1.48044e-08
ENSG00000102804	TSC22D1	protein coding	1.40201	1.49293e-08
ENSG00000093167	LRRFIP2	protein coding	1.32826	1.50901e-08
ENSG00000156853	ZNF689	protein coding	1.25903	1.56194e-08
ENSG00000144426	NBEAL1	protein coding	1.94214	1.59285e-08
ENSG00000181027	FKRP	protein coding	1.42979	1.59874e-08
ENSG00000260317	AC009812.4	lincRNA	5.35134	1.60162e-08
ENSG00000168564	CDKN2AIP	protein coding	1.24414	1.60385e-08
ENSG00000189308	LIN54	protein coding	1.11182	1.69891e-08
ENSG00000143157	POGK	protein coding	1.1909	1.73195e-08
ENSG00000087903	RFX2	protein coding	3.67622	1.76575e-08
ENSG00000121671	CRY2	protein coding	1.90178	1.77741e-08
ENSG00000164713	BRI3	protein coding	1.37988	1.79633e-08
ENSG00000164073	MFSD8	protein coding	1.10893	1.81319e-08
ENSG00000196812	ZSCAN16	protein coding	1.93086	1.82871e-08
ENSG00000154529	CNTNAP3B	protein coding	3.42716	1.85487e-08
ENSG00000145014	TMEM44	protein coding	1.43998	1.86029e-08
ENSG00000049323	LTBP1	protein coding	1.75673	1.89932e-08
ENSG00000040531	CTNS	protein coding	1.43118	1.9244e-08
ENSG00000085552	IGSF9	protein coding	1.69876	1.97186e-08
ENSG00000104833	TUBB4A	protein coding	1.4233	1.9846e-08
ENSG00000051108	HERPUD1	protein coding	3.09132	2.00761e-08
ENSG00000179943	FIZ1	protein coding	1.36395	2.06069e-08
ENSG00000021355	SERPINB1	protein coding	2.32947	2.07628e-08
ENSG00000184304	PRKD1	protein coding	3.41137	2.10845e-08
ENSG00000165617	DACT1	protein coding	1.14549	2.11164e-08
ENSG00000151553	FAM160B1	protein coding	1.13772	2.12508e-08
ENSG00000175505	CLCF1	protein coding	4.50469	2.1351e-08
ENSG00000215595	C20orf202	protein coding	3.38151	2.25934e-08
ENSG00000129514	FOXA1	protein coding	8.48625	2.32095e-08
ENSG00000104885	DOT1L	protein coding	1.2095	2.46935e-08
ENSG00000181104	F2R	protein coding	1.98558	2.81856e-08
ENSG00000130433	CACNG6	protein coding	1.26228	2.90521e-08
ENSG00000126003	PLAGL2	protein coding	1.0355	3.06787e-08
ENSG00000172006	ZNF554	protein coding	1.70718	3.08855e-08
ENSG00000127578	WFIKKN1	protein coding	2.55538	3.08921e-08
ENSG00000156398	SFXN2	protein coding	1.5433	3.18934e-08
ENSG00000101004	NINL	protein coding	1.43377	3.28289e-08
ENSG00000071655	MBD3	protein coding	1.18106	3.31621e-08
ENSG00000139865	TTC6	protein coding	7.82414	3.33723e-08
ENSG00000136451	VEZF1	protein coding	1.12277	3.54179e-08
ENSG00000116962	NID1	protein coding	1.11389	3.6618e-08
ENSG00000182103	FAM181B	protein coding	7.12005	3.71855e-08
ENSG00000173137	ADCK5	protein coding	1.85006	3.85579e-08
ENSG00000128965	CHAC1	protein coding	3.27302	3.87502e-08
ENSG00000164176	EDIL3	protein coding	1.2791	3.94582e-08
ENSG00000054690	PLEKHH1	protein coding	1.20838	4.10378e-08
ENSG00000167384	ZNF180	protein coding	1.24378	4.11076e-08
ENSG00000137274	BPHL	protein coding	1.03688	4.12576e-08
ENSG00000065060	UHRF1BP1	protein coding	1.38487	4.13621e-08
ENSG00000107341	UBE2R2	protein coding	1.11249	4.14733e-08
ENSG00000168734	PKIG	protein coding	2.1899	4.22845e-08
ENSG00000188707	ZBED6CL	protein coding	1.66045	4.23618e-08
ENSG00000155545	MIER3	protein coding	1.0249	4.31401e-08
ENSG00000119720	NRDE2	protein coding	1.25747	4.3635e-08
ENSG00000164002	EXO5	protein coding	1.18437	4.37183e-08
ENSG00000132434	LANCL2	protein coding	1.53204	4.45516e-08
ENSG00000187079	TEAD1	protein coding	1.25058	4.50882e-08
ENSG00000196466	ZNF799	protein coding	1.30317	4.51439e-08
ENSG00000106804	C5	protein coding	7.84086	4.66701e-08
ENSG00000141376	BCAS3	protein coding	1.64758	4.66968e-08
ENSG00000162745	OLFML2B	protein coding	2.28134	4.78633e-08
ENSG00000145632	PLK2	protein coding	4.15973	4.92211e-08
ENSG00000177025	C19orf18	protein coding	2.12516	5.00237e-08
ENSG00000164610	RP9	protein coding	1.25145	5.05397e-08
ENSG00000138794	CASP6	protein coding	1.08299	5.0754e-08
ENSG00000008382	MPND	protein coding	1.03073	5.09765e-08
ENSG00000151458	ANKRD50	protein coding	2.1763	5.19499e-08
ENSG00000272141	AL390719.2	lincRNA	3.30647	5.28883e-08
ENSG00000255394	C8orf49	lincRNA	7.78282	5.46699e-08
ENSG00000231690	LINC00574	lincRNA	3.06888	5.55975e-08
ENSG00000128311	TST	protein coding	1.78852	5.56313e-08
ENSG00000196275	GTF2IRD2	protein coding	3.97492	5.7541e-08
ENSG00000137478	FCHSD2	protein coding	1.70872	6.00641e-08
ENSG00000163312	HELQ	protein coding	1.21086	6.07656e-08
ENSG00000196335	STK31	protein coding	5.50145	6.13725e-08
ENSG00000112812	PRSS16	protein coding	1.14238	6.13725e-08
ENSG00000136932	TRMO	protein coding	1.46031	6.16804e-08
ENSG00000188042	ARL4C	protein coding	3.04696	6.41715e-08
ENSG00000165879	FRAT1	protein coding	3.21336	6.45491e-08
ENSG00000106799	TGFBR1	protein coding	1.15811	6.59621e-08
ENSG00000087266	SH3BP2	protein coding	1.02275	6.66173e-08
ENSG00000213625	LEPROT	protein coding	1.21999	6.84938e-08
ENSG00000132128	LRRC41	protein coding	1.12665	6.98147e-08
ENSG00000171295	ZNF440	protein coding	1.08286	7.0114e-08
ENSG00000092094	OSGEP	protein coding	1.20881	7.46509e-08
ENSG00000150776	C11orf57	protein coding	1.10552	7.52968e-08
ENSG00000123810	B9D2	protein coding	1.79147	7.86509e-08
ENSG00000081665	ZNF506	protein coding	1.04173	8.40325e-08
ENSG00000223496	EXOSC6	protein coding	1.1305	8.53878e-08
ENSG00000081189	MEF2C	protein coding	4.91026	9.09753e-08
ENSG00000054392	HHAT	protein coding	6.85672	9.12155e-08
ENSG00000129474	AJUBA	protein coding	2.87873	9.34693e-08
ENSG00000157227	MMP14	protein coding	2.44969	9.84674e-08
ENSG00000189060	H1F0	protein coding	1.73102	9.94565e-08
ENSG00000166165	CKB	protein coding	1.76181	1.10171e-07
ENSG00000196517	SLC6A9	protein coding	1.83223	1.13527e-07
ENSG00000132326	PER2	protein coding	2.92963	1.14879e-07
ENSG00000172458	IL17D	protein coding	2.37644	1.15308e-07
ENSG00000180855	ZNF443	protein coding	1.00201	1.20664e-07
ENSG00000177728	TMEM94	protein coding	1.04803	1.24637e-07
ENSG00000159792	PSKH1	protein coding	1.11384	1.26648e-07
ENSG00000198551	ZNF627	protein coding	1.24338	1.28064e-07
ENSG00000137509	PRCP	protein coding	1.50192	1.28096e-07
ENSG00000164796	CSMD3	protein coding	7.9152	1.29098e-07
ENSG00000161395	PGAP3	protein coding	1.25493	1.30221e-07
ENSG00000153944	MSI2	protein coding	1.39088	1.30975e-07
ENSG00000090612	ZNF268	protein coding	1.10788	1.34626e-07
ENSG00000251562	MALAT1	lincRNA	2.52997	1.35875e-07
ENSG00000165816	VWA2	protein coding	1.91095	1.47451e-07
ENSG00000138741	TRPC3	protein coding	1.63513	1.53782e-07
ENSG00000235499	AC073046.1	lincRNA	1.78273	1.54339e-07
ENSG00000149050	ZNF214	protein coding	1.78932	1.55384e-07
ENSG00000087074	PPP1R15A	protein coding	3.24155	1.63338e-07
ENSG00000141232	TOB1	protein coding	1.40169	1.68392e-07
ENSG00000168334	XIRP1	protein coding	8.02176	1.68538e-07
ENSG00000185551	NR2F2	protein coding	8.59757	1.70105e-07
ENSG00000166704	ZNF606	protein coding	1.53725	1.71507e-07
ENSG00000089876	DHX32	protein coding	1.33159	1.77733e-07
ENSG00000114200	BCHE	protein coding	2.61016	1.83211e-07
ENSG00000196150	ZNF250	protein coding	1.23205	1.9075e-07
ENSG00000137494	ANKRD42	protein coding	1.63656	1.92418e-07
ENSG00000137185	ZSCAN9	protein coding	1.4027	1.96238e-07
ENSG00000042317	SPATA7	protein coding	2.37827	2.00385e-07
ENSG00000248265	FLJ12825	lincRNA	8.02097	2.06963e-07
ENSG00000019144	PHLDB1	protein coding	1.08581	2.1457e-07
ENSG00000198315	ZKSCAN8	protein coding	1.18156	2.1774e-07
ENSG00000125772	GPCPD1	protein coding	1.61222	2.2882e-07
ENSG00000169946	ZFPM2	protein coding	6.8051	2.38294e-07
ENSG00000130766	SESN2	protein coding	2.45162	2.44691e-07
ENSG00000178665	ZNF713	protein coding	2.30611	2.51326e-07
ENSG00000134853	PDGFRA	protein coding	5.83776	2.51593e-07
ENSG00000179562	GCC1	protein coding	1.03521	2.55993e-07
ENSG00000176894	PXMP2	protein coding	1.3297	2.59332e-07
ENSG00000018869	ZNF582	protein coding	1.14762	2.61917e-07
ENSG00000134138	MEIS2	protein coding	8.25513	2.71937e-07
ENSG00000182463	TSHZ2	protein coding	7.54753	2.73648e-07
ENSG00000025156	HSF2	protein coding	1.28785	2.74988e-07
ENSG00000204348	DXO	protein coding	1.0058	2.75049e-07
ENSG00000167840	ZNF232	protein coding	1.2295	2.83152e-07
ENSG00000162849	KIF26B	protein coding	5.98181	2.85105e-07
ENSG00000270115	AL513327.3	lincRNA	2.94311	3.12395e-07
ENSG00000247982	LINC00926	lincRNA	2.08909	3.13919e-07
ENSG00000070669	ASNS	protein coding	1.24973	3.22302e-07
ENSG00000185000	DGAT1	protein coding	1.35861	3.50462e-07
ENSG00000137877	SPTBN5	protein coding	1.5416	3.56024e-07
ENSG00000166292	TMEM100	protein coding	3.78315	3.65761e-07
ENSG00000185305	ARL15	protein coding	1.44433	3.68201e-07
ENSG00000230454	U73166.1	lincRNA	2.96678	3.80274e-07
ENSG00000157617	C2CD2	protein coding	1.34841	3.89288e-07
ENSG00000273004	AL078644.1	lincRNA	1.82042	3.94206e-07
ENSG00000229155	LINC02038	lincRNA	7.74902	3.96252e-07
ENSG00000116151	MORN1	protein coding	1.647	3.96775e-07
ENSG00000172164	SNTB1	protein coding	1.2552	4.3666e-07
ENSG00000140548	ZNF710	protein coding	1.33242	4.66755e-07
ENSG00000213096	ZNF254	protein coding	1.10243	4.83165e-07
ENSG00000100351	GRAP2	protein coding	6.1815	4.96623e-07
ENSG00000182272	B4GALNT4	protein coding	1.62659	5.30573e-07
ENSG00000179922	ZNF784	protein coding	1.35255	5.5217e-07
ENSG00000169733	RFNG	protein coding	1.06275	5.54284e-07
ENSG00000164116	GUCY1A3	protein coding	8.09058	5.93869e-07
ENSG00000154146	NRGN	protein coding	3.70635	5.9487e-07
ENSG00000139344	AMDHD1	protein coding	3.23939	6.20656e-07
ENSG00000163513	TGFBR2	protein coding	1.88865	6.23584e-07
ENSG00000115289	PCGF1	protein coding	1.09326	6.25277e-07
ENSG00000135414	GDF11	protein coding	1.45372	6.54396e-07
ENSG00000135097	MSI1	protein coding	1.59624	6.71392e-07
ENSG00000140297	GCNT3	protein coding	7.4373	6.71392e-07
ENSG00000176476	SGF29	protein coding	1.04664	6.74184e-07
ENSG00000112977	DAP	protein coding	1.4458	6.86894e-07
ENSG00000135409	AMHR2	protein coding	7.97072	6.98787e-07
ENSG00000171243	SOSTDC1	protein coding	4.02268	7.13378e-07
ENSG00000003400	CASP10	protein coding	1.14471	7.48415e-07
ENSG00000082482	KCNK2	protein coding	1.70348	7.57475e-07
ENSG00000203666	EFCAB2	protein coding	1.63364	7.88692e-07
ENSG00000172296	SPTLC3	protein coding	7.31172	7.96009e-07
ENSG00000197822	OCLN	protein coding	2.03512	8.06259e-07
ENSG00000227542	AC092614.1	lincRNA	1.56411	8.1882e-07
ENSG00000234432	AC092171.3	lincRNA	5.08606	8.30329e-07
ENSG00000134109	EDEM1	protein coding	1.39553	8.47234e-07
ENSG00000112232	KHDRBS2	protein coding	2.11614	8.74714e-07
ENSG00000172936	MYD88	protein coding	1.01779	8.89837e-07
ENSG00000104205	SGK3	protein coding	2.0773	9.34056e-07
ENSG00000179988	PSTK	protein coding	1.3312	9.44983e-07
ENSG00000138764	CCNG2	protein coding	1.5578	9.46175e-07
ENSG00000158321	AUTS2	protein coding	1.01894	9.47493e-07
ENSG00000225173	AL662890.2	lincRNA	1.40369	9.51559e-07
ENSG00000130779	CLIP1	protein coding	2.7072	9.6327e-07
ENSG00000159885	ZNF222	protein coding	1.3227	9.64698e-07
ENSG00000185156	MFSD6L	protein coding	1.33435	1.01103e-06
ENSG00000107643	MAPK8	protein coding	1.09999	1.02386e-06
ENSG00000066629	EML1	protein coding	1.06109	1.03609e-06
ENSG00000173812	EIF1	protein coding	1.06417	1.04086e-06
ENSG00000085276	MECOM	protein coding	7.69929	1.1041e-06
ENSG00000134755	DSC2	protein coding	2.97823	1.13061e-06
ENSG00000214960	ISPD	protein coding	2.92275	1.23179e-06
ENSG00000183955	KMT5A	protein coding	1.29282	1.23402e-06
ENSG00000267216	AC020915.2	protein coding	1.53956	1.26822e-06
ENSG00000164543	STK17A	protein coding	1.14769	1.32294e-06
ENSG00000203872	C6orf163	protein coding	1.30852	1.34712e-06
ENSG00000088387	DOCK9	protein coding	2.39003	1.42668e-06
ENSG00000178229	ZNF543	protein coding	1.25141	1.46376e-06
ENSG00000186910	SERPINA11	protein coding	2.43125	1.48667e-06
ENSG00000057593	F7	protein coding	4.34527	1.51329e-06
ENSG00000167106	FAM102A	protein coding	1.1978	1.54595e-06
ENSG00000116044	NFE2L2	protein coding	2.19119	1.58316e-06
ENSG00000144792	ZNF660	protein coding	1.26102	1.61576e-06
ENSG00000159069	FBXW5	protein coding	1.058	1.6192e-06
ENSG00000204983	PRSS1	protein coding	9.61386	1.64015e-06
ENSG00000165115	KIF27	protein coding	1.57506	1.71697e-06
ENSG00000197933	ZNF823	protein coding	1.55168	1.83124e-06
ENSG00000131730	CKMT2	protein coding	1.69355	1.83896e-06
ENSG00000163288	GABRB1	protein coding	4.12016	1.93224e-06
ENSG00000196357	ZNF565	protein coding	1.15477	1.95295e-06
ENSG00000129214	SHBG	protein coding	2.43444	1.98057e-06
ENSG00000186212	SOWAHB	protein coding	3.55216	1.9818e-06
ENSG00000148426	PROSER2	protein coding	1.54947	2.03522e-06
ENSG00000227640	SOX21-AS1	lincRNA	3.38731	2.0838e-06
ENSG00000183783	KCTD8	protein coding	2.17256	2.1318e-06
ENSG00000215790	SLC35E2	protein coding	1.21657	2.23928e-06
ENSG00000145681	HAPLN1	protein coding	1.51232	2.26619e-06
ENSG00000185774	KCNIP4	protein coding	4.10056	2.28092e-06
ENSG00000125430	HS3ST3B1	protein coding	2.02966	2.30315e-06
ENSG00000127993	RBM48	protein coding	1.04118	2.37023e-06
ENSG00000196576	PLXNB2	protein coding	1.12572	2.42171e-06
ENSG00000006652	IFRD1	protein coding	1.35184	2.4625e-06
ENSG00000174226	SNX31	protein coding	4.00219	2.65966e-06
ENSG00000179886	TIGD5	protein coding	1.48671	2.67316e-06
ENSG00000269939	PCF11-AS1	lincRNA	2.47367	2.82947e-06
ENSG00000184058	TBX1	protein coding	5.71325	2.9621e-06
ENSG00000204588	LINC01123	lincRNA	2.1458	3.03783e-06
ENSG00000188070	C11orf95	protein coding	1.27449	3.11124e-06
ENSG00000167034	NKX3-1	protein coding	2.57438	3.23667e-06
ENSG00000107968	MAP3K8	protein coding	2.28725	3.28981e-06
ENSG00000159556	ISL2	protein coding	3.31465	3.50551e-06
ENSG00000151012	SLC7A11	protein coding	2.50815	3.76928e-06
ENSG00000134571	MYBPC3	protein coding	4.65196	4.47072e-06
ENSG00000138641	HERC3	protein coding	1.49608	4.59385e-06
ENSG00000173253	DMRT2	protein coding	5.60796	4.77709e-06
ENSG00000173349	SFT2D3	protein coding	1.05165	4.79966e-06
ENSG00000175197	DDIT3	protein coding	4.82949	4.8477e-06
ENSG00000271736	AL138900.3	lincRNA	4.41265	5.06405e-06
ENSG00000115129	TP53I3	protein coding	1.25362	5.14266e-06
ENSG00000100106	TRIOBP	protein coding	1.00163	5.17542e-06
ENSG00000128165	ADM2	protein coding	2.1209	5.20292e-06
ENSG00000186594	MIR22HG	lincRNA	3.62089	5.28397e-06
ENSG00000122787	AKR1D1	protein coding	8.51311	5.65277e-06
ENSG00000116106	EPHA4	protein coding	4.21032	5.77687e-06
ENSG00000112245	PTP4A1	protein coding	1.32978	5.85858e-06
ENSG00000134962	KLB	protein coding	6.64205	5.97648e-06
ENSG00000077092	RARB	protein coding	8.01331	6.32379e-06
ENSG00000204498	NFKBIL1	protein coding	1.27479	6.37866e-06
ENSG00000196074	SYCP2	protein coding	2.21354	6.49968e-06
ENSG00000146067	FAM193B	protein coding	1.00691	6.64418e-06
ENSG00000171759	PAH	protein coding	3.18883	6.85072e-06
ENSG00000081479	LRP2	protein coding	4.7003	7.14098e-06
ENSG00000105991	HOXA1	protein coding	9.21975	7.30778e-06
ENSG00000101255	TRIB3	protein coding	1.29207	7.72673e-06
ENSG00000129749	CHRNA10	protein coding	2.12108	8.09602e-06
ENSG00000128536	CDHR3	protein coding	3.81913	8.24483e-06
ENSG00000070759	TESK2	protein coding	1.4593	8.44001e-06
ENSG00000187676	B3GLCT	protein coding	2.29485	8.53319e-06
ENSG00000198816	ZNF358	protein coding	1.60908	8.63647e-06
ENSG00000112137	PHACTR1	protein coding	1.43899	9.03591e-06
ENSG00000242689	CNTF	protein coding	2.93166	9.58926e-06
ENSG00000107742	SPOCK2	protein coding	4.34912	9.67398e-06
ENSG00000106686	SPATA6L	protein coding	2.56033	9.70478e-06
ENSG00000167302	TEPSIN	protein coding	1.36693	1.1598e-05
ENSG00000212864	RNF208	protein coding	1.7569	1.17792e-05
ENSG00000070526	ST6GALNAC1	protein coding	7.50847	1.18302e-05
ENSG00000065308	TRAM2	protein coding	1.30341	1.20222e-05
ENSG00000169136	ATF5	protein coding	1.64163	1.24812e-05
ENSG00000110047	EHD1	protein coding	1.04299	1.24893e-05
ENSG00000123411	IKZF4	protein coding	1.06655	1.29326e-05
ENSG00000144229	THSD7B	protein coding	1.85803	1.31329e-05
ENSG00000173801	JUP	protein coding	1.48315	1.35284e-05
ENSG00000197483	ZNF628	protein coding	1.09636	1.37938e-05
ENSG00000244625	MIATNB	lincRNA	1.57873	1.42602e-05
ENSG00000084674	APOB	protein coding	7.3601	1.47203e-05
ENSG00000140044	JDP2	protein coding	1.68484	1.57092e-05
ENSG00000198590	C3orf35	protein coding	1.26865	1.57933e-05
ENSG00000168675	LDLRAD4	protein coding	2.73108	1.61317e-05
ENSG00000138823	MTTP	protein coding	7.63374	1.68394e-05
ENSG00000171724	VAT1L	protein coding	1.01705	1.85575e-05
ENSG00000154710	RABGEF1	protein coding	1.22189	1.86287e-05
ENSG00000105971	CAV2	protein coding	2.76755	1.89006e-05
ENSG00000147647	DPYS	protein coding	3.13558	2.05449e-05
ENSG00000254226	LINC01933	lincRNA	4.65231	2.06547e-05
ENSG00000131848	ZSCAN5A	protein coding	1.39977	2.21823e-05
ENSG00000183793	NPIPA5	protein coding	1.18403	2.44492e-05
ENSG00000119535	CSF3R	protein coding	7.36773	2.59232e-05
ENSG00000125285	SOX21	protein coding	6.1672	2.6366e-05
ENSG00000155592	ZKSCAN2	protein coding	1.03461	2.67437e-05
ENSG00000112964	GHR	protein coding	6.13465	3.16357e-05
ENSG00000272667	AC012306.2	lincRNA	1.97558	3.52314e-05
ENSG00000148832	PAOX	protein coding	1.2258	3.66893e-05
ENSG00000178597	PSAPL1	protein coding	6.08744	3.835e-05
ENSG00000118017	A4GNT	protein coding	5.60357	4.08205e-05
ENSG00000233757	AC092835.1	protein coding	1.09945	4.16122e-05
ENSG00000172216	CEBPB	protein coding	1.21351	4.19129e-05
ENSG00000173261	PLAC8L1	protein coding	1.65542	4.37073e-05
ENSG00000169629	RGPD8	protein coding	1.03226	4.59918e-05
ENSG00000223715	LINC01208	lincRNA	4.89816	4.94456e-05
ENSG00000270039	AC025165.5	lincRNA	1.60628	5.2839e-05
ENSG00000204421	LY6G6C	protein coding	2.7943	5.35228e-05
ENSG00000088826	SMOX	protein coding	1.8353	5.62184e-05
ENSG00000164124	TMEM144	protein coding	3.43567	5.75268e-05
ENSG00000136099	PCDH8	protein coding	2.84169	6.45684e-05
ENSG00000155749	ALS2CR12	protein coding	3.33472	7.35683e-05
ENSG00000140332	TLE3	protein coding	1.18398	7.62403e-05
ENSG00000223865	HLA-DPB1	protein coding	1.70696	8.05174e-05
ENSG00000111981	ULBP1	protein coding	3.27277	8.58752e-05
ENSG00000134072	CAMK1	protein coding	1.5485	8.63421e-05
ENSG00000225930	LINC02249	lincRNA	2.13598	9.69244e-05
ENSG00000175772	LINC01106	lincRNA	1.90813	9.76072e-05
ENSG00000272140	AC022400.5	lincRNA	1.32207	9.79714e-05
ENSG00000131781	FMO5	protein coding	3.69955	9.85525e-05
ENSG00000155465	SLC7A7	protein coding	3.68339	0.000106119
ENSG00000137809	ITGA11	protein coding	6.06515	0.000130534
ENSG00000212123	PRR22	protein coding	1.01055	0.000134042
ENSG00000100027	YPEL1	protein coding	1.30679	0.000134726
ENSG00000075426	FOSL2	protein coding	3.83988	0.000141866
ENSG00000142494	SLC47A1	protein coding	2.79877	0.000146889
ENSG00000178187	ZNF454	protein coding	1.18663	0.000147996
ENSG00000159588	CCDC17	protein coding	1.08844	0.000150945
ENSG00000178531	CTXN1	protein coding	1.10746	0.000157614
ENSG00000158869	FCER1G	protein coding	2.26596	0.000161583
ENSG00000164161	HHIP	protein coding	5.45773	0.00016709
ENSG00000251164	HULC	lincRNA	6.07095	0.000170516
ENSG00000198670	LPA	protein coding	6.72449	0.000195768
ENSG00000154734	ADAMTS1	protein coding	1.09056	0.000196162
ENSG00000137766	UNC13C	protein coding	6.94354	0.000201802
ENSG00000214711	CAPN14	protein coding	2.17091	0.000213804
ENSG00000158874	APOA2	protein coding	8.1119	0.000222879
ENSG00000174145	NWD2	protein coding	5.43394	0.000254485
ENSG00000150456	EEF1AKMT1	protein coding	1.00874	0.000267253
ENSG00000168779	SHOX2	protein coding	4.45498	0.000267306
ENSG00000182648	LINC01006	lincRNA	2.31005	0.000297741
ENSG00000160207	HSF2BP	protein coding	1.5911	0.000311636
ENSG00000112494	UNC93A	protein coding	4.1139	0.000357784
ENSG00000171827	ZNF570	protein coding	1.01155	0.000360127
ENSG00000180694	TMEM64	protein coding	1.03111	0.000412255
ENSG00000232774	FLJ22447	lincRNA	4.72772	0.000553453
ENSG00000196421	C20orf204	protein coding	3.51836	0.000566838
ENSG00000168679	SLC16A4	protein coding	2.71895	0.000649981
ENSG00000197093	GAL3ST4	protein coding	1.16627	0.000656704
ENSG00000071205	ARHGAP10	protein coding	1.95972	0.000673084
ENSG00000047365	ARAP2	protein coding	3.29086	0.000678093
ENSG00000249574	AC226118.1	lincRNA	1.16877	0.000726581
ENSG00000182179	UBA7	protein coding	1.70754	0.000741113
ENSG00000254505	CHMP4A	protein coding	1.00408	0.000807593
ENSG00000271862	AC104118.1	lincRNA	1.11289	0.000856545
ENSG00000135346	CGA	protein coding	8.8311	0.00119899
ENSG00000122194	PLG	protein coding	8.41874	0.00120955
ENSG00000204386	NEU1	protein coding	1.61669	0.00174895
ENSG00000122176	FMOD	protein coding	2.91373	0.00175556
ENSG00000103196	CRISPLD2	protein coding	1.19714	0.00214326
ENSG00000129535	NRL	protein coding	1.05358	0.00250281
ENSG00000123360	PDE1B	protein coding	1.61866	0.00325675
ENSG00000261408	TEN1-CDK3	protein coding	1.08749	0.00340887
ENSG00000034053	APBA2	protein coding	1.2342	0.00400495
ENSG00000244067	GSTA2	protein coding	7.54153	0.00443324
ENSG00000272379	AL008729.2	lincRNA	1.05732	0.00455566
ENSG00000267002	AC060780.1	lincRNA	1.21968	0.00815452

## Sheet: PE
Ensembl ID	Gene name	Gene type	log2FC	Adjusted p-value
ENSG00000171456	ASXL1	protein coding	2.60309	5.14216e-14
ENSG00000105738	SIPA1L3	protein coding	2.05722	7.68551e-14
ENSG00000116833	NR5A2	protein coding	2.38116	2.05552e-13
ENSG00000167244	IGF2	protein coding	8.60294	3.19088e-13
ENSG00000166669	ATF7IP2	protein coding	2.32234	3.34335e-13
ENSG00000038382	TRIO	protein coding	1.38803	4.20655e-13
ENSG00000124357	NAGK	protein coding	2.1568	4.57721e-13
ENSG00000114541	FRMD4B	protein coding	2.985	4.89912e-13
ENSG00000180530	NRIP1	protein coding	3.09127	5.545e-13
ENSG00000149131	SERPING1	protein coding	1.88988	6.42979e-13
ENSG00000135540	NHSL1	protein coding	2.03465	6.55856e-13
ENSG00000260704	LINC00543	lincRNA	8.90851	8.13104e-13
ENSG00000170145	SIK2	protein coding	2.25966	8.63901e-13
ENSG00000152926	ZNF117	protein coding	2.34886	1.56447e-12
ENSG00000088854	C20orf194	protein coding	1.63531	1.74806e-12
ENSG00000132970	WASF3	protein coding	2.04935	2.27344e-12
ENSG00000144560	VGLL4	protein coding	1.11203	2.45466e-12
ENSG00000213462	ERV3-1	protein coding	2.70817	3.03011e-12
ENSG00000136044	APPL2	protein coding	2.5754	3.25715e-12
ENSG00000237179	LINC01797	lincRNA	8.26261	3.33214e-12
ENSG00000174233	ADCY6	protein coding	3.60568	3.35109e-12
ENSG00000170581	STAT2	protein coding	1.72207	3.44691e-12
ENSG00000154556	SORBS2	protein coding	2.57377	3.65714e-12
ENSG00000165238	WNK2	protein coding	1.79865	5.78465e-12
ENSG00000123352	SPATS2	protein coding	1.18237	6.15498e-12
ENSG00000168769	TET2	protein coding	3.51163	6.40356e-12
ENSG00000085982	USP40	protein coding	1.77684	6.50991e-12
ENSG00000125398	SOX9	protein coding	4.9925	6.70791e-12
ENSG00000197461	PDGFA	protein coding	1.08302	7.35952e-12
ENSG00000020577	SAMD4A	protein coding	1.74072	7.68913e-12
ENSG00000143995	MEIS1	protein coding	8.03151	8.88292e-12
ENSG00000198719	DLL1	protein coding	5.96714	9.2611e-12
ENSG00000100485	SOS2	protein coding	1.83113	9.31266e-12
ENSG00000031003	FAM13B	protein coding	1.83819	1.01285e-11
ENSG00000141639	MAPK4	protein coding	3.85256	1.09199e-11
ENSG00000115109	EPB41L5	protein coding	1.67266	1.09918e-11
ENSG00000169856	ONECUT1	protein coding	3.86096	1.09918e-11
ENSG00000159251	ACTC1	protein coding	3.89484	1.12402e-11
ENSG00000165102	HGSNAT	protein coding	4.26292	1.39966e-11
ENSG00000170242	USP47	protein coding	1.6447	1.46374e-11
ENSG00000151693	ASAP2	protein coding	1.53899	1.53979e-11
ENSG00000172572	PDE3A	protein coding	4.72136	1.60591e-11
ENSG00000137941	TTLL7	protein coding	2.94162	1.75253e-11
ENSG00000112851	ERBIN	protein coding	1.09503	1.81489e-11
ENSG00000104218	CSPP1	protein coding	2.43788	1.9074e-11
ENSG00000130396	AFDN	protein coding	1.23146	1.91454e-11
ENSG00000116574	RHOU	protein coding	4.01103	2.01169e-11
ENSG00000169862	CTNND2	protein coding	3.76056	2.21611e-11
ENSG00000117707	PROX1	protein coding	6.37015	2.54707e-11
ENSG00000168077	SCARA3	protein coding	2.20825	2.73473e-11
ENSG00000165084	C8orf34	protein coding	2.86871	3.1347e-11
ENSG00000168283	BMI1	protein coding	3.62989	3.31346e-11
ENSG00000229214	LINC00242	lincRNA	6.01589	3.32096e-11
ENSG00000164684	ZNF704	protein coding	3.06457	3.3599e-11
ENSG00000122417	ODF2L	protein coding	1.7219	3.39513e-11
ENSG00000127914	AKAP9	protein coding	1.50268	4.99716e-11
ENSG00000146856	AGBL3	protein coding	2.76517	5.05558e-11
ENSG00000186638	KIF24	protein coding	1.62728	5.18417e-11
ENSG00000213240	AC239799.1	protein coding	1.42581	5.53236e-11
ENSG00000177459	ERICH5	protein coding	3.30398	5.55079e-11
ENSG00000157657	ZNF618	protein coding	1.50169	5.67553e-11
ENSG00000151148	UBE3B	protein coding	1.33234	5.68628e-11
ENSG00000138468	SENP7	protein coding	2.78707	5.78754e-11
ENSG00000127084	FGD3	protein coding	3.6031	6.04642e-11
ENSG00000165626	BEND7	protein coding	2.60906	6.16149e-11
ENSG00000070614	NDST1	protein coding	1.67627	6.23084e-11
ENSG00000143499	SMYD2	protein coding	2.7091	6.34611e-11
ENSG00000003756	RBM5	protein coding	1.5769	6.38805e-11
ENSG00000143036	SLC44A3	protein coding	3.71539	6.57537e-11
ENSG00000076685	NT5C2	protein coding	1.62947	6.66248e-11
ENSG00000166342	NETO1	protein coding	3.38336	7.32885e-11
ENSG00000071051	NCK2	protein coding	1.17014	7.81914e-11
ENSG00000122783	C7orf49	protein coding	1.2637	7.95977e-11
ENSG00000080031	PTPRH	protein coding	3.79794	1.0176e-10
ENSG00000127483	HP1BP3	protein coding	1.0385	1.02454e-10
ENSG00000146013	GFRA3	protein coding	3.8716	1.06303e-10
ENSG00000152377	SPOCK1	protein coding	3.15855	1.06458e-10
ENSG00000166415	WDR72	protein coding	2.58498	1.1348e-10
ENSG00000170390	DCLK2	protein coding	5.54173	1.17462e-10
ENSG00000107863	ARHGAP21	protein coding	1.54956	1.19772e-10
ENSG00000171617	ENC1	protein coding	2.3944	1.25143e-10
ENSG00000124193	SRSF6	protein coding	1.59533	1.32877e-10
ENSG00000173230	GOLGB1	protein coding	1.16719	1.33552e-10
ENSG00000145246	ATP10D	protein coding	2.77029	1.33552e-10
ENSG00000136205	TNS3	protein coding	2.07592	1.43845e-10
ENSG00000182168	UNC5C	protein coding	6.11977	1.44526e-10
ENSG00000112584	FAM120B	protein coding	1.58297	1.48211e-10
ENSG00000140577	CRTC3	protein coding	2.93415	1.68311e-10
ENSG00000147465	STAR	protein coding	2.54535	1.75837e-10
ENSG00000163635	ATXN7	protein coding	1.07083	1.75918e-10
ENSG00000090565	RAB11FIP3	protein coding	1.72301	1.87342e-10
ENSG00000100441	KHNYN	protein coding	1.50835	1.90626e-10
ENSG00000186567	CEACAM19	protein coding	4.09254	1.91784e-10
ENSG00000188559	RALGAPA2	protein coding	1.66246	1.95398e-10
ENSG00000196975	ANXA4	protein coding	4.26029	2.01806e-10
ENSG00000101076	HNF4A	protein coding	7.83645	2.04922e-10
ENSG00000169231	THBS3	protein coding	4.11262	2.40422e-10
ENSG00000105855	ITGB8	protein coding	4.46461	2.41052e-10
ENSG00000134291	TMEM106C	protein coding	1.50652	2.42658e-10
ENSG00000100557	C14orf105	protein coding	8.40599	2.44057e-10
ENSG00000170456	DENND5B	protein coding	1.75923	2.49009e-10
ENSG00000152990	ADGRA3	protein coding	1.28632	2.54273e-10
ENSG00000167528	ZNF641	protein coding	1.99254	2.64108e-10
ENSG00000227269	AL162427.1	lincRNA	8.65446	2.90457e-10
ENSG00000134243	SORT1	protein coding	1.06741	2.94769e-10
ENSG00000153914	SREK1	protein coding	1.42404	3.02654e-10
ENSG00000080493	SLC4A4	protein coding	7.14774	3.20959e-10
ENSG00000039319	ZFYVE16	protein coding	1.14619	3.27965e-10
ENSG00000235162	C12orf75	protein coding	2.27804	3.33569e-10
ENSG00000075240	GRAMD4	protein coding	1.18089	3.34586e-10
ENSG00000198478	SH3BGRL2	protein coding	1.62675	3.45917e-10
ENSG00000137145	DENND4C	protein coding	1.42567	3.51234e-10
ENSG00000021300	PLEKHB1	protein coding	2.97302	3.61928e-10
ENSG00000058063	ATP11B	protein coding	2.07954	3.86988e-10
ENSG00000104327	CALB1	protein coding	2.3871	4.09946e-10
ENSG00000092969	TGFB2	protein coding	6.98306	4.20877e-10
ENSG00000205085	FAM71F2	protein coding	6.72597	4.22885e-10
ENSG00000120690	ELF1	protein coding	2.69334	4.27402e-10
ENSG00000179588	ZFPM1	protein coding	3.53894	4.58769e-10
ENSG00000049239	H6PD	protein coding	2.34668	4.58914e-10
ENSG00000141258	SGSM2	protein coding	1.81022	4.71838e-10
ENSG00000047578	KIAA0556	protein coding	1.31095	4.76051e-10
ENSG00000135870	RC3H1	protein coding	1.17022	4.85042e-10
ENSG00000124920	MYRF	protein coding	3.3822	4.88543e-10
ENSG00000109572	CLCN3	protein coding	1.14446	4.94111e-10
ENSG00000172602	RND1	protein coding	2.00079	5.00403e-10
ENSG00000152402	GUCY1A2	protein coding	5.5883	5.13525e-10
ENSG00000117298	ECE1	protein coding	2.61268	5.22574e-10
ENSG00000136870	ZNF189	protein coding	1.50988	5.28885e-10
ENSG00000162591	MEGF6	protein coding	2.0875	5.29677e-10
ENSG00000070778	PTPN21	protein coding	2.32203	5.54204e-10
ENSG00000186260	MKL2	protein coding	2.35826	5.67069e-10
ENSG00000196090	PTPRT	protein coding	4.60253	5.7723e-10
ENSG00000158863	FAM160B2	protein coding	1.62115	6.39946e-10
ENSG00000144115	THNSL2	protein coding	2.40769	6.64445e-10
ENSG00000185070	FLRT2	protein coding	5.88588	6.65352e-10
ENSG00000187987	ZSCAN23	protein coding	1.40788	6.68461e-10
ENSG00000187123	LYPD6	protein coding	2.55875	6.90082e-10
ENSG00000178927	C17orf62	protein coding	1.13801	7.13389e-10
ENSG00000183833	MAATS1	protein coding	4.11454	7.17076e-10
ENSG00000144407	PTH2R	protein coding	4.33304	7.18073e-10
ENSG00000115415	STAT1	protein coding	2.91014	7.20984e-10
ENSG00000138386	NAB1	protein coding	1.14755	7.39538e-10
ENSG00000039523	RIPOR1	protein coding	2.36665	8.17184e-10
ENSG00000151692	RNF144A	protein coding	1.11019	8.52743e-10
ENSG00000110237	ARHGEF17	protein coding	2.63112	8.73092e-10
ENSG00000159267	HLCS	protein coding	1.62512	8.98101e-10
ENSG00000142784	WDTC1	protein coding	1.84896	9.15235e-10
ENSG00000122557	HERPUD2	protein coding	1.04237	9.6034e-10
ENSG00000167685	ZNF444	protein coding	1.13184	1.03942e-09
ENSG00000151491	EPS8	protein coding	1.49192	1.12119e-09
ENSG00000081138	CDH7	protein coding	5.63732	1.14516e-09
ENSG00000189050	RNFT1	protein coding	2.4666	1.14855e-09
ENSG00000166510	CCDC68	protein coding	4.69136	1.19137e-09
ENSG00000168591	TMUB2	protein coding	1.25752	1.20391e-09
ENSG00000054267	ARID4B	protein coding	1.08939	1.22942e-09
ENSG00000272733	AP000345.3	lincRNA	7.28178	1.23713e-09
ENSG00000053328	METTL24	protein coding	4.96351	1.25273e-09
ENSG00000198075	SULT1C4	protein coding	3.12391	1.2546e-09
ENSG00000184672	RALYL	protein coding	4.04503	1.32661e-09
ENSG00000131507	NDFIP1	protein coding	2.21807	1.36062e-09
ENSG00000083838	ZNF446	protein coding	2.28184	1.40598e-09
ENSG00000100242	SUN2	protein coding	2.3675	1.44374e-09
ENSG00000113971	NPHP3	protein coding	1.04049	1.63086e-09
ENSG00000273142	AC073335.2	lincRNA	1.30708	1.64835e-09
ENSG00000174652	ZNF266	protein coding	1.28788	1.69062e-09
ENSG00000182022	CHST15	protein coding	1.05505	1.70076e-09
ENSG00000167608	TMC4	protein coding	3.27694	1.71795e-09
ENSG00000072201	LNX1	protein coding	1.65851	1.72804e-09
ENSG00000116991	SIPA1L2	protein coding	2.59189	1.88103e-09
ENSG00000272079	AC004233.3	lincRNA	1.69994	2.12261e-09
ENSG00000185800	DMWD	protein coding	1.52482	2.24789e-09
ENSG00000197702	PARVA	protein coding	2.3468	2.428e-09
ENSG00000159176	CSRP1	protein coding	2.80855	2.43687e-09
ENSG00000167535	CACNB3	protein coding	3.60068	2.45265e-09
ENSG00000100461	RBM23	protein coding	1.22483	2.47715e-09
ENSG00000077157	PPP1R12B	protein coding	1.78697	2.50689e-09
ENSG00000104325	DECR1	protein coding	1.57954	2.52836e-09
ENSG00000118689	FOXO3	protein coding	1.79364	2.54307e-09
ENSG00000168876	ANKRD49	protein coding	1.41478	2.60714e-09
ENSG00000198429	ZNF69	protein coding	1.0275	2.73393e-09
ENSG00000198561	CTNND1	protein coding	1.01709	2.73679e-09
ENSG00000123636	BAZ2B	protein coding	1.81157	3.04313e-09
ENSG00000177669	MBOAT4	protein coding	8.43268	3.0768e-09
ENSG00000154548	SRSF12	protein coding	1.75789	3.17945e-09
ENSG00000122778	KIAA1549	protein coding	1.08851	3.22939e-09
ENSG00000166912	MTMR10	protein coding	1.32587	3.34074e-09
ENSG00000126773	PCNX4	protein coding	1.31177	3.34693e-09
ENSG00000179833	SERTAD2	protein coding	1.66138	3.38862e-09
ENSG00000241404	EGFL8	protein coding	2.23998	3.4598e-09
ENSG00000168502	MTCL1	protein coding	1.0865	3.48085e-09
ENSG00000168267	PTF1A	protein coding	8.28043	3.52282e-09
ENSG00000164039	BDH2	protein coding	1.23499	3.54121e-09
ENSG00000166783	MARF1	protein coding	1.01115	3.55697e-09
ENSG00000130958	SLC35D2	protein coding	2.14392	3.56424e-09
ENSG00000132669	RIN2	protein coding	4.984	3.66923e-09
ENSG00000127328	RAB3IP	protein coding	1.54954	3.72127e-09
ENSG00000125633	CCDC93	protein coding	1.66516	3.7542e-09
ENSG00000103248	MTHFSD	protein coding	1.2691	3.7905e-09
ENSG00000103888	CEMIP	protein coding	3.77161	4.03706e-09
ENSG00000099910	KLHL22	protein coding	2.35079	4.13586e-09
ENSG00000188343	FAM92A	protein coding	1.57814	4.23218e-09
ENSG00000165272	AQP3	protein coding	3.48033	4.29568e-09
ENSG00000060971	ACAA1	protein coding	1.48288	4.47089e-09
ENSG00000266714	MYO15B	protein coding	2.649	4.5301e-09
ENSG00000140104	C14orf79	protein coding	2.63607	4.62856e-09
ENSG00000169429	CXCL8	protein coding	8.31514	4.68063e-09
ENSG00000105483	CARD8	protein coding	1.24454	4.71487e-09
ENSG00000155011	DKK2	protein coding	7.6916	4.82564e-09
ENSG00000169903	TM4SF4	protein coding	8.98217	5.12365e-09
ENSG00000144031	ANKRD53	protein coding	3.24577	5.17872e-09
ENSG00000134698	38200	protein coding	2.10898	5.20625e-09
ENSG00000144802	NFKBIZ	protein coding	1.5825	5.44017e-09
ENSG00000160094	ZNF362	protein coding	1.37957	5.44558e-09
ENSG00000176170	SPHK1	protein coding	2.26927	5.47718e-09
ENSG00000165861	ZFYVE1	protein coding	1.39099	5.51858e-09
ENSG00000232046	LINC01798	lincRNA	7.08823	5.89455e-09
ENSG00000005187	ACSM3	protein coding	2.59552	5.96368e-09
ENSG00000213047	DENND1B	protein coding	1.85483	6.22933e-09
ENSG00000187783	TMEM72	protein coding	5.53881	6.24732e-09
ENSG00000142875	PRKACB	protein coding	1.53799	6.52686e-09
ENSG00000116731	PRDM2	protein coding	1.05459	6.82933e-09
ENSG00000162614	NEXN	protein coding	2.7461	6.95639e-09
ENSG00000132386	SERPINF1	protein coding	2.71665	7.20627e-09
ENSG00000164402	39692	protein coding	1.01607	7.23738e-09
ENSG00000142611	PRDM16	protein coding	5.93147	7.38928e-09
ENSG00000129646	QRICH2	protein coding	2.64705	7.59372e-09
ENSG00000186765	FSCN2	protein coding	3.86369	7.60188e-09
ENSG00000272777	AC019131.2	lincRNA	3.94216	7.74887e-09
ENSG00000120549	KIAA1217	protein coding	2.85834	7.7521e-09
ENSG00000120057	SFRP5	protein coding	4.1284	7.79832e-09
ENSG00000114737	CISH	protein coding	1.26141	7.94321e-09
ENSG00000267680	ZNF224	protein coding	1.14629	8.27607e-09
ENSG00000176971	FIBIN	protein coding	4.17634	8.43372e-09
ENSG00000163638	ADAMTS9	protein coding	6.95561	8.60686e-09
ENSG00000178585	CTNNBIP1	protein coding	1.01885	8.66035e-09
ENSG00000091656	ZFHX4	protein coding	2.965	8.8418e-09
ENSG00000176155	CCDC57	protein coding	2.72739	8.99524e-09
ENSG00000181722	ZBTB20	protein coding	2.64173	9.03587e-09
ENSG00000222009	BTBD19	protein coding	3.47103	9.15896e-09
ENSG00000237361	TUSC8	lincRNA	2.50678	9.24126e-09
ENSG00000073417	PDE8A	protein coding	1.12902	9.34902e-09
ENSG00000113805	CNTN3	protein coding	6.01228	9.45972e-09
ENSG00000171234	UGT2B7	protein coding	6.97611	9.61612e-09
ENSG00000261888	AC144831.1	lincRNA	5.63185	1.02509e-08
ENSG00000158169	FANCC	protein coding	1.00305	1.06755e-08
ENSG00000174450	GOLGA6L2	protein coding	7.01503	1.07426e-08
ENSG00000139679	LPAR6	protein coding	3.13087	1.09899e-08
ENSG00000162944	RFTN2	protein coding	1.21141	1.11986e-08
ENSG00000066468	FGFR2	protein coding	1.35995	1.15072e-08
ENSG00000157766	ACAN	protein coding	3.76106	1.15838e-08
ENSG00000241935	HOGA1	protein coding	3.6891	1.16544e-08
ENSG00000130176	CNN1	protein coding	2.11093	1.2629e-08
ENSG00000084710	EFR3B	protein coding	1.3552	1.26414e-08
ENSG00000170412	GPRC5C	protein coding	3.23433	1.40856e-08
ENSG00000259887	AC068987.1	lincRNA	2.36784	1.4464e-08
ENSG00000139174	PRICKLE1	protein coding	3.06797	1.45423e-08
ENSG00000105928	DFNA5	protein coding	1.98963	1.4671e-08
ENSG00000250091	DNAH10OS	protein coding	7.00639	1.47387e-08
ENSG00000165495	PKNOX2	protein coding	5.17598	1.5112e-08
ENSG00000088808	PPP1R13B	protein coding	1.72583	1.52893e-08
ENSG00000090534	THPO	protein coding	3.11668	1.53572e-08
ENSG00000267530	LINC01836	lincRNA	2.20343	1.53787e-08
ENSG00000073711	PPP2R3A	protein coding	1.35973	1.5402e-08
ENSG00000186409	CCDC30	protein coding	3.80934	1.5486e-08
ENSG00000113361	CDH6	protein coding	8.31301	1.56121e-08
ENSG00000227508	LINC01624	lincRNA	7.38507	1.62127e-08
ENSG00000105996	HOXA2	protein coding	9.2397	1.66437e-08
ENSG00000116117	PARD3B	protein coding	3.47723	1.76405e-08
ENSG00000182685	BRICD5	protein coding	1.12324	1.77127e-08
ENSG00000171105	INSR	protein coding	1.7268	1.79582e-08
ENSG00000197857	ZNF44	protein coding	1.92577	1.79795e-08
ENSG00000109072	VTN	protein coding	8.47763	1.81445e-08
ENSG00000145012	LPP	protein coding	1.62685	1.86811e-08
ENSG00000124570	SERPINB6	protein coding	2.45438	1.97203e-08
ENSG00000115459	ELMOD3	protein coding	1.27071	2.15805e-08
ENSG00000032742	IFT88	protein coding	1.84053	2.191e-08
ENSG00000151422	FER	protein coding	1.3364	2.41832e-08
ENSG00000140199	SLC12A6	protein coding	1.27241	2.47786e-08
ENSG00000146592	CREB5	protein coding	2.46425	2.68608e-08
ENSG00000158286	RNF207	protein coding	2.5685	2.86944e-08
ENSG00000149292	TTC12	protein coding	1.61967	2.9847e-08
ENSG00000184564	SLITRK6	protein coding	5.02715	3.16703e-08
ENSG00000101384	JAG1	protein coding	2.74693	3.18189e-08
ENSG00000069493	CLEC2D	protein coding	1.0009	3.5009e-08
ENSG00000048540	LMO3	protein coding	1.96168	3.99745e-08
ENSG00000197332	AC008543.1	lincRNA	1.04269	4.07922e-08
ENSG00000273270	AC090114.2	lincRNA	2.51243	4.12826e-08
ENSG00000076067	RBMS2	protein coding	1.2151	4.15088e-08
ENSG00000145348	TBCK	protein coding	1.47987	4.25672e-08
ENSG00000119431	HDHD3	protein coding	2.58005	4.31695e-08
ENSG00000198718	TOGARAM1	protein coding	1.42348	4.31726e-08
ENSG00000152465	NMT2	protein coding	1.04618	4.35123e-08
ENSG00000178922	HYI	protein coding	1.61342	4.40558e-08
ENSG00000162878	PKDCC	protein coding	3.5783	4.48441e-08
ENSG00000167711	SERPINF2	protein coding	5.6151	4.66524e-08
ENSG00000139517	LNX2	protein coding	1.29999	4.72684e-08
ENSG00000115137	DNAJC27	protein coding	1.25354	4.75805e-08
ENSG00000081051	AFP	protein coding	8.50545	4.77589e-08
ENSG00000143595	AQP10	protein coding	9.16205	5.00434e-08
ENSG00000167720	SRR	protein coding	2.05747	5.2817e-08
ENSG00000137269	LRRC1	protein coding	1.86279	5.38381e-08
ENSG00000133816	MICAL2	protein coding	4.54037	5.43129e-08
ENSG00000105997	HOXA3	protein coding	9.69419	5.78854e-08
ENSG00000152457	DCLRE1C	protein coding	2.27771	6.15935e-08
ENSG00000172339	ALG14	protein coding	1.9139	6.44635e-08
ENSG00000178685	PARP10	protein coding	2.278	6.57159e-08
ENSG00000139219	COL2A1	protein coding	5.14893	6.65871e-08
ENSG00000160183	TMPRSS3	protein coding	5.71973	6.70495e-08
ENSG00000146233	CYP39A1	protein coding	1.38136	6.87168e-08
ENSG00000152527	PLEKHH2	protein coding	1.59539	7.19396e-08
ENSG00000168772	CXXC4	protein coding	5.12715	7.4221e-08
ENSG00000176595	KBTBD11	protein coding	1.39149	7.50927e-08
ENSG00000168026	TTC21A	protein coding	2.42066	7.6482e-08
ENSG00000124743	KLHL31	protein coding	1.76303	7.68447e-08
ENSG00000162998	FRZB	protein coding	6.85837	8.03657e-08
ENSG00000182568	SATB1	protein coding	1.52922	8.29243e-08
ENSG00000145626	UGT3A1	protein coding	2.65631	8.62499e-08
ENSG00000146250	PRSS35	protein coding	2.97876	9.0391e-08
ENSG00000214870	AC004540.1	lincRNA	2.00889	9.0391e-08
ENSG00000214021	TTLL3	protein coding	3.013	9.31418e-08
ENSG00000112852	PCDHB2	protein coding	1.19604	9.45516e-08
ENSG00000206527	HACD2	protein coding	1.63585	9.56839e-08
ENSG00000168135	KCNJ4	protein coding	1.92861	9.78243e-08
ENSG00000112818	MEP1A	protein coding	6.3478	9.90563e-08
ENSG00000079931	MOXD1	protein coding	1.62393	1.01289e-07
ENSG00000151640	DPYSL4	protein coding	1.74234	1.02663e-07
ENSG00000084676	NCOA1	protein coding	1.18393	1.04176e-07
ENSG00000039139	DNAH5	protein coding	3.00404	1.05431e-07
ENSG00000166949	SMAD3	protein coding	2.28615	1.12429e-07
ENSG00000178343	SHISA3	protein coding	3.15255	1.12613e-07
ENSG00000138347	MYPN	protein coding	7.08145	1.12613e-07
ENSG00000224914	LINC00863	lincRNA	2.11891	1.13565e-07
ENSG00000097096	SYDE2	protein coding	1.82421	1.16579e-07
ENSG00000198517	MAFK	protein coding	1.50512	1.17802e-07
ENSG00000157429	ZNF19	protein coding	1.77695	1.21982e-07
ENSG00000170421	KRT8	protein coding	2.64762	1.2354e-07
ENSG00000179528	LBX2	protein coding	6.09298	1.26154e-07
ENSG00000088881	EBF4	protein coding	5.44115	1.29443e-07
ENSG00000137801	THBS1	protein coding	3.15737	1.33578e-07
ENSG00000111249	CUX2	protein coding	2.97707	1.35331e-07
ENSG00000168916	ZNF608	protein coding	2.03541	1.37532e-07
ENSG00000124593	AL365205.1	protein coding	2.87929	1.42502e-07
ENSG00000175745	NR2F1	protein coding	9.03887	1.43228e-07
ENSG00000100211	CBY1	protein coding	1.02396	1.48299e-07
ENSG00000155111	CDK19	protein coding	1.53227	1.52781e-07
ENSG00000179676	LINC00305	lincRNA	9.21828	1.56413e-07
ENSG00000139410	SDSL	protein coding	3.68229	1.57811e-07
ENSG00000188785	ZNF548	protein coding	1.60559	1.67702e-07
ENSG00000152433	ZNF547	protein coding	2.19165	1.6979e-07
ENSG00000064999	ANKS1A	protein coding	1.10271	1.70246e-07
ENSG00000171016	PYGO1	protein coding	3.08651	1.85773e-07
ENSG00000204385	SLC44A4	protein coding	2.10808	1.8579e-07
ENSG00000162929	KIAA1841	protein coding	1.75102	1.96018e-07
ENSG00000086991	NOX4	protein coding	2.37721	1.97049e-07
ENSG00000225968	ELFN1	protein coding	2.79987	1.98732e-07
ENSG00000105792	CFAP69	protein coding	1.78673	1.99635e-07
ENSG00000171502	COL24A1	protein coding	2.13821	1.99787e-07
ENSG00000099622	CIRBP	protein coding	1.32572	2.04105e-07
ENSG00000167851	CD300A	protein coding	1.07078	2.08199e-07
ENSG00000197576	HOXA4	protein coding	7.08951	2.10969e-07
ENSG00000205683	DPF3	protein coding	5.57391	2.12212e-07
ENSG00000189164	ZNF527	protein coding	1.28866	2.19002e-07
ENSG00000146966	DENND2A	protein coding	1.85106	2.30175e-07
ENSG00000147576	ADHFE1	protein coding	2.54253	2.38144e-07
ENSG00000184923	NUTM2A	protein coding	3.32364	2.45581e-07
ENSG00000150556	LYPD6B	protein coding	5.93554	2.46901e-07
ENSG00000107175	CREB3	protein coding	1.04398	2.58205e-07
ENSG00000075290	WNT8B	protein coding	1.98781	2.60913e-07
ENSG00000260122	AC068987.2	lincRNA	5.30566	2.78267e-07
ENSG00000259087	AL121790.2	lincRNA	7.53908	2.90332e-07
ENSG00000124701	APOBEC2	protein coding	6.48837	2.96298e-07
ENSG00000134256	CD101	protein coding	1.56541	2.99736e-07
ENSG00000100665	SERPINA4	protein coding	7.27686	3.01148e-07
ENSG00000091704	CPA1	protein coding	8.58457	3.07872e-07
ENSG00000273045	C2orf15	protein coding	1.80109	3.13275e-07
ENSG00000174586	ZNF497	protein coding	3.05658	3.20535e-07
ENSG00000187535	IFT140	protein coding	1.7635	3.22711e-07
ENSG00000145040	UCN2	protein coding	3.44079	3.38785e-07
ENSG00000164695	CHMP4C	protein coding	2.14234	3.4077e-07
ENSG00000242498	ARPIN	protein coding	1.76792	3.4802e-07
ENSG00000148702	HABP2	protein coding	9.02676	3.57382e-07
ENSG00000163617	CCDC191	protein coding	3.46649	3.59697e-07
ENSG00000213347	MXD3	protein coding	1.1136	3.67019e-07
ENSG00000185436	IFNLR1	protein coding	1.21554	3.702e-07
ENSG00000122870	BICC1	protein coding	2.38822	3.71429e-07
ENSG00000205562	AL049775.1	lincRNA	8.12253	3.78259e-07
ENSG00000185737	NRG3	protein coding	2.04446	3.78315e-07
ENSG00000273033	LINC02035	lincRNA	2.05668	3.87934e-07
ENSG00000099250	NRP1	protein coding	4.11519	3.94873e-07
ENSG00000256087	ZNF432	protein coding	1.80508	3.98979e-07
ENSG00000205143	ARID3C	protein coding	6.02129	4.01262e-07
ENSG00000100221	JOSD1	protein coding	1.01937	4.10229e-07
ENSG00000214562	NUTM2D	protein coding	2.9044	4.38098e-07
ENSG00000141013	GAS8	protein coding	1.37769	4.5135e-07
ENSG00000140945	CDH13	protein coding	1.28412	4.5224e-07
ENSG00000196935	SRGAP1	protein coding	1.41635	4.6459e-07
ENSG00000145536	ADAMTS16	protein coding	1.85841	4.71636e-07
ENSG00000159917	ZNF235	protein coding	1.76923	4.7798e-07
ENSG00000155629	PIK3AP1	protein coding	3.58327	4.84508e-07
ENSG00000135773	CAPN9	protein coding	3.69413	4.98436e-07
ENSG00000171680	PLEKHG5	protein coding	1.48596	4.99754e-07
ENSG00000116001	TIA1	protein coding	1.21056	5.12806e-07
ENSG00000213918	DNASE1	protein coding	1.22335	5.15724e-07
ENSG00000159200	RCAN1	protein coding	2.22253	5.50506e-07
ENSG00000176293	ZNF135	protein coding	1.30017	5.59164e-07
ENSG00000134121	CHL1	protein coding	6.503	5.72605e-07
ENSG00000196345	ZKSCAN7	protein coding	1.01654	5.74448e-07
ENSG00000196263	ZNF471	protein coding	2.23445	5.83307e-07
ENSG00000179364	PACS2	protein coding	1.05306	5.8789e-07
ENSG00000188811	NHLRC3	protein coding	1.11194	6.13867e-07
ENSG00000154262	ABCA6	protein coding	6.73948	6.27586e-07
ENSG00000257594	GALNT4	protein coding	2.23233	6.30903e-07
ENSG00000236914	LINC01852	lincRNA	2.58022	6.89205e-07
ENSG00000168172	HOOK3	protein coding	1.43818	6.99926e-07
ENSG00000148225	WDR31	protein coding	2.8384	7.13258e-07
ENSG00000186908	ZDHHC17	protein coding	1.01365	7.61915e-07
ENSG00000183963	SMTN	protein coding	1.38411	7.73841e-07
ENSG00000180628	PCGF5	protein coding	2.50397	7.75568e-07
ENSG00000162086	ZNF75A	protein coding	1.08427	7.88283e-07
ENSG00000095015	MAP3K1	protein coding	1.65474	7.96134e-07
ENSG00000075651	PLD1	protein coding	3.84135	8.12205e-07
ENSG00000171790	SLFNL1	protein coding	4.66614	8.29691e-07
ENSG00000153291	SLC25A27	protein coding	1.09354	8.36154e-07
ENSG00000148814	LRRC27	protein coding	2.49343	8.39423e-07
ENSG00000272505	AC104964.3	lincRNA	2.2795	8.72051e-07
ENSG00000260418	AL023284.4	lincRNA	2.49528	8.86115e-07
ENSG00000215386	MIR99AHG	lincRNA	7.34271	8.8808e-07
ENSG00000100628	ASB2	protein coding	1.5417	9.211e-07
ENSG00000019102	VSIG2	protein coding	5.70191	9.51559e-07
ENSG00000012983	MAP4K5	protein coding	1.02696	1.01635e-06
ENSG00000168356	SCN11A	protein coding	2.84068	1.07726e-06
ENSG00000121577	POPDC2	protein coding	2.84896	1.0831e-06
ENSG00000178386	ZNF223	protein coding	1.59972	1.09085e-06
ENSG00000272341	AL137003.2	lincRNA	2.27452	1.22454e-06
ENSG00000168778	TCTN2	protein coding	2.1719	1.226e-06
ENSG00000099864	PALM	protein coding	2.10869	1.25588e-06
ENSG00000101096	NFATC2	protein coding	3.37759	1.37776e-06
ENSG00000150054	MPP7	protein coding	1.31163	1.43367e-06
ENSG00000196388	INCA1	protein coding	2.46888	1.49938e-06
ENSG00000133454	MYO18B	protein coding	2.21609	1.55807e-06
ENSG00000143367	TUFT1	protein coding	2.04475	1.64419e-06
ENSG00000271327	AC010201.2	lincRNA	3.6812	1.70073e-06
ENSG00000166401	SERPINB8	protein coding	3.61555	1.87143e-06
ENSG00000167657	DAPK3	protein coding	1.50229	1.95844e-06
ENSG00000168970	JMJD7-PLA2G4B	protein coding	1.00548	1.96736e-06
ENSG00000119508	NR4A3	protein coding	5.19822	2.00957e-06
ENSG00000198707	CEP290	protein coding	1.11289	2.04422e-06
ENSG00000146197	SCUBE3	protein coding	4.96604	2.04666e-06
ENSG00000162669	HFM1	protein coding	1.90565	2.12139e-06
ENSG00000171962	DRC3	protein coding	5.5379	2.16326e-06
ENSG00000148053	NTRK2	protein coding	7.92374	2.19471e-06
ENSG00000179674	ARL14	protein coding	6.64336	2.2049e-06
ENSG00000124788	ATXN1	protein coding	3.62523	2.30312e-06
ENSG00000132329	RAMP1	protein coding	4.70467	2.31089e-06
ENSG00000134909	ARHGAP32	protein coding	1.10743	2.33319e-06
ENSG00000162032	SPSB3	protein coding	1.14701	2.33478e-06
ENSG00000153237	CCDC148	protein coding	1.71945	2.38675e-06
ENSG00000168056	LTBP3	protein coding	2.08306	2.49139e-06
ENSG00000176845	METRNL	protein coding	1.32117	2.86381e-06
ENSG00000130544	ZNF557	protein coding	1.19233	2.89749e-06
ENSG00000166483	WEE1	protein coding	1.19306	2.93937e-06
ENSG00000132744	ACY3	protein coding	5.99685	3.11222e-06
ENSG00000130956	HABP4	protein coding	1.07155	3.1676e-06
ENSG00000197054	ZNF763	protein coding	2.01905	3.18616e-06
ENSG00000111799	COL12A1	protein coding	5.05564	3.38915e-06
ENSG00000142675	CNKSR1	protein coding	1.09171	3.42353e-06
ENSG00000116793	PHTF1	protein coding	1.11215	3.46158e-06
ENSG00000114204	SERPINI2	protein coding	1.87704	3.50257e-06
ENSG00000143632	ACTA1	protein coding	5.33528	3.69983e-06
ENSG00000157796	WDR19	protein coding	1.67406	3.70266e-06
ENSG00000205922	ONECUT3	protein coding	8.59578	3.77298e-06
ENSG00000165325	DEUP1	protein coding	2.04181	3.7736e-06
ENSG00000138308	PLA2G12B	protein coding	6.97321	3.94279e-06
ENSG00000147799	ARHGAP39	protein coding	1.45725	3.98741e-06
ENSG00000163347	CLDN1	protein coding	3.4792	3.99743e-06
ENSG00000138772	ANXA3	protein coding	3.88876	4.10871e-06
ENSG00000175164	ABO	protein coding	5.58545	4.15417e-06
ENSG00000185760	KCNQ5	protein coding	1.67088	4.26175e-06
ENSG00000016391	CHDH	protein coding	1.21941	4.3588e-06
ENSG00000223855	HRAT92	lincRNA	1.3821	4.37197e-06
ENSG00000132915	PDE6A	protein coding	6.11554	4.40528e-06
ENSG00000227885	AL590652.1	lincRNA	1.49169	4.44433e-06
ENSG00000005379	TSPOAP1	protein coding	2.53193	4.54602e-06
ENSG00000090402	SI	protein coding	8.78411	4.62429e-06
ENSG00000075223	SEMA3C	protein coding	6.95397	4.70135e-06
ENSG00000165338	HECTD2	protein coding	1.4534	4.84975e-06
ENSG00000070404	FSTL3	protein coding	1.16742	5.552e-06
ENSG00000241484	ARHGAP8	protein coding	1.02596	5.64957e-06
ENSG00000158528	PPP1R9A	protein coding	1.11573	5.82738e-06
ENSG00000148826	NKX6-2	protein coding	9.01428	6.06187e-06
ENSG00000146038	DCDC2	protein coding	5.39904	6.40641e-06
ENSG00000196083	IL1RAP	protein coding	2.8892	6.44434e-06
ENSG00000197062	ZSCAN26	protein coding	1.42412	6.46845e-06
ENSG00000111057	KRT18	protein coding	1.1114	6.51535e-06
ENSG00000197566	ZNF624	protein coding	1.37293	6.68999e-06
ENSG00000163453	IGFBP7	protein coding	6.29287	6.94576e-06
ENSG00000139926	FRMD6	protein coding	2.33496	7.03042e-06
ENSG00000183011	NAA38	protein coding	1.08743	7.11142e-06
ENSG00000124145	SDC4	protein coding	1.40337	7.68836e-06
ENSG00000088882	CPXM1	protein coding	2.24475	8.01839e-06
ENSG00000089163	SIRT4	protein coding	1.06902	8.58646e-06
ENSG00000149418	ST14	protein coding	1.80754	8.82676e-06
ENSG00000168589	DYNLRB2	protein coding	5.87912	8.91118e-06
ENSG00000013392	RWDD2A	protein coding	1.19554	8.93254e-06
ENSG00000161944	ASGR2	protein coding	5.6968	9.20695e-06
ENSG00000215788	TNFRSF25	protein coding	1.48718	9.30852e-06
ENSG00000152137	HSPB8	protein coding	3.52285	9.44444e-06
ENSG00000162174	ASRGL1	protein coding	1.43276	9.45451e-06
ENSG00000119661	DNAL1	protein coding	1.15975	9.52468e-06
ENSG00000117525	F3	protein coding	4.14305	9.78823e-06
ENSG00000183454	GRIN2A	protein coding	1.43269	9.83976e-06
ENSG00000169085	C8orf46	protein coding	2.76497	9.86072e-06
ENSG00000165113	GKAP1	protein coding	1.42536	1.03243e-05
ENSG00000100218	RSPH14	protein coding	3.11586	1.0627e-05
ENSG00000163075	CFAP221	protein coding	5.99721	1.08308e-05
ENSG00000154240	CEP112	protein coding	1.8565	1.08337e-05
ENSG00000166959	MS4A8	protein coding	8.43326	1.09362e-05
ENSG00000010932	FMO1	protein coding	6.8897	1.09423e-05
ENSG00000135519	KCNH3	protein coding	3.27251	1.13676e-05
ENSG00000178401	DNAJC22	protein coding	8.2962	1.20739e-05
ENSG00000156675	RAB11FIP1	protein coding	1.15549	1.21549e-05
ENSG00000060656	PTPRU	protein coding	1.08919	1.31046e-05
ENSG00000197479	PCDHB11	protein coding	1.27194	1.39784e-05
ENSG00000110169	HPX	protein coding	5.52876	1.47139e-05
ENSG00000259495	AC016705.2	lincRNA	1.74801	1.526e-05
ENSG00000235885	LINC01828	lincRNA	6.92774	1.53858e-05
ENSG00000122477	LRRC39	protein coding	2.0905	1.56178e-05
ENSG00000167555	ZNF528	protein coding	1.60459	1.60455e-05
ENSG00000159216	RUNX1	protein coding	4.75642	1.64257e-05
ENSG00000138378	STAT4	protein coding	5.05731	1.67466e-05
ENSG00000188290	HES4	protein coding	4.4656	1.76734e-05
ENSG00000115380	EFEMP1	protein coding	1.18853	1.77443e-05
ENSG00000178977	LINC00324	lincRNA	1.60061	1.79086e-05
ENSG00000182310	SPACA6	protein coding	1.46382	1.85426e-05
ENSG00000144891	AGTR1	protein coding	7.84719	2.08891e-05
ENSG00000241644	INMT	protein coding	2.4433	2.09195e-05
ENSG00000134812	GIF	protein coding	9.48805	2.10681e-05
ENSG00000138036	DYNC2LI1	protein coding	1.84502	2.13424e-05
ENSG00000236780	LINC01829	lincRNA	3.2584	2.16776e-05
ENSG00000153060	TEKT5	protein coding	2.41278	2.17919e-05
ENSG00000205403	CFI	protein coding	8.13553	2.18194e-05
ENSG00000125872	LRRN4	protein coding	4.87631	2.24121e-05
ENSG00000181634	TNFSF15	protein coding	4.62793	2.35295e-05
ENSG00000141338	ABCA8	protein coding	7.45356	2.3578e-05
ENSG00000255856	AC069503.1	lincRNA	2.26102	2.44492e-05
ENSG00000123999	INHA	protein coding	1.46223	2.62062e-05
ENSG00000174992	ZG16	protein coding	4.76658	2.62985e-05
ENSG00000080293	SCTR	protein coding	7.54217	2.72141e-05
ENSG00000187260	WDR86	protein coding	1.30231	2.87051e-05
ENSG00000146648	EGFR	protein coding	3.77182	2.8846e-05
ENSG00000165949	IFI27	protein coding	1.74875	3.10802e-05
ENSG00000113638	TTC33	protein coding	1.03297	3.19554e-05
ENSG00000137968	SLC44A5	protein coding	2.83894	3.29648e-05
ENSG00000204128	C2orf72	protein coding	2.42562	3.38905e-05
ENSG00000109944	C11orf63	protein coding	2.92036	3.39415e-05
ENSG00000109790	KLHL5	protein coding	2.05472	3.76523e-05
ENSG00000187187	ZNF546	protein coding	1.87794	3.86686e-05
ENSG00000248405	PRR5-ARHGAP8	protein coding	2.71876	3.86962e-05
ENSG00000038295	TLL1	protein coding	1.94817	3.96055e-05
ENSG00000176714	CCDC121	protein coding	1.27066	4.01432e-05
ENSG00000091879	ANGPT2	protein coding	8.83768	4.25736e-05
ENSG00000073008	PVR	protein coding	2.41878	4.26227e-05
ENSG00000178573	MAF	protein coding	2.83425	4.26993e-05
ENSG00000162391	FAM151A	protein coding	5.09623	4.32352e-05
ENSG00000128510	CPA4	protein coding	6.94709	4.32355e-05
ENSG00000106823	ECM2	protein coding	5.51841	4.39291e-05
ENSG00000187513	GJA4	protein coding	4.00266	4.41244e-05
ENSG00000138696	BMPR1B	protein coding	3.03335	4.52293e-05
ENSG00000165556	CDX2	protein coding	8.76109	4.54471e-05
ENSG00000221818	EBF2	protein coding	5.135	4.60019e-05
ENSG00000235770	LINC00607	lincRNA	6.8227	4.61494e-05
ENSG00000118432	CNR1	protein coding	5.1427	4.65493e-05
ENSG00000244094	SPRR2F	protein coding	6.03087	4.73327e-05
ENSG00000144821	MYH15	protein coding	2.65316	4.81155e-05
ENSG00000123342	MMP19	protein coding	1.57542	4.81691e-05
ENSG00000179388	EGR3	protein coding	3.50817	5.04732e-05
ENSG00000174576	NPAS4	protein coding	3.66251	5.15191e-05
ENSG00000198515	CNGA1	protein coding	1.43383	5.31785e-05
ENSG00000183621	ZNF438	protein coding	1.42178	5.45035e-05
ENSG00000111452	ADGRD1	protein coding	5.67573	5.4991e-05
ENSG00000183421	RIPK4	protein coding	2.22007	5.87112e-05
ENSG00000198939	ZFP2	protein coding	1.8364	6.34461e-05
ENSG00000221953	C1orf229	lincRNA	2.27031	6.65941e-05
ENSG00000183401	CCDC159	protein coding	1.46406	8.00049e-05
ENSG00000272512	AL645608.8	lincRNA	5.48809	8.60638e-05
ENSG00000185522	LMNTD2	protein coding	1.81735	8.81359e-05
ENSG00000130701	RBBP8NL	protein coding	1.14845	9.46925e-05
ENSG00000056558	TRAF1	protein coding	1.61279	9.63224e-05
ENSG00000139173	TMEM117	protein coding	2.69843	9.84451e-05
ENSG00000127241	MASP1	protein coding	1.05537	0.00010189
ENSG00000188015	S100A3	protein coding	3.5306	0.000110093
ENSG00000099953	MMP11	protein coding	2.18655	0.000131591
ENSG00000150275	PCDH15	protein coding	5.94603	0.000138816
ENSG00000258790	AL121594.3	protein coding	1.18161	0.000144073
ENSG00000119227	PIGZ	protein coding	5.33964	0.000163436
ENSG00000197140	ADAM32	protein coding	2.48159	0.000166351
ENSG00000206538	VGLL3	protein coding	2.53901	0.000170213
ENSG00000110693	SOX6	protein coding	7.47611	0.000176347
ENSG00000186153	WWOX	protein coding	1.65731	0.00018638
ENSG00000123119	NECAB1	protein coding	2.31647	0.000188134
ENSG00000147614	ATP6V0D2	protein coding	7.56814	0.000192608
ENSG00000243708	PLA2G4B	protein coding	1.14508	0.000199461
ENSG00000099260	PALMD	protein coding	8.65109	0.000202934
ENSG00000009765	IYD	protein coding	5.90759	0.000222245
ENSG00000144331	ZNF385B	protein coding	1.96466	0.000222294
ENSG00000187098	MITF	protein coding	4.23199	0.000223551
ENSG00000174099	MSRB3	protein coding	3.46018	0.00023832
ENSG00000134240	HMGCS2	protein coding	8.69383	0.000242221
ENSG00000257556	LINC02298	lincRNA	3.52109	0.000263668
ENSG00000085741	WNT11	protein coding	5.94811	0.000274533
ENSG00000150551	LYPD1	protein coding	4.42306	0.000275995
ENSG00000115183	TANC1	protein coding	3.07352	0.000278952
ENSG00000078401	EDN1	protein coding	5.81943	0.000282713
ENSG00000121361	KCNJ8	protein coding	3.20086	0.000295502
ENSG00000170369	CST2	protein coding	6.28146	0.000303423
ENSG00000163431	LMOD1	protein coding	2.02889	0.000312521
ENSG00000033122	LRRC7	protein coding	7.85137	0.000313753
ENSG00000186166	CCDC84	protein coding	1.13333	0.000325635
ENSG00000113211	PCDHB6	protein coding	1.7653	0.000326249
ENSG00000168575	SLC20A2	protein coding	1.00026	0.00035874
ENSG00000135333	EPHA7	protein coding	2.53666	0.000366859
ENSG00000026025	VIM	protein coding	2.37073	0.000376528
ENSG00000131981	LGALS3	protein coding	5.04842	0.000385003
ENSG00000212916	MAP10	protein coding	1.27535	0.000393115
ENSG00000012171	SEMA3B	protein coding	2.05893	0.000394961
ENSG00000159212	CLIC6	protein coding	4.2834	0.000421082
ENSG00000181240	SLC25A41	protein coding	1.61627	0.000429783
ENSG00000113100	CDH9	protein coding	3.33548	0.00043097
ENSG00000203709	C1orf132	lincRNA	2.08534	0.000445363
ENSG00000142871	CYR61	protein coding	1.86092	0.000447407
ENSG00000197321	SVIL	protein coding	2.05129	0.000449124
ENSG00000189056	RELN	protein coding	6.87337	0.00045391
ENSG00000254732	AP001931.1	protein coding	1.70954	0.000474456
ENSG00000113249	HAVCR1	protein coding	7.54812	0.00048284
ENSG00000154309	DISP1	protein coding	1.02513	0.000497827
ENSG00000232527	AC245595.1	lincRNA	3.42986	0.000500771
ENSG00000135220	UGT2A3	protein coding	5.56226	0.000510313
ENSG00000205464	ATP6AP1L	protein coding	1.08892	0.000544241
ENSG00000153822	KCNJ16	protein coding	8.47338	0.000547027
ENSG00000139278	GLIPR1	protein coding	5.40477	0.000561753
ENSG00000132141	CCT6B	protein coding	1.32106	0.000567284
ENSG00000062370	ZNF112	protein coding	1.00006	0.00064378
ENSG00000234928	LINC01659	lincRNA	3.0883	0.000660138
ENSG00000086548	CEACAM6	protein coding	9.81926	0.000690331
ENSG00000271086	NAMA	lincRNA	3.71091	0.00069965
ENSG00000205853	RFPL3S	protein coding	1.04702	0.000731364
ENSG00000227507	LTB	protein coding	4.33224	0.000764316
ENSG00000182621	PLCB1	protein coding	1.26137	0.000777746
ENSG00000267127	AC090360.1	protein coding	1.66542	0.000820939
ENSG00000150938	CRIM1	protein coding	1.03179	0.000880974
ENSG00000163293	NIPAL1	protein coding	1.7038	0.000953799
ENSG00000118508	RAB32	protein coding	2.15155	0.000968728
ENSG00000163354	DCST2	protein coding	1.33094	0.00120385
ENSG00000166689	PLEKHA7	protein coding	1.73505	0.00129485
ENSG00000144227	NXPH2	protein coding	3.24938	0.00130346
ENSG00000198453	ZNF568	protein coding	1.06459	0.00138727
ENSG00000161040	FBXL13	protein coding	1.72643	0.00180203
ENSG00000153820	SPHKAP	protein coding	7.80774	0.0018173
ENSG00000113889	KNG1	protein coding	5.21464	0.00205962
ENSG00000188869	TMC3	protein coding	7.95944	0.00235704
ENSG00000153993	SEMA3D	protein coding	2.97821	0.00269173
ENSG00000142046	TMEM91	protein coding	1.24177	0.00298722
ENSG00000160789	LMNA	protein coding	1.06398	0.00313239
ENSG00000184292	TACSTD2	protein coding	3.55367	0.0045988
ENSG00000141665	FBXO15	protein coding	2.0136	0.00465681
ENSG00000198774	RASSF9	protein coding	3.82569	0.0047361
ENSG00000163545	NUAK2	protein coding	1.80663	0.00484784
ENSG00000272732	AC004982.1	lincRNA	1.21898	0.0049422
ENSG00000156510	HKDC1	protein coding	5.90319	0.00498781
ENSG00000049249	TNFRSF9	protein coding	8.0071	0.00525493
ENSG00000008517	IL32	protein coding	3.56973	0.00574932
ENSG00000163017	ACTG2	protein coding	1.52303	0.006587
ENSG00000260604	AL590004.4	lincRNA	3.07694	0.00733201

## Sheet: EP
Ensembl ID	Gene name	Gene type	log2FC	Adjusted p-value
ENSG00000106927	AMBP	protein coding	7.11821	1.52352e-14
ENSG00000132359	RAP1GAP2	protein coding	2.13174	3.62166e-14
ENSG00000197852	FAM212B	protein coding	1.58538	8.07686e-14
ENSG00000139946	PELI2	protein coding	1.77895	1.19362e-13
ENSG00000114115	RBP1	protein coding	3.7506	1.32822e-13
ENSG00000078804	TP53INP2	protein coding	3.64864	2.0466e-13
ENSG00000130940	CASZ1	protein coding	2.94586	3.19088e-13
ENSG00000132872	SYT4	protein coding	3.7226	6.52756e-13
ENSG00000106537	TSPAN13	protein coding	2.28534	6.62437e-13
ENSG00000166526	ZNF3	protein coding	1.35637	7.40144e-13
ENSG00000187210	GCNT1	protein coding	4.42768	8.12212e-13
ENSG00000171159	C9orf16	protein coding	3.07419	8.66559e-13
ENSG00000156860	FBRS	protein coding	2.658	9.51199e-13
ENSG00000162706	CADM3	protein coding	2.70252	1.08118e-12
ENSG00000106868	SUSD1	protein coding	2.65082	1.14213e-12
ENSG00000160796	NBEAL2	protein coding	2.99865	1.2527e-12
ENSG00000141084	RANBP10	protein coding	1.39582	1.41408e-12
ENSG00000103260	METRN	protein coding	3.13951	1.80316e-12
ENSG00000136436	CALCOCO2	protein coding	2.44204	1.96523e-12
ENSG00000198626	RYR2	protein coding	1.76806	2.183e-12
ENSG00000100580	TMED8	protein coding	2.5745	2.82476e-12
ENSG00000009413	REV3L	protein coding	3.31662	3.02245e-12
ENSG00000146085	MUT	protein coding	2.10046	3.11074e-12
ENSG00000120278	PLEKHG1	protein coding	3.18631	3.44691e-12
ENSG00000163637	PRICKLE2	protein coding	3.20132	4.17867e-12
ENSG00000143344	RGL1	protein coding	3.57772	5.13163e-12
ENSG00000117152	RGS4	protein coding	8.5421	5.2897e-12
ENSG00000169330	KIAA1024	protein coding	3.65323	5.33368e-12
ENSG00000064225	ST3GAL6	protein coding	2.91781	5.67787e-12
ENSG00000197057	DTHD1	protein coding	8.5125	8.08813e-12
ENSG00000112146	FBXO9	protein coding	1.63415	8.28566e-12
ENSG00000168487	BMP1	protein coding	3.91264	8.30212e-12
ENSG00000110422	HIPK3	protein coding	2.49321	8.41316e-12
ENSG00000185559	DLK1	protein coding	8.41816	8.95526e-12
ENSG00000100918	REC8	protein coding	2.00157	1.1763e-11
ENSG00000102897	LYRM1	protein coding	1.46947	1.19708e-11
ENSG00000164938	TP53INP1	protein coding	3.69132	1.25334e-11
ENSG00000150594	ADRA2A	protein coding	5.81658	1.26708e-11
ENSG00000204950	LRRC10B	protein coding	4.94741	1.31153e-11
ENSG00000162951	LRRTM1	protein coding	6.48234	1.62623e-11
ENSG00000138162	TACC2	protein coding	1.33609	1.84077e-11
ENSG00000198729	PPP1R14C	protein coding	5.93628	2.00406e-11
ENSG00000165406	MARCH8	protein coding	3.16931	2.59623e-11
ENSG00000164099	PRSS12	protein coding	3.11337	2.63991e-11
ENSG00000112144	ICK	protein coding	1.66459	2.77461e-11
ENSG00000139826	ABHD13	protein coding	2.32293	2.77461e-11
ENSG00000140263	SORD	protein coding	1.63363	2.80752e-11
ENSG00000124635	HIST1H2BJ	protein coding	2.922	2.81883e-11
ENSG00000131094	C1QL1	protein coding	5.87527	3.59178e-11
ENSG00000162981	FAM84A	protein coding	5.04219	3.64362e-11
ENSG00000165092	ALDH1A1	protein coding	7.97166	3.72141e-11
ENSG00000109956	B3GAT1	protein coding	1.03682	3.85823e-11
ENSG00000164972	C9orf24	protein coding	4.19419	4.23124e-11
ENSG00000070019	GUCY2C	protein coding	1.22496	4.4087e-11
ENSG00000047346	FAM214A	protein coding	3.98484	4.45015e-11
ENSG00000168528	SERINC2	protein coding	2.28836	4.96739e-11
ENSG00000259120	SMIM6	protein coding	8.53555	5.28789e-11
ENSG00000158887	MPZ	protein coding	3.13948	5.52274e-11
ENSG00000249853	HS3ST5	protein coding	2.44178	5.5904e-11
ENSG00000196787	HIST1H2AG	protein coding	2.83032	5.66944e-11
ENSG00000213088	ACKR1	protein coding	4.79156	5.86621e-11
ENSG00000133805	AMPD3	protein coding	1.5685	6.43752e-11
ENSG00000133101	CCNA1	protein coding	2.04392	6.99902e-11
ENSG00000121005	CRISPLD1	protein coding	2.626	7.10818e-11
ENSG00000100612	DHRS7	protein coding	1.59409	7.25694e-11
ENSG00000165028	NIPSNAP3B	protein coding	2.76989	7.2824e-11
ENSG00000109738	GLRB	protein coding	4.52785	7.34183e-11
ENSG00000204859	ZBTB48	protein coding	1.28939	7.3514e-11
ENSG00000129993	CBFA2T3	protein coding	3.38492	7.76446e-11
ENSG00000145365	TIFA	protein coding	2.54869	7.93173e-11
ENSG00000186318	BACE1	protein coding	4.17553	8.72933e-11
ENSG00000100124	ANKRD54	protein coding	1.5454	8.77534e-11
ENSG00000142396	AC020915.1	protein coding	1.77025	8.96901e-11
ENSG00000124574	ABCC10	protein coding	1.64199	9.414e-11
ENSG00000012124	CD22	protein coding	2.28493	9.47963e-11
ENSG00000154027	AK5	protein coding	1.8718	9.63376e-11
ENSG00000184611	KCNH7	protein coding	5.22475	9.69217e-11
ENSG00000130193	THEM6	protein coding	3.92062	9.76234e-11
ENSG00000126259	KIRREL2	protein coding	3.17542	1.01196e-10
ENSG00000141576	RNF157	protein coding	2.42884	1.08269e-10
ENSG00000168421	RHOH	protein coding	1.31524	1.09077e-10
ENSG00000233670	PIRT	protein coding	7.31616	1.20598e-10
ENSG00000099994	SUSD2	protein coding	3.55227	1.35732e-10
ENSG00000177082	WDR73	protein coding	1.81593	1.61882e-10
ENSG00000167065	DUSP18	protein coding	3.15949	1.64012e-10
ENSG00000233237	LINC00472	lincRNA	2.72623	1.67714e-10
ENSG00000185002	RFX6	protein coding	8.77123	1.73381e-10
ENSG00000150787	PTS	protein coding	1.34649	1.77098e-10
ENSG00000178695	KCTD12	protein coding	4.31875	1.78872e-10
ENSG00000009830	POMT2	protein coding	1.34917	1.96863e-10
ENSG00000158555	GDPD5	protein coding	2.03176	1.99314e-10
ENSG00000109758	HGFAC	protein coding	5.36778	2.13607e-10
ENSG00000163879	DNALI1	protein coding	2.97755	2.1985e-10
ENSG00000155256	ZFYVE27	protein coding	1.14235	2.28834e-10
ENSG00000106404	CLDN15	protein coding	2.13671	2.32866e-10
ENSG00000203685	STUM	protein coding	1.58845	2.34321e-10
ENSG00000165985	C1QL3	protein coding	5.35124	2.39776e-10
ENSG00000182473	EXOC7	protein coding	1.89995	2.60957e-10
ENSG00000170703	TTLL6	protein coding	1.82799	2.73181e-10
ENSG00000164114	MAP9	protein coding	1.94574	2.76079e-10
ENSG00000166573	GALR1	protein coding	4.41581	2.8738e-10
ENSG00000087303	NID2	protein coding	3.12369	2.94149e-10
ENSG00000148334	PTGES2	protein coding	1.00892	3.13296e-10
ENSG00000167113	COQ4	protein coding	1.52617	3.15304e-10
ENSG00000131323	TRAF3	protein coding	1.99274	3.20099e-10
ENSG00000185052	SLC24A3	protein coding	2.743	3.20099e-10
ENSG00000136237	RAPGEF5	protein coding	2.32075	3.21695e-10
ENSG00000173826	KCNH6	protein coding	5.32013	3.31402e-10
ENSG00000124749	COL21A1	protein coding	4.01736	3.57021e-10
ENSG00000125384	PTGER2	protein coding	3.4081	4.09946e-10
ENSG00000164100	NDST3	protein coding	6.3124	4.34125e-10
ENSG00000147571	CRH	protein coding	7.09786	4.483e-10
ENSG00000023909	GCLM	protein coding	2.05451	4.50362e-10
ENSG00000188452	CERKL	protein coding	8.34241	4.58769e-10
ENSG00000082556	OPRK1	protein coding	5.21729	4.58769e-10
ENSG00000121440	PDZRN3	protein coding	2.90713	4.60789e-10
ENSG00000163072	NOSTRIN	protein coding	6.84619	4.65363e-10
ENSG00000147724	FAM135B	protein coding	7.22159	4.73246e-10
ENSG00000261584	AL513548.1	lincRNA	4.24625	4.76051e-10
ENSG00000167588	GPD1	protein coding	7.17873	4.82014e-10
ENSG00000175497	DPP10	protein coding	3.36996	4.86958e-10
ENSG00000173467	AGR3	protein coding	7.84546	4.91338e-10
ENSG00000197903	HIST1H2BK	protein coding	4.11278	4.97248e-10
ENSG00000102524	TNFSF13B	protein coding	4.31019	5.03218e-10
ENSG00000272468	AL021807.1	lincRNA	3.30981	5.07695e-10
ENSG00000204323	SMIM5	protein coding	9.23825	5.09758e-10
ENSG00000138834	MAPK8IP3	protein coding	1.75191	5.50848e-10
ENSG00000196547	MAN2A2	protein coding	2.37038	5.63013e-10
ENSG00000058668	ATP2B4	protein coding	2.54876	5.76621e-10
ENSG00000186815	TPCN1	protein coding	1.71013	5.86569e-10
ENSG00000153789	FAM92B	protein coding	6.10175	5.87024e-10
ENSG00000204052	LRRC73	protein coding	3.77003	5.9535e-10
ENSG00000138735	PDE5A	protein coding	2.33265	6.15983e-10
ENSG00000135535	CD164	protein coding	1.61614	6.25854e-10
ENSG00000165868	HSPA12A	protein coding	3.10973	6.30241e-10
ENSG00000160712	IL6R	protein coding	4.09076	6.32297e-10
ENSG00000164932	CTHRC1	protein coding	2.32897	6.4259e-10
ENSG00000132821	VSTM2L	protein coding	4.52333	6.66106e-10
ENSG00000164266	SPINK1	protein coding	9.09478	6.78484e-10
ENSG00000166224	SGPL1	protein coding	1.84108	6.90363e-10
ENSG00000157978	LDLRAP1	protein coding	2.7617	6.98946e-10
ENSG00000176463	SLCO3A1	protein coding	1.55157	7.08474e-10
ENSG00000064201	TSPAN32	protein coding	8.80745	7.51291e-10
ENSG00000119125	GDA	protein coding	3.81893	7.54459e-10
ENSG00000180616	SSTR2	protein coding	5.70295	7.59894e-10
ENSG00000268555	AC123912.4	lincRNA	6.13063	7.63113e-10
ENSG00000080298	RFX3	protein coding	2.31348	7.64711e-10
ENSG00000186231	KLHL32	protein coding	3.33237	7.86185e-10
ENSG00000203985	LDLRAD1	protein coding	7.71534	7.9206e-10
ENSG00000081692	JMJD4	protein coding	1.63195	8.0023e-10
ENSG00000172817	CYP7B1	protein coding	4.52749	8.26541e-10
ENSG00000106012	IQCE	protein coding	3.20603	8.41017e-10
ENSG00000152078	TMEM56	protein coding	4.04899	8.47955e-10
ENSG00000115353	TACR1	protein coding	4.99903	8.82645e-10
ENSG00000197580	BCO2	protein coding	4.46164	9.12242e-10
ENSG00000104936	DMPK	protein coding	1.98143	9.40707e-10
ENSG00000235609	AF127577.4	lincRNA	4.1801	9.6304e-10
ENSG00000002726	AOC1	protein coding	4.77347	9.84989e-10
ENSG00000162722	TRIM58	protein coding	2.65484	9.93384e-10
ENSG00000169347	GP2	protein coding	8.68303	1.03587e-09
ENSG00000154144	TBRG1	protein coding	1.39011	1.0441e-09
ENSG00000215217	C5orf49	protein coding	5.06718	1.08879e-09
ENSG00000135678	CPM	protein coding	5.60079	1.11513e-09
ENSG00000154736	ADAMTS5	protein coding	5.70077	1.13873e-09
ENSG00000141012	GALNS	protein coding	1.29936	1.22434e-09
ENSG00000087494	PTHLH	protein coding	9.87812	1.24259e-09
ENSG00000204344	STK19	protein coding	1.53168	1.25079e-09
ENSG00000151376	ME3	protein coding	4.98731	1.33746e-09
ENSG00000273230	AC102953.2	lincRNA	2.00877	1.3546e-09
ENSG00000175161	CADM2	protein coding	4.00276	1.40311e-09
ENSG00000139436	GIT2	protein coding	1.03472	1.40654e-09
ENSG00000079974	RABL2B	protein coding	2.15858	1.41879e-09
ENSG00000166960	CCDC178	protein coding	4.1667	1.46957e-09
ENSG00000108684	ASIC2	protein coding	4.29236	1.49317e-09
ENSG00000146122	DAAM2	protein coding	1.00142	1.50003e-09
ENSG00000135587	SMPD2	protein coding	1.27154	1.50275e-09
ENSG00000163683	SMIM14	protein coding	1.41456	1.529e-09
ENSG00000171224	C10orf35	protein coding	2.01312	1.53412e-09
ENSG00000184838	PRR16	protein coding	2.48228	1.56572e-09
ENSG00000157017	GHRL	protein coding	7.91735	1.56684e-09
ENSG00000100802	C14orf93	protein coding	1.57826	1.61582e-09
ENSG00000134321	RSAD2	protein coding	7.85072	1.6701e-09
ENSG00000165462	PHOX2A	protein coding	5.23251	1.71647e-09
ENSG00000109814	UGDH	protein coding	1.9459	1.75798e-09
ENSG00000061455	PRDM6	protein coding	6.24819	1.8101e-09
ENSG00000188613	NANOS1	protein coding	2.85729	1.99261e-09
ENSG00000172671	ZFAND4	protein coding	1.02243	2.10979e-09
ENSG00000173786	CNP	protein coding	1.03544	2.15053e-09
ENSG00000135447	PPP1R1A	protein coding	5.2101	2.23786e-09
ENSG00000136960	ENPP2	protein coding	4.63605	2.25819e-09
ENSG00000182687	GALR2	protein coding	4.22721	2.34111e-09
ENSG00000136144	RCBTB1	protein coding	1.17235	2.35073e-09
ENSG00000148346	LCN2	protein coding	1.30504	2.46269e-09
ENSG00000110665	C11orf21	protein coding	8.34345	2.48187e-09
ENSG00000154654	NCAM2	protein coding	2.79446	2.50471e-09
ENSG00000173917	HOXB2	protein coding	8.92984	2.52821e-09
ENSG00000185742	C11orf87	protein coding	6.27077	2.60375e-09
ENSG00000157111	TMEM171	protein coding	5.20825	2.85694e-09
ENSG00000257698	AC084033.3	lincRNA	2.37407	2.88076e-09
ENSG00000172057	ORMDL3	protein coding	1.94497	2.9134e-09
ENSG00000144596	GRIP2	protein coding	2.59597	2.9134e-09
ENSG00000174405	LIG4	protein coding	3.6064	2.91688e-09
ENSG00000106701	FSD1L	protein coding	2.16397	2.98594e-09
ENSG00000133121	STARD13	protein coding	2.14321	3.00324e-09
ENSG00000172260	NEGR1	protein coding	4.85984	3.0062e-09
ENSG00000119973	PRLHR	protein coding	7.3392	3.02856e-09
ENSG00000166741	NNMT	protein coding	5.51943	3.07802e-09
ENSG00000166148	AVPR1A	protein coding	3.48402	3.15047e-09
ENSG00000118702	GHRH	protein coding	6.06525	3.17818e-09
ENSG00000139973	SYT16	protein coding	2.44356	3.23159e-09
ENSG00000152192	POU4F1	protein coding	3.28823	3.23361e-09
ENSG00000010438	PRSS3	protein coding	4.26015	3.24366e-09
ENSG00000205593	DENND6B	protein coding	4.7816	3.31249e-09
ENSG00000254043	AC011632.2	lincRNA	8.26042	3.36289e-09
ENSG00000168497	CAVIN2	protein coding	5.49129	3.38124e-09
ENSG00000169991	IFFO2	protein coding	1.76055	3.41596e-09
ENSG00000162643	WDR63	protein coding	5.47869	3.54972e-09
ENSG00000105711	SCN1B	protein coding	1.7432	3.7007e-09
ENSG00000147459	DOCK5	protein coding	1.35497	4.0479e-09
ENSG00000197261	C6orf141	protein coding	2.04354	4.09445e-09
ENSG00000133256	PDE6B	protein coding	2.49673	4.21003e-09
ENSG00000198732	SMOC1	protein coding	5.68798	4.25279e-09
ENSG00000185739	SRL	protein coding	5.66665	4.35731e-09
ENSG00000156219	ART3	protein coding	4.15465	4.47814e-09
ENSG00000197249	SERPINA1	protein coding	8.96541	4.54452e-09
ENSG00000196169	KIF19	protein coding	5.85876	4.57789e-09
ENSG00000163346	PBXIP1	protein coding	2.18308	4.63311e-09
ENSG00000117472	TSPAN1	protein coding	8.79542	4.76698e-09
ENSG00000129757	CDKN1C	protein coding	4.53048	4.83223e-09
ENSG00000125637	PSD4	protein coding	3.45669	4.92519e-09
ENSG00000225765	LINC01831	lincRNA	7.21387	5.16104e-09
ENSG00000197863	ZNF790	protein coding	1.45705	5.4409e-09
ENSG00000163395	IGFN1	protein coding	8.29802	5.47021e-09
ENSG00000132554	RGS22	protein coding	5.18889	5.51522e-09
ENSG00000158062	UBXN11	protein coding	3.18752	5.56852e-09
ENSG00000211452	DIO1	protein coding	5.86727	5.60491e-09
ENSG00000115274	INO80B	protein coding	1.52312	5.62961e-09
ENSG00000235584	AC008268.1	lincRNA	7.04933	5.85744e-09
ENSG00000140937	CDH11	protein coding	2.55917	5.87844e-09
ENSG00000154678	PDE1C	protein coding	6.13179	5.93108e-09
ENSG00000172748	ZNF596	protein coding	2.63123	6.00947e-09
ENSG00000148824	MTG1	protein coding	1.77893	6.11035e-09
ENSG00000178623	GPR35	protein coding	4.81542	6.2052e-09
ENSG00000111305	GSG1	protein coding	2.25395	6.38385e-09
ENSG00000100626	GALNT16	protein coding	2.54594	6.64726e-09
ENSG00000067836	ROGDI	protein coding	1.40261	6.80097e-09
ENSG00000157470	FAM81A	protein coding	1.30297	6.81673e-09
ENSG00000128581	IFT22	protein coding	2.26444	6.84068e-09
ENSG00000183281	PLGLB1	protein coding	4.14238	6.84587e-09
ENSG00000110245	APOC3	protein coding	8.65831	6.89704e-09
ENSG00000137821	LRRC49	protein coding	1.30106	7.15431e-09
ENSG00000156345	CDK20	protein coding	3.20512	7.20525e-09
ENSG00000157637	SLC38A10	protein coding	1.31669	7.22102e-09
ENSG00000139597	N4BP2L1	protein coding	3.16222	7.39964e-09
ENSG00000112530	PACRG	protein coding	4.34199	7.49861e-09
ENSG00000118096	IFT46	protein coding	1.08555	7.50664e-09
ENSG00000185684	EP400NL	protein coding	1.01373	7.67603e-09
ENSG00000249868	AC136777.1	lincRNA	3.27071	8.1667e-09
ENSG00000264954	PRR29-AS1	lincRNA	3.90258	8.53375e-09
ENSG00000183508	FAM46C	protein coding	5.66595	8.55877e-09
ENSG00000167964	RAB26	protein coding	4.66479	8.72081e-09
ENSG00000226321	CROCC2	protein coding	7.92535	8.86491e-09
ENSG00000132561	MATN2	protein coding	1.66517	9.05007e-09
ENSG00000003137	CYP26B1	protein coding	4.88774	9.18448e-09
ENSG00000130363	RSPH3	protein coding	1.99506	9.45972e-09
ENSG00000055957	ITIH1	protein coding	9.40055	9.66077e-09
ENSG00000215187	FAM166B	protein coding	4.3318	9.99654e-09
ENSG00000203965	EFCAB7	protein coding	1.84364	1.00126e-08
ENSG00000189269	DRICH1	protein coding	5.86023	1.01392e-08
ENSG00000130675	MNX1	protein coding	7.40599	1.03619e-08
ENSG00000167614	TTYH1	protein coding	1.20641	1.07328e-08
ENSG00000118518	RNF146	protein coding	1.20244	1.08408e-08
ENSG00000151575	TEX9	protein coding	1.04687	1.08925e-08
ENSG00000106546	AHR	protein coding	3.00566	1.12635e-08
ENSG00000196118	CCDC189	protein coding	2.44936	1.13364e-08
ENSG00000155792	DEPTOR	protein coding	2.90276	1.15068e-08
ENSG00000228741	SPATA13	lincRNA	7.64659	1.16512e-08
ENSG00000213903	LTB4R	protein coding	1.01853	1.21722e-08
ENSG00000110900	TSPAN11	protein coding	1.91204	1.261e-08
ENSG00000104899	AMH	protein coding	2.59944	1.26944e-08
ENSG00000124215	CDH26	protein coding	3.74045	1.27272e-08
ENSG00000173302	GPR148	protein coding	6.0425	1.28094e-08
ENSG00000139537	CCDC65	protein coding	5.23409	1.29828e-08
ENSG00000243910	TUBA4B	protein coding	4.00066	1.31959e-08
ENSG00000259124	AC008050.1	lincRNA	6.54892	1.38457e-08
ENSG00000027644	INSRR	protein coding	5.46219	1.39568e-08
ENSG00000168062	BATF2	protein coding	1.04039	1.39721e-08
ENSG00000039537	C6	protein coding	7.54865	1.47994e-08
ENSG00000269998	LINC01930	lincRNA	6.98564	1.49913e-08
ENSG00000075429	CACNG5	protein coding	1.80317	1.51252e-08
ENSG00000172985	SH3RF3	protein coding	3.90649	1.5378e-08
ENSG00000227268	KLLN	protein coding	2.62563	1.53926e-08
ENSG00000137947	GTF2B	protein coding	1.11186	1.54381e-08
ENSG00000186919	ZACN	protein coding	3.29626	1.54393e-08
ENSG00000116885	OSCP1	protein coding	3.71262	1.55508e-08
ENSG00000101246	ARFRP1	protein coding	1.16576	1.57363e-08
ENSG00000197818	SLC9A8	protein coding	1.05267	1.58469e-08
ENSG00000146411	SLC2A12	protein coding	1.13061	1.60608e-08
ENSG00000173083	HPSE	protein coding	1.90423	1.74944e-08
ENSG00000029534	ANK1	protein coding	2.43126	1.80481e-08
ENSG00000185046	ANKS1B	protein coding	5.2145	1.80878e-08
ENSG00000163093	BBS5	protein coding	4.15074	1.90013e-08
ENSG00000171791	BCL2	protein coding	1.27963	1.91514e-08
ENSG00000171729	TMEM51	protein coding	1.6732	1.94883e-08
ENSG00000013523	ANGEL1	protein coding	1.62956	1.95378e-08
ENSG00000206530	CFAP44	protein coding	5.02338	1.97567e-08
ENSG00000254343	AC091563.1	lincRNA	3.05447	2.08467e-08
ENSG00000118777	ABCG2	protein coding	2.77054	2.16985e-08
ENSG00000116977	LGALS8	protein coding	1.72887	2.19111e-08
ENSG00000099998	GGT5	protein coding	5.30795	2.20125e-08
ENSG00000267414	AC120049.1	lincRNA	5.52312	2.21072e-08
ENSG00000171951	SCG2	protein coding	8.6824	2.24327e-08
ENSG00000126262	FFAR2	protein coding	10.0963	2.24793e-08
ENSG00000173805	HAP1	protein coding	3.93313	2.26129e-08
ENSG00000107738	VSIR	protein coding	3.74176	2.27745e-08
ENSG00000225206	MIR137HG	lincRNA	8.71806	2.29643e-08
ENSG00000122641	INHBA	protein coding	4.71065	2.33554e-08
ENSG00000100228	RAB36	protein coding	4.28183	2.37595e-08
ENSG00000142677	IL22RA1	protein coding	3.44935	2.47858e-08
ENSG00000256043	CTSO	protein coding	2.91383	2.56502e-08
ENSG00000178394	HTR1A	protein coding	1.10137	2.56612e-08
ENSG00000110274	CEP164	protein coding	1.87466	2.6012e-08
ENSG00000119636	BBOF1	protein coding	3.85938	2.61576e-08
ENSG00000167595	PROSER3	protein coding	1.10924	2.62978e-08
ENSG00000204852	TCTN1	protein coding	2.64641	2.65741e-08
ENSG00000157680	DGKI	protein coding	4.59519	2.68956e-08
ENSG00000213064	SFT2D2	protein coding	1.26037	2.72638e-08
ENSG00000119938	PPP1R3C	protein coding	1.89805	2.78766e-08
ENSG00000175567	UCP2	protein coding	1.48177	2.85841e-08
ENSG00000142661	MYOM3	protein coding	3.31354	2.8651e-08
ENSG00000140830	TXNL4B	protein coding	1.02669	2.89052e-08
ENSG00000102678	FGF9	protein coding	5.28467	2.99134e-08
ENSG00000092978	GPATCH2	protein coding	1.07052	3.02127e-08
ENSG00000152784	PRDM8	protein coding	7.92812	3.06562e-08
ENSG00000128271	ADORA2A	protein coding	2.26699	3.17058e-08
ENSG00000187905	LRRC74B	protein coding	4.78237	3.19555e-08
ENSG00000180785	OR51E1	protein coding	7.83633	3.25236e-08
ENSG00000152580	IGSF10	protein coding	1.63121	3.25279e-08
ENSG00000067208	EVI5	protein coding	1.35998	3.3095e-08
ENSG00000249437	NAIP	protein coding	4.58136	3.38419e-08
ENSG00000262890	AC027281.1	lincRNA	7.83983	3.40639e-08
ENSG00000239779	WBP1	protein coding	1.87107	3.45671e-08
ENSG00000152049	KCNE4	protein coding	6.43224	3.56816e-08
ENSG00000150687	PRSS23	protein coding	5.02389	3.59071e-08
ENSG00000146039	SLC17A4	protein coding	8.67212	3.7577e-08
ENSG00000111181	SLC6A12	protein coding	3.91701	3.81685e-08
ENSG00000140968	IRF8	protein coding	2.4793	3.85418e-08
ENSG00000157570	TSPAN18	protein coding	2.5652	3.94582e-08
ENSG00000173013	CCDC96	protein coding	5.71735	3.98124e-08
ENSG00000157330	C1orf158	protein coding	8.34611	4.02902e-08
ENSG00000138411	HECW2	protein coding	4.2785	4.04277e-08
ENSG00000146678	IGFBP1	protein coding	9.98461	4.17019e-08
ENSG00000178965	ERICH3	protein coding	8.06806	4.23393e-08
ENSG00000069188	SDK2	protein coding	2.37224	4.25656e-08
ENSG00000161328	LRRC56	protein coding	3.0485	4.3457e-08
ENSG00000198797	BRINP2	protein coding	5.79856	4.39829e-08
ENSG00000151322	NPAS3	protein coding	5.77904	4.51646e-08
ENSG00000182329	KIAA2012	protein coding	8.15499	4.72178e-08
ENSG00000151790	TDO2	protein coding	7.40796	4.79104e-08
ENSG00000171316	CHD7	protein coding	1.46428	5.19939e-08
ENSG00000154188	ANGPT1	protein coding	3.64407	5.20659e-08
ENSG00000184221	OLIG1	protein coding	3.83213	5.27398e-08
ENSG00000106484	MEST	protein coding	1.60568	5.29524e-08
ENSG00000165973	NELL1	protein coding	6.96615	5.35712e-08
ENSG00000108551	RASD1	protein coding	4.06039	5.49233e-08
ENSG00000086696	HSD17B2	protein coding	8.30493	5.55596e-08
ENSG00000187860	CCDC157	protein coding	1.75378	5.6036e-08
ENSG00000187068	C3orf70	protein coding	1.96206	5.6036e-08
ENSG00000182256	GABRG3	protein coding	3.71786	5.7182e-08
ENSG00000134259	NGF	protein coding	4.15106	5.75245e-08
ENSG00000228639	LINC02095	lincRNA	6.12855	5.76657e-08
ENSG00000095981	KCNK16	protein coding	8.94636	5.87636e-08
ENSG00000250432	LINC01598	lincRNA	6.55453	5.90232e-08
ENSG00000183346	C10orf107	protein coding	6.0253	5.98381e-08
ENSG00000258301	VASH1-AS1	lincRNA	1.94635	6.11784e-08
ENSG00000179456	ZBTB18	protein coding	1.34206	6.1334e-08
ENSG00000176029	C11orf16	protein coding	3.05231	6.14842e-08
ENSG00000138136	LBX1	protein coding	7.10943	6.17763e-08
ENSG00000168447	SCNN1B	protein coding	3.6306	6.36783e-08
ENSG00000140274	DUOXA2	protein coding	7.69179	6.44761e-08
ENSG00000184677	ZBTB40	protein coding	1.28245	6.44787e-08
ENSG00000106477	CEP41	protein coding	1.19563	6.68909e-08
ENSG00000165730	STOX1	protein coding	2.2834	6.72913e-08
ENSG00000171574	ZNF584	protein coding	1.68181	7.07542e-08
ENSG00000164117	FBXO8	protein coding	1.73022	7.19406e-08
ENSG00000111834	RSPH4A	protein coding	5.49658	7.27637e-08
ENSG00000144644	GADL1	protein coding	5.52027	7.32484e-08
ENSG00000196152	ZNF79	protein coding	1.43237	7.37275e-08
ENSG00000170959	DCDC1	protein coding	5.49278	7.42218e-08
ENSG00000187824	TMEM220	protein coding	1.57929	7.6482e-08
ENSG00000145692	BHMT	protein coding	2.98713	7.72844e-08
ENSG00000158516	CPA2	protein coding	6.83807	7.86106e-08
ENSG00000152760	TCTEX1D1	protein coding	3.47573	7.9058e-08
ENSG00000164627	KIF6	protein coding	1.71393	7.97941e-08
ENSG00000140279	DUOX2	protein coding	7.34903	8.12171e-08
ENSG00000261159	AC112484.4	lincRNA	1.81401	8.37577e-08
ENSG00000104450	SPAG1	protein coding	4.57199	8.38611e-08
ENSG00000188488	SERPINA5	protein coding	4.75841	8.44591e-08
ENSG00000120332	TNN	protein coding	2.31575	8.52784e-08
ENSG00000179979	CRIPAK	protein coding	1.2422	8.55489e-08
ENSG00000101222	SPEF1	protein coding	3.41646	8.58984e-08
ENSG00000138135	CH25H	protein coding	3.42294	8.81163e-08
ENSG00000162511	LAPTM5	protein coding	1.99858	9.14007e-08
ENSG00000206561	COLQ	protein coding	2.18917	9.28727e-08
ENSG00000270562	AC097634.1	lincRNA	4.39512	9.52839e-08
ENSG00000106331	PAX4	protein coding	9.06654	9.9085e-08
ENSG00000144134	RABL2A	protein coding	2.97052	1.00819e-07
ENSG00000140092	FBLN5	protein coding	2.78849	1.02076e-07
ENSG00000122035	RASL11A	protein coding	2.09054	1.02714e-07
ENSG00000203780	FANK1	protein coding	3.9992	1.04329e-07
ENSG00000108932	SLC16A6	protein coding	4.9875	1.04725e-07
ENSG00000163060	TEKT4	protein coding	4.22145	1.05304e-07
ENSG00000085465	OVGP1	protein coding	1.72512	1.05546e-07
ENSG00000179104	TMTC2	protein coding	2.12935	1.06283e-07
ENSG00000144908	ALDH1L1	protein coding	2.23546	1.06496e-07
ENSG00000171385	KCND3	protein coding	6.51249	1.06875e-07
ENSG00000183128	CALHM3	protein coding	5.88657	1.08178e-07
ENSG00000121454	LHX4	protein coding	2.40029	1.09534e-07
ENSG00000118557	PMFBP1	protein coding	2.71383	1.1029e-07
ENSG00000123977	DAW1	protein coding	3.13567	1.10661e-07
ENSG00000115271	GCA	protein coding	1.74932	1.12721e-07
ENSG00000231437	LINC01750	lincRNA	5.21333	1.19935e-07
ENSG00000172771	EFCAB12	protein coding	4.96541	1.22777e-07
ENSG00000187094	CCK	protein coding	2.52166	1.24967e-07
ENSG00000163491	NEK10	protein coding	2.35286	1.2506e-07
ENSG00000188338	SLC38A3	protein coding	6.20131	1.25121e-07
ENSG00000100024	UPB1	protein coding	5.33966	1.28391e-07
ENSG00000182504	CEP97	protein coding	1.18366	1.28623e-07
ENSG00000139354	GAS2L3	protein coding	2.0763	1.29643e-07
ENSG00000261126	RBFADN	lincRNA	1.67231	1.33735e-07
ENSG00000131697	NPHP4	protein coding	1.49796	1.34193e-07
ENSG00000100583	SAMD15	protein coding	3.59436	1.36848e-07
ENSG00000165066	NKX6-3	protein coding	7.13456	1.38119e-07
ENSG00000128645	HOXD1	protein coding	6.28061	1.38281e-07
ENSG00000162631	NTNG1	protein coding	3.28215	1.41551e-07
ENSG00000137098	SPAG8	protein coding	3.92841	1.42618e-07
ENSG00000215018	COL28A1	protein coding	4.4957	1.44924e-07
ENSG00000157827	FMNL2	protein coding	1.57957	1.51195e-07
ENSG00000169122	FAM110B	protein coding	2.69277	1.63373e-07
ENSG00000139437	TCHP	protein coding	1.29201	1.67328e-07
ENSG00000248540	AC010931.2	lincRNA	1.83263	1.6931e-07
ENSG00000134532	SOX5	protein coding	5.78918	1.74526e-07
ENSG00000148848	ADAM12	protein coding	5.25222	1.79521e-07
ENSG00000021488	SLC7A9	protein coding	4.0072	1.80677e-07
ENSG00000151023	ENKUR	protein coding	6.07482	1.85872e-07
ENSG00000165698	SPACA9	protein coding	3.15201	1.89628e-07
ENSG00000169752	NRG4	protein coding	4.07159	1.94154e-07
ENSG00000131019	ULBP3	protein coding	1.25847	1.94699e-07
ENSG00000162148	PPP1R32	protein coding	1.97425	1.96795e-07
ENSG00000267868	AL356740.1	lincRNA	2.10079	1.97988e-07
ENSG00000166828	SCNN1G	protein coding	6.13481	2.00524e-07
ENSG00000131386	GALNT15	protein coding	4.25746	2.00525e-07
ENSG00000104044	OCA2	protein coding	3.96227	2.04218e-07
ENSG00000258768	AL356019.2	lincRNA	1.45043	2.08889e-07
ENSG00000172361	CFAP53	protein coding	2.95573	2.15037e-07
ENSG00000145864	GABRB2	protein coding	4.7604	2.15827e-07
ENSG00000173614	NMNAT1	protein coding	1.17943	2.19416e-07
ENSG00000139211	AMIGO2	protein coding	3.83626	2.23255e-07
ENSG00000073605	GSDMB	protein coding	1.46815	2.24151e-07
ENSG00000168843	FSTL5	protein coding	8.24085	2.24524e-07
ENSG00000188010	MORN2	protein coding	1.8428	2.42538e-07
ENSG00000187609	EXD3	protein coding	1.13313	2.43725e-07
ENSG00000122735	DNAI1	protein coding	4.07857	2.44691e-07
ENSG00000184949	FAM227A	protein coding	3.06196	2.5e-07
ENSG00000106078	COBL	protein coding	1.05701	2.51766e-07
ENSG00000128298	BAIAP2L2	protein coding	1.30321	2.53054e-07
ENSG00000113231	PDE8B	protein coding	4.17264	2.64741e-07
ENSG00000108465	CDK5RAP3	protein coding	1.02816	2.68189e-07
ENSG00000260136	AC008915.2	lincRNA	2.2074	2.75505e-07
ENSG00000135205	CCDC146	protein coding	4.07641	2.75994e-07
ENSG00000163803	PLB1	protein coding	3.4683	2.824e-07
ENSG00000248810	LINC02432	lincRNA	4.25142	2.82588e-07
ENSG00000269473	AC012313.9	lincRNA	3.2388	2.82637e-07
ENSG00000198400	NTRK1	protein coding	4.48281	2.83844e-07
ENSG00000152763	WDR78	protein coding	4.15337	2.88611e-07
ENSG00000169435	RASSF6	protein coding	7.49515	2.91295e-07
ENSG00000103174	NAGPA	protein coding	1.49635	2.9404e-07
ENSG00000137767	SQOR	protein coding	6.15141	2.94342e-07
ENSG00000132825	PPP1R3D	protein coding	1.56028	3.063e-07
ENSG00000168060	NAALADL1	protein coding	1.43412	3.10559e-07
ENSG00000110583	NAA40	protein coding	1.01934	3.14026e-07
ENSG00000187720	THSD4	protein coding	4.80359	3.1704e-07
ENSG00000272316	AL021368.3	lincRNA	1.32854	3.18109e-07
ENSG00000181541	MAB21L2	protein coding	7.15816	3.1891e-07
ENSG00000112319	EYA4	protein coding	7.40831	3.20535e-07
ENSG00000150773	PIH1D2	protein coding	4.08018	3.2664e-07
ENSG00000186051	TAL2	protein coding	4.72569	3.27982e-07
ENSG00000175564	UCP3	protein coding	2.91639	3.28676e-07
ENSG00000187531	SIRT7	protein coding	1.20549	3.31633e-07
ENSG00000124237	C20orf85	protein coding	7.29363	3.36097e-07
ENSG00000142789	CELA3A	protein coding	6.93067	3.4836e-07
ENSG00000164120	HPGD	protein coding	4.85128	3.57084e-07
ENSG00000236039	AC019117.1	lincRNA	8.12663	3.82937e-07
ENSG00000159625	DRC7	protein coding	6.73098	3.97408e-07
ENSG00000159214	CCDC24	protein coding	1.04234	3.98724e-07
ENSG00000172318	B3GALT1	protein coding	1.22687	3.99231e-07
ENSG00000256453	DND1	protein coding	1.95048	4.00042e-07
ENSG00000100156	SLC16A8	protein coding	2.56256	4.14537e-07
ENSG00000141519	CCDC40	protein coding	2.77697	4.22075e-07
ENSG00000164675	IQUB	protein coding	2.55902	4.24812e-07
ENSG00000112936	C7	protein coding	9.93553	4.47354e-07
ENSG00000160188	RSPH1	protein coding	5.12099	4.53314e-07
ENSG00000007516	BAIAP3	protein coding	2.30184	4.53869e-07
ENSG00000167653	PSCA	protein coding	6.23002	4.62736e-07
ENSG00000139289	PHLDA1	protein coding	1.08136	4.77293e-07
ENSG00000231738	TSPAN19	protein coding	3.88091	5.14142e-07
ENSG00000116717	GADD45A	protein coding	2.45976	5.23553e-07
ENSG00000176659	C20orf197	lincRNA	6.76568	5.28121e-07
ENSG00000171595	DNAI2	protein coding	3.76561	5.32702e-07
ENSG00000197168	NEK5	protein coding	2.63081	5.43451e-07
ENSG00000102904	TSNAXIP1	protein coding	3.46323	5.59213e-07
ENSG00000101353	MROH8	protein coding	2.66215	5.66019e-07
ENSG00000156650	KAT6B	protein coding	1.20549	5.76259e-07
ENSG00000145491	ROPN1L	protein coding	3.61418	5.76977e-07
ENSG00000120093	HOXB3	protein coding	8.74275	5.95332e-07
ENSG00000091513	TF	protein coding	7.66614	5.95465e-07
ENSG00000169908	TM4SF1	protein coding	6.73078	6.06144e-07
ENSG00000184113	CLDN5	protein coding	2.59912	6.22063e-07
ENSG00000163909	HEYL	protein coding	1.09341	6.25277e-07
ENSG00000156042	CFAP70	protein coding	5.41707	6.33483e-07
ENSG00000174483	BBS1	protein coding	1.88502	6.34014e-07
ENSG00000248144	ADH1C	protein coding	6.19099	6.38213e-07
ENSG00000088727	KIF9	protein coding	2.035	6.39567e-07
ENSG00000145996	CDKAL1	protein coding	1.38192	6.44794e-07
ENSG00000226180	AC010536.1	lincRNA	2.21182	6.87778e-07
ENSG00000178473	UCN3	protein coding	8.47134	6.92782e-07
ENSG00000118690	ARMC2	protein coding	2.13977	6.97071e-07
ENSG00000119042	SATB2	protein coding	1.48419	7.5771e-07
ENSG00000004838	ZMYND10	protein coding	6.14691	7.78813e-07
ENSG00000132874	SLC14A2	protein coding	7.00766	8.01031e-07
ENSG00000137473	TTC29	protein coding	7.43126	8.54175e-07
ENSG00000123405	NFE2	protein coding	3.80406	8.5789e-07
ENSG00000163541	SUCLG1	protein coding	1.01963	8.63128e-07
ENSG00000180543	TSPYL5	protein coding	1.27692	9.06993e-07
ENSG00000230062	ANKRD66	protein coding	6.29103	9.0961e-07
ENSG00000152467	ZSCAN1	protein coding	2.86967	9.18311e-07
ENSG00000005844	ITGAL	protein coding	3.36304	9.55077e-07
ENSG00000042832	TG	protein coding	5.78762	1.00717e-06
ENSG00000144061	NPHP1	protein coding	3.02986	1.02199e-06
ENSG00000106541	AGR2	protein coding	8.90439	1.02737e-06
ENSG00000197748	CFAP43	protein coding	5.74469	1.04441e-06
ENSG00000206113	CFAP99	protein coding	5.03346	1.0459e-06
ENSG00000183807	FAM162B	protein coding	2.677	1.06286e-06
ENSG00000136250	AOAH	protein coding	3.95062	1.10373e-06
ENSG00000198221	AFDN-AS1	lincRNA	1.45818	1.12485e-06
ENSG00000156968	MPV17L	protein coding	1.41656	1.13877e-06
ENSG00000227036	LINC00511	lincRNA	5.61602	1.13942e-06
ENSG00000167523	SPATA33	protein coding	1.39178	1.15941e-06
ENSG00000175309	PHYKPL	protein coding	1.33061	1.16385e-06
ENSG00000254901	BORCS8	protein coding	1.00174	1.17921e-06
ENSG00000179603	GRM8	protein coding	1.73623	1.19019e-06
ENSG00000105825	TFPI2	protein coding	1.09497	1.21162e-06
ENSG00000133640	LRRIQ1	protein coding	4.38331	1.23384e-06
ENSG00000089101	CFAP61	protein coding	4.96268	1.24004e-06
ENSG00000165959	CLMN	protein coding	1.64453	1.26583e-06
ENSG00000172482	AGXT	protein coding	6.75525	1.28231e-06
ENSG00000122859	NEUROG3	protein coding	9.63126	1.30948e-06
ENSG00000167646	DNAAF3	protein coding	1.56451	1.31739e-06
ENSG00000204815	TTC25	protein coding	3.02272	1.32115e-06
ENSG00000151090	THRB	protein coding	4.2972	1.32294e-06
ENSG00000163630	SYNPR	protein coding	3.15175	1.33972e-06
ENSG00000096093	EFHC1	protein coding	1.97996	1.37104e-06
ENSG00000140623	41153	protein coding	3.65494	1.37565e-06
ENSG00000129654	FOXJ1	protein coding	4.78198	1.39093e-06
ENSG00000159388	BTG2	protein coding	3.6404	1.39397e-06
ENSG00000162814	SPATA17	protein coding	4.1246	1.42838e-06
ENSG00000165409	TSHR	protein coding	7.04935	1.4517e-06
ENSG00000254038	AC092818.1	lincRNA	5.72069	1.50029e-06
ENSG00000137802	MAPKBP1	protein coding	1.87463	1.55197e-06
ENSG00000105479	CCDC114	protein coding	1.35484	1.56849e-06
ENSG00000175279	CENPS	protein coding	1.41923	1.68353e-06
ENSG00000123329	ARHGAP9	protein coding	1.56451	1.70269e-06
ENSG00000089177	KIF16B	protein coding	1.08211	1.81837e-06
ENSG00000104368	PLAT	protein coding	2.33119	1.82154e-06
ENSG00000164683	HEY1	protein coding	4	1.8248e-06
ENSG00000111837	MAK	protein coding	4.56606	1.89083e-06
ENSG00000164326	CARTPT	protein coding	6.43799	1.89842e-06
ENSG00000108846	ABCC3	protein coding	4.25499	1.94419e-06
ENSG00000143153	ATP1B1	protein coding	2.03726	1.94751e-06
ENSG00000257259	LINC02388	lincRNA	7.51736	2.07164e-06
ENSG00000179520	SLC17A8	protein coding	6.07475	2.09407e-06
ENSG00000132635	PCED1A	protein coding	1.59706	2.10557e-06
ENSG00000165507	C10orf10	protein coding	7.99898	2.12364e-06
ENSG00000162621	LRRC53	protein coding	8.76251	2.12807e-06
ENSG00000153531	ADPRHL1	protein coding	1.98468	2.15408e-06
ENSG00000169247	SH3TC2	protein coding	3.95781	2.18948e-06
ENSG00000112981	NME5	protein coding	4.73418	2.24811e-06
ENSG00000114251	WNT5A	protein coding	3.2067	2.30179e-06
ENSG00000243660	ZNF487	protein coding	2.70246	2.34235e-06
ENSG00000245522	AC026250.1	lincRNA	2.38097	2.36759e-06
ENSG00000186976	EFCAB6	protein coding	3.23477	2.38117e-06
ENSG00000182742	HOXB4	protein coding	7.5968	2.39086e-06
ENSG00000173597	SULT1B1	protein coding	5.68537	2.43527e-06
ENSG00000114670	NEK11	protein coding	3.83459	2.4377e-06
ENSG00000048342	CC2D2A	protein coding	1.22607	2.44822e-06
ENSG00000141294	LRRC46	protein coding	4.03249	2.57414e-06
ENSG00000162572	SCNN1D	protein coding	1.56388	2.59145e-06
ENSG00000241043	GVQW1	protein coding	3.35509	2.64035e-06
ENSG00000186973	FAM183A	protein coding	2.28603	2.65485e-06
ENSG00000171246	NPTX1	protein coding	1.74536	2.70513e-06
ENSG00000261652	C15orf65	protein coding	2.96427	2.77811e-06
ENSG00000040731	CDH10	protein coding	8.01408	2.98885e-06
ENSG00000104537	ANXA13	protein coding	6.97758	3.01463e-06
ENSG00000197980	LEKR1	protein coding	4.73291	3.04392e-06
ENSG00000163521	GLB1L	protein coding	1.96673	3.09098e-06
ENSG00000269916	AC133794.1	lincRNA	6.05082	3.14583e-06
ENSG00000237541	HLA-DQA2	protein coding	7.34684	3.19154e-06
ENSG00000146094	DOK3	protein coding	1.02021	3.21741e-06
ENSG00000251226	AP001999.1	lincRNA	5.44727	3.35833e-06
ENSG00000213085	CFAP45	protein coding	5.62015	3.43053e-06
ENSG00000159714	ZDHHC1	protein coding	2.17515	3.51861e-06
ENSG00000243710	CFAP57	protein coding	3.25237	3.57955e-06
ENSG00000183273	CCDC60	protein coding	5.29244	3.58799e-06
ENSG00000197530	MIB2	protein coding	1.29758	3.59283e-06
ENSG00000170162	VGLL2	protein coding	5.29463	3.60204e-06
ENSG00000154099	DNAAF1	protein coding	5.09895	3.61756e-06
ENSG00000159239	C2orf81	protein coding	1.47626	3.67015e-06
ENSG00000165555	NOXRED1	protein coding	2.24433	3.69175e-06
ENSG00000064199	SPA17	protein coding	2.4697	3.69607e-06
ENSG00000124074	ENKD1	protein coding	1.46467	3.74404e-06
ENSG00000158816	VWA5B1	protein coding	1.32548	3.79926e-06
ENSG00000196659	TTC30B	protein coding	2.1822	3.86784e-06
ENSG00000155026	RSPH10B	protein coding	3.76606	3.91933e-06
ENSG00000196660	SLC30A10	protein coding	3.29122	4.0784e-06
ENSG00000105072	C19orf44	protein coding	1.36646	4.17657e-06
ENSG00000153347	FAM81B	protein coding	6.03489	4.3266e-06
ENSG00000152582	SPEF2	protein coding	4.83968	4.4365e-06
ENSG00000147655	RSPO2	protein coding	1.09656	4.51884e-06
ENSG00000143867	OSR1	protein coding	7.17092	4.58678e-06
ENSG00000170324	FRMPD2	protein coding	5.18387	4.60084e-06
ENSG00000263126	AC040162.3	lincRNA	1.50146	4.98247e-06
ENSG00000151892	GFRA1	protein coding	3.78303	5.09205e-06
ENSG00000171786	NHLH1	protein coding	3.09236	5.42919e-06
ENSG00000188523	CFAP77	protein coding	4.11287	5.45103e-06
ENSG00000130684	ZNF337	protein coding	1.06693	5.58451e-06
ENSG00000187758	ADH1A	protein coding	8.8375	5.78839e-06
ENSG00000106125	MINDY4	protein coding	1.92055	5.90427e-06
ENSG00000179902	C1orf194	protein coding	6.58792	6.03915e-06
ENSG00000185250	PPIL6	protein coding	4.70353	6.18302e-06
ENSG00000176601	MAP3K19	protein coding	9.21284	6.31771e-06
ENSG00000136999	NOV	protein coding	2.36522	6.33254e-06
ENSG00000258647	LINC00930	lincRNA	4.59576	6.34715e-06
ENSG00000163576	EFHB	protein coding	2.46457	6.41667e-06
ENSG00000119703	ZC2HC1C	protein coding	2.157	6.41738e-06
ENSG00000257743	MGAM2	protein coding	8.51268	6.43702e-06
ENSG00000250067	YJEFN3	protein coding	1.39515	6.50969e-06
ENSG00000120094	HOXB1	protein coding	5.41088	6.57858e-06
ENSG00000188064	WNT7B	protein coding	4.63507	6.65902e-06
ENSG00000225190	PLEKHM1	protein coding	1.54774	6.87584e-06
ENSG00000158428	CATIP	protein coding	6.46877	7.05186e-06
ENSG00000254656	RTL1	protein coding	9.30438	7.06896e-06
ENSG00000171811	CFAP46	protein coding	3.00756	7.09583e-06
ENSG00000129295	LRRC6	protein coding	1.67999	7.21237e-06
ENSG00000166046	TCP11L2	protein coding	2.04499	7.49032e-06
ENSG00000102760	RGCC	protein coding	5.55221	7.81845e-06
ENSG00000224389	C4B	protein coding	3.48073	7.82581e-06
ENSG00000261292	AC110491.1	lincRNA	6.00834	8.01007e-06
ENSG00000010626	LRRC23	protein coding	3.15563	8.47575e-06
ENSG00000118492	ADGB	protein coding	5.06197	8.64577e-06
ENSG00000159713	TPPP3	protein coding	6.9545	8.87303e-06
ENSG00000146755	TRIM50	protein coding	6.84589	8.88891e-06
ENSG00000169436	COL22A1	protein coding	3.05854	8.92118e-06
ENSG00000182732	RGS6	protein coding	5.65364	8.92149e-06
ENSG00000104419	NDRG1	protein coding	4.70973	8.98998e-06
ENSG00000188316	ENO4	protein coding	4.10832	9.55342e-06
ENSG00000007174	DNAH9	protein coding	3.95391	9.6675e-06
ENSG00000079112	CDH17	protein coding	5.88846	1.00188e-05
ENSG00000135374	ELF5	protein coding	7.40243	1.01727e-05
ENSG00000178607	ERN1	protein coding	2.44	1.05457e-05
ENSG00000214694	ARHGEF33	protein coding	1.72237	1.07135e-05
ENSG00000171428	NAT1	protein coding	1.4039	1.0927e-05
ENSG00000242802	AP5Z1	protein coding	1.17679	1.18657e-05
ENSG00000077327	SPAG6	protein coding	7.88336	1.1982e-05
ENSG00000186952	TMEM232	protein coding	2.23291	1.22285e-05
ENSG00000142621	FHAD1	protein coding	2.80207	1.23114e-05
ENSG00000243701	DUBR	lincRNA	1.84066	1.27381e-05
ENSG00000124557	BTN1A1	protein coding	1.76941	1.28816e-05
ENSG00000228222	AC073050.1	lincRNA	1.14962	1.28917e-05
ENSG00000130413	STK33	protein coding	1.00879	1.29045e-05
ENSG00000164129	NPY5R	protein coding	3.49684	1.32962e-05
ENSG00000187726	DNAJB13	protein coding	4.26236	1.34407e-05
ENSG00000182578	CSF1R	protein coding	6.73371	1.34631e-05
ENSG00000092850	TEKT2	protein coding	5.10265	1.34879e-05
ENSG00000164746	C7orf57	protein coding	3.44931	1.37652e-05
ENSG00000173947	PIFO	protein coding	2.82593	1.39451e-05
ENSG00000184502	GAST	protein coding	9.82671	1.39615e-05
ENSG00000139567	ACVRL1	protein coding	1.82237	1.40542e-05
ENSG00000059588	TARBP1	protein coding	1.13535	1.41523e-05
ENSG00000177989	ODF3B	protein coding	6.04154	1.41825e-05
ENSG00000166086	JAM3	protein coding	1.04125	1.42499e-05
ENSG00000224383	PRR29	protein coding	3.91868	1.43707e-05
ENSG00000258311	AC009779.3	protein coding	1.22396	1.47463e-05
ENSG00000099937	SERPIND1	protein coding	8.96091	1.49379e-05
ENSG00000143340	FAM163A	protein coding	6.27467	1.50695e-05
ENSG00000169554	ZEB2	protein coding	7.329	1.52609e-05
ENSG00000157423	HYDIN	protein coding	4.1445	1.54278e-05
ENSG00000166596	CFAP52	protein coding	8.87654	1.56152e-05
ENSG00000136918	WDR38	protein coding	8.66659	1.58378e-05
ENSG00000064042	LIMCH1	protein coding	3.24191	1.59014e-05
ENSG00000156103	MMP16	protein coding	1.07228	1.65659e-05
ENSG00000120075	HOXB5	protein coding	7.90831	1.65871e-05
ENSG00000166682	TMPRSS5	protein coding	2.06691	1.67771e-05
ENSG00000140527	WDR93	protein coding	4.16145	1.73235e-05
ENSG00000112539	C6orf118	protein coding	4.11504	1.75081e-05
ENSG00000034239	EFCAB1	protein coding	9.20985	1.7733e-05
ENSG00000181378	CFAP65	protein coding	3.80527	1.7815e-05
ENSG00000166246	C16orf71	protein coding	3.82468	1.7985e-05
ENSG00000164185	ZNF474	protein coding	8.34638	1.88367e-05
ENSG00000185015	CA13	protein coding	1.06095	1.88471e-05
ENSG00000118307	CASC1	protein coding	5.3769	1.99537e-05
ENSG00000188596	CFAP54	protein coding	5.51686	2.09292e-05
ENSG00000176153	GPX2	protein coding	4.82232	2.23173e-05
ENSG00000135437	RDH5	protein coding	1.20265	2.29771e-05
ENSG00000221843	C2orf16	protein coding	5.0091	2.38762e-05
ENSG00000185681	MORN5	protein coding	6.39194	2.43886e-05
ENSG00000025708	TYMP	protein coding	4.52371	2.48568e-05
ENSG00000162543	UBXN10	protein coding	4.2301	2.5192e-05
ENSG00000145936	KCNMB1	protein coding	1.16124	2.52533e-05
ENSG00000244607	CCDC13	protein coding	2.40369	2.56801e-05
ENSG00000099139	PCSK5	protein coding	1.20935	2.61212e-05
ENSG00000184226	PCDH9	protein coding	5.41847	2.68629e-05
ENSG00000132881	RSG1	protein coding	1.29648	2.69358e-05
ENSG00000253764	AC019257.1	lincRNA	3.48039	2.70493e-05
ENSG00000109063	MYH3	protein coding	1.71101	2.90024e-05
ENSG00000172738	TMEM217	protein coding	1.82439	2.90674e-05
ENSG00000181656	GPR88	protein coding	6.37241	2.91115e-05
ENSG00000176919	C8G	protein coding	2.88955	2.91643e-05
ENSG00000155761	SPAG17	protein coding	3.13488	2.94659e-05
ENSG00000188779	SKOR1	protein coding	6.51679	3.11797e-05
ENSG00000257335	MGAM	protein coding	5.0454	3.22127e-05
ENSG00000142609	CFAP74	protein coding	3.74154	3.22894e-05
ENSG00000181322	NME9	protein coding	5.33975	3.32753e-05
ENSG00000173557	C2orf70	protein coding	3.15278	3.46406e-05
ENSG00000174502	SLC26A9	protein coding	5.26161	3.49817e-05
ENSG00000205084	TMEM231	protein coding	1.0132	3.54734e-05
ENSG00000236699	ARHGEF38	protein coding	5.49565	4.12415e-05
ENSG00000138400	MDH1B	protein coding	1.32963	4.38336e-05
ENSG00000187624	C17orf97	protein coding	1.68394	4.56508e-05
ENSG00000007216	SLC13A2	protein coding	8.56862	4.61494e-05
ENSG00000178381	ZFAND2A	protein coding	1.18516	4.84677e-05
ENSG00000213123	TCTEX1D2	protein coding	1.58182	4.88397e-05
ENSG00000166578	IQCD	protein coding	1.92815	5.10448e-05
ENSG00000143127	ITGA10	protein coding	1.82429	5.3612e-05
ENSG00000169550	MUC15	protein coding	7.56716	5.37593e-05
ENSG00000110455	ACCS	protein coding	1.31408	5.83411e-05
ENSG00000160401	CFAP157	protein coding	8.83865	5.85698e-05
ENSG00000108405	P2RX1	protein coding	2.20995	5.94223e-05
ENSG00000149295	DRD2	protein coding	4.54791	6.21166e-05
ENSG00000165309	ARMC3	protein coding	6.19064	6.21264e-05
ENSG00000163762	TM4SF18	protein coding	1.17992	6.21434e-05
ENSG00000163435	ELF3	protein coding	2.22912	6.36871e-05
ENSG00000152611	CAPSL	protein coding	7.0465	6.89952e-05
ENSG00000131044	TTLL9	protein coding	5.33219	7.30777e-05
ENSG00000188931	CFAP126	protein coding	7.88249	7.47483e-05
ENSG00000182791	CCDC87	protein coding	1.53227	7.61809e-05
ENSG00000115423	DNAH6	protein coding	4.30309	7.62101e-05
ENSG00000147509	RGS20	protein coding	2.83304	7.93104e-05
ENSG00000163818	LZTFL1	protein coding	1.12667	7.98647e-05
ENSG00000178809	TRIM73	protein coding	2.21372	8.24285e-05
ENSG00000167858	TEKT1	protein coding	9.24144	8.53639e-05
ENSG00000181085	MAPK15	protein coding	2.26685	8.80247e-05
ENSG00000139714	MORN3	protein coding	1.6396	8.92179e-05
ENSG00000196502	SULT1A1	protein coding	1.36029	9.12925e-05
ENSG00000118137	APOA1	protein coding	7.94634	9.13714e-05
ENSG00000106004	HOXA5	protein coding	6.84819	9.18827e-05
ENSG00000118997	DNAH7	protein coding	7.88355	9.3844e-05
ENSG00000164128	NPY1R	protein coding	3.5801	9.44149e-05
ENSG00000175267	VWA3A	protein coding	7.77468	9.69055e-05
ENSG00000256061	DNAAF4	protein coding	2.83284	0.000104399
ENSG00000166343	MSS51	protein coding	1.63941	0.000105112
ENSG00000135312	HTR1B	protein coding	4.14688	0.000108706
ENSG00000272374	Z97832.2	lincRNA	1.92438	0.000113411
ENSG00000150873	C2orf50	protein coding	1.71997	0.000118141
ENSG00000157856	DRC1	protein coding	7.31508	0.000121551
ENSG00000135960	EDAR	protein coding	5.7225	0.000140558
ENSG00000177990	DPY19L2	protein coding	2.076	0.000150586
ENSG00000181234	TMEM132C	protein coding	2.49701	0.000153153
ENSG00000214814	FER1L6	protein coding	5.95497	0.000169776
ENSG00000165471	MBL2	protein coding	6.78025	0.000169823
ENSG00000242220	TCP10L	protein coding	1.78174	0.000176126
ENSG00000120457	KCNJ5	protein coding	9.54922	0.000194477
ENSG00000169064	ZBBX	protein coding	2.49927	0.00019472
ENSG00000187792	ZNF70	protein coding	1.23754	0.000201764
ENSG00000137491	SLCO2B1	protein coding	7.46771	0.000208096
ENSG00000175356	SCUBE2	protein coding	3.04631	0.000216706
ENSG00000121318	TAS2R10	protein coding	2.48385	0.000231063
ENSG00000259529	AL136295.5	protein coding	1.68303	0.000241586
ENSG00000131951	LRRC9	protein coding	2.2433	0.000255714
ENSG00000175344	CHRNA7	protein coding	1.20053	0.000256264
ENSG00000203499	IQANK1	protein coding	2.03439	0.000264905
ENSG00000164674	SYTL3	protein coding	3.01258	0.000276952
ENSG00000091138	SLC26A3	protein coding	7.76219	0.000296312
ENSG00000138002	IFT172	protein coding	1.07442	0.000313732
ENSG00000163885	CFAP100	protein coding	6.5581	0.000318901
ENSG00000183831	ANKRD45	protein coding	1.46072	0.000335973
ENSG00000244731	C4A	protein coding	2.82461	0.000348115
ENSG00000145075	CCDC39	protein coding	1.15961	0.000373053
ENSG00000107796	ACTA2	protein coding	2.82778	0.000374496
ENSG00000120055	C10orf95	protein coding	3.24029	0.000411389
ENSG00000196639	HRH1	protein coding	1.25278	0.000438575
ENSG00000183914	DNAH2	protein coding	1.66659	0.000445222
ENSG00000165695	AK8	protein coding	2.59517	0.000493657
ENSG00000165188	RNF183	protein coding	1.38679	0.000548437
ENSG00000243955	GSTA1	protein coding	8.2942	0.000565566
ENSG00000178882	RFLNA	protein coding	2.1631	0.000595118
ENSG00000162994	CLHC1	protein coding	1.06904	0.000608947
ENSG00000084734	GCKR	protein coding	3.07264	0.000634066
ENSG00000254996	ANKHD1-EIF4EBP3	protein coding	1.45506	0.000636494
ENSG00000064651	SLC12A2	protein coding	1.59768	0.000708141
ENSG00000154162	CDH12	protein coding	7.9541	0.000741405
ENSG00000115935	WIPF1	protein coding	1.27184	0.000770065
ENSG00000158186	MRAS	protein coding	1.68142	0.000773289
ENSG00000240219	AL512306.2	lincRNA	2.78238	0.000814443
ENSG00000231829	AL157834.1	lincRNA	1.57656	0.000881885
ENSG00000138678	GPAT3	protein coding	1.10401	0.000892401
ENSG00000133110	POSTN	protein coding	3.8184	0.000908797
ENSG00000269983	AC146944.4	lincRNA	2.00375	0.00101864
ENSG00000257108	NHLRC4	protein coding	1.59911	0.00103663
ENSG00000171557	FGG	protein coding	8.58675	0.00108905
ENSG00000183208	GDPGP1	protein coding	1.49423	0.0011277
ENSG00000232104	RFX3-AS1	lincRNA	1.49695	0.00113409
ENSG00000091137	SLC26A4	protein coding	1.80567	0.00116857
ENSG00000249476	AC008467.1	lincRNA	2.4892	0.00118683
ENSG00000234719	NPIPB2	protein coding	2.53301	0.00121214
ENSG00000130513	GDF15	protein coding	3.65873	0.00121771
ENSG00000154479	CCDC173	protein coding	2.96422	0.00126038
ENSG00000036448	MYOM2	protein coding	1.66156	0.00132124
ENSG00000132855	ANGPTL3	protein coding	7.23942	0.00137387
ENSG00000140961	OSGIN1	protein coding	1.66716	0.00144172
ENSG00000016490	CLCA1	protein coding	9.03103	0.00144742
ENSG00000260259	LINC02166	lincRNA	1.82154	0.0014748
ENSG00000149564	ESAM	protein coding	4.87686	0.00168426
ENSG00000250722	SELENOP	protein coding	3.65612	0.00168877
ENSG00000171564	FGB	protein coding	8.65567	0.00170203
ENSG00000099338	CATSPERG	protein coding	3.85374	0.00170815
ENSG00000233508	AL021395.1	lincRNA	3.47117	0.00177108
ENSG00000173442	EHBP1L1	protein coding	1.90232	0.00187413
ENSG00000117477	CCDC181	protein coding	1.56375	0.00190408
ENSG00000166159	LRTM2	protein coding	4.68811	0.00235325
ENSG00000150667	FSIP1	protein coding	1.26593	0.00242598
ENSG00000161011	SQSTM1	protein coding	1.28222	0.00286301
ENSG00000043039	BARX2	protein coding	8.35638	0.00291702
ENSG00000145244	CORIN	protein coding	5.01732	0.00326465
ENSG00000135373	EHF	protein coding	7.41943	0.0042593
ENSG00000124089	MC3R	protein coding	5.89044	0.0053406
ENSG00000001626	CFTR	protein coding	4.73868	0.00684771
ENSG00000118308	LRMP	protein coding	3.85171	0.00698627
ENSG00000198074	AKR1B10	protein coding	6.16315	0.00744306
ENSG00000111913	RIPOR2	protein coding	1.37413	0.00772476
ENSG00000176046	NUPR1	protein coding	3.36574	0.00820257
ENSG00000129538	RNASE1	protein coding	6.63013	0.00828089
ENSG00000243819	RN7SL832P	lincRNA	1.60078	0.00880502
ENSG00000066382	MPPED2	protein coding	1.23864	0.00988318

## Sheet: EN
Ensembl ID	Gene name	Gene type	log2FC	Adjusted p-value
ENSG00000175048	ZDHHC14	protein coding	3.31646	2.44374e-15
ENSG00000145934	TENM2	protein coding	5.16748	7.79948e-15
ENSG00000168264	IRF2BP2	protein coding	2.63597	9.5639e-15
ENSG00000139515	PDX1	protein coding	8.29765	2.11946e-14
ENSG00000132613	MTSS1L	protein coding	2.70368	3.5604e-14
ENSG00000131979	GCH1	protein coding	4.68004	3.83909e-14
ENSG00000142197	DOPEY2	protein coding	2.49261	5.2697e-14
ENSG00000162552	WNT4	protein coding	5.53094	5.37942e-14
ENSG00000005486	RHBDD2	protein coding	3.12637	8.07686e-14
ENSG00000140526	ABHD2	protein coding	1.89794	9.06763e-14
ENSG00000164484	TMEM200A	protein coding	2.59158	1.06647e-13
ENSG00000131584	ACAP3	protein coding	3.45441	1.10276e-13
ENSG00000157851	DPYSL5	protein coding	2.959	1.2584e-13
ENSG00000147852	VLDLR	protein coding	1.33856	1.38427e-13
ENSG00000172020	GAP43	protein coding	1.8538	1.55336e-13
ENSG00000143630	HCN3	protein coding	2.25699	1.56698e-13
ENSG00000173064	HECTD4	protein coding	2.92041	1.85464e-13
ENSG00000068971	PPP2R5B	protein coding	2.17061	1.85464e-13
ENSG00000214655	ZSWIM8	protein coding	2.3814	3.27632e-13
ENSG00000182606	TRAK1	protein coding	1.48502	3.40264e-13
ENSG00000166685	COG1	protein coding	2.07761	3.6771e-13
ENSG00000121653	MAPK8IP1	protein coding	1.68431	3.81441e-13
ENSG00000151025	GPR158	protein coding	4.2208	3.87724e-13
ENSG00000196220	SRGAP3	protein coding	2.91942	3.95268e-13
ENSG00000105976	MET	protein coding	1.83967	3.96589e-13
ENSG00000074370	ATP2A3	protein coding	3.2931	4.05718e-13
ENSG00000105223	PLD3	protein coding	2.78073	5.02014e-13
ENSG00000215218	UBE2QL1	protein coding	6.57928	5.18469e-13
ENSG00000198846	TOX	protein coding	2.226	5.38903e-13
ENSG00000145087	STXBP5L	protein coding	3.80059	5.40436e-13
ENSG00000154645	CHODL	protein coding	7.61559	6.2192e-13
ENSG00000179292	TMEM151A	protein coding	3.37619	6.41312e-13
ENSG00000015413	DPEP1	protein coding	4.07491	8.66559e-13
ENSG00000107562	CXCL12	protein coding	1.75515	9.06661e-13
ENSG00000198208	RPS6KL1	protein coding	3.06993	1.01257e-12
ENSG00000164742	ADCY1	protein coding	2.27799	1.14102e-12
ENSG00000163590	PPM1L	protein coding	1.94764	1.14414e-12
ENSG00000205336	ADGRG1	protein coding	6.00793	1.17524e-12
ENSG00000165476	REEP3	protein coding	1.8954	1.18959e-12
ENSG00000158292	GPR153	protein coding	1.48001	1.22178e-12
ENSG00000115977	AAK1	protein coding	2.46667	1.25404e-12
ENSG00000164970	FAM219A	protein coding	2.0143	1.25641e-12
ENSG00000205356	TECPR1	protein coding	2.54309	1.31153e-12
ENSG00000105204	DYRK1B	protein coding	2.85975	1.42949e-12
ENSG00000103769	RAB11A	protein coding	1.36643	1.45938e-12
ENSG00000146216	TTBK1	protein coding	4.62936	1.48679e-12
ENSG00000143502	SUSD4	protein coding	4.11874	1.49215e-12
ENSG00000165995	CACNB2	protein coding	2.84281	1.63058e-12
ENSG00000104381	GDAP1	protein coding	2.44498	1.68524e-12
ENSG00000172379	ARNT2	protein coding	3.42803	1.69148e-12
ENSG00000108946	PRKAR1A	protein coding	2.01934	1.78277e-12
ENSG00000160293	VAV2	protein coding	1.21226	1.86606e-12
ENSG00000260804	LINC01963	lincRNA	2.23376	1.95278e-12
ENSG00000178177	LCORL	protein coding	1.84358	1.99439e-12
ENSG00000128872	TMOD2	protein coding	3.9305	2.00431e-12
ENSG00000136842	TMOD1	protein coding	8.15338	2.00431e-12
ENSG00000185386	MAPK11	protein coding	3.72966	2.02169e-12
ENSG00000146072	TNFRSF21	protein coding	2.16587	2.24869e-12
ENSG00000078018	MAP2	protein coding	5.15567	2.29235e-12
ENSG00000103647	CORO2B	protein coding	3.59694	2.65404e-12
ENSG00000204991	SPIRE2	protein coding	1.92151	2.6917e-12
ENSG00000163623	NKX6-1	protein coding	9.21883	2.74425e-12
ENSG00000114631	PODXL2	protein coding	1.52429	2.78828e-12
ENSG00000059915	PSD	protein coding	3.38628	3.08854e-12
ENSG00000117598	PLPPR5	protein coding	4.23259	3.11386e-12
ENSG00000159409	CELF3	protein coding	8.10251	3.4463e-12
ENSG00000160145	KALRN	protein coding	4.27905	3.4956e-12
ENSG00000010295	IFFO1	protein coding	1.20826	3.56419e-12
ENSG00000127831	VIL1	protein coding	5.65482	3.57212e-12
ENSG00000028277	POU2F2	protein coding	2.51476	3.62678e-12
ENSG00000119771	KLHL29	protein coding	3.05881	3.65714e-12
ENSG00000175262	C1orf127	protein coding	5.94881	3.83208e-12
ENSG00000198794	SCAMP5	protein coding	2.0658	3.94346e-12
ENSG00000150347	ARID5B	protein coding	4.92883	3.99317e-12
ENSG00000105767	CADM4	protein coding	2.47302	4.63942e-12
ENSG00000167552	TUBA1A	protein coding	2.27152	4.64827e-12
ENSG00000108509	CAMTA2	protein coding	2.50665	4.9325e-12
ENSG00000099960	SLC7A4	protein coding	3.80339	5.19682e-12
ENSG00000137817	PARP6	protein coding	2.33622	5.37976e-12
ENSG00000169258	GPRIN1	protein coding	1.42018	5.58127e-12
ENSG00000126217	MCF2L	protein coding	2.80003	5.62345e-12
ENSG00000184828	ZBTB7C	protein coding	5.35848	5.82293e-12
ENSG00000132718	SYT11	protein coding	3.53573	5.95223e-12
ENSG00000102466	FGF14	protein coding	7.62725	6.05944e-12
ENSG00000099949	LZTR1	protein coding	1.88955	6.35828e-12
ENSG00000153132	CLGN	protein coding	2.82757	6.68674e-12
ENSG00000100154	TTC28	protein coding	1.64988	6.7343e-12
ENSG00000184702	38596	protein coding	2.37398	6.8213e-12
ENSG00000139625	MAP3K12	protein coding	2.07286	7.04446e-12
ENSG00000091428	RAPGEF4	protein coding	3.8912	7.11164e-12
ENSG00000162188	GNG3	protein coding	4.15397	7.12989e-12
ENSG00000171033	PKIA	protein coding	1.49948	7.48229e-12
ENSG00000105696	TMEM59L	protein coding	1.96706	7.57416e-12
ENSG00000006118	TMEM132A	protein coding	2.6585	7.615e-12
ENSG00000108389	MTMR4	protein coding	1.68993	7.6484e-12
ENSG00000151690	MFSD6	protein coding	3.77363	7.6484e-12
ENSG00000109079	TNFAIP1	protein coding	1.95843	7.97596e-12
ENSG00000156858	PRR14	protein coding	2.00566	8.1138e-12
ENSG00000120451	SNX19	protein coding	1.30942	8.90795e-12
ENSG00000179242	CDH4	protein coding	2.49564	8.93013e-12
ENSG00000129990	SYT5	protein coding	5.88672	9.99329e-12
ENSG00000168280	KIF5C	protein coding	2.36212	1.02162e-11
ENSG00000103723	AP3B2	protein coding	2.10254	1.06871e-11
ENSG00000110680	CALCA	protein coding	5.21723	1.09918e-11
ENSG00000129946	SHC2	protein coding	5.39796	1.14609e-11
ENSG00000080503	SMARCA2	protein coding	5.40195	1.21759e-11
ENSG00000167861	HID1	protein coding	3.78287	1.23873e-11
ENSG00000080845	DLGAP4	protein coding	2.16372	1.25529e-11
ENSG00000074755	ZZEF1	protein coding	1.36792	1.29498e-11
ENSG00000010322	NISCH	protein coding	1.24856	1.38499e-11
ENSG00000166848	TERF2IP	protein coding	3.30579	1.38586e-11
ENSG00000182674	KCNB2	protein coding	5.62046	1.41953e-11
ENSG00000174485	DENND4A	protein coding	2.72941	1.4361e-11
ENSG00000158806	NPM2	protein coding	5.14465	1.46477e-11
ENSG00000144224	UBXN4	protein coding	1.0981	1.50493e-11
ENSG00000177301	KCNA2	protein coding	3.90316	1.57265e-11
ENSG00000139182	CLSTN3	protein coding	3.10945	1.65927e-11
ENSG00000136936	XPA	protein coding	2.74382	1.70485e-11
ENSG00000125841	NRSN2	protein coding	1.64673	1.71668e-11
ENSG00000163069	SGCB	protein coding	1.16237	1.82055e-11
ENSG00000197724	PHF2	protein coding	2.52638	1.83883e-11
ENSG00000164929	BAALC	protein coding	6.90535	1.88251e-11
ENSG00000091592	NLRP1	protein coding	3.9689	1.90331e-11
ENSG00000107105	ELAVL2	protein coding	2.26796	1.92074e-11
ENSG00000152492	CCDC50	protein coding	1.91411	1.92074e-11
ENSG00000138622	HCN4	protein coding	1.72059	1.96599e-11
ENSG00000075035	WSCD2	protein coding	3.65654	2.05774e-11
ENSG00000224982	TMEM233	protein coding	3.88936	2.10486e-11
ENSG00000077080	ACTL6B	protein coding	4.41385	2.14323e-11
ENSG00000141431	ASXL3	protein coding	4.79601	2.2138e-11
ENSG00000136274	NACAD	protein coding	3.36435	2.2517e-11
ENSG00000124659	TBCC	protein coding	1.68023	2.25509e-11
ENSG00000131711	MAP1B	protein coding	2.38109	2.32401e-11
ENSG00000130653	PNPLA7	protein coding	5.51448	2.49977e-11
ENSG00000196132	MYT1	protein coding	4.43254	2.55352e-11
ENSG00000095370	SH2D3C	protein coding	2.92354	2.58892e-11
ENSG00000016082	ISL1	protein coding	8.50198	2.62927e-11
ENSG00000128594	LRRC4	protein coding	2.59221	2.68066e-11
ENSG00000143409	MINDY1	protein coding	2.47436	2.70238e-11
ENSG00000007372	PAX6	protein coding	9.43116	2.83049e-11
ENSG00000184281	TSSC4	protein coding	1.93452	2.99259e-11
ENSG00000137842	TMEM62	protein coding	3.41449	3.12254e-11
ENSG00000008300	CELSR3	protein coding	1.77433	3.14135e-11
ENSG00000103056	SMPD3	protein coding	6.21389	3.23934e-11
ENSG00000176809	LRRC37A3	protein coding	3.60354	3.42718e-11
ENSG00000186648	CARMIL3	protein coding	1.74566	3.59288e-11
ENSG00000100151	PICK1	protein coding	1.34221	3.72141e-11
ENSG00000183036	PCP4	protein coding	6.1686	3.76197e-11
ENSG00000254377	MIR124-2HG	lincRNA	5.1971	3.80253e-11
ENSG00000206579	XKR4	protein coding	4.98456	3.83531e-11
ENSG00000090097	PCBP4	protein coding	3.35877	3.92956e-11
ENSG00000154153	RETREG1	protein coding	4.27362	3.94763e-11
ENSG00000156011	PSD3	protein coding	1.97001	3.95669e-11
ENSG00000135469	COQ10A	protein coding	1.67322	4.11465e-11
ENSG00000173898	SPTBN2	protein coding	1.68452	4.18091e-11
ENSG00000160271	RALGDS	protein coding	2.33109	4.44252e-11
ENSG00000187323	DCC	protein coding	7.43134	4.44252e-11
ENSG00000188859	FAM78B	protein coding	2.61243	4.44252e-11
ENSG00000101333	PLCB4	protein coding	2.61326	4.56612e-11
ENSG00000160058	BSDC1	protein coding	1.58745	4.72786e-11
ENSG00000133460	SLC2A11	protein coding	1.96303	4.80565e-11
ENSG00000105397	TYK2	protein coding	1.42154	4.83339e-11
ENSG00000172831	CES2	protein coding	1.51049	4.91461e-11
ENSG00000172915	NBEA	protein coding	2.47749	5.20376e-11
ENSG00000159248	GJD2	protein coding	6.18039	5.2372e-11
ENSG00000173452	TMEM196	protein coding	8.33988	5.26366e-11
ENSG00000169282	KCNAB1	protein coding	4.20175	5.37036e-11
ENSG00000148481	MINDY3	protein coding	1.55653	5.49128e-11
ENSG00000125744	RTN2	protein coding	1.65012	5.9893e-11
ENSG00000163449	TMEM169	protein coding	3.23431	6.09148e-11
ENSG00000239482	AC112487.1	lincRNA	3.46928	6.15826e-11
ENSG00000259834	AL365361.1	lincRNA	3.4838	6.33257e-11
ENSG00000058866	DGKG	protein coding	5.29732	6.3608e-11
ENSG00000157542	KCNJ6	protein coding	5.67537	6.51825e-11
ENSG00000008853	RHOBTB2	protein coding	2.28864	6.56845e-11
ENSG00000177272	KCNA3	protein coding	3.53442	6.84057e-11
ENSG00000166974	MAPRE2	protein coding	1.15532	6.91577e-11
ENSG00000178028	DMAP1	protein coding	1.44921	7.01193e-11
ENSG00000158669	GPAT4	protein coding	1.03753	7.22033e-11
ENSG00000182747	SLC35D3	protein coding	3.11041	7.28987e-11
ENSG00000075461	CACNG4	protein coding	3.52247	7.29537e-11
ENSG00000181031	RPH3AL	protein coding	3.09569	7.38417e-11
ENSG00000214357	NEURL1B	protein coding	1.80492	7.76446e-11
ENSG00000108861	DUSP3	protein coding	1.27089	7.88934e-11
ENSG00000205903	ZNF316	protein coding	2.20856	7.99097e-11
ENSG00000012822	CALCOCO1	protein coding	2.43152	8.36698e-11
ENSG00000133401	PDZD2	protein coding	2.14539	8.51521e-11
ENSG00000125895	TMEM74B	protein coding	2.22241	8.76545e-11
ENSG00000176749	CDK5R1	protein coding	2.13563	8.81524e-11
ENSG00000173404	INSM1	protein coding	8.48817	8.94666e-11
ENSG00000174672	BRSK2	protein coding	1.65724	9.11733e-11
ENSG00000003147	ICA1	protein coding	1.18894	9.1695e-11
ENSG00000076356	PLXNA2	protein coding	7.52968	9.42688e-11
ENSG00000134369	NAV1	protein coding	1.69901	1.00617e-10
ENSG00000264424	MYH4	protein coding	9.08644	1.02687e-10
ENSG00000133020	MYH8	protein coding	6.85994	1.05667e-10
ENSG00000214279	SCART1	protein coding	3.19323	1.06989e-10
ENSG00000143816	WNT9A	protein coding	3.0072	1.09357e-10
ENSG00000272077	AC124045.1	lincRNA	1.90309	1.09615e-10
ENSG00000260838	AC022893.2	lincRNA	7.55702	1.1014e-10
ENSG00000139767	SRRM4	protein coding	4.87784	1.14233e-10
ENSG00000163596	ICA1L	protein coding	3.66539	1.15748e-10
ENSG00000143643	TTC13	protein coding	1.81822	1.16001e-10
ENSG00000110427	KIAA1549L	protein coding	2.89803	1.17038e-10
ENSG00000146151	HMGCLL1	protein coding	6.34886	1.17844e-10
ENSG00000140323	DISP2	protein coding	2.69312	1.21047e-10
ENSG00000168000	BSCL2	protein coding	2.43824	1.25968e-10
ENSG00000176406	RIMS2	protein coding	1.64045	1.2602e-10
ENSG00000118898	PPL	protein coding	2.34548	1.27068e-10
ENSG00000171303	KCNK3	protein coding	6.71099	1.37421e-10
ENSG00000107185	RGP1	protein coding	1.35331	1.38658e-10
ENSG00000188315	C3orf62	protein coding	2.25216	1.3942e-10
ENSG00000178761	FAM219B	protein coding	1.3215	1.40516e-10
ENSG00000124098	FAM210B	protein coding	2.28658	1.43513e-10
ENSG00000128564	VGF	protein coding	2.33841	1.44135e-10
ENSG00000206077	ZDHHC11B	protein coding	4.1346	1.44763e-10
ENSG00000177380	PPFIA3	protein coding	1.18495	1.45029e-10
ENSG00000015520	NPC1L1	protein coding	6.62617	1.45514e-10
ENSG00000167378	IRGQ	protein coding	1.40797	1.49057e-10
ENSG00000110514	MADD	protein coding	1.18749	1.49292e-10
ENSG00000143603	KCNN3	protein coding	2.34041	1.52485e-10
ENSG00000125966	MMP24	protein coding	1.49477	1.55685e-10
ENSG00000145569	FAM105A	protein coding	3.37224	1.57972e-10
ENSG00000213983	AP1G2	protein coding	1.64449	1.64532e-10
ENSG00000078725	BRINP1	protein coding	1.12122	1.6494e-10
ENSG00000215712	TMEM242	protein coding	1.22576	1.67281e-10
ENSG00000184164	CRELD2	protein coding	1.60444	1.75684e-10
ENSG00000273301	AC016717.2	lincRNA	6.92334	1.76683e-10
ENSG00000114520	SNX4	protein coding	1.35797	1.84129e-10
ENSG00000133872	SARAF	protein coding	1.35137	1.89854e-10
ENSG00000168243	GNG4	protein coding	1.13061	1.91259e-10
ENSG00000127585	FBXL16	protein coding	1.55043	1.95292e-10
ENSG00000155980	KIF5A	protein coding	1.84293	1.99904e-10
ENSG00000170624	SGCD	protein coding	8.1471	2.09686e-10
ENSG00000158122	AAED1	protein coding	1.18317	2.10539e-10
ENSG00000170153	RNF150	protein coding	2.30999	2.16035e-10
ENSG00000126562	WNK4	protein coding	3.86406	2.20374e-10
ENSG00000070985	TRPM5	protein coding	6.00472	2.21537e-10
ENSG00000115896	PLCL1	protein coding	8.91496	2.24657e-10
ENSG00000122378	FAM213A	protein coding	1.82023	2.27094e-10
ENSG00000172367	PDZD3	protein coding	7.62304	2.3014e-10
ENSG00000130540	SULT4A1	protein coding	1.24074	2.32111e-10
ENSG00000255406	AP000911.4	lincRNA	8.56589	2.3548e-10
ENSG00000181754	AMIGO1	protein coding	2.62725	2.63716e-10
ENSG00000188993	LRRC66	protein coding	5.02525	2.70031e-10
ENSG00000187231	SESTD1	protein coding	1.90308	2.75155e-10
ENSG00000137392	CLPS	protein coding	8.04806	2.76079e-10
ENSG00000178031	ADAMTSL1	protein coding	4.8782	3.01301e-10
ENSG00000153815	CMIP	protein coding	1.45653	3.01967e-10
ENSG00000055609	KMT2C	protein coding	1.14536	3.03118e-10
ENSG00000117069	ST6GALNAC5	protein coding	5.29241	3.11679e-10
ENSG00000089057	SLC23A2	protein coding	1.32992	3.23996e-10
ENSG00000124780	KCNK17	protein coding	6.343	3.35167e-10
ENSG00000184545	DUSP8	protein coding	6.3844	3.36878e-10
ENSG00000095777	MYO3A	protein coding	3.27686	3.39722e-10
ENSG00000175318	GRAMD2	protein coding	3.2746	3.40401e-10
ENSG00000162298	SYVN1	protein coding	1.29318	3.44512e-10
ENSG00000174844	DNAH12	protein coding	6.13982	3.56464e-10
ENSG00000142208	AKT1	protein coding	1.40732	3.61146e-10
ENSG00000102858	MGRN1	protein coding	1.1439	3.61928e-10
ENSG00000263571	AC004147.2	lincRNA	2.43818	3.86988e-10
ENSG00000259946	BX005019.1	lincRNA	7.51162	3.97432e-10
ENSG00000227895	ISX-AS1	lincRNA	7.00358	4.0186e-10
ENSG00000135596	MICAL1	protein coding	1.55959	4.0865e-10
ENSG00000234409	CCDC188	protein coding	8.07412	4.19326e-10
ENSG00000188386	PPP3R2	protein coding	8.87524	4.54357e-10
ENSG00000131943	C19orf12	protein coding	1.75973	4.56456e-10
ENSG00000172375	C2CD2L	protein coding	3.63151	4.74673e-10
ENSG00000078699	CBFA2T2	protein coding	2.48702	4.84673e-10
ENSG00000213676	ATF6B	protein coding	1.05054	4.90963e-10
ENSG00000106261	ZKSCAN1	protein coding	1.87215	4.92615e-10
ENSG00000105808	RASA4	protein coding	3.88426	5.06088e-10
ENSG00000161905	ALOX15	protein coding	2.47668	5.06389e-10
ENSG00000263958	AC091138.1	lincRNA	3.04022	5.07481e-10
ENSG00000087495	PHACTR3	protein coding	3.90479	5.19115e-10
ENSG00000172575	RASGRP1	protein coding	3.22236	5.23902e-10
ENSG00000112763	BTN2A1	protein coding	1.76834	5.36105e-10
ENSG00000082701	GSK3B	protein coding	1.13416	5.36828e-10
ENSG00000141744	PNMT	protein coding	2.17587	5.46396e-10
ENSG00000109320	NFKB1	protein coding	2.2219	5.4702e-10
ENSG00000149809	TM7SF2	protein coding	2.27278	5.53125e-10
ENSG00000270127	AC027020.2	lincRNA	5.31951	5.53814e-10
ENSG00000148584	A1CF	protein coding	8.8459	5.64492e-10
ENSG00000198673	FAM19A2	protein coding	3.44527	5.67293e-10
ENSG00000213930	GALT	protein coding	1.53597	5.73345e-10
ENSG00000127415	IDUA	protein coding	3.92486	5.74821e-10
ENSG00000253305	PCDHGB6	protein coding	3.09566	5.86569e-10
ENSG00000233895	AL121761.1	lincRNA	4.69148	5.88977e-10
ENSG00000174996	KLC2	protein coding	1.30615	5.88977e-10
ENSG00000230487	PSMG3-AS1	lincRNA	2.20626	5.96066e-10
ENSG00000108370	RGS9	protein coding	4.84932	5.96773e-10
ENSG00000187554	TLR5	protein coding	3.42499	6.09224e-10
ENSG00000110536	PTPMT1	protein coding	1.18012	6.25172e-10
ENSG00000146555	SDK1	protein coding	3.69848	6.34914e-10
ENSG00000166924	NYAP1	protein coding	1.98437	6.34914e-10
ENSG00000085563	ABCB1	protein coding	2.68168	6.40019e-10
ENSG00000105519	CAPS	protein coding	3.22967	6.43943e-10
ENSG00000213190	MLLT11	protein coding	2.04632	6.58105e-10
ENSG00000105662	CRTC1	protein coding	2.56182	6.60146e-10
ENSG00000156804	FBXO32	protein coding	5.90713	6.60215e-10
ENSG00000162650	ATXN7L2	protein coding	2.02546	6.79357e-10
ENSG00000130643	CALY	protein coding	5.84838	6.8525e-10
ENSG00000153283	CD96	protein coding	2.52886	7.02183e-10
ENSG00000130649	CYP2E1	protein coding	4.47313	7.36332e-10
ENSG00000081148	IMPG2	protein coding	5.17548	7.50928e-10
ENSG00000131096	PYY	protein coding	6.03583	7.51737e-10
ENSG00000244694	PTCHD4	protein coding	5.95168	7.56974e-10
ENSG00000146267	FAXC	protein coding	2.01674	7.60156e-10
ENSG00000125388	GRK4	protein coding	3.84531	8.00489e-10
ENSG00000044012	GUCA2B	protein coding	7.3612	8.06316e-10
ENSG00000141424	SLC39A6	protein coding	1.12714	8.11625e-10
ENSG00000171533	MAP6	protein coding	6.41402	8.16307e-10
ENSG00000151689	INPP1	protein coding	4.80564	8.19118e-10
ENSG00000156253	RWDD2B	protein coding	1.21824	8.22226e-10
ENSG00000110324	IL10RA	protein coding	5.30026	8.24976e-10
ENSG00000164983	TMEM65	protein coding	1.80124	8.48123e-10
ENSG00000070182	SPTB	protein coding	4.02147	8.58811e-10
ENSG00000148248	SURF4	protein coding	1.12744	8.8574e-10
ENSG00000261455	LINC01003	lincRNA	3.59035	8.8574e-10
ENSG00000130287	NCAN	protein coding	1.91076	8.87669e-10
ENSG00000163462	TRIM46	protein coding	1.73194	9.01982e-10
ENSG00000254290	AC124067.4	lincRNA	8.6564	9.06672e-10
ENSG00000153721	CNKSR3	protein coding	3.39911	9.18794e-10
ENSG00000182901	RGS7	protein coding	3.06521	9.38418e-10
ENSG00000167632	TRAPPC9	protein coding	1.61622	9.67262e-10
ENSG00000150403	TMCO3	protein coding	1.34244	9.73497e-10
ENSG00000141837	CACNA1A	protein coding	3.30251	9.85305e-10
ENSG00000015592	STMN4	protein coding	9.42904	9.87303e-10
ENSG00000117425	PTCH2	protein coding	3.43477	9.92533e-10
ENSG00000215474	SKOR2	protein coding	7.43167	1.0058e-09
ENSG00000076826	CAMSAP3	protein coding	1.88251	1.01738e-09
ENSG00000110013	SIAE	protein coding	3.05787	1.05108e-09
ENSG00000143107	FNDC7	protein coding	1.8851	1.09004e-09
ENSG00000155052	CNTNAP5	protein coding	6.71818	1.09004e-09
ENSG00000198829	SUCNR1	protein coding	7.13187	1.09566e-09
ENSG00000196361	ELAVL3	protein coding	4.89735	1.13564e-09
ENSG00000183134	PTGDR2	protein coding	5.90881	1.13873e-09
ENSG00000110046	ATG2A	protein coding	1.14839	1.15804e-09
ENSG00000100219	XBP1	protein coding	1.55521	1.16025e-09
ENSG00000176840	MIR7-3HG	lincRNA	7.71667	1.25273e-09
ENSG00000181409	AATK	protein coding	2.93384	1.32738e-09
ENSG00000188659	SAXO2	protein coding	3.66795	1.36096e-09
ENSG00000112425	EPM2A	protein coding	1.3828	1.39976e-09
ENSG00000147364	FBXO25	protein coding	2.98428	1.40401e-09
ENSG00000188833	ENTPD8	protein coding	3.55654	1.42195e-09
ENSG00000164542	KIAA0895	protein coding	6.00344	1.44626e-09
ENSG00000124140	SLC12A5	protein coding	2.94886	1.46284e-09
ENSG00000072778	ACADVL	protein coding	1.21946	1.49439e-09
ENSG00000135454	B4GALNT1	protein coding	2.73033	1.5106e-09
ENSG00000145016	RUBCN	protein coding	1.37461	1.51104e-09
ENSG00000145029	NICN1	protein coding	1.79061	1.53876e-09
ENSG00000185942	NKAIN3	protein coding	4.01592	1.54165e-09
ENSG00000128590	DNAJB9	protein coding	2.91793	1.54715e-09
ENSG00000253686	LINC01484	lincRNA	1.67771	1.5914e-09
ENSG00000169432	SCN9A	protein coding	2.74597	1.6085e-09
ENSG00000137502	RAB30	protein coding	1.6918	1.62331e-09
ENSG00000019582	CD74	protein coding	1.3313	1.64701e-09
ENSG00000087448	KLHL42	protein coding	1.40607	1.68976e-09
ENSG00000105245	NUMBL	protein coding	1.02908	1.70031e-09
ENSG00000204624	DISP3	protein coding	2.08377	1.70836e-09
ENSG00000259920	AC007938.1	lincRNA	3.19804	1.73891e-09
ENSG00000203727	SAMD5	protein coding	8.66588	1.74598e-09
ENSG00000198169	ZNF251	protein coding	1.81754	1.75113e-09
ENSG00000163482	STK36	protein coding	1.74457	1.76055e-09
ENSG00000204427	ABHD16A	protein coding	2.30513	1.77079e-09
ENSG00000164749	HNF4G	protein coding	2.97078	1.778e-09
ENSG00000064687	ABCA7	protein coding	2.44786	1.8134e-09
ENSG00000196700	ZNF512B	protein coding	1.70902	1.83515e-09
ENSG00000072422	RHOBTB1	protein coding	1.26076	1.85952e-09
ENSG00000070808	CAMK2A	protein coding	5.7673	1.89164e-09
ENSG00000184524	CEND1	protein coding	1.23253	1.97126e-09
ENSG00000101438	SLC32A1	protein coding	3.56991	1.9735e-09
ENSG00000260903	XKR7	protein coding	2.17668	1.99257e-09
ENSG00000232931	LINC00342	lincRNA	2.97793	2.01306e-09
ENSG00000104093	DMXL2	protein coding	2.81373	2.01796e-09
ENSG00000131437	KIF3A	protein coding	2.1829	2.05589e-09
ENSG00000009950	MLXIPL	protein coding	4.58611	2.12844e-09
ENSG00000116147	TNR	protein coding	9.31149	2.14366e-09
ENSG00000151952	TMEM132D	protein coding	2.1899	2.16037e-09
ENSG00000258499	LINC02287	lincRNA	6.65405	2.17693e-09
ENSG00000186094	AGBL4	protein coding	3.47229	2.19391e-09
ENSG00000139132	FGD4	protein coding	1.09809	2.21475e-09
ENSG00000153982	GDPD1	protein coding	2.34387	2.21792e-09
ENSG00000173818	ENDOV	protein coding	1.74122	2.23786e-09
ENSG00000189337	KAZN	protein coding	1.12862	2.25709e-09
ENSG00000035862	TIMP2	protein coding	1.36611	2.26686e-09
ENSG00000159224	GIP	protein coding	6.4323	2.34111e-09
ENSG00000187164	SHTN1	protein coding	1.93697	2.43361e-09
ENSG00000130511	SSBP4	protein coding	1.46004	2.43687e-09
ENSG00000137207	YIPF3	protein coding	1.09113	2.56557e-09
ENSG00000047936	ROS1	protein coding	8.88444	2.63642e-09
ENSG00000174516	PELI3	protein coding	3.39399	2.7619e-09
ENSG00000198758	EPS8L3	protein coding	8.26109	2.80149e-09
ENSG00000258947	TUBB3	protein coding	2.42535	2.80347e-09
ENSG00000149289	ZC3H12C	protein coding	3.16944	2.84495e-09
ENSG00000230606	AC092683.1	lincRNA	4.07917	2.91886e-09
ENSG00000178252	WDR6	protein coding	1.03499	2.91886e-09
ENSG00000172350	ABCG4	protein coding	1.42934	2.92295e-09
ENSG00000198879	SFMBT2	protein coding	2.00952	2.96886e-09
ENSG00000101294	HM13	protein coding	1.03431	2.99638e-09
ENSG00000271824	AC009014.1	protein coding	9.46188	3.05312e-09
ENSG00000115266	APC2	protein coding	6.40679	3.07192e-09
ENSG00000149179	C11orf49	protein coding	1.71644	3.10111e-09
ENSG00000182968	SOX1	protein coding	6.817	3.12876e-09
ENSG00000189367	KIAA0408	protein coding	2.34882	3.3081e-09
ENSG00000082438	COBLL1	protein coding	3.43212	3.32736e-09
ENSG00000160584	SIK3	protein coding	1.10561	3.36435e-09
ENSG00000166016	ABTB2	protein coding	1.25524	3.44859e-09
ENSG00000162571	TTLL10	protein coding	3.56876	3.4716e-09
ENSG00000186469	GNG2	protein coding	2.81656	3.53508e-09
ENSG00000150764	DIXDC1	protein coding	1.13293	3.58212e-09
ENSG00000126705	AHDC1	protein coding	1.35025	3.59511e-09
ENSG00000182631	RXFP3	protein coding	4.78228	3.71313e-09
ENSG00000206432	TMEM200C	protein coding	2.50011	3.75496e-09
ENSG00000163273	NPPC	protein coding	1.39551	3.81569e-09
ENSG00000169507	SLC38A11	protein coding	9.03387	3.83256e-09
ENSG00000163497	FEV	protein coding	9.05685	3.8719e-09
ENSG00000164855	TMEM184A	protein coding	4.08524	3.91419e-09
ENSG00000163704	PRRT3	protein coding	2.51144	4.0027e-09
ENSG00000233492	AL133325.2	lincRNA	4.42818	4.04905e-09
ENSG00000180389	ATP5EP2	protein coding	3.11166	4.09445e-09
ENSG00000197774	EME2	protein coding	2.32234	4.12431e-09
ENSG00000176597	B3GNT5	protein coding	2.20615	4.18543e-09
ENSG00000099889	ARVCF	protein coding	1.15957	4.4912e-09
ENSG00000176788	BASP1	protein coding	1.33185	4.49515e-09
ENSG00000182698	RESP18	protein coding	3.53121	4.52069e-09
ENSG00000250230	AP002754.1	lincRNA	2.0289	4.72388e-09
ENSG00000197324	LRP10	protein coding	1.79434	4.77608e-09
ENSG00000079102	RUNX1T1	protein coding	1.58367	4.8153e-09
ENSG00000115073	ACTR1B	protein coding	1.04281	4.84955e-09
ENSG00000128917	DLL4	protein coding	6.90464	4.97607e-09
ENSG00000130518	KIAA1683	protein coding	5.2665	4.99067e-09
ENSG00000144583	MARCH4	protein coding	3.11329	5.02645e-09
ENSG00000164175	SLC45A2	protein coding	7.65314	5.07643e-09
ENSG00000132522	GPS2	protein coding	1.48716	5.13999e-09
ENSG00000119681	LTBP2	protein coding	4.36865	5.17872e-09
ENSG00000027075	PRKCH	protein coding	2.07287	5.21555e-09
ENSG00000038532	CLEC16A	protein coding	1.24588	5.25224e-09
ENSG00000244045	TMEM199	protein coding	1.30448	5.4121e-09
ENSG00000178171	AMER3	protein coding	7.58951	5.56852e-09
ENSG00000134198	TSPAN2	protein coding	2.30116	5.56852e-09
ENSG00000204569	PPP1R10	protein coding	1.2984	5.62435e-09
ENSG00000257008	GPR142	protein coding	6.35106	5.67264e-09
ENSG00000163394	CCKAR	protein coding	6.91313	5.68979e-09
ENSG00000185634	SHC4	protein coding	2.77754	6.07141e-09
ENSG00000164307	ERAP1	protein coding	1.08868	6.20342e-09
ENSG00000151117	TMEM86A	protein coding	3.71426	6.24409e-09
ENSG00000271614	ATP2B1-AS1	lincRNA	4.10322	6.3676e-09
ENSG00000103184	SEC14L5	protein coding	1.53461	6.47793e-09
ENSG00000166793	YPEL4	protein coding	7.24957	6.54905e-09
ENSG00000204969	PCDHA2	protein coding	2.27429	6.68348e-09
ENSG00000120697	ALG5	protein coding	1.05903	6.85731e-09
ENSG00000198870	STKLD1	protein coding	3.93807	6.88904e-09
ENSG00000144834	TAGLN3	protein coding	4.22587	7.0118e-09
ENSG00000196378	ZNF34	protein coding	1.15621	7.33592e-09
ENSG00000214050	FBXO16	protein coding	1.1018	7.61945e-09
ENSG00000139055	ERP27	protein coding	7.91987	7.66193e-09
ENSG00000238243	OR2W3	protein coding	1.83502	7.70421e-09
ENSG00000166263	STXBP4	protein coding	1.0602	7.75497e-09
ENSG00000196814	MVB12B	protein coding	3.12248	7.75822e-09
ENSG00000197558	SSPO	protein coding	4.59672	7.92794e-09
ENSG00000115318	LOXL3	protein coding	1.06008	8.27992e-09
ENSG00000172803	SNX32	protein coding	2.13459	8.45252e-09
ENSG00000141452	C18orf8	protein coding	1.00886	8.52644e-09
ENSG00000272619	AC093673.2	lincRNA	1.09661	9.17013e-09
ENSG00000242110	AMACR	protein coding	2.9472	9.19182e-09
ENSG00000134245	WNT2B	protein coding	2.28505	9.22261e-09
ENSG00000159842	ABR	protein coding	1.10647	9.30466e-09
ENSG00000108819	PPP1R9B	protein coding	1.60785	9.58418e-09
ENSG00000121073	SLC35B1	protein coding	1.14144	9.63679e-09
ENSG00000185920	PTCH1	protein coding	1.12764	9.75478e-09
ENSG00000171450	CDK5R2	protein coding	7.62176	9.81416e-09
ENSG00000273038	AL365203.3	lincRNA	3.08791	9.85643e-09
ENSG00000226702	MIR217HG	lincRNA	8.96923	1.01599e-08
ENSG00000115661	STK16	protein coding	1.04645	1.01872e-08
ENSG00000241399	CD302	protein coding	4.07457	1.05224e-08
ENSG00000138435	CHRNA1	protein coding	6.66283	1.07198e-08
ENSG00000134470	IL15RA	protein coding	1.22345	1.08091e-08
ENSG00000103227	LMF1	protein coding	2.16806	1.11205e-08
ENSG00000110675	ELMOD1	protein coding	2.2858	1.13032e-08
ENSG00000255455	AP003486.2	lincRNA	2.33171	1.1625e-08
ENSG00000142235	LMTK3	protein coding	1.30871	1.16793e-08
ENSG00000135439	AGAP2	protein coding	2.54163	1.19022e-08
ENSG00000164920	OSR2	protein coding	4.80561	1.27851e-08
ENSG00000114841	DNAH1	protein coding	3.77988	1.28951e-08
ENSG00000205856	C22orf42	protein coding	8.20765	1.28977e-08
ENSG00000138722	MMRN1	protein coding	8.98371	1.3302e-08
ENSG00000100299	ARSA	protein coding	2.32732	1.34506e-08
ENSG00000229352	AC007563.1	lincRNA	5.34884	1.36323e-08
ENSG00000196391	ZNF774	protein coding	1.9422	1.36818e-08
ENSG00000139200	PIANP	protein coding	1.93371	1.3955e-08
ENSG00000099840	IZUMO4	protein coding	3.57301	1.3955e-08
ENSG00000160299	PCNT	protein coding	1.556	1.40643e-08
ENSG00000139890	REM2	protein coding	3.09532	1.45682e-08
ENSG00000091536	MYO15A	protein coding	1.58063	1.45994e-08
ENSG00000198420	TCAF1	protein coding	2.18154	1.46529e-08
ENSG00000122390	NAA60	protein coding	1.499	1.49917e-08
ENSG00000134317	GRHL1	protein coding	2.89448	1.52893e-08
ENSG00000145198	VWA5B2	protein coding	8.70518	1.56171e-08
ENSG00000135406	PRPH	protein coding	5.082	1.60835e-08
ENSG00000173166	RAPH1	protein coding	1.05136	1.61223e-08
ENSG00000125967	NECAB3	protein coding	1.58703	1.61344e-08
ENSG00000167619	TMEM145	protein coding	1.46751	1.62097e-08
ENSG00000144214	LYG1	protein coding	2.74243	1.62601e-08
ENSG00000214338	SOGA3	protein coding	2.41908	1.62794e-08
ENSG00000053438	NNAT	protein coding	1.55618	1.66348e-08
ENSG00000170271	FAXDC2	protein coding	1.39799	1.66542e-08
ENSG00000130714	POMT1	protein coding	1.23834	1.7181e-08
ENSG00000154263	ABCA10	protein coding	6.77083	1.72262e-08
ENSG00000262772	LINC01977	lincRNA	5.01076	1.73206e-08
ENSG00000143001	TMEM61	protein coding	3.60291	1.76933e-08
ENSG00000117020	AKT3	protein coding	1.33919	1.77099e-08
ENSG00000143195	ILDR2	protein coding	3.88147	1.82858e-08
ENSG00000177182	CLVS1	protein coding	5.02158	1.85272e-08
ENSG00000148204	CRB2	protein coding	2.61973	1.8569e-08
ENSG00000184939	ZFP90	protein coding	1.76299	1.90361e-08
ENSG00000115041	KCNIP3	protein coding	1.36859	1.92041e-08
ENSG00000224243	LINC00403	lincRNA	6.72819	1.97432e-08
ENSG00000188738	FSIP2	protein coding	3.25046	2.02165e-08
ENSG00000250510	GPR162	protein coding	2.3376	2.04029e-08
ENSG00000152217	SETBP1	protein coding	2.97035	2.13916e-08
ENSG00000187695	AC112484.1	protein coding	4.58568	2.17722e-08
ENSG00000204576	PRR3	protein coding	1.26596	2.21769e-08
ENSG00000147488	ST18	protein coding	9.27498	2.33274e-08
ENSG00000154655	L3MBTL4	protein coding	2.77048	2.33563e-08
ENSG00000081842	PCDHA6	protein coding	1.33312	2.36952e-08
ENSG00000183186	C2CD4C	protein coding	1.83551	2.38684e-08
ENSG00000099326	MZF1	protein coding	1.48454	2.39123e-08
ENSG00000005882	PDK2	protein coding	1.34131	2.47893e-08
ENSG00000215915	ATAD3C	protein coding	1.43916	2.47893e-08
ENSG00000196104	SPOCK3	protein coding	8.12995	2.52356e-08
ENSG00000145730	PAM	protein coding	1.81907	2.5391e-08
ENSG00000170370	EMX2	protein coding	6.60023	2.55521e-08
ENSG00000132793	LPIN3	protein coding	1.66617	2.60871e-08
ENSG00000171522	PTGER4	protein coding	2.75565	2.60995e-08
ENSG00000149243	KLHL35	protein coding	4.26434	2.63935e-08
ENSG00000203772	SPRN	protein coding	4.14397	2.75074e-08
ENSG00000187650	VMAC	protein coding	2.51847	2.76385e-08
ENSG00000242419	PCDHGC4	protein coding	1.16356	2.79551e-08
ENSG00000135480	KRT7	protein coding	1.89301	2.84746e-08
ENSG00000164506	STXBP5	protein coding	2.01343	2.86251e-08
ENSG00000205517	RGL3	protein coding	1.53629	2.86442e-08
ENSG00000143450	OAZ3	protein coding	2.13122	2.88235e-08
ENSG00000170893	TRH	protein coding	5.9883	2.91254e-08
ENSG00000188037	CLCN1	protein coding	1.68925	2.95501e-08
ENSG00000140090	SLC24A4	protein coding	4.84019	3.00854e-08
ENSG00000251322	SHANK3	protein coding	1.41149	3.06254e-08
ENSG00000271553	AC018638.7	lincRNA	5.41079	3.09537e-08
ENSG00000162687	KCNT2	protein coding	1.23059	3.12356e-08
ENSG00000168010	ATG16L2	protein coding	1.93159	3.19578e-08
ENSG00000206567	AC022007.1	lincRNA	3.16555	3.30404e-08
ENSG00000111885	MAN1A1	protein coding	5.37556	3.30916e-08
ENSG00000198570	RD3	protein coding	4.3589	3.38589e-08
ENSG00000013725	CD6	protein coding	4.37587	3.41675e-08
ENSG00000186642	PDE2A	protein coding	1.64651	3.41675e-08
ENSG00000149926	FAM57B	protein coding	1.07419	3.42984e-08
ENSG00000177946	CENPBD1	protein coding	1.01054	3.44416e-08
ENSG00000267034	AC010980.2	lincRNA	6.49485	3.56468e-08
ENSG00000136944	LMX1B	protein coding	7.94628	3.61649e-08
ENSG00000174948	GPR149	protein coding	5.56426	3.67276e-08
ENSG00000188687	SLC4A5	protein coding	4.07106	3.71915e-08
ENSG00000259905	PWRN1	lincRNA	2.19954	3.89913e-08
ENSG00000147573	TRIM55	protein coding	4.67109	3.95263e-08
ENSG00000137726	FXYD6	protein coding	2.26581	4.089e-08
ENSG00000113763	UNC5A	protein coding	1.73326	4.09687e-08
ENSG00000188766	SPRED3	protein coding	2.0333	4.10378e-08
ENSG00000158106	RHPN1	protein coding	1.92857	4.18236e-08
ENSG00000089116	LHX5	protein coding	4.32986	4.23393e-08
ENSG00000180525	PRR26	protein coding	6.42473	4.2702e-08
ENSG00000122584	NXPH1	protein coding	1.57916	4.3001e-08
ENSG00000272549	AL356123.2	lincRNA	4.64694	4.31018e-08
ENSG00000162068	NTN3	protein coding	4.8962	4.35123e-08
ENSG00000225828	FAM229A	protein coding	2.41118	4.40558e-08
ENSG00000154258	ABCA9	protein coding	6.1411	4.45204e-08
ENSG00000144063	MALL	protein coding	2.055	4.46315e-08
ENSG00000183307	CECR6	protein coding	1.52737	4.57222e-08
ENSG00000132950	ZMYM5	protein coding	1.17904	4.6054e-08
ENSG00000197183	NOL4L	protein coding	1.36708	4.66118e-08
ENSG00000182050	MGAT4C	protein coding	1.22622	4.78278e-08
ENSG00000173210	ABLIM3	protein coding	2.48207	4.91192e-08
ENSG00000177398	UMODL1	protein coding	6.51815	4.95348e-08
ENSG00000196123	KIAA0895L	protein coding	1.26376	5.0147e-08
ENSG00000143315	PIGM	protein coding	1.4488	5.01818e-08
ENSG00000102580	DNAJC3	protein coding	1.26197	5.10516e-08
ENSG00000260947	AL356489.2	lincRNA	2.26359	5.25441e-08
ENSG00000065413	ANKRD44	protein coding	3.47386	5.27266e-08
ENSG00000160190	SLC37A1	protein coding	1.4062	5.30944e-08
ENSG00000085117	CD82	protein coding	1.71887	5.34903e-08
ENSG00000099957	P2RX6	protein coding	4.24838	5.57937e-08
ENSG00000135622	SEMA4F	protein coding	1.90779	5.79798e-08
ENSG00000257060	AC091078.1	lincRNA	5.6492	5.79954e-08
ENSG00000198010	DLGAP2	protein coding	1.03795	5.85072e-08
ENSG00000147408	CSGALNACT1	protein coding	8.07249	5.85936e-08
ENSG00000174501	ANKRD36C	protein coding	2.11255	5.87616e-08
ENSG00000163539	CLASP2	protein coding	1.17599	5.89817e-08
ENSG00000069018	TRPC7	protein coding	7.9568	6.08507e-08
ENSG00000204406	MBD5	protein coding	1.37829	6.25044e-08
ENSG00000198853	RUSC2	protein coding	1.79416	6.33414e-08
ENSG00000170122	FOXD4	protein coding	6.22017	6.47491e-08
ENSG00000149571	KIRREL3	protein coding	3.00904	6.47826e-08
ENSG00000138653	NDST4	protein coding	6.2107	6.60414e-08
ENSG00000069712	KIAA1107	protein coding	1.06546	6.95889e-08
ENSG00000131116	ZNF428	protein coding	2.04168	7.07603e-08
ENSG00000100167	37865	protein coding	1.06655	7.63291e-08
ENSG00000169118	CSNK1G1	protein coding	1.37173	7.70313e-08
ENSG00000030419	IKZF2	protein coding	2.29493	7.79577e-08
ENSG00000110002	VWA5A	protein coding	2.28253	8.00823e-08
ENSG00000172346	CSDC2	protein coding	1.1015	8.30739e-08
ENSG00000167543	TP53I13	protein coding	2.14743	8.72469e-08
ENSG00000169609	C15orf40	protein coding	1.06302	8.75217e-08
ENSG00000114248	LRRC31	protein coding	8.48255	8.81578e-08
ENSG00000105219	CNTD2	protein coding	1.65297	8.87509e-08
ENSG00000109927	TECTA	protein coding	2.48102	9.226e-08
ENSG00000010072	SPRTN	protein coding	1.25323	9.25851e-08
ENSG00000120129	DUSP1	protein coding	3.79369	9.38862e-08
ENSG00000112246	SIM1	protein coding	7.4153	9.43371e-08
ENSG00000223396	AC096677.1	lincRNA	2.56286	9.98526e-08
ENSG00000205002	AARD	protein coding	1.68281	1.02174e-07
ENSG00000168743	NPNT	protein coding	2.8209	1.04584e-07
ENSG00000010310	GIPR	protein coding	6.18085	1.0513e-07
ENSG00000254281	AP003354.2	lincRNA	4.34989	1.07052e-07
ENSG00000180998	GPR137C	protein coding	2.44351	1.12137e-07
ENSG00000184206	GOLGA6L4	protein coding	3.29572	1.12613e-07
ENSG00000152785	BMP3	protein coding	6.04942	1.135e-07
ENSG00000100949	RABGGTA	protein coding	1.10868	1.15113e-07
ENSG00000181195	PENK	protein coding	5.04563	1.16579e-07
ENSG00000204428	LY6G5C	protein coding	2.77391	1.20227e-07
ENSG00000102984	ZNF821	protein coding	1.58483	1.20688e-07
ENSG00000135116	HRK	protein coding	3.60125	1.21955e-07
ENSG00000126821	SGPP1	protein coding	1.32049	1.26265e-07
ENSG00000198520	C1orf228	protein coding	4.55226	1.29125e-07
ENSG00000162992	NEUROD1	protein coding	8.99689	1.34816e-07
ENSG00000125820	NKX2-2	protein coding	9.24487	1.35791e-07
ENSG00000099256	PRTFDC1	protein coding	1.2171	1.39805e-07
ENSG00000165046	LETM2	protein coding	2.44107	1.44426e-07
ENSG00000146826	C7orf43	protein coding	1.25659	1.55511e-07
ENSG00000203697	CAPN8	protein coding	6.30422	1.56284e-07
ENSG00000137070	IL11RA	protein coding	2.71577	1.59122e-07
ENSG00000103154	NECAB2	protein coding	2.35985	1.60219e-07
ENSG00000174456	C12orf76	protein coding	1.17417	1.65973e-07
ENSG00000260257	AL035071.1	lincRNA	1.78733	1.66478e-07
ENSG00000173376	NDNF	protein coding	1.60712	1.66914e-07
ENSG00000067191	CACNB1	protein coding	1.11024	1.68016e-07
ENSG00000170464	DNAJC18	protein coding	1.50473	1.68502e-07
ENSG00000083067	TRPM3	protein coding	1.84996	1.71571e-07
ENSG00000232258	TMEM114	protein coding	2.46255	1.72796e-07
ENSG00000270604	HCG17	lincRNA	4.48918	1.73002e-07
ENSG00000231595	AC005224.1	lincRNA	1.6048	1.85436e-07
ENSG00000197429	IPP	protein coding	1.36499	1.92056e-07
ENSG00000120324	PCDHB10	protein coding	1.266	2.00223e-07
ENSG00000188130	MAPK12	protein coding	1.37509	2.01083e-07
ENSG00000089050	RBBP9	protein coding	1.09449	2.05806e-07
ENSG00000196878	LAMB3	protein coding	4.29208	2.13809e-07
ENSG00000235475	LINC01372	lincRNA	2.63828	2.15473e-07
ENSG00000008710	PKD1	protein coding	1.15177	2.15954e-07
ENSG00000255508	AP002990.1	protein coding	2.72348	2.16999e-07
ENSG00000215305	VPS16	protein coding	1.20501	2.1774e-07
ENSG00000110025	SNX15	protein coding	2.67512	2.20976e-07
ENSG00000042781	USH2A	protein coding	6.07653	2.28687e-07
ENSG00000128285	MCHR1	protein coding	2.46363	2.32879e-07
ENSG00000179698	WDR97	protein coding	4.66081	2.33896e-07
ENSG00000152092	ASTN1	protein coding	2.21718	2.35276e-07
ENSG00000119699	TGFB3	protein coding	3.79951	2.4191e-07
ENSG00000131379	C3orf20	protein coding	2.86802	2.44503e-07
ENSG00000114923	SLC4A3	protein coding	1.32542	2.44794e-07
ENSG00000167733	HSD11B1L	protein coding	1.722	2.46826e-07
ENSG00000090382	LYZ	protein coding	8.76878	2.55164e-07
ENSG00000166436	TRIM66	protein coding	1.27555	2.67745e-07
ENSG00000261839	AL358933.1	lincRNA	3.77723	2.80613e-07
ENSG00000099625	CBARP	protein coding	1.40417	2.82299e-07
ENSG00000185823	NPAP1	protein coding	3.41376	2.89726e-07
ENSG00000111886	GABRR2	protein coding	5.45146	2.95258e-07
ENSG00000117984	CTSD	protein coding	1.16567	2.98785e-07
ENSG00000242866	STRC	protein coding	3.25139	3.01491e-07
ENSG00000186448	ZNF197	protein coding	1.04556	3.05865e-07
ENSG00000110031	LPXN	protein coding	1.4634	3.07923e-07
ENSG00000137843	PAK6	protein coding	1.65012	3.12321e-07
ENSG00000112562	SMOC2	protein coding	3.27893	3.20562e-07
ENSG00000118514	ALDH8A1	protein coding	3.74336	3.38135e-07
ENSG00000140398	NEIL1	protein coding	2.00173	3.43359e-07
ENSG00000253953	PCDHGB4	protein coding	1.3665	3.44782e-07
ENSG00000108947	EFNB3	protein coding	1.71675	3.93292e-07
ENSG00000169660	HEXDC	protein coding	1.3792	4.03698e-07
ENSG00000134569	LRP4	protein coding	1.2788	4.3704e-07
ENSG00000119509	INVS	protein coding	1.76841	4.41162e-07
ENSG00000111052	LIN7A	protein coding	2.50185	4.6547e-07
ENSG00000213965	NUDT19	protein coding	1.5717	4.69079e-07
ENSG00000100095	SEZ6L	protein coding	7.97991	4.77091e-07
ENSG00000176428	VPS37D	protein coding	1.85405	4.82188e-07
ENSG00000165379	LRFN5	protein coding	1.02141	4.86577e-07
ENSG00000167414	GNG8	protein coding	2.52279	4.99257e-07
ENSG00000143126	CELSR2	protein coding	1.35317	5.15379e-07
ENSG00000141040	ZNF287	protein coding	1.40328	5.29849e-07
ENSG00000185499	MUC1	protein coding	1.54503	5.30079e-07
ENSG00000005108	THSD7A	protein coding	4.59103	5.44227e-07
ENSG00000272983	AL117339.4	lincRNA	2.02907	5.56305e-07
ENSG00000065029	ZNF76	protein coding	1.05378	5.88929e-07
ENSG00000258643	BCL2L2-PABPN1	protein coding	3.00713	6.26126e-07
ENSG00000197603	C5orf42	protein coding	2.02613	6.47709e-07
ENSG00000041515	MYO16	protein coding	7.17984	7.40892e-07
ENSG00000129467	ADCY4	protein coding	1.48797	7.85109e-07
ENSG00000163956	LRPAP1	protein coding	1.24949	8.07856e-07
ENSG00000137273	FOXF2	protein coding	4.76021	8.96408e-07
ENSG00000082196	C1QTNF3	protein coding	2.71723	9.40749e-07
ENSG00000163586	FABP1	protein coding	6.16913	9.48609e-07
ENSG00000272720	AL022322.1	lincRNA	1.72253	9.73666e-07
ENSG00000186814	ZSCAN30	protein coding	1.17102	9.90741e-07
ENSG00000114654	EFCC1	protein coding	3.53628	1.02187e-06
ENSG00000179057	IGSF22	protein coding	2.43674	1.038e-06
ENSG00000173846	PLK3	protein coding	1.10828	1.13772e-06
ENSG00000183682	BMP8A	protein coding	3.42735	1.15628e-06
ENSG00000161298	ZNF382	protein coding	1.73461	1.16133e-06
ENSG00000245149	RNF139-AS1	lincRNA	1.01778	1.18278e-06
ENSG00000005206	SPPL2B	protein coding	1.08719	1.18575e-06
ENSG00000180287	PLD5	protein coding	3.99453	1.19201e-06
ENSG00000260760	PWRN3	lincRNA	2.0196	1.22407e-06
ENSG00000204241	AP000911.1	lincRNA	4.01431	1.25391e-06
ENSG00000261996	AC004706.1	lincRNA	2.47679	1.27209e-06
ENSG00000183023	SLC8A1	protein coding	1.49203	1.29159e-06
ENSG00000176927	EFCAB5	protein coding	2.08769	1.31213e-06
ENSG00000158008	EXTL1	protein coding	3.18718	1.31277e-06
ENSG00000145949	MYLK4	protein coding	2.76597	1.36766e-06
ENSG00000103351	CLUAP1	protein coding	1.67157	1.37339e-06
ENSG00000256064	AC063926.1	lincRNA	7.54589	1.38366e-06
ENSG00000063660	GPC1	protein coding	1.31918	1.51047e-06
ENSG00000161265	U2AF1L4	protein coding	1.09966	1.52191e-06
ENSG00000204361	NXPE2	protein coding	3.84052	1.52598e-06
ENSG00000156427	FGF18	protein coding	3.16633	1.71499e-06
ENSG00000230124	ACBD6	protein coding	1.57036	1.79312e-06
ENSG00000213420	GPC2	protein coding	1.10428	2.19853e-06
ENSG00000172382	PRSS27	protein coding	2.03977	2.20105e-06
ENSG00000149218	ENDOD1	protein coding	1.35237	2.26773e-06
ENSG00000157131	C8A	protein coding	7.32835	2.26826e-06
ENSG00000153563	CD8A	protein coding	1.03426	2.38417e-06
ENSG00000249459	ZNF286B	protein coding	1.49959	2.402e-06
ENSG00000076351	SLC46A1	protein coding	2.45427	2.45556e-06
ENSG00000070540	WIPI1	protein coding	1.66246	2.48605e-06
ENSG00000143878	RHOB	protein coding	2.58982	2.7126e-06
ENSG00000162482	AKR7A3	protein coding	2.13322	2.84027e-06
ENSG00000144857	BOC	protein coding	2.15818	2.99933e-06
ENSG00000105880	DLX5	protein coding	8.31931	3.11733e-06
ENSG00000186300	ZNF555	protein coding	1.04002	3.3799e-06
ENSG00000161010	MRNIP	protein coding	1.05804	3.45216e-06
ENSG00000167100	SAMD14	protein coding	2.5141	3.46465e-06
ENSG00000008118	CAMK1G	protein coding	2.73834	3.87332e-06
ENSG00000138380	CARF	protein coding	1.58268	4.33353e-06
ENSG00000075826	SEC31B	protein coding	2.25284	4.37022e-06
ENSG00000185101	ANO9	protein coding	1.27734	4.39254e-06
ENSG00000163209	SPRR3	protein coding	7.36326	4.39616e-06
ENSG00000176842	IRX5	protein coding	3.94893	4.42114e-06
ENSG00000164930	FZD6	protein coding	1.14735	4.43247e-06
ENSG00000086730	LAT2	protein coding	2.42265	4.65493e-06
ENSG00000167483	FAM129C	protein coding	2.05765	4.91691e-06
ENSG00000114270	COL7A1	protein coding	1.84342	5.05983e-06
ENSG00000270177	AC104109.2	lincRNA	3.07749	5.37135e-06
ENSG00000123444	KBTBD4	protein coding	1.03649	5.47632e-06
ENSG00000264247	LINC00909	lincRNA	1.32892	5.5725e-06
ENSG00000019549	SNAI2	protein coding	2.66123	5.66404e-06
ENSG00000188199	NUTM2B	protein coding	4.37016	5.69205e-06
ENSG00000196611	MMP1	protein coding	8.69652	5.77623e-06
ENSG00000196912	ANKRD36B	protein coding	1.89353	5.85696e-06
ENSG00000168255	POLR2J3	protein coding	1.3323	5.92809e-06
ENSG00000185133	INPP5J	protein coding	1.06041	5.93699e-06
ENSG00000138379	MSTN	protein coding	5.89088	6.10667e-06
ENSG00000247157	LINC01252	lincRNA	2.82577	6.49402e-06
ENSG00000173531	MST1	protein coding	2.89497	6.56892e-06
ENSG00000181652	ATG9B	protein coding	1.04748	6.59311e-06
ENSG00000056291	NPFFR2	protein coding	1.75491	6.82735e-06
ENSG00000186732	MPPED1	protein coding	2.59767	6.95748e-06
ENSG00000261012	AC115619.1	lincRNA	6.87315	8.21985e-06
ENSG00000205572	SERF1B	protein coding	1.91953	8.48787e-06
ENSG00000131910	NR0B2	protein coding	8.46954	8.71129e-06
ENSG00000124191	TOX2	protein coding	1.68705	8.7442e-06
ENSG00000149043	SYT8	protein coding	5.25998	9.07571e-06
ENSG00000245532	NEAT1	lincRNA	3.17835	9.12655e-06
ENSG00000256870	SLC5A8	protein coding	3.43336	9.58199e-06
ENSG00000172005	MAL	protein coding	6.63208	9.87453e-06
ENSG00000250120	PCDHA10	protein coding	1.44396	1.0614e-05
ENSG00000204316	MRPL38	protein coding	1.0729	1.06694e-05
ENSG00000270964	AC016355.1	lincRNA	2.37588	1.26023e-05
ENSG00000166676	TVP23A	protein coding	2.01209	1.26857e-05
ENSG00000188747	NOXA1	protein coding	2.97049	1.28455e-05
ENSG00000186474	KLK12	protein coding	5.03744	1.2858e-05
ENSG00000147883	CDKN2B	protein coding	6.90748	1.35421e-05
ENSG00000130758	MAP3K10	protein coding	1.24736	1.38285e-05
ENSG00000250889	LINC01336	lincRNA	3.30148	1.39563e-05
ENSG00000179832	MROH1	protein coding	1.25903	1.49847e-05
ENSG00000136826	KLF4	protein coding	2.45658	1.51737e-05
ENSG00000136286	MYO1G	protein coding	4.36676	1.7096e-05
ENSG00000071246	VASH1	protein coding	2.3195	1.73231e-05
ENSG00000135951	TSGA10	protein coding	1.13683	2.06053e-05
ENSG00000119943	PYROXD2	protein coding	1.02227	2.06259e-05
ENSG00000177576	C18orf32	protein coding	1.81435	2.06796e-05
ENSG00000213780	GTF2H4	protein coding	1.94727	2.33204e-05
ENSG00000087085	ACHE	protein coding	1.0275	2.34972e-05
ENSG00000134548	SPX	protein coding	2.46881	2.59685e-05
ENSG00000091128	LAMB4	protein coding	7.02953	2.80752e-05
ENSG00000166147	FBN1	protein coding	2.72426	2.80956e-05
ENSG00000267397	AC090229.1	lincRNA	4.06405	3.08763e-05
ENSG00000256973	AC053513.1	lincRNA	1.04193	3.10679e-05
ENSG00000271757	AP002360.3	lincRNA	2.13734	3.18573e-05
ENSG00000168994	PXDC1	protein coding	3.57817	3.52394e-05
ENSG00000162676	GFI1	protein coding	2.9312	3.77524e-05
ENSG00000141933	TPGS1	protein coding	1.4358	3.95753e-05
ENSG00000250891	LINC02208	lincRNA	5.89789	4.09845e-05
ENSG00000008196	TFAP2B	protein coding	8.28657	4.14634e-05
ENSG00000103381	CPPED1	protein coding	1.06131	4.16085e-05
ENSG00000187796	CARD9	protein coding	2.31318	4.21689e-05
ENSG00000171552	BCL2L1	protein coding	1.33137	4.21985e-05
ENSG00000178498	DTX3	protein coding	1.10134	4.63027e-05
ENSG00000187556	NANOS3	protein coding	5.38035	4.88397e-05
ENSG00000176907	C8orf4	protein coding	6.78787	5.08765e-05
ENSG00000166825	ANPEP	protein coding	3.68373	5.22024e-05
ENSG00000121742	GJB6	protein coding	7.87449	5.42724e-05
ENSG00000162374	ELAVL4	protein coding	4.47022	5.80269e-05
ENSG00000168542	COL3A1	protein coding	8.36019	5.94172e-05
ENSG00000135502	SLC26A10	protein coding	3.87735	6.39185e-05
ENSG00000198183	BPIFA1	protein coding	8.62544	6.42169e-05
ENSG00000196436	NPIPB15	protein coding	1.79261	7.05846e-05
ENSG00000079308	TNS1	protein coding	1.50939	7.07654e-05
ENSG00000196188	CTSE	protein coding	7.02115	7.12263e-05
ENSG00000273154	AL121845.3	protein coding	1.71415	7.16762e-05
ENSG00000134258	VTCN1	protein coding	7.32588	7.33905e-05
ENSG00000145708	CRHBP	protein coding	7.7819	7.33905e-05
ENSG00000021852	C8B	protein coding	5.92934	7.36437e-05
ENSG00000100429	HDAC10	protein coding	1.76123	7.52053e-05
ENSG00000137869	CYP19A1	protein coding	4.92486	7.56226e-05
ENSG00000165474	GJB2	protein coding	5.75859	7.59689e-05
ENSG00000169594	BNC1	protein coding	1.38857	8.05676e-05
ENSG00000160870	CYP3A7	protein coding	5.43492	8.62997e-05
ENSG00000240583	AQP1	protein coding	4.23239	8.73681e-05
ENSG00000121716	PILRB	protein coding	1.2545	8.83819e-05
ENSG00000270091	AC015726.1	lincRNA	2.57034	9.82046e-05
ENSG00000205560	CPT1B	protein coding	1.4438	0.000109084
ENSG00000143110	C1orf162	protein coding	1.60444	0.000114473
ENSG00000088726	TMEM40	protein coding	4.71985	0.000118104
ENSG00000160323	ADAMTS13	protein coding	1.62605	0.000118496
ENSG00000168907	PLA2G4F	protein coding	5.26086	0.000123057
ENSG00000117228	GBP1	protein coding	5.80894	0.000126397
ENSG00000177606	JUN	protein coding	2.86837	0.000130424
ENSG00000124882	EREG	protein coding	5.36495	0.000131374
ENSG00000113924	HGD	protein coding	6.93399	0.000133161
ENSG00000268279	AC090004.1	protein coding	1.36408	0.000147039
ENSG00000135976	ANKRD36	protein coding	1.18576	0.000153157
ENSG00000124762	CDKN1A	protein coding	1.50785	0.000159403
ENSG00000253641	LINCR-0001	lincRNA	1.63555	0.000162084
ENSG00000205209	SCGB2B2	protein coding	1.31849	0.000165245
ENSG00000270171	AL359881.3	lincRNA	1.14511	0.000179188
ENSG00000229314	ORM1	protein coding	4.31719	0.000181187
ENSG00000163082	SGPP2	protein coding	5.85264	0.000210635
ENSG00000104953	TLE6	protein coding	3.20635	0.000218984
ENSG00000139304	PTPRQ	protein coding	7.81884	0.000225789
ENSG00000135318	NT5E	protein coding	4.18527	0.000226776
ENSG00000141579	ZNF750	protein coding	6.07507	0.000232319
ENSG00000182601	HS3ST4	protein coding	2.10512	0.000233599
ENSG00000135925	WNT10A	protein coding	8.57311	0.000248794
ENSG00000154227	CERS3	protein coding	3.55278	0.00027568
ENSG00000162595	DIRAS3	protein coding	7.09604	0.000277549
ENSG00000169469	SPRR1B	protein coding	7.50995	0.000279674
ENSG00000160801	PTH1R	protein coding	4.23969	0.000298679
ENSG00000204889	KRT40	protein coding	6.97218	0.000300488
ENSG00000184619	KRBA2	protein coding	1.41719	0.000302006
ENSG00000138207	RBP4	protein coding	6.99201	0.000304898
ENSG00000070190	DAPP1	protein coding	7.37946	0.000309277
ENSG00000104760	FGL1	protein coding	5.09887	0.000348013
ENSG00000026036	RTEL1-TNFRSF6B	protein coding	1.08348	0.000360238
ENSG00000225706	PTPRD-AS1	lincRNA	1.32522	0.000361024
ENSG00000104783	KCNN4	protein coding	1.3452	0.000370819
ENSG00000213888	LINC01521	lincRNA	1.24612	0.000371912
ENSG00000145192	AHSG	protein coding	5.95839	0.000394892
ENSG00000154764	WNT7A	protein coding	4.53879	0.000399196
ENSG00000205221	VIT	protein coding	4.67959	0.000442386
ENSG00000166507	NDST2	protein coding	1.18208	0.000470945
ENSG00000111348	ARHGDIB	protein coding	3.60689	0.000473683
ENSG00000065618	COL17A1	protein coding	4.58816	0.000494702
ENSG00000213759	UGT2B11	protein coding	8.91943	0.000500908
ENSG00000254893	AC113404.3	protein coding	1.03635	0.000554756
ENSG00000011465	DCN	protein coding	8.8735	0.00056294
ENSG00000205181	LINC00654	lincRNA	1.0667	0.000565566
ENSG00000073282	TP63	protein coding	6.31197	0.000575025
ENSG00000171223	JUNB	protein coding	2.38592	0.000591076
ENSG00000197142	ACSL5	protein coding	5.59093	0.000596462
ENSG00000272301	AP002360.4	lincRNA	1.72946	0.000615554
ENSG00000261474	AC026471.4	lincRNA	1.13103	0.000644518
ENSG00000182196	ARL6IP4	protein coding	1.07444	0.000657972
ENSG00000227888	FAM66A	lincRNA	2.17689	0.000702399
ENSG00000175899	A2M	protein coding	7.8404	0.000771555
ENSG00000111816	FRK	protein coding	3.62552	0.000881907
ENSG00000243137	PSG4	protein coding	5.40265	0.00090792
ENSG00000137975	CLCA2	protein coding	4.70444	0.00105912
ENSG00000136695	IL36RN	protein coding	5.88812	0.00112004
ENSG00000151655	ITIH2	protein coding	8.87903	0.00130195
ENSG00000168615	ADAM9	protein coding	1.0928	0.00152488
ENSG00000108244	KRT23	protein coding	8.00334	0.00163493
ENSG00000111215	PRR4	protein coding	1.0956	0.00178677
ENSG00000117601	SERPINC1	protein coding	3.94397	0.00198265
ENSG00000240771	ARHGEF25	protein coding	1.43681	0.0020755
ENSG00000100288	CHKB	protein coding	1.12356	0.0022949
ENSG00000138271	GPR87	protein coding	6.39884	0.00231104
ENSG00000260306	AC092375.2	lincRNA	2.35748	0.00247391
ENSG00000136305	CIDEB	protein coding	2.07279	0.00251371
ENSG00000138079	SLC3A1	protein coding	4.20517	0.00332038
ENSG00000133433	GSTT2B	protein coding	1.04064	0.00356999
ENSG00000167767	KRT80	protein coding	3.56222	0.00367631
ENSG00000132854	KANK4	protein coding	4.15149	0.00379523
ENSG00000187838	PLSCR3	protein coding	1.19848	0.00411923
ENSG00000108786	HSD17B1	protein coding	1.12833	0.00447274
ENSG00000120738	EGR1	protein coding	3.291	0.00477953
ENSG00000084110	HAL	protein coding	1.70881	0.00488647
ENSG00000149573	MPZL2	protein coding	2.45336	0.00492664
ENSG00000161921	CXCL16	protein coding	1.24597	0.00518573
ENSG00000144452	ABCA12	protein coding	6.74686	0.00688748
ENSG00000120217	CD274	protein coding	4.72318	0.00713043
ENSG00000225511	LINC00475	lincRNA	1.62569	0.00722186
ENSG00000167755	KLK6	protein coding	1.18514	0.00737969
ENSG00000170345	FOS	protein coding	3.50132	0.00754536
ENSG00000197405	C5AR1	protein coding	2.37573	0.00857172
ENSG00000178038	ALS2CL	protein coding	1.00402	0.00881672

## Sheet: BLC
Ensembl ID	Gene name	Gene type	log2FC	Adjusted p-value
ENSG00000178467	P4HTM	protein coding	3.5695	7.01586e-16
ENSG00000165731	RET	protein coding	3.80163	9.97172e-16
ENSG00000165548	TMEM63C	protein coding	2.96824	3.00639e-15
ENSG00000254647	INS	protein coding	9.69108	4.22992e-15
ENSG00000112164	GLP1R	protein coding	4.75608	6.00869e-15
ENSG00000006071	ABCC8	protein coding	7.2845	8.85927e-15
ENSG00000058404	CAMK2B	protein coding	8.08583	1.20883e-14
ENSG00000182534	MXRA7	protein coding	2.77164	1.27658e-14
ENSG00000166922	SCG5	protein coding	5.18155	1.32341e-14
ENSG00000116337	AMPD2	protein coding	1.61324	1.32341e-14
ENSG00000147416	ATP6V1B2	protein coding	1.63304	1.5941e-14
ENSG00000175426	PCSK1	protein coding	6.74622	1.5941e-14
ENSG00000106089	STX1A	protein coding	4.08824	1.67577e-14
ENSG00000157005	SST	protein coding	9.19269	1.78376e-14
ENSG00000186472	PCLO	protein coding	2.80055	1.89904e-14
ENSG00000156113	KCNMA1	protein coding	5.39621	2.19603e-14
ENSG00000086619	ERO1B	protein coding	7.48974	2.2716e-14
ENSG00000117600	PLPPR4	protein coding	3.295	3.36612e-14
ENSG00000181904	C5orf24	protein coding	2.39814	3.50865e-14
ENSG00000135363	LMO2	protein coding	6.24683	3.62019e-14
ENSG00000156564	LRFN2	protein coding	3.50705	3.62166e-14
ENSG00000198513	ATL1	protein coding	2.16228	3.62166e-14
ENSG00000198198	SZT2	protein coding	1.92754	3.62166e-14
ENSG00000214530	STARD10	protein coding	4.46803	3.68094e-14
ENSG00000087460	GNAS	protein coding	2.75679	4.73247e-14
ENSG00000198663	C6orf89	protein coding	2.07242	4.73247e-14
ENSG00000144339	TMEFF2	protein coding	4.02573	5.29241e-14
ENSG00000130517	PGPEP1	protein coding	1.25091	5.70066e-14
ENSG00000132639	SNAP25	protein coding	6.63605	5.81068e-14
ENSG00000187486	KCNJ11	protein coding	3.6082	6.3107e-14
ENSG00000188916	FAM196A	protein coding	5.38784	6.36281e-14
ENSG00000171130	ATP6V0E2	protein coding	2.98567	6.36933e-14
ENSG00000129636	ITFG1	protein coding	2.52843	6.80456e-14
ENSG00000103528	SYT17	protein coding	2.59158	6.92828e-14
ENSG00000103043	VAC14	protein coding	1.74845	7.68551e-14
ENSG00000036828	CASR	protein coding	7.42166	7.68551e-14
ENSG00000160050	CCDC28B	protein coding	1.61534	7.68551e-14
ENSG00000183741	CBX6	protein coding	2.97938	8.14519e-14
ENSG00000152128	TMEM163	protein coding	3.82249	8.35854e-14
ENSG00000174938	SEZ6L2	protein coding	2.27538	9.20585e-14
ENSG00000160325	CACFD1	protein coding	2.85923	9.93544e-14
ENSG00000089818	NECAP1	protein coding	2.03056	1.09394e-13
ENSG00000115561	CHMP3	protein coding	2.20901	1.1059e-13
ENSG00000186951	PPARA	protein coding	2.85162	1.17641e-13
ENSG00000158373	HIST1H2BD	protein coding	3.1685	1.21456e-13
ENSG00000085063	CD59	protein coding	2.1302	1.21458e-13
ENSG00000123612	ACVR1C	protein coding	7.99006	1.32822e-13
ENSG00000171503	ETFDH	protein coding	2.75327	1.32822e-13
ENSG00000100604	CHGA	protein coding	7.93063	1.41071e-13
ENSG00000110090	CPT1A	protein coding	2.28676	1.41615e-13
ENSG00000089199	CHGB	protein coding	5.5782	1.43353e-13
ENSG00000185565	LSAMP	protein coding	5.19237	1.46122e-13
ENSG00000052795	FNIP2	protein coding	3.3073	1.53818e-13
ENSG00000105290	APLP1	protein coding	4.92079	1.75686e-13
ENSG00000196233	LCOR	protein coding	3.0989	1.82142e-13
ENSG00000102531	FNDC3A	protein coding	1.89375	1.91395e-13
ENSG00000114573	ATP6V1A	protein coding	1.30697	1.93851e-13
ENSG00000076864	RAP1GAP	protein coding	2.27297	1.98027e-13
ENSG00000166562	SEC11C	protein coding	2.59721	2.0209e-13
ENSG00000112992	NNT	protein coding	1.91338	2.0209e-13
ENSG00000115263	GCG	protein coding	10.1805	2.05552e-13
ENSG00000164638	SLC29A4	protein coding	4.64682	2.09848e-13
ENSG00000166407	LMO1	protein coding	7.08659	2.19184e-13
ENSG00000124172	ATP5E	protein coding	1.79907	2.36787e-13
ENSG00000150995	ITPR1	protein coding	1.79012	2.3852e-13
ENSG00000145022	TCTA	protein coding	3.42226	2.42499e-13
ENSG00000157087	ATP2B2	protein coding	4.09477	2.43523e-13
ENSG00000054793	ATP9A	protein coding	4.35893	2.56417e-13
ENSG00000182667	NTM	protein coding	2.70203	2.63541e-13
ENSG00000175662	TOM1L2	protein coding	4.42386	2.78289e-13
ENSG00000158089	GALNT14	protein coding	1.97466	3.26384e-13
ENSG00000006611	USH1C	protein coding	4.36591	3.34335e-13
ENSG00000160179	ABCG1	protein coding	3.63672	3.34335e-13
ENSG00000117640	MTFR1L	protein coding	2.05591	3.55337e-13
ENSG00000104388	RAB2A	protein coding	1.53318	3.797e-13
ENSG00000171189	GRIK1	protein coding	7.40914	3.81673e-13
ENSG00000102910	LONP2	protein coding	1.31224	3.92421e-13
ENSG00000187957	DNER	protein coding	3.1472	4.33195e-13
ENSG00000019505	SYT13	protein coding	3.71122	4.45347e-13
ENSG00000071073	MGAT4A	protein coding	5.04189	4.53475e-13
ENSG00000151552	QDPR	protein coding	2.76748	4.64845e-13
ENSG00000164070	HSPA4L	protein coding	1.08253	4.7734e-13
ENSG00000113742	CPEB4	protein coding	2.66833	4.84e-13
ENSG00000197296	FITM2	protein coding	3.10635	4.93437e-13
ENSG00000125814	NAPB	protein coding	2.25581	5.04757e-13
ENSG00000106780	MEGF9	protein coding	4.26714	5.28577e-13
ENSG00000152700	SAR1B	protein coding	2.24195	5.51463e-13
ENSG00000138760	SCARB2	protein coding	2.43496	5.60928e-13
ENSG00000145743	FBXL17	protein coding	3.0757	5.60928e-13
ENSG00000068903	SIRT2	protein coding	3.14397	5.63508e-13
ENSG00000112379	ARFGEF3	protein coding	2.68309	5.66483e-13
ENSG00000117408	IPO13	protein coding	1.6296	5.92765e-13
ENSG00000173542	MOB1B	protein coding	2.17137	6.37483e-13
ENSG00000261115	TMEM178B	protein coding	2.15547	6.38428e-13
ENSG00000121691	CAT	protein coding	2.17112	6.38655e-13
ENSG00000153317	ASAP1	protein coding	2.2221	6.45053e-13
ENSG00000183317	EPHA10	protein coding	3.61171	6.51654e-13
ENSG00000186868	MAPT	protein coding	4.18651	6.52025e-13
ENSG00000116209	TMEM59	protein coding	1.92694	6.61791e-13
ENSG00000109472	CPE	protein coding	6.10079	6.89699e-13
ENSG00000135677	GNS	protein coding	2.32944	6.94225e-13
ENSG00000166275	BORCS7	protein coding	3.45378	7.0462e-13
ENSG00000003987	MTMR7	protein coding	3.1895	7.67461e-13
ENSG00000002933	TMEM176A	protein coding	7.81216	7.68306e-13
[truncated: 1,692 more rows]
