# Supplementary material for: Patterns of differential gene expression in a cellular model of human islet development, and relationship to type 2 diabetes predisposition
Source: Diabetologia. 2018 Apr 19;61(7):1614–22. doi: 10.1007/s00125-018-4612-4 (PMC6354904; doi:10.1007/s00125-018-4612-4)
Supplement: Supplementary file 5 — (XLSX 295 kb) [file 125_2018_4612_MOESM5_ESM.xlsx]

## Sheet: iPSC
Ensembl ID	Gene name	Gene type	log2FC	Adjusted p-value
ENSG00000137392	CLPS	protein coding	-7.44227	0.00207501
ENSG00000091704	CPA1	protein coding	-5.61976	0.00926242
ENSG00000121454	LHX4	protein coding	-3.83147	0.00926242
ENSG00000115263	GCG	protein coding	3.5424	0.00207501
ENSG00000118271	TTR	protein coding	3.2929	0.00926242
ENSG00000139174	PRICKLE1	protein coding	-3.24723	0.000614943
ENSG00000248329	APELA	protein coding	-2.52417	0.000614943
ENSG00000121207	LRAT	protein coding	-2.38386	0.00535035
ENSG00000143847	PPFIA4	protein coding	2.04792	0.00926878
ENSG00000138166	DUSP5	protein coding	1.84871	0.00502082
ENSG00000163659	TIPARP	protein coding	-1.49218	0.00926242
ENSG00000251562	MALAT1	lincRNA	1.4554	0.00207501
ENSG00000170525	PFKFB3	protein coding	1.3798	0.00327662
ENSG00000152256	PDK1	protein coding	1.30003	0.00207501
ENSG00000165588	OTX2	protein coding	-1.27483	0.00926242
ENSG00000171617	ENC1	protein coding	1.17124	0.00207501
ENSG00000125968	ID1	protein coding	-1.09744	0.00930144

## Sheet: DE
Ensembl ID	Gene name	Gene type	log2FC	Adjusted p-value
ENSG00000124574	ABCC10	protein coding	1.0695	0.00501555
ENSG00000114770	ABCC5	protein coding	1.34166	0.0049406
ENSG00000006071	ABCC8	protein coding	3.99267	0.00367067
ENSG00000005189	AC004381.6	protein coding	-1.48184	0.00953433
ENSG00000196177	ACADSB	protein coding	1.37069	0.00425201
ENSG00000151726	ACSL1	protein coding	-2.29647	0.00211464
ENSG00000143632	ACTA1	protein coding	-1.21213	0.00548259
ENSG00000123612	ACVR1C	protein coding	2.24584	0.00367067
ENSG00000119640	ACYP1	protein coding	-1.79651	0.00500395
ENSG00000140470	ADAMTS17	protein coding	2.75428	0.00601364
ENSG00000154736	ADAMTS5	protein coding	2.74004	0.00293834
ENSG00000081051	AFP	protein coding	6.58091	0.00211464
ENSG00000160216	AGPAT3	protein coding	1.37569	0.00324821
ENSG00000162551	ALPL	protein coding	1.15616	0.00800108
ENSG00000106927	AMBP	protein coding	2.97452	0.00627423
ENSG00000154188	ANGPT1	protein coding	3.98595	0.00669138
ENSG00000185046	ANKS1B	protein coding	1.74352	0.00220449
ENSG00000228709	AP001065.15	lincRNA	-1.35356	0.00545584
ENSG00000113108	APBB3	protein coding	1.21348	0.00733766
ENSG00000115266	APC2	protein coding	3.127	0.0032582
ENSG00000137135	ARHGEF39	protein coding	-1.20295	0.00772817
ENSG00000151693	ASAP2	protein coding	-1.25593	0.00501555
ENSG00000129691	ASH2L	protein coding	-1.09077	0.00294323
ENSG00000169136	ATF5	protein coding	1.70822	0.00465412
ENSG00000149311	ATM	protein coding	1.54499	0.004847
ENSG00000159199	ATP5G1	protein coding	-1.43464	0.00788822
ENSG00000124406	ATP8A1	protein coding	1.77653	0.00419885
ENSG00000130770	ATPIF1	protein coding	-1.26445	0.00796395
ENSG00000087586	AURKA	protein coding	-1.54993	0.00308916
ENSG00000178999	AURKB	protein coding	-1.58017	0.00366562
ENSG00000183778	B3GALT5	protein coding	2.2577	0.00752275
ENSG00000176597	B3GNT5	protein coding	-1.09682	0.00741466
ENSG00000095739	BAMBI	protein coding	1.59118	0.00469958
ENSG00000123636	BAZ2B	protein coding	1.34176	0.00639409
ENSG00000089685	BIRC5	protein coding	-1.65441	0.00220449
ENSG00000164619	BMPER	protein coding	2.43635	0.00527207
ENSG00000144857	BOC	protein coding	2.49498	0.00355739
ENSG00000078725	BRINP1	protein coding	1.97127	0.00463266
ENSG00000096070	BRPF3	protein coding	1.16275	0.00605106
ENSG00000174672	BRSK2	protein coding	1.18663	0.00752275
ENSG00000140104	C14orf79	protein coding	1.10878	0.00816206
ENSG00000173918	C1QTNF1	protein coding	2.35277	0.00555704
ENSG00000181215	C4orf50	protein coding	3.53255	0.0049406
ENSG00000112936	C7	protein coding	2.15589	0.00849859
ENSG00000176907	C8orf4	protein coding	-3.76305	0.00658141
ENSG00000186354	C9orf47	protein coding	2.04019	0.00752275
ENSG00000158966	CACHD1	protein coding	1.33956	0.00752275
ENSG00000148408	CACNA1B	protein coding	1.38469	0.00463266
ENSG00000196557	CACNA1H	protein coding	1.36657	0.00741138
ENSG00000153956	CACNA2D1	protein coding	1.60143	0.00272073
ENSG00000175161	CADM2	protein coding	2.45629	0.00293834
ENSG00000163618	CADPS	protein coding	1.70267	0.00270973
ENSG00000081803	CADPS2	protein coding	1.79664	0.00933763
ENSG00000104327	CALB1	protein coding	1.25887	0.00675717
ENSG00000162949	CAPN13	protein coding	1.10113	0.00868758
ENSG00000114423	CBLB	protein coding	1.09008	0.00650584
ENSG00000183287	CCBE1	protein coding	2.56963	0.00423272
ENSG00000109881	CCDC34	protein coding	-1.48984	0.00351144
ENSG00000253276	CCDC71L	protein coding	-1.59966	0.00333674
ENSG00000145386	CCNA2	protein coding	-1.18206	0.00294323
ENSG00000134057	CCNB1	protein coding	-1.49791	0.00245474
ENSG00000157456	CCNB2	protein coding	-1.67079	0.00220449
ENSG00000110092	CCND1	protein coding	-1.12665	0.00813368
ENSG00000260916	CCPG1	protein coding	1.24908	0.00931522
ENSG00000117399	CDC20	protein coding	-1.63425	0.00463266
ENSG00000158402	CDC25C	protein coding	-1.20858	0.00816206
ENSG00000111665	CDCA3	protein coding	-1.33088	0.00619195
ENSG00000134690	CDCA8	protein coding	-1.326	0.00367067
ENSG00000040731	CDH10	protein coding	2.88151	0.00293834
ENSG00000170312	CDK1	protein coding	-1.37896	0.00220449
ENSG00000100526	CDKN3	protein coding	-2.30199	0.00463266
ENSG00000064309	CDON	protein coding	1.70979	0.00294323
ENSG00000140743	CDR2	protein coding	-1.15425	0.00788822
ENSG00000166446	CDYL2	protein coding	1.50234	0.00775361
ENSG00000101489	CELF4	protein coding	-1.78845	0.00387816
ENSG00000115163	CENPA	protein coding	-2.08485	0.00416493
ENSG00000153044	CENPH	protein coding	-1.28447	0.00545183
ENSG00000203760	CENPW	protein coding	-1.76563	0.00931522
ENSG00000153140	CETN3	protein coding	-1.00058	0.00642117
ENSG00000206530	CFAP44	protein coding	3.10887	0.00294323
ENSG00000250479	CHCHD10	protein coding	-1.64333	0.00931522
ENSG00000170004	CHD3	protein coding	1.02692	0.00367067
ENSG00000100604	CHGA	protein coding	3.06641	0.000446621
ENSG00000182022	CHST15	protein coding	1.31359	0.00807859
ENSG00000079432	CIC	protein coding	1.25142	0.00800108
ENSG00000173207	CKS1B	protein coding	-1.31701	0.00480914
ENSG00000123975	CKS2	protein coding	-1.72622	0.00494177
ENSG00000159212	CLIC6	protein coding	-2.15477	0.00837719
ENSG00000137392	CLPS	protein coding	-7.98783	0.0038234
ENSG00000149972	CNTN5	protein coding	2.86194	0.00752275
ENSG00000168542	COL3A1	protein coding	-4.01199	0.00333674
ENSG00000081052	COL4A4	protein coding	2.52261	0.00983603
ENSG00000130635	COL5A1	protein coding	1.81205	0.00220449
ENSG00000142156	COL6A1	protein coding	1.34391	0.00443965
ENSG00000144810	COL8A1	protein coding	-1.25982	0.00670759
ENSG00000049089	COL9A2	protein coding	1.48783	0.00813368
ENSG00000138495	COX17	protein coding	-1.63679	0.00637778
ENSG00000091704	CPA1	protein coding	-7.13267	0.00351144
ENSG00000143320	CRABP2	protein coding	-1.39335	0.00480914
ENSG00000072832	CRMP1	protein coding	1.3484	0.00720399
ENSG00000005469	CROT	protein coding	-1.40829	0.00469958
ENSG00000163499	CRYBA2	protein coding	2.47127	0.00880691
ENSG00000268713	CTC-444N24.8	lincRNA	-2.12622	0.0068783
ENSG00000268362	CTD-2017D11.1	lincRNA	1.64234	0.00816206
ENSG00000144579	CTDSP1	protein coding	1.10135	0.00550635
ENSG00000204843	DCTN1	protein coding	1.0741	0.00366562
ENSG00000024526	DEPDC1	protein coding	-1.20983	0.00687243
ENSG00000065357	DGKA	protein coding	-1.63937	0.00772817
ENSG00000077044	DGKD	protein coding	1.12625	0.00816206
ENSG00000116133	DHCR24	protein coding	1.08003	0.00379983
ENSG00000162496	DHRS3	protein coding	-2.04639	0.00545312
ENSG00000139734	DIAPH3	protein coding	-1.3694	0.00953433
ENSG00000204624	DISP3	protein coding	2.18079	0.00469958
ENSG00000107984	DKK1	protein coding	5.09743	0.00931522
ENSG00000126787	DLGAP5	protein coding	-1.44389	0.00220449
ENSG00000090932	DLL3	protein coding	-1.64956	0.00500395
ENSG00000118997	DNAH7	protein coding	3.12454	0.00611142
ENSG00000112667	DNPH1	protein coding	-1.37507	0.00684495
ENSG00000088387	DOCK9	protein coding	1.10281	0.00813368
ENSG00000146094	DOK3	protein coding	2.94082	0.00581734
ENSG00000169570	DTWD2	protein coding	1.36348	0.00701023
ENSG00000120875	DUSP4	protein coding	-1.16005	0.00449867
ENSG00000139318	DUSP6	protein coding	1.67682	0.00432065
ENSG00000146425	DYNLT1	protein coding	-1.22126	0.00650584
ENSG00000089091	DZANK1	protein coding	1.12039	0.00863438
ENSG00000115468	EFHD1	protein coding	-1.82894	0.00869333
ENSG00000120738	EGR1	protein coding	4.56367	0.00480914
ENSG00000187840	EIF4EBP1	protein coding	-1.40593	0.00445109
ENSG00000197774	EME2	protein coding	1.77352	0.00308916
ENSG00000125746	EML2	protein coding	-1.25053	0.00480914
ENSG00000082397	EPB41L3	protein coding	1.16501	0.00772817
ENSG00000116106	EPHA4	protein coding	2.6471	0.000446621
ENSG00000135333	EPHA7	protein coding	1.4442	0.00886521
ENSG00000133106	EPSTI1	protein coding	-1.78006	0.00463266
ENSG00000100632	ERH	protein coding	-1.22818	0.00595333
ENSG00000196482	ESRRG	protein coding	2.62694	0.00816206
ENSG00000126218	F10	protein coding	-1.56161	0.00308916
ENSG00000124491	F13A1	protein coding	3.88151	0.00445109
ENSG00000198673	FAM19A2	protein coding	1.80448	0.00926649
ENSG00000047346	FAM214A	protein coding	1.15048	0.00926649
ENSG00000129195	FAM64A	protein coding	-1.48979	0.00419885
ENSG00000205085	FAM71F2	protein coding	3.89208	0.00609111
ENSG00000188610	FAM72B	protein coding	-1.80002	0.00846786
ENSG00000215784	FAM72D	protein coding	-2.16227	0.00798291
ENSG00000101447	FAM83D	protein coding	-1.26981	0.00647334
ENSG00000196159	FAT4	protein coding	3.60259	0.00485184
ENSG00000144152	FBLN7	protein coding	-2.68851	0.00966202
ENSG00000138829	FBN2	protein coding	1.73805	0.00869333
ENSG00000142449	FBN3	protein coding	1.76457	0.00501555
ENSG00000171564	FGB	protein coding	5.1463	0.00324821
ENSG00000125848	FLRT3	protein coding	1.64673	0.0050444
ENSG00000170345	FOS	protein coding	4.78984	0.00898253
ENSG00000075426	FOSL2	protein coding	1.77754	0.00931522
ENSG00000118689	FOXO3	protein coding	1.00451	0.00637778
ENSG00000128573	FOXP2	protein coding	1.6954	0.00428453
ENSG00000137166	FOXP4	protein coding	1.06437	0.0085026
ENSG00000116717	GADD45A	protein coding	-1.05332	0.00752275
ENSG00000141012	GALNS	protein coding	1.33411	0.00324821
ENSG00000266010	GATA6-AS1	lincRNA	-1.31173	0.00509008
ENSG00000114480	GBE1	protein coding	2.21622	0.00830564
ENSG00000115263	GCG	protein coding	3.51982	0.00211464
ENSG00000168621	GDNF	protein coding	3.48009	0.00650584
ENSG00000092208	GEMIN2	protein coding	-1.06947	0.00933763
ENSG00000145990	GFOD1	protein coding	2.37294	0.00790242
ENSG00000131459	GFPT2	protein coding	-1.51569	0.00341263
ENSG00000151892	GFRA1	protein coding	3.58593	0.00443965
ENSG00000137198	GMPR	protein coding	-1.4084	0.00469958
ENSG00000087258	GNAO1	protein coding	3.09692	0.00155706
ENSG00000135898	GPR55	protein coding	3.78098	0.00813368
ENSG00000106070	GRB10	protein coding	1.00111	0.00432065
ENSG00000164418	GRIK2	protein coding	4.13361	0.00333674
ENSG00000229180	GS1-124K5.11	lincRNA	1.57088	0.00833511
ENSG00000148180	GSN	protein coding	-1.13923	0.0088752
ENSG00000164588	HCN1	protein coding	2.82595	0.00435376
ENSG00000165338	HECTD2	protein coding	1.63233	0.00245474
ENSG00000138411	HECW2	protein coding	1.47925	0.00559502
ENSG00000165102	HGSNAT	protein coding	1.02948	0.00566747
ENSG00000184678	HIST2H2BE	protein coding	2.30351	0.00294323
ENSG00000197837	HIST4H4	protein coding	2.78545	0.00873613
ENSG00000127124	HIVEP3	protein coding	2.11222	0.00926649
ENSG00000123485	HJURP	protein coding	-1.08157	0.00494177
ENSG00000164104	HMGB2	protein coding	-1.101	0.00296912
ENSG00000072571	HMMR	protein coding	-1.52204	0.00463266
ENSG00000100292	HMOX1	protein coding	-1.99298	0.0077225
ENSG00000189159	HN1	protein coding	-1.37982	0.00500395
ENSG00000101076	HNF4A	protein coding	-1.87749	0.00500395
ENSG00000002587	HS3ST1	protein coding	3.47173	0.00649635
ENSG00000115738	ID2	protein coding	2.31498	0.00480914
ENSG00000172201	ID4	protein coding	2.10472	0.00333674
ENSG00000182054	IDH2	protein coding	-1.53552	0.00366562
ENSG00000140443	IGF1R	protein coding	1.02626	0.00752275
ENSG00000167244	IGF2	protein coding	2.27193	0.00308916
ENSG00000197081	IGF2R	protein coding	1.44503	0.00920677
ENSG00000152580	IGSF10	protein coding	5.29813	0.00367067
ENSG00000173404	INSM1	protein coding	3.5702	0.00308916
ENSG00000165898	ISCA2	protein coding	-1.35276	0.00548259
ENSG00000115232	ITGA4	protein coding	2.88532	0.00720399
ENSG00000161638	ITGA5	protein coding	1.45415	0.0086517
ENSG00000160145	KALRN	protein coding	1.06523	0.00830564
ENSG00000144445	KANSL1L	protein coding	1.12884	0.0088752
ENSG00000151079	KCNA6	protein coding	1.80054	0.0050444
ENSG00000131398	KCNC3	protein coding	2.7344	0.00245474
ENSG00000116396	KCNC4	protein coding	1.47006	0.00873613
ENSG00000184261	KCNK12	protein coding	-1.46395	0.00480914
ENSG00000168263	KCNV2	protein coding	-3.37437	0.00494177
ENSG00000178695	KCTD12	protein coding	2.81538	0.00245474
ENSG00000100196	KDELR3	protein coding	-1.60819	0.00745823
ENSG00000115548	KDM3A	protein coding	1.82347	0.00509005
ENSG00000197993	KEL	protein coding	1.67875	0.00787644
ENSG00000250305	KIAA1456	protein coding	1.69902	0.00545584
ENSG00000112984	KIF20A	protein coding	-1.80566	0.00294323
ENSG00000142945	KIF2C	protein coding	-1.42587	0.00245474
ENSG00000237649	KIFC1	protein coding	-1.02779	0.00463266
ENSG00000149571	KIRREL3	protein coding	-2.43809	0.00480914
ENSG00000049130	KITLG	protein coding	2.25234	0.00833511
ENSG00000118922	KLF12	protein coding	1.71427	0.00366562
ENSG00000109466	KLHL2	protein coding	-1.02191	0.00737042
ENSG00000119771	KLHL29	protein coding	1.78293	0.00649635
ENSG00000128944	KNSTRN	protein coding	-1.49242	0.00367067
ENSG00000182481	KPNA2	protein coding	-1.36198	0.00463266
ENSG00000141068	KSR1	protein coding	1.22386	0.00469958
ENSG00000130164	LDLR	protein coding	1.18056	0.00509008
ENSG00000179406	LINC00174	lincRNA	1.80317	0.00649635
ENSG00000214194	LINC00998	protein coding	-1.01311	0.00926649
ENSG00000250266	LINC01612	lincRNA	-3.15865	0.00220449
ENSG00000162761	LMX1A	protein coding	-1.3622	0.00463266
ENSG00000206535	LNP1	protein coding	-1.98819	0.00500395
ENSG00000134013	LOXL2	protein coding	1.04606	0.00873613
ENSG00000168702	LRP1B	protein coding	2.56075	0.00500395
ENSG00000172731	LRRC20	protein coding	-1.0963	0.00873613
ENSG00000176809	LRRC37A3	protein coding	2.08947	0.0050444
ENSG00000175928	LRRN1	protein coding	1.19446	0.00367067
ENSG00000139329	LUM	protein coding	-3.22181	0.00931522
ENSG00000251562	MALAT1	lincRNA	1.10568	0.00931522
ENSG00000177943	MAMDC4	protein coding	1.68986	0.00926649
ENSG00000111885	MAN1A1	protein coding	1.47919	0.00220449
ENSG00000166484	MAPK7	protein coding	1.36763	0.00494177
ENSG00000234608	MAPKAPK5-AS1	lincRNA	-1.45485	0.0085026
ENSG00000166987	MBD6	protein coding	1.32304	0.00418424
ENSG00000146701	MDH2	protein coding	-1.18715	0.00537482
ENSG00000105976	MET	protein coding	2.54397	0.00752275
ENSG00000138382	METTL5	protein coding	-1.23586	0.00649635
ENSG00000257335	MGAM	protein coding	4.15693	0.00561488
ENSG00000085871	MGST2	protein coding	-1.44369	0.00947419
ENSG00000171843	MLLT3	protein coding	1.56426	0.00469958
ENSG00000156103	MMP16	protein coding	1.32288	0.00746583
ENSG00000082515	MRPL22	protein coding	-1.56067	0.00463266
ENSG00000013364	MVP	protein coding	-1.49665	0.00982911
ENSG00000213347	MXD3	protein coding	-1.70076	0.00443965
ENSG00000136997	MYC	protein coding	2.5731	0.00293834
ENSG00000128833	MYO5C	protein coding	1.7557	0.00463266
ENSG00000196132	MYT1	protein coding	1.20245	0.00561488
ENSG00000152082	MZT2B	protein coding	-1.5891	0.00351303
ENSG00000084676	NCOA1	protein coding	1.36638	0.00533472
ENSG00000080986	NDC80	protein coding	-1.34487	0.00366562
ENSG00000072864	NDE1	protein coding	-1.21058	0.00858175
ENSG00000184752	NDUFA12	protein coding	-1.07486	0.00926649
ENSG00000119013	NDUFB3	protein coding	-1.37516	0.00779591
ENSG00000183091	NEB	protein coding	5.59541	0.0085026
ENSG00000117650	NEK2	protein coding	-1.21043	0.00601364
ENSG00000163531	NFASC	protein coding	1.59935	0.00856345
ENSG00000125820	NKX2-2	protein coding	3.46637	0.00480914
ENSG00000007171	NOS2	protein coding	-3.22735	0.00463266
ENSG00000119655	NPC2	protein coding	-1.05252	0.00926649
ENSG00000168743	NPNT	protein coding	-1.49746	0.00731306
ENSG00000124588	NQO2	protein coding	-1.85145	0.00635091
ENSG00000091129	NRCAM	protein coding	1.8885	0.00675717
ENSG00000185737	NRG3	protein coding	2.60272	0.00548259
ENSG00000021645	NRXN3	protein coding	2.20013	0.00387224
ENSG00000179299	NSUN7	protein coding	-1.01966	0.00627423
ENSG00000143228	NUF2	protein coding	-1.49511	0.00367067
ENSG00000075188	NUP37	protein coding	-1.29126	0.00509008
ENSG00000137804	NUSAP1	protein coding	-1.42278	0.00220449
ENSG00000154358	OBSCN	protein coding	2.01167	0.00657314
ENSG00000128694	OSGEPL1	protein coding	-1.36903	0.00642117
ENSG00000110811	P3H3	protein coding	-1.11843	0.00752275
ENSG00000178467	P4HTM	protein coding	-2.02712	0.00463266
ENSG00000007372	PAX6	protein coding	-1.55861	0.00480914
ENSG00000168078	PBK	protein coding	-1.53154	0.00833511
ENSG00000156453	PCDH1	protein coding	1.2714	0.00550635
ENSG00000118946	PCDH17	protein coding	1.58134	0.00779591
ENSG00000184226	PCDH9	protein coding	2.33129	0.00611142
ENSG00000253305	PCDHGB6	protein coding	1.25303	0.00650584
ENSG00000160299	PCNT	protein coding	1.35234	0.00813368
ENSG00000197136	PCNX3	protein coding	1.06275	0.00638734
ENSG00000105185	PDCD5	protein coding	-1.13177	0.00752275
ENSG00000170962	PDGFD	protein coding	2.39045	0.00702547
ENSG00000154553	PDLIM3	protein coding	-1.73562	0.00816206
ENSG00000170525	PFKFB3	protein coding	2.45147	0.00545183
ENSG00000197121	PGAP1	protein coding	1.26229	0.00639409
ENSG00000112419	PHACTR2	protein coding	1.08982	0.00953146
ENSG00000139289	PHLDA1	protein coding	1.97122	0.00659302
ENSG00000103335	PIEZO1	protein coding	1.27477	0.00816947
ENSG00000154864	PIEZO2	protein coding	1.82089	0.00293834
ENSG00000141506	PIK3R5	protein coding	-2.49418	0.00245474
ENSG00000171033	PKIA	protein coding	1.00862	0.00863438
ENSG00000184363	PKP3	protein coding	-1.08364	0.00698767
ENSG00000151176	PLBD2	protein coding	1.31956	0.00994097
ENSG00000090924	PLEKHG2	protein coding	1.30152	0.0053344
ENSG00000166851	PLK1	protein coding	-1.56866	0.00294323
ENSG00000152952	PLOD2	protein coding	1.84407	0.00798535
ENSG00000162407	PLPP3	protein coding	1.88405	0.00294323
ENSG00000076356	PLXNA2	protein coding	1.22184	0.00873613
ENSG00000221866	PLXNA4	protein coding	2.03573	0.00324821
ENSG00000164050	PLXNB1	protein coding	1.16621	0.00669138
ENSG00000240694	PNMA2	protein coding	2.97302	0.00211464
ENSG00000130997	POLN	protein coding	2.76724	0.00469958
ENSG00000147669	POLR2K	protein coding	-1.21796	0.00777696
ENSG00000121851	POLR3GL	protein coding	-1.53941	0.00779591
ENSG00000167641	PPP1R14A	protein coding	-1.99615	0.00873613
ENSG00000160813	PPP1R35	protein coding	-1.82176	0.00587093
ENSG00000057657	PRDM1	protein coding	1.17338	0.00886521
ENSG00000113494	PRLR	protein coding	1.98902	0.00649635
ENSG00000150687	PRSS23	protein coding	-1.93211	0.00532384
ENSG00000106772	PRUNE2	protein coding	2.55237	0.00426629
ENSG00000092010	PSME1	protein coding	-1.16259	0.00926649
ENSG00000134222	PSRC1	protein coding	-1.43407	0.00366562
ENSG00000144724	PTPRG	protein coding	1.47899	0.00283967
ENSG00000164611	PTTG1	protein coding	-2.19579	0.00245474
ENSG00000130508	PXDN	protein coding	1.14357	0.00995712
ENSG00000060749	QSER1	protein coding	1.26757	0.00849859
ENSG00000161800	RACGAP1	protein coding	-1.05769	0.00529643
ENSG00000108352	RAPGEFL1	protein coding	1.12072	0.00972197
ENSG00000106538	RARRES2	protein coding	-1.68192	0.00788822
ENSG00000113319	RASGRF2	protein coding	-1.7766	0.00887572
ENSG00000172348	RCAN2	protein coding	1.01927	0.00787644
ENSG00000136161	RCBTB2	protein coding	1.73265	0.00745823
ENSG00000189056	RELN	protein coding	2.27402	0.00480914
ENSG00000178882	RFLNA	protein coding	-2.14768	0.00601364
ENSG00000148908	RGS10	protein coding	-2.13542	0.00955392
ENSG00000072422	RHOBTB1	protein coding	-1.16345	0.00787644
ENSG00000129538	RNASE1	protein coding	-4.35077	0.0072498
ENSG00000185483	ROR1	protein coding	1.61156	0.00449867
ENSG00000163923	RPL39L	protein coding	-1.88052	0.00816206
ENSG00000101282	RSPO4	protein coding	1.69948	0.00745823
ENSG00000130347	RTN4IP1	protein coding	-1.61826	0.00942641
ENSG00000111832	RWDD1	protein coding	-1.15613	0.00933763
ENSG00000198626	RYR2	protein coding	2.15214	0.00973644
ENSG00000188643	S100A16	protein coding	-1.51042	0.0049406
ENSG00000213694	S1PR3	protein coding	1.08214	0.00471977
ENSG00000167100	SAMD14	protein coding	-1.8544	0.00387224
ENSG00000203727	SAMD5	protein coding	2.3252	0.00240866
ENSG00000186193	SAPCD2	protein coding	-1.60667	0.00869333
ENSG00000168356	SCN11A	protein coding	1.98145	0.00898253
ENSG00000115884	SDC1	protein coding	-1.67527	0.00469958
ENSG00000198832	SELENOM	protein coding	-2.40141	0.00873613
ENSG00000250722	SELENOP	protein coding	1.2563	0.00245474
ENSG00000153993	SEMA3D	protein coding	1.81202	0.00619195
ENSG00000001617	SEMA3F	protein coding	1.01535	0.0098782
ENSG00000095539	SEMA4G	protein coding	1.45168	0.00650584
ENSG00000082684	SEMA5B	protein coding	1.41741	0.00387224
ENSG00000183569	SERHL2	protein coding	-1.80109	0.00494177
ENSG00000124570	SERPINB6	protein coding	-1.1213	0.00790242
ENSG00000100095	SEZ6L	protein coding	2.997	0.00220449
ENSG00000198879	SFMBT2	protein coding	1.46603	0.00779591
ENSG00000118473	SGIP1	protein coding	2.62254	0.00752275
ENSG00000198964	SGMS1	protein coding	1.08918	0.0085026
ENSG00000163535	SGO2	protein coding	-1.13034	0.00816206
ENSG00000198892	SHISA4	protein coding	-2.02901	0.00931522
ENSG00000154839	SKA1	protein coding	-1.21161	0.00480914
ENSG00000064651	SLC12A2	protein coding	1.25604	0.00509005
ENSG00000163406	SLC15A2	protein coding	1.93955	0.00752275
ENSG00000163053	SLC16A14	protein coding	-2.25424	0.00748748
ENSG00000185052	SLC24A3	protein coding	1.87339	0.00480914
ENSG00000182902	SLC25A18	protein coding	2.7839	0.0085026
ENSG00000162461	SLC25A34	protein coding	1.83995	0.00998637
ENSG00000117394	SLC2A1	protein coding	2.15513	0.00638734
ENSG00000164756	SLC30A8	protein coding	5.13351	0.0022823
ENSG00000157765	SLC34A2	protein coding	1.2204	0.00649635
ENSG00000123643	SLC36A1	protein coding	1.70681	0.00787644
ENSG00000160190	SLC37A1	protein coding	-1.58811	0.00245474
ENSG00000103042	SLC38A7	protein coding	1.02119	0.00480914
ENSG00000138821	SLC39A8	protein coding	1.2048	0.00849859
ENSG00000114923	SLC4A3	protein coding	1.61197	0.00387224
ENSG00000196517	SLC6A9	protein coding	1.44943	0.00903765
ENSG00000103257	SLC7A5	protein coding	1.17495	0.00465412
ENSG00000155465	SLC7A7	protein coding	-1.58661	0.00972647
ENSG00000080503	SMARCA2	protein coding	1.7688	0.00772817
ENSG00000174446	SNAPC5	protein coding	-1.3747	0.0092036
ENSG00000143977	SNRPG	protein coding	-1.12635	0.00757047
ENSG00000125285	SOX21	protein coding	-1.50039	0.00931522
ENSG00000134532	SOX5	protein coding	1.71861	0.00548259
ENSG00000182957	SPATA13	protein coding	1.17104	0.00494177
ENSG00000152253	SPC25	protein coding	-1.18902	0.00787644
ENSG00000152377	SPOCK1	protein coding	-1.21199	0.00341263
ENSG00000187678	SPRY4	protein coding	1.54396	0.00220449
ENSG00000197558	SSPO	protein coding	3.73354	0.00545584
ENSG00000111728	ST8SIA1	protein coding	-1.28798	0.00772817
ENSG00000177511	ST8SIA3	protein coding	2.22786	0.00293834
ENSG00000138378	STAT4	protein coding	-1.99683	0.00294323
ENSG00000113739	STC2	protein coding	1.5775	0.00463266
ENSG00000203685	STUM	protein coding	2.78739	0.00548259
ENSG00000088002	SULT2B1	protein coding	-3.25574	0.00737712
ENSG00000100242	SUN2	protein coding	-1.35942	0.00873613
ENSG00000139531	SUOX	protein coding	-1.06856	0.00873613
ENSG00000173705	SUSD5	protein coding	2.24747	0.00649635
ENSG00000185518	SV2B	protein coding	2.84162	0.00220449
ENSG00000159082	SYNJ1	protein coding	1.14944	0.00733766
ENSG00000170921	TANC2	protein coding	1.39982	0.00500395
ENSG00000231925	TAPBP	protein coding	-2.53898	0.00931882
ENSG00000203705	TATDN3	protein coding	-1.0762	0.00837719
ENSG00000149256	TENM4	protein coding	2.44113	0.00469958
ENSG00000087510	TFAP2C	protein coding	-2.39753	0.00351144
ENSG00000178726	THBD	protein coding	3.51476	0.00367067
ENSG00000005108	THSD7A	protein coding	3.57587	0.00220449
ENSG00000100234	TIMP3	protein coding	1.3376	0.00245474
ENSG00000166292	TMEM100	protein coding	-2.53724	0.00995712
ENSG00000151952	TMEM132D	protein coding	1.51673	0.00443965
ENSG00000137210	TMEM14B	protein coding	-1.36238	0.00548259
ENSG00000111843	TMEM14C	protein coding	-1.0926	0.00935939
ENSG00000205544	TMEM256	protein coding	-1.74154	0.00947419
ENSG00000171729	TMEM51	protein coding	-1.4612	0.00648932
ENSG00000152078	TMEM56	protein coding	-1.16294	0.00605577
ENSG00000041982	TNC	protein coding	2.42004	0.00220449
ENSG00000185361	TNFAIP8L1	protein coding	-1.46065	0.00351144
ENSG00000111077	TNS2	protein coding	1.52785	0.00677304
ENSG00000198846	TOX	protein coding	1.50807	0.00798291
ENSG00000067369	TP53BP1	protein coding	1.2262	0.00752333
ENSG00000129167	TPH1	protein coding	3.59439	0.00324821
ENSG00000088325	TPX2	protein coding	-1.64474	0.00294323
ENSG00000109654	TRIM2	protein coding	1.48715	0.00419885
ENSG00000106537	TSPAN13	protein coding	-1.02421	0.00790242
ENSG00000197557	TTC30A	protein coding	1.12607	0.0084063
ENSG00000137941	TTLL7	protein coding	1.27836	0.00845862
ENSG00000118271	TTR	protein coding	3.3401	0.00220449
ENSG00000175063	UBE2C	protein coding	-1.95832	0.00220449
ENSG00000108106	UBE2S	protein coding	-1.20921	0.00950666
ENSG00000077152	UBE2T	protein coding	-1.68319	0.00240866
ENSG00000122042	UBL3	protein coding	1.59586	0.00833511
ENSG00000130477	UNC13A	protein coding	1.88574	0.00808022
ENSG00000182168	UNC5C	protein coding	3.20172	0.00220449
ENSG00000156687	UNC5D	protein coding	1.45857	0.00813368
ENSG00000133958	UNC79	protein coding	1.40398	0.00480914
ENSG00000144406	UNC80	protein coding	1.45461	0.00995712
ENSG00000145390	USP53	protein coding	1.0676	0.00500395
ENSG00000038427	VCAN	protein coding	2.40268	0.00211464
ENSG00000006715	VPS41	protein coding	1.12362	0.00649635
ENSG00000100749	VRK1	protein coding	-1.08183	0.00677304
ENSG00000110799	VWF	protein coding	2.16669	0.00649635
ENSG00000167716	WDR81	protein coding	1.23119	0.00887572
ENSG00000161996	WDR90	protein coding	1.47193	0.00649635
ENSG00000127578	WFIKKN1	protein coding	-1.93471	0.00787644
ENSG00000115935	WIPF1	protein coding	-1.39895	0.00637778
ENSG00000186153	WWOX	protein coding	-1.89963	0.0026786
ENSG00000093217	XYLB	protein coding	1.70516	0.00958412
ENSG00000132846	ZBED3	protein coding	1.10909	0.00995712
ENSG00000139168	ZCRB1	protein coding	-1.38862	0.0048163
ENSG00000184307	ZDHHC23	protein coding	1.59838	0.00367067
ENSG00000091656	ZFHX4	protein coding	1.53073	0.00982113
ENSG00000152518	ZFP36L2	protein coding	-1.19588	0.00418424
ENSG00000122515	ZMIZ2	protein coding	1.26914	0.00469958
ENSG00000159917	ZNF235	protein coding	1.2582	0.00950666
ENSG00000102935	ZNF423	protein coding	1.01062	0.0084063
ENSG00000196700	ZNF512B	protein coding	1.17079	0.00587093
ENSG00000175105	ZNF654	protein coding	1.05831	0.00931522
ENSG00000197037	ZSCAN25	protein coding	1.17555	0.00463266
ENSG00000132003	ZSWIM4	protein coding	1.21175	0.00500395
ENSG00000162415	ZSWIM5	protein coding	1.65162	0.00375001
ENSG00000214655	ZSWIM8	protein coding	1.39771	0.00294323

## Sheet: GT
Ensembl ID	Gene name	Gene type	log2FC	Adjusted p-value
ENSG00000184956	MUC6	protein coding	5.91422	0.00157303
ENSG00000164756	SLC30A8	protein coding	5.40804	0.00472085
ENSG00000122585	NPY	protein coding	5.17451	0.00701745
ENSG00000176907	C8orf4	protein coding	-5.08734	0.00435234
ENSG00000147889	CDKN2A	protein coding	-4.81045	0.00264754
ENSG00000185745	IFIT1	protein coding	-4.68919	0.00331309
ENSG00000196159	FAT4	protein coding	4.23112	0.00254274
ENSG00000100604	CHGA	protein coding	4.09953	0.00094316
ENSG00000120738	EGR1	protein coding	4.02658	0.00642021
ENSG00000147883	CDKN2B	protein coding	-4.0075	0.00248866
ENSG00000185008	ROBO2	protein coding	3.96127	0.00157303
ENSG00000185760	KCNQ5	protein coding	-3.92118	0.00907772
ENSG00000134962	KLB	protein coding	3.85045	0.00676814
ENSG00000168685	IL7R	protein coding	-3.8156	0.00248866
ENSG00000169432	SCN9A	protein coding	3.77406	0.00299421
ENSG00000203883	SOX18	protein coding	-3.766	0.00285077
ENSG00000184344	GDF3	protein coding	-3.66106	0.00820539
ENSG00000115263	GCG	protein coding	3.63567	0.00157303
ENSG00000083067	TRPM3	protein coding	3.56938	0.00235545
ENSG00000095596	CYP26A1	protein coding	-3.55817	0.000495754
ENSG00000081051	AFP	protein coding	3.50718	0.00453647
ENSG00000184254	ALDH1A3	protein coding	-3.47028	0.00157303
ENSG00000139329	LUM	protein coding	-3.45986	0.003527
ENSG00000081923	ATP8B1	protein coding	3.44033	0.0031271
ENSG00000197273	GUCA2A	protein coding	-3.42906	0.00341409
ENSG00000162804	SNED1	protein coding	3.35194	0.00450178
ENSG00000181143	MUC16	protein coding	3.32864	0.0093406
ENSG00000145198	VWA5B2	protein coding	3.32686	0.00172694
ENSG00000155846	PPARGC1B	protein coding	3.28391	0.00720035
ENSG00000178297	TMPRSS9	protein coding	3.25592	0.00193495
ENSG00000179915	NRXN1	protein coding	3.2512	0.00381737
ENSG00000234787	LINC00458	lincRNA	-3.19348	0.00162259
ENSG00000163485	ADORA1	protein coding	-3.17525	0.0022061
ENSG00000187569	DPPA3	protein coding	-3.17516	0.00501838
ENSG00000164161	HHIP	protein coding	3.16985	0.00779238
ENSG00000182463	TSHZ2	protein coding	3.16565	0.00822215
ENSG00000162618	ADGRL4	protein coding	3.12937	0.00912081
ENSG00000197558	SSPO	protein coding	3.12878	0.00993883
ENSG00000184451	CCR10	protein coding	-3.1277	0.0021903
ENSG00000124762	CDKN1A	protein coding	-3.12222	0.00205308
ENSG00000134363	FST	protein coding	-3.04928	0.0011983
ENSG00000118137	APOA1	protein coding	-2.9995	0.00344282
ENSG00000164850	GPER1	protein coding	2.99835	0.00809618
ENSG00000118473	SGIP1	protein coding	2.97587	0.00153796
ENSG00000172238	ATOH1	protein coding	2.97406	0.00153796
ENSG00000175592	FOSL1	protein coding	-2.96703	0.00326342
ENSG00000140538	NTRK3	protein coding	2.96538	0.00495394
ENSG00000171596	NMUR1	protein coding	-2.96518	0.00260174
ENSG00000259905	PWRN1	lincRNA	2.9591	0.00495394
ENSG00000168394	TAP1	protein coding	-2.94646	0.00501838
ENSG00000127084	FGD3	protein coding	2.94574	0.00327208
ENSG00000141449	GREB1L	protein coding	2.89898	0.0011983
ENSG00000147408	CSGALNACT1	protein coding	2.88488	0.00731336
ENSG00000136267	DGKB	protein coding	2.87892	0.00819652
ENSG00000143867	OSR1	protein coding	2.85668	0.00452546
ENSG00000261949	GFY	protein coding	2.84164	0.0066129
ENSG00000221866	PLXNA4	protein coding	2.83156	0.00216254
ENSG00000100593	ISM2	protein coding	-2.79512	0.00359319
ENSG00000116299	KIAA1324	protein coding	2.78883	0.00722254
ENSG00000006283	CACNA1G	protein coding	2.76091	0.003527
ENSG00000236494	RP11-89N17.4	lincRNA	-2.7599	0.00254274
ENSG00000116147	TNR	protein coding	-2.75798	0.00797936
ENSG00000248329	APELA	protein coding	2.75422	0.00153796
ENSG00000110799	VWF	protein coding	2.74377	0.00157303
ENSG00000267506	RP11-13K12.1	lincRNA	2.73551	0.00392616
ENSG00000135744	AGT	protein coding	2.72497	0.00410188
ENSG00000160282	FTCD	protein coding	2.72375	0.00619831
ENSG00000182255	KCNA4	protein coding	2.6934	0.00342409
ENSG00000007372	PAX6	protein coding	-2.6901	0.00264052
ENSG00000121904	CSMD2	protein coding	2.67724	0.00500763
ENSG00000137747	TMPRSS13	protein coding	2.66236	0.00172398
ENSG00000066056	TIE1	protein coding	2.64763	0.00640142
ENSG00000117152	RGS4	protein coding	2.64525	0.00498332
ENSG00000253626	EIF5AL1	protein coding	-2.64388	0.00793334
ENSG00000260193	RP11-83N9.5	lincRNA	-2.63852	0.00387007
ENSG00000149294	NCAM1	protein coding	2.63675	0.00699726
ENSG00000189129	PLAC9	protein coding	-2.63427	0.00182468
ENSG00000156574	NODAL	protein coding	-2.6262	0.00229733
ENSG00000158516	CPA2	protein coding	-2.61889	0.00503947
ENSG00000148123	PLPPR1	protein coding	2.60396	0.00254274
ENSG00000138741	TRPC3	protein coding	2.60313	0.00262766
ENSG00000182667	NTM	protein coding	2.59956	0.00590629
ENSG00000149972	CNTN5	protein coding	2.59291	0.00931117
ENSG00000198838	RYR3	protein coding	2.58694	0.00640142
ENSG00000134571	MYBPC3	protein coding	2.57901	0.00505957
ENSG00000171643	S100Z	protein coding	-2.56058	0.00248866
ENSG00000260808	CTD-2007L18.5	lincRNA	-2.55535	0.00637424
ENSG00000170549	IRX1	protein coding	2.54443	0.00614484
ENSG00000250266	LINC01612	lincRNA	-2.54055	0.00293135
ENSG00000139155	SLCO1C1	protein coding	2.52696	0.00157303
ENSG00000152377	SPOCK1	protein coding	-2.52678	0.00157303
ENSG00000244694	PTCHD4	protein coding	-2.51976	0.00315031
ENSG00000140297	GCNT3	protein coding	2.50576	0.00341409
ENSG00000161681	SHANK1	protein coding	2.50196	0.0075316
ENSG00000080503	SMARCA2	protein coding	2.49653	0.00699726
ENSG00000127249	ATP13A4	protein coding	2.49036	0.00157303
ENSG00000130513	GDF15	protein coding	-2.47779	0.00364166
ENSG00000139219	COL2A1	protein coding	2.47155	0.00793334
ENSG00000113083	LOX	protein coding	2.47013	0.00731336
ENSG00000257185	RP11-626P14.2	lincRNA	-2.46909	0.00677657
ENSG00000253958	CLDN23	protein coding	-2.46354	0.00453647
ENSG00000160111	CPAMD8	protein coding	2.45245	0.00248866
ENSG00000064655	EYA2	protein coding	2.45216	0.00420229
ENSG00000184408	KCND2	protein coding	2.44862	0.00432465
ENSG00000042980	ADAM28	protein coding	2.44745	0.0021903
ENSG00000186439	TRDN	protein coding	-2.43993	0.00248866
ENSG00000159167	STC1	protein coding	-2.43793	0.00157303
ENSG00000105251	SHD	protein coding	2.43382	0.0011983
ENSG00000163053	SLC16A14	protein coding	-2.43252	0.00290007
ENSG00000124493	GRM4	protein coding	2.41308	0.0062363
ENSG00000151224	MAT1A	protein coding	-2.40939	0.0050018
ENSG00000183742	MACC1	protein coding	2.40087	0.00157303
ENSG00000101746	NOL4	protein coding	2.40062	0.00668107
ENSG00000115718	PROC	protein coding	2.39031	0.00449295
ENSG00000153029	MR1	protein coding	-2.3872	0.00827455
ENSG00000113389	NPR3	protein coding	2.38615	0.00485205
ENSG00000144229	THSD7B	protein coding	2.38518	0.0036899
ENSG00000135423	GLS2	protein coding	-2.38445	0.00306734
ENSG00000145632	PLK2	protein coding	2.38385	0.00153796
ENSG00000138641	HERC3	protein coding	2.38377	0.00551501
ENSG00000149591	TAGLN	protein coding	-2.37921	0.00153796
ENSG00000163017	ACTG2	protein coding	-2.37331	0.00848791
ENSG00000140450	ARRDC4	protein coding	-2.37183	0.00193495
ENSG00000170955	PRKCDBP	protein coding	-2.36667	0.00305998
ENSG00000188910	GJB3	protein coding	-2.36246	0.00709837
ENSG00000152092	ASTN1	protein coding	2.36176	0.00663083
ENSG00000235034	C19orf81	protein coding	-2.3569	0.00419576
ENSG00000171759	PAH	protein coding	2.35342	0.00454423
ENSG00000145248	SLC10A4	protein coding	2.3528	0.00327106
ENSG00000120279	MYCT1	protein coding	-2.34783	0.00293135
ENSG00000184574	LPAR5	protein coding	2.346	0.00304864
ENSG00000174307	PHLDA3	protein coding	-2.34458	0.00172398
ENSG00000165617	DACT1	protein coding	2.33157	0.00501838
ENSG00000107954	NEURL1	protein coding	2.32585	0.0042151
ENSG00000123080	CDKN2C	protein coding	-2.32468	0.00619831
ENSG00000152527	PLEKHH2	protein coding	2.31924	0.00153796
ENSG00000140470	ADAMTS17	protein coding	2.30394	0.00964739
ENSG00000173868	PHOSPHO1	protein coding	-2.3012	0.00420229
ENSG00000257345	RP11-511B23.1	lincRNA	-2.29973	0.00153796
ENSG00000126458	RRAS	protein coding	-2.28909	0.00460982
ENSG00000136048	DRAM1	protein coding	-2.28416	0.0021903
ENSG00000159674	SPON2	protein coding	2.28326	0.00591067
ENSG00000249859	PVT1	lincRNA	-2.27735	0.00395261
ENSG00000184156	KCNQ3	protein coding	2.27589	0.00460953
ENSG00000149557	FEZ1	protein coding	-2.27376	0.00295643
ENSG00000113361	CDH6	protein coding	-2.2674	0.00739225
ENSG00000149451	ADAM33	protein coding	2.26378	0.00932037
ENSG00000154127	UBASH3B	protein coding	-2.25838	0.00248866
ENSG00000137463	MGARP	protein coding	-2.25111	0.00698931
ENSG00000134516	DOCK2	protein coding	2.23726	0.00608189
ENSG00000231817	LINC01198	lincRNA	2.233	0.00977912
ENSG00000006327	TNFRSF12A	protein coding	-2.23089	0.00172694
ENSG00000188517	COL25A1	protein coding	2.23008	0.00162259
ENSG00000198336	MYL4	protein coding	-2.22925	0.00205826
ENSG00000100300	TSPO	protein coding	-2.22367	0.00534852
ENSG00000143341	HMCN1	protein coding	2.21665	0.00172694
ENSG00000198832	SELENOM	protein coding	-2.21595	0.00359319
ENSG00000131187	F12	protein coding	-2.20725	0.00619215
ENSG00000077009	NMRK2	protein coding	-2.20675	0.00327208
ENSG00000243449	C4orf48	protein coding	-2.20575	0.00341409
ENSG00000165816	VWA2	protein coding	2.20053	0.00541492
ENSG00000049192	ADAMTS6	protein coding	2.19325	0.00478475
ENSG00000253368	TRNP1	protein coding	-2.1861	0.00153796
ENSG00000198203	SULT1C2	protein coding	2.18593	0.00310932
ENSG00000171951	SCG2	protein coding	2.17971	0.00653864
ENSG00000164794	KCNV1	protein coding	2.17616	0.00310328
ENSG00000030419	IKZF2	protein coding	2.17357	0.00181809
ENSG00000162745	OLFML2B	protein coding	2.1715	0.00386204
ENSG00000173269	MMRN2	protein coding	2.16415	0.00614483
ENSG00000104044	OCA2	protein coding	2.15566	0.00945407
ENSG00000188162	OTOG	protein coding	2.15479	0.00515827
ENSG00000198846	TOX	protein coding	2.14733	0.00293135
ENSG00000156687	UNC5D	protein coding	2.11577	0.00453647
ENSG00000168918	INPP5D	protein coding	-2.11413	0.00248866
ENSG00000107796	ACTA2	protein coding	-2.11376	0.00782717
ENSG00000130748	TMEM160	protein coding	-2.11143	0.00248866
ENSG00000163508	EOMES	protein coding	-2.10796	0.00388337
ENSG00000137841	PLCB2	protein coding	2.10442	0.00333372
ENSG00000145416	MARCH1	protein coding	2.10087	0.00916903
ENSG00000134775	FHOD3	protein coding	2.07901	0.00485923
ENSG00000104313	EYA1	protein coding	2.07265	0.00602739
ENSG00000181444	ZNF467	protein coding	2.07262	0.00489334
ENSG00000205436	EXOC3L4	protein coding	2.05	0.00420229
ENSG00000143512	HHIPL2	protein coding	2.04896	0.00602876
ENSG00000145284	SCD5	protein coding	-2.04172	0.00264052
ENSG00000250305	KIAA1456	protein coding	2.04167	0.00174477
ENSG00000253507	CTD-2501M5.1	lincRNA	-2.02983	0.00668107
ENSG00000163618	CADPS	protein coding	2.01735	0.00557329
ENSG00000176014	TUBB6	protein coding	-2.01488	0.0011983
ENSG00000015413	DPEP1	protein coding	2.01298	0.00248866
ENSG00000170324	FRMPD2	protein coding	2.00561	0.00567757
ENSG00000095713	CRTAC1	protein coding	2.00455	0.00964739
ENSG00000197249	SERPINA1	protein coding	2.00234	0.00641313
ENSG00000118271	TTR	protein coding	1.99757	0.00288337
ENSG00000179698	WDR97	protein coding	1.99685	0.00495394
ENSG00000171517	LPAR3	protein coding	1.99539	0.00550314
ENSG00000231925	TAPBP	protein coding	-1.98826	0.00422887
ENSG00000104154	SLC30A4	protein coding	-1.98782	0.0022061
ENSG00000228784	LINC00954	lincRNA	1.98708	0.00793
ENSG00000005471	ABCB4	protein coding	1.98698	0.00440279
ENSG00000115380	EFEMP1	protein coding	1.98158	0.00248866
ENSG00000250786	SNHG18	lincRNA	-1.97663	0.00453647
ENSG00000150995	ITPR1	protein coding	1.97386	0.00193495
ENSG00000081803	CADPS2	protein coding	1.96831	0.00157303
ENSG00000117707	PROX1	protein coding	1.96302	0.00245807
ENSG00000069482	GAL	protein coding	-1.94774	0.0027792
ENSG00000104722	NEFM	protein coding	1.94665	0.00682485
ENSG00000043355	ZIC2	protein coding	-1.94343	0.00534852
ENSG00000187955	COL14A1	protein coding	1.93509	0.0060305
ENSG00000186469	GNG2	protein coding	-1.93326	0.00248866
ENSG00000180210	F2	protein coding	1.93308	0.00248866
ENSG00000079215	SLC1A3	protein coding	-1.93272	0.00424534
ENSG00000138378	STAT4	protein coding	-1.9291	0.00304371
ENSG00000073910	FRY	protein coding	1.92744	0.00157303
ENSG00000082293	COL19A1	protein coding	1.92445	0.00387007
ENSG00000273173	SNURF	protein coding	1.92387	0.00438181
ENSG00000148926	ADM	protein coding	-1.9208	0.00172694
ENSG00000134138	MEIS2	protein coding	1.91808	0.00333372
ENSG00000100292	HMOX1	protein coding	-1.91779	0.00149253
ENSG00000145708	CRHBP	protein coding	-1.91529	0.00300862
ENSG00000135773	CAPN9	protein coding	1.91238	0.00449415
ENSG00000167641	PPP1R14A	protein coding	-1.91234	0.00341409
ENSG00000108691	CCL2	protein coding	-1.91058	0.00519021
ENSG00000118322	ATP10B	protein coding	1.91047	0.00722254
ENSG00000145358	DDIT4L	protein coding	-1.90082	0.00254274
ENSG00000175602	CCDC85B	protein coding	-1.90005	0.00248866
ENSG00000148677	ANKRD1	protein coding	-1.8965	0.00172851
ENSG00000188290	HES4	protein coding	-1.89572	0.0081048
ENSG00000137267	TUBB2A	protein coding	-1.89496	0.00183486
ENSG00000223473	GS1-124K5.3	lincRNA	1.89362	0.00526174
ENSG00000137198	GMPR	protein coding	-1.89043	0.00248866
ENSG00000174827	PDZK1	protein coding	-1.88545	0.0076444
ENSG00000138798	EGF	protein coding	-1.88392	0.00392616
ENSG00000158710	TAGLN2	protein coding	-1.88279	0.00248866
ENSG00000008226	DLEC1	protein coding	1.87475	0.00534852
ENSG00000122694	GLIPR2	protein coding	-1.86517	0.00248866
ENSG00000197410	DCHS2	protein coding	1.86159	0.00927778
ENSG00000111186	WNT5B	protein coding	1.86054	0.00748351
ENSG00000135636	DYSF	protein coding	1.85872	0.00254274
ENSG00000166257	SCN3B	protein coding	1.85533	0.00410188
ENSG00000157765	SLC34A2	protein coding	-1.84705	0.00916349
ENSG00000176485	PLA2G16	protein coding	-1.84429	0.00219466
ENSG00000204936	CD177	protein coding	-1.84381	0.00687301
ENSG00000161381	PLXDC1	protein coding	1.838	0.00785151
ENSG00000179528	LBX2	protein coding	-1.83781	0.00551761
ENSG00000142632	ARHGEF19	protein coding	1.83456	0.00501838
ENSG00000154553	PDLIM3	protein coding	-1.82523	0.00599474
ENSG00000183691	NOG	protein coding	-1.82417	0.0099084
ENSG00000185518	SV2B	protein coding	-1.82092	0.00600208
ENSG00000251434	RP11-315A17.1	lincRNA	1.81461	0.00467179
ENSG00000142449	FBN3	protein coding	1.81189	0.00166076
ENSG00000162374	ELAVL4	protein coding	1.80597	0.0021903
ENSG00000257315	ZBED6	protein coding	1.8041	0.00861449
ENSG00000234273	AC073071.1	lincRNA	-1.79299	0.00613376
ENSG00000144668	ITGA9	protein coding	-1.78946	0.00291357
ENSG00000112137	PHACTR1	protein coding	1.78717	0.00763023
ENSG00000255198	SNHG9	lincRNA	-1.78151	0.00793334
ENSG00000170961	HAS2	protein coding	-1.77816	0.0021903
ENSG00000153012	LGI2	protein coding	1.77084	0.00424534
ENSG00000146555	SDK1	protein coding	1.76587	0.00264754
ENSG00000135519	KCNH3	protein coding	1.76187	0.00751576
ENSG00000146122	DAAM2	protein coding	1.75885	0.00848791
ENSG00000258498	DIO3OS	lincRNA	1.75149	0.00342409
ENSG00000110169	HPX	protein coding	1.74761	0.00418536
ENSG00000150893	FREM2	protein coding	1.74612	0.00348603
ENSG00000108576	SLC6A4	protein coding	-1.74031	0.00264754
ENSG00000189171	S100A13	protein coding	-1.73971	0.003479
ENSG00000128228	SDF2L1	protein coding	-1.73908	0.00588568
ENSG00000141933	TPGS1	protein coding	-1.73579	0.00481975
ENSG00000135144	DTX1	protein coding	1.73489	0.00972002
ENSG00000196511	TPK1	protein coding	-1.73027	0.00435115
ENSG00000125257	ABCC4	protein coding	-1.72934	0.00172398
ENSG00000055813	CCDC85A	protein coding	1.72671	0.00945407
ENSG00000164082	GRM2	protein coding	1.72496	0.0083681
ENSG00000164070	HSPA4L	protein coding	-1.72467	0.0076444
ENSG00000134532	SOX5	protein coding	1.71553	0.00344282
ENSG00000151474	FRMD4A	protein coding	1.70996	0.00248866
ENSG00000080823	MOK	protein coding	1.70877	0.00486669
ENSG00000187987	ZSCAN23	protein coding	1.70864	0.00727695
ENSG00000164176	EDIL3	protein coding	1.70816	0.00637424
ENSG00000114529	C3orf52	protein coding	-1.70714	0.00254274
ENSG00000206535	LNP1	protein coding	-1.70631	0.00341409
ENSG00000101384	JAG1	protein coding	1.70333	0.00704691
ENSG00000162772	ATF3	protein coding	-1.70158	0.00333372
ENSG00000260077	RP11-254F7.2	lincRNA	-1.70003	0.00419633
ENSG00000099250	NRP1	protein coding	-1.6983	0.00248866
ENSG00000178773	CPNE7	protein coding	1.69754	0.00987224
ENSG00000152495	CAMK4	protein coding	1.69428	0.00687814
ENSG00000112902	SEMA5A	protein coding	-1.69331	0.00453647
ENSG00000177103	DSCAML1	protein coding	-1.68567	0.00453647
ENSG00000137474	MYO7A	protein coding	1.6852	0.00869376
ENSG00000213462	ERV3-1	protein coding	1.68173	0.00810226
ENSG00000167244	IGF2	protein coding	1.67909	0.00529955
ENSG00000197283	SYNGAP1	protein coding	1.67834	0.00313477
ENSG00000166840	GLYATL1	protein coding	1.67556	0.0022061
ENSG00000158887	MPZ	protein coding	-1.6699	0.00815642
ENSG00000144452	ABCA12	protein coding	-1.66945	0.0083681
ENSG00000214688	C10orf105	protein coding	1.66541	0.00779238
ENSG00000244509	APOBEC3C	protein coding	-1.66442	0.00228895
ENSG00000162783	IER5	protein coding	-1.66088	0.00157303
ENSG00000187550	SBK2	protein coding	1.65669	0.00591199
ENSG00000084636	COL16A1	protein coding	1.65272	0.00388818
ENSG00000266714	MYO15B	protein coding	1.65128	0.00248866
ENSG00000119655	NPC2	protein coding	-1.64825	0.00555655
ENSG00000113749	HRH2	protein coding	1.64795	0.0071118
ENSG00000078725	BRINP1	protein coding	1.64788	0.00495394
ENSG00000054598	FOXC1	protein coding	1.64719	0.0076444
ENSG00000185437	SH3BGR	protein coding	-1.64347	0.00534852
ENSG00000155761	SPAG17	protein coding	1.64299	0.00559822
ENSG00000178685	PARP10	protein coding	1.64264	0.00420528
ENSG00000060982	BCAT1	protein coding	-1.64043	0.00153796
ENSG00000154358	OBSCN	protein coding	1.63973	0.00534852
ENSG00000196739	COL27A1	protein coding	1.63862	0.00205826
ENSG00000112280	COL9A1	protein coding	1.63758	0.00153796
ENSG00000164946	FREM1	protein coding	1.6346	0.00176588
ENSG00000085871	MGST2	protein coding	-1.63409	0.00366607
ENSG00000125347	IRF1	protein coding	-1.62905	0.00894746
ENSG00000132429	POPDC3	protein coding	-1.62702	0.00793334
ENSG00000188643	S100A16	protein coding	-1.62657	0.00157303
ENSG00000173535	TNFRSF10C	protein coding	-1.61882	0.00387007
ENSG00000177694	NAALADL2	protein coding	1.6173	0.0079433
ENSG00000138622	HCN4	protein coding	1.61655	0.00417018
ENSG00000185652	NTF3	protein coding	1.61512	0.0021903
ENSG00000106804	C5	protein coding	1.61421	0.0011983
ENSG00000157851	DPYSL5	protein coding	1.61286	0.00254274
ENSG00000165215	CLDN3	protein coding	-1.60946	0.00632565
ENSG00000176438	SYNE3	protein coding	-1.60844	0.00883326
ENSG00000196335	STK31	protein coding	1.60805	0.00984672
ENSG00000255423	EBLN2	protein coding	1.60707	0.00359319
ENSG00000013588	GPRC5A	protein coding	-1.6066	0.0081048
ENSG00000128274	A4GALT	protein coding	-1.6033	0.00811086
ENSG00000117115	PADI2	protein coding	-1.60095	0.00917218
ENSG00000107438	PDLIM1	protein coding	-1.5993	0.00248866
ENSG00000116717	GADD45A	protein coding	-1.59718	0.00157303
ENSG00000137331	IER3	protein coding	-1.59566	0.00820539
ENSG00000213901	SLC23A3	protein coding	1.59342	0.00636593
ENSG00000131188	PRR7	protein coding	-1.59279	0.00762337
ENSG00000145675	PIK3R1	protein coding	1.59244	0.00237039
ENSG00000148908	RGS10	protein coding	-1.591	0.00688439
ENSG00000268362	CTD-2017D11.1	lincRNA	1.59085	0.00931117
ENSG00000118971	CCND2	protein coding	-1.59014	0.00248866
ENSG00000120306	CYSTM1	protein coding	-1.58924	0.00366607
ENSG00000166289	PLEKHF1	protein coding	-1.58869	0.0065419
ENSG00000071575	TRIB2	protein coding	1.58849	0.00153796
ENSG00000009950	MLXIPL	protein coding	1.5855	0.00475056
ENSG00000185088	RPS27L	protein coding	-1.58206	0.00333841
ENSG00000090539	CHRD	protein coding	1.57647	0.00248866
ENSG00000147869	CER1	protein coding	1.57393	0.00994073
ENSG00000128342	LIF	protein coding	-1.5724	0.0047535
ENSG00000099840	IZUMO4	protein coding	1.57193	0.00969894
ENSG00000076356	PLXNA2	protein coding	-1.56956	0.00733055
ENSG00000174501	ANKRD36C	protein coding	1.56926	0.00635326
ENSG00000145147	SLIT2	protein coding	1.56719	0.00751576
ENSG00000170703	TTLL6	protein coding	1.56261	0.00672877
ENSG00000062524	LTK	protein coding	1.55159	0.00865695
ENSG00000213931	HBE1	protein coding	-1.5513	0.00696582
ENSG00000163071	SPATA18	protein coding	-1.55098	0.00779515
ENSG00000106631	MYL7	protein coding	-1.5463	0.0042151
ENSG00000127415	IDUA	protein coding	1.54233	0.00330109
ENSG00000122733	PHF24	protein coding	-1.53856	0.00593303
ENSG00000135333	EPHA7	protein coding	1.53849	0.00688439
ENSG00000120833	SOCS2	protein coding	-1.53741	0.00153796
ENSG00000105855	ITGB8	protein coding	1.53731	0.00248866
ENSG00000130208	APOC1	protein coding	-1.53627	0.00157303
ENSG00000182165	TP53TG1	lincRNA	-1.53399	0.00334129
ENSG00000137960	GIPC2	protein coding	-1.53394	0.0076444
ENSG00000176358	TAC4	protein coding	1.53385	0.00847563
ENSG00000107872	FBXL15	protein coding	-1.53381	0.00327106
ENSG00000184261	KCNK12	protein coding	-1.53296	0.00299403
ENSG00000245060	LINC00847	lincRNA	-1.53175	0.0076444
ENSG00000137941	TTLL7	protein coding	1.53099	0.00534852
ENSG00000078018	MAP2	protein coding	1.5298	0.00442166
ENSG00000132561	MATN2	protein coding	1.52971	0.00501838
ENSG00000197747	S100A10	protein coding	-1.52963	0.00228265
ENSG00000168824	NSG1	protein coding	1.52023	0.00546176
ENSG00000187678	SPRY4	protein coding	1.51906	0.00364506
ENSG00000172318	B3GALT1	protein coding	1.51434	0.00327208
ENSG00000152804	HHEX	protein coding	1.51323	0.00637424
ENSG00000121068	TBX2	protein coding	1.51293	0.00327106
ENSG00000165521	EML5	protein coding	1.51277	0.00611782
ENSG00000205560	CPT1B	protein coding	1.51256	0.00439211
ENSG00000157168	NRG1	protein coding	-1.51202	0.00366607
ENSG00000254995	STX16-NPEPL1	protein coding	1.51105	0.00412393
ENSG00000161513	FDXR	protein coding	-1.51049	0.00248866
ENSG00000142303	ADAMTS10	protein coding	1.5099	0.00264052
ENSG00000114861	FOXP1	protein coding	1.50772	0.00153796
ENSG00000104689	TNFRSF10A	protein coding	-1.50738	0.00485506
ENSG00000249242	TMEM150C	protein coding	-1.50706	0.00293135
ENSG00000187210	GCNT1	protein coding	-1.50704	0.00366607
ENSG00000160229	ZNF66	protein coding	1.50525	0.00772933
ENSG00000104419	NDRG1	protein coding	-1.50521	0.00248866
ENSG00000272141	RP11-465B22.8	lincRNA	1.50428	0.00785151
ENSG00000136883	KIF12	protein coding	1.50393	0.00422887
ENSG00000188483	IER5L	protein coding	-1.49961	0.00248866
ENSG00000118515	SGK1	protein coding	1.49908	0.00248866
ENSG00000147862	NFIB	protein coding	-1.49727	0.00420229
ENSG00000116396	KCNC4	protein coding	1.48958	0.00617001
ENSG00000164976	KIAA1161	protein coding	-1.48416	0.00176588
ENSG00000128872	TMOD2	protein coding	1.48312	0.00931117
ENSG00000133216	EPHB2	protein coding	1.48214	0.0021903
ENSG00000198796	ALPK2	protein coding	-1.48171	0.00419576
ENSG00000090013	BLVRB	protein coding	-1.48165	0.0060305
ENSG00000138356	AOX1	protein coding	-1.48065	0.00282458
ENSG00000164736	SOX17	protein coding	-1.48001	0.00162259
ENSG00000204588	LINC01123	lincRNA	-1.47851	0.0076444
ENSG00000105327	BBC3	protein coding	-1.47654	0.00248866
ENSG00000238033	AC002480.2	lincRNA	-1.47463	0.00906143
ENSG00000166341	DCHS1	protein coding	1.4746	0.00490365
ENSG00000143126	CELSR2	protein coding	1.4723	0.00343863
ENSG00000137460	FHDC1	protein coding	1.47096	0.0021903
ENSG00000114270	COL7A1	protein coding	1.47082	0.0075239
ENSG00000163945	UVSSA	protein coding	1.46763	0.00366607
ENSG00000164684	ZNF704	protein coding	1.46534	0.00172398
ENSG00000140044	JDP2	protein coding	-1.46375	0.00288661
ENSG00000118513	MYB	protein coding	1.46358	0.004981
ENSG00000185002	RFX6	protein coding	1.46251	0.00698931
ENSG00000244067	GSTA2	protein coding	1.46243	0.00796031
ENSG00000158560	DYNC1I1	protein coding	-1.46057	0.00366607
ENSG00000039068	CDH1	protein coding	1.45589	0.00248866
ENSG00000186472	PCLO	protein coding	1.45512	0.00728875
ENSG00000206530	CFAP44	protein coding	1.45451	0.00519662
ENSG00000137094	DNAJB5	protein coding	-1.45049	0.00219466
ENSG00000250046	RP11-148B6.2	lincRNA	-1.44863	0.00857629
ENSG00000140459	CYP11A1	protein coding	-1.44392	0.0066129
ENSG00000249715	FER1L5	protein coding	1.44094	0.0090408
ENSG00000106211	HSPB1	protein coding	-1.43334	0.00153796
ENSG00000164362	TERT	protein coding	1.43182	0.00614483
ENSG00000161996	WDR90	protein coding	1.42971	0.00162259
ENSG00000099139	PCSK5	protein coding	1.42757	0.006239
ENSG00000149201	CCDC81	protein coding	-1.42724	0.00602739
ENSG00000148798	INA	protein coding	-1.4269	0.00388337
ENSG00000138792	ENPEP	protein coding	-1.42195	0.00394692
ENSG00000166450	PRTG	protein coding	1.41902	0.00254274
ENSG00000188641	DPYD	protein coding	1.41748	0.00205308
ENSG00000153993	SEMA3D	protein coding	1.41517	0.00420229
ENSG00000115828	QPCT	protein coding	-1.41457	0.00300171
ENSG00000196482	ESRRG	protein coding	1.41452	0.00254274
ENSG00000138623	SEMA7A	protein coding	-1.41385	0.0022061
ENSG00000251615	RP11-774O3.3	lincRNA	-1.41269	0.00663083
ENSG00000185101	ANO9	protein coding	1.41268	0.00325134
ENSG00000142798	HSPG2	protein coding	1.41224	0.00510191
ENSG00000120693	SMAD9	protein coding	1.41085	0.0011983
ENSG00000170381	SEMA3E	protein coding	1.4099	0.0011983
ENSG00000177943	MAMDC4	protein coding	1.40959	0.00248866
ENSG00000185885	IFITM1	protein coding	-1.40804	0.00526053
ENSG00000172575	RASGRP1	protein coding	1.40703	0.00476153
ENSG00000172059	KLF11	protein coding	-1.40509	0.00341409
ENSG00000179918	SEPHS2	protein coding	-1.40341	0.00183486
ENSG00000168003	SLC3A2	protein coding	-1.40247	0.00172694
ENSG00000185274	WBSCR17	protein coding	-1.40072	0.00248866
ENSG00000172461	FUT9	protein coding	1.3986	0.00927778
ENSG00000143494	VASH2	protein coding	1.39752	0.00259115
ENSG00000196502	SULT1A1	protein coding	1.39661	0.0093788
ENSG00000124766	SOX4	protein coding	1.39499	0.00157303
ENSG00000004948	CALCR	protein coding	-1.39429	0.00769025
ENSG00000178718	RPP25	protein coding	-1.39163	0.00763023
ENSG00000198719	DLL1	protein coding	1.39084	0.00420229
ENSG00000184347	SLIT3	protein coding	1.38939	0.00706797
ENSG00000165105	RASEF	protein coding	1.38783	0.00564958
ENSG00000148180	GSN	protein coding	-1.38319	0.00453647
ENSG00000168356	SCN11A	protein coding	1.38106	0.00817287
ENSG00000125266	EFNB2	protein coding	1.38026	0.00416058
ENSG00000040608	RTN4R	protein coding	-1.37558	0.00495394
ENSG00000106123	EPHB6	protein coding	1.3749	0.0021903
ENSG00000184160	ADRA2C	protein coding	-1.3731	0.00327208
ENSG00000101282	RSPO4	protein coding	1.37084	0.00791266
ENSG00000164619	BMPER	protein coding	-1.36394	0.00513063
ENSG00000183873	SCN5A	protein coding	1.36387	0.00741046
ENSG00000129521	EGLN3	protein coding	-1.36356	0.00293135
ENSG00000160323	ADAMTS13	protein coding	1.3633	0.00420528
ENSG00000175482	POLD4	protein coding	-1.362	0.00513063
ENSG00000171843	MLLT3	protein coding	1.36183	0.00719895
ENSG00000250366	TUNAR	protein coding	1.35699	0.00157303
ENSG00000113916	BCL6	protein coding	1.35669	0.00292151
ENSG00000130429	ARPC1B	protein coding	-1.35666	0.00347212
ENSG00000168938	PPIC	protein coding	-1.35369	0.00248866
ENSG00000167548	KMT2D	protein coding	1.35328	0.00931117
ENSG00000187608	ISG15	protein coding	-1.35266	0.00438181
ENSG00000100767	PAPLN	protein coding	1.35258	0.0098732
ENSG00000124243	BCAS4	protein coding	-1.35163	0.00438972
ENSG00000026559	KCNG1	protein coding	-1.34809	0.00248866
ENSG00000153404	PLEKHG4B	protein coding	1.34804	0.0021903
ENSG00000244041	LINC01011	lincRNA	-1.34495	0.00793334
ENSG00000180233	ZNRF2	protein coding	1.34419	0.00248866
ENSG00000118946	PCDH17	protein coding	1.34094	0.00390742
ENSG00000160813	PPP1R35	protein coding	-1.3397	0.00418536
ENSG00000143248	RGS5	protein coding	-1.33921	0.00653179
ENSG00000165891	E2F7	protein coding	1.33753	0.00153796
ENSG00000141741	MIEN1	protein coding	-1.33726	0.00254274
ENSG00000119986	AVPI1	protein coding	-1.33631	0.0069073
ENSG00000027869	SH2D2A	protein coding	-1.33527	0.00825522
ENSG00000129757	CDKN1C	protein coding	-1.33495	0.00418536
ENSG00000152475	ZNF837	protein coding	-1.334	0.0099084
ENSG00000163666	HESX1	protein coding	-1.33245	0.00751627
ENSG00000205744	DENND1C	protein coding	-1.3318	0.00599474
ENSG00000143469	SYT14	protein coding	1.33134	0.00602739
ENSG00000152620	NADK2	protein coding	-1.3301	0.00157303
ENSG00000127561	SYNGR3	protein coding	-1.32819	0.00248866
ENSG00000072840	EVC	protein coding	1.32686	0.0071118
ENSG00000036672	USP2	protein coding	-1.32637	0.00248866
ENSG00000185022	MAFF	protein coding	-1.3257	0.00602739
ENSG00000131584	ACAP3	protein coding	1.32536	0.00157303
ENSG00000107984	DKK1	protein coding	1.32425	0.00827332
ENSG00000042493	CAPG	protein coding	-1.32404	0.00172398
ENSG00000152137	HSPB8	protein coding	-1.32197	0.00293135
ENSG00000145808	ADAMTS19	protein coding	1.31706	0.00248866
ENSG00000273142	RP11-458F8.4	lincRNA	1.31652	0.00706378
ENSG00000149328	GLB1L2	protein coding	1.3134	0.0022061
ENSG00000164543	STK17A	protein coding	-1.312	0.00264754
ENSG00000177519	RPRM	protein coding	-1.31035	0.00663166
ENSG00000240972	MIF	protein coding	-1.30965	0.00244122
ENSG00000137880	GCHFR	protein coding	-1.30618	0.00359298
ENSG00000103260	METRN	protein coding	-1.30606	0.00722254
ENSG00000083307	GRHL2	protein coding	1.30536	0.00248866
ENSG00000134574	DDB2	protein coding	-1.30364	0.00280283
ENSG00000180071	ANKRD18A	protein coding	-1.30245	0.00993757
ENSG00000102554	KLF5	protein coding	-1.3013	0.00280283
ENSG00000100003	SEC14L2	protein coding	-1.30012	0.00804648
ENSG00000179348	GATA2	protein coding	1.2982	0.0076965
ENSG00000204531	POU5F1	protein coding	1.29773	0.00954482
ENSG00000205544	TMEM256	protein coding	-1.29714	0.00698931
ENSG00000266010	GATA6-AS1	lincRNA	-1.29424	0.00580158
ENSG00000075826	SEC31B	protein coding	1.29258	0.00490699
ENSG00000256537	SMIM10L1	protein coding	-1.29147	0.0081048
ENSG00000163590	PPM1L	protein coding	1.28598	0.00322084
ENSG00000143850	PLEKHA6	protein coding	1.28431	0.00273028
ENSG00000182154	MRPL41	protein coding	-1.28347	0.00255114
ENSG00000078237	TIGAR	protein coding	-1.28328	0.00768415
ENSG00000055118	KCNH2	protein coding	1.2824	0.0069112
ENSG00000099330	OCEL1	protein coding	-1.2808	0.00327208
ENSG00000016082	ISL1	protein coding	1.2776	0.00249106
ENSG00000068615	REEP1	protein coding	-1.2776	0.00994162
ENSG00000171533	MAP6	protein coding	-1.27697	0.00931117
ENSG00000116574	RHOU	protein coding	1.27614	0.00205826
ENSG00000185920	PTCH1	protein coding	1.27191	0.00551761
ENSG00000115290	GRB14	protein coding	1.26937	0.00219466
ENSG00000197019	SERTAD1	protein coding	-1.26828	0.00559395
ENSG00000113805	CNTN3	protein coding	1.26817	0.0043391
ENSG00000156689	GLYATL2	protein coding	1.2664	0.00248866
ENSG00000065675	PRKCQ	protein coding	-1.2659	0.00506785
ENSG00000184304	PRKD1	protein coding	1.26401	0.00262648
ENSG00000124225	PMEPA1	protein coding	-1.26336	0.00668107
ENSG00000187513	GJA4	protein coding	-1.26055	0.0076444
ENSG00000140400	MAN2C1	protein coding	1.26016	0.00410188
ENSG00000161960	EIF4A1	protein coding	1.25582	0.00341518
ENSG00000002330	BAD	protein coding	-1.25522	0.00417725
ENSG00000115461	IGFBP5	protein coding	1.25301	0.00454457
ENSG00000196628	TCF4	protein coding	1.25262	0.0022061
ENSG00000168781	PPIP5K1	protein coding	1.25122	0.00672877
ENSG00000100625	SIX4	protein coding	1.2487	0.00764068
ENSG00000050767	COL23A1	protein coding	1.24628	0.00293135
ENSG00000151726	ACSL1	protein coding	-1.24477	0.00264754
ENSG00000064393	HIPK2	protein coding	1.24287	0.00508284
ENSG00000171560	FGA	protein coding	1.24241	0.0076444
ENSG00000163235	TGFA	protein coding	-1.24133	0.00793047
ENSG00000046889	PREX2	protein coding	1.24115	0.00622902
ENSG00000004478	FKBP4	protein coding	-1.24046	0.00172694
ENSG00000111057	KRT18	protein coding	-1.24043	0.00205308
ENSG00000198937	CCDC167	protein coding	-1.24039	0.00450178
ENSG00000173156	RHOD	protein coding	-1.2377	0.00965881
ENSG00000198198	SZT2	protein coding	1.23749	0.00388337
ENSG00000139289	PHLDA1	protein coding	-1.23708	0.00468757
ENSG00000230623	RP11-469A15.2	lincRNA	-1.2351	0.00387422
ENSG00000174276	ZNHIT2	protein coding	-1.23495	0.0066302
ENSG00000092421	SEMA6A	protein coding	1.23431	0.00157303
ENSG00000008277	ADAM22	protein coding	1.23407	0.00304371
ENSG00000138495	COX17	protein coding	-1.23018	0.00410724
ENSG00000080493	SLC4A4	protein coding	1.22963	0.00248866
ENSG00000196456	ZNF775	protein coding	-1.22914	0.00254274
ENSG00000164050	PLXNB1	protein coding	1.228	0.0021903
ENSG00000175906	ARL4D	protein coding	-1.22746	0.00255233
ENSG00000151689	INPP1	protein coding	-1.22515	0.0081048
ENSG00000165495	PKNOX2	protein coding	1.2248	0.00248866
ENSG00000130203	APOE	protein coding	-1.22457	0.00248866
ENSG00000076641	PAG1	protein coding	-1.2245	0.00941955
ENSG00000088882	CPXM1	protein coding	1.22405	0.00190107
ENSG00000168016	TRANK1	protein coding	1.22397	0.00248866
ENSG00000139718	SETD1B	protein coding	1.22317	0.00438972
ENSG00000127774	EMC6	protein coding	-1.22296	0.00248866
ENSG00000103460	TOX3	protein coding	1.22189	0.00313477
ENSG00000206052	DOK6	protein coding	1.22165	0.00361277
ENSG00000117450	PRDX1	protein coding	-1.22103	0.0036578
ENSG00000113441	LNPEP	protein coding	1.2168	0.00377741
ENSG00000139631	CSAD	protein coding	1.21673	0.00172694
ENSG00000138759	FRAS1	protein coding	1.21669	0.00564958
ENSG00000123240	OPTN	protein coding	-1.21475	0.00405067
ENSG00000130766	SESN2	protein coding	-1.21364	0.00292151
ENSG00000188906	LRRK2	protein coding	1.21254	0.00573874
ENSG00000149311	ATM	protein coding	1.21207	0.00344514
ENSG00000213445	SIPA1	protein coding	-1.21198	0.00698931
ENSG00000197380	DACT3	protein coding	1.20968	0.00868251
ENSG00000108551	RASD1	protein coding	-1.20865	0.00687301
ENSG00000067141	NEO1	protein coding	1.20634	0.00388337
ENSG00000162076	FLYWCH2	protein coding	-1.20522	0.00363668
ENSG00000179406	LINC00174	lincRNA	1.20493	0.00722254
ENSG00000077044	DGKD	protein coding	1.20451	0.00342409
ENSG00000149798	CDC42EP2	protein coding	-1.20449	0.00555655
ENSG00000187889	C1orf168	protein coding	1.20271	0.00596327
ENSG00000160223	ICOSLG	protein coding	-1.19773	0.00894953
ENSG00000109906	ZBTB16	protein coding	1.19771	0.00388337
ENSG00000120860	CCDC53	protein coding	-1.19471	0.00668561
ENSG00000163947	ARHGEF3	protein coding	-1.19305	0.00765175
ENSG00000180776	ZDHHC20	protein coding	1.19261	0.00450178
ENSG00000197982	C1orf122	protein coding	-1.19144	0.00452546
ENSG00000070669	ASNS	protein coding	-1.18939	0.003013
ENSG00000136383	ALPK3	protein coding	1.1891	0.00715737
ENSG00000247400	DNAJC3-AS1	lincRNA	-1.18783	0.00708832
ENSG00000101194	SLC17A9	protein coding	1.18677	0.00865559
ENSG00000187790	FANCM	protein coding	1.18594	0.00293135
ENSG00000197044	ZNF441	protein coding	-1.18515	0.00987304
ENSG00000163347	CLDN1	protein coding	-1.18471	0.00673722
ENSG00000135362	PRR5L	protein coding	-1.18453	0.00589531
ENSG00000164199	ADGRV1	protein coding	1.18436	0.0057943
ENSG00000123358	NR4A1	protein coding	-1.18106	0.00719209
ENSG00000171222	SCAND1	protein coding	-1.18008	0.00366607
ENSG00000196839	ADA	protein coding	-1.17908	0.00501838
ENSG00000082438	COBLL1	protein coding	1.17777	0.00248866
ENSG00000262814	MRPL12	protein coding	-1.17753	0.00530274
ENSG00000147804	SLC39A4	protein coding	-1.17725	0.00685448
ENSG00000144395	CCDC150	protein coding	1.17675	0.00338226
ENSG00000112667	DNPH1	protein coding	-1.17591	0.00510191
ENSG00000122644	ARL4A	protein coding	-1.17572	0.00766163
ENSG00000140406	MESDC1	protein coding	-1.17087	0.00231685
ENSG00000167978	SRRM2	protein coding	1.16911	0.00759684
ENSG00000080546	SESN1	protein coding	-1.1679	0.00248866
ENSG00000166206	GABRB3	protein coding	-1.16564	0.00217086
ENSG00000156463	SH3RF2	protein coding	1.16554	0.00472713
ENSG00000023516	AKAP11	protein coding	1.16442	0.00228895
ENSG00000172508	CARNS1	protein coding	1.16292	0.00634965
ENSG00000149256	TENM4	protein coding	1.16168	0.0069508
ENSG00000185838	GNB1L	protein coding	-1.16132	0.00852631
ENSG00000162650	ATXN7L2	protein coding	1.16125	0.00698931
ENSG00000124920	MYRF	protein coding	1.16037	0.00205308
ENSG00000162591	MEGF6	protein coding	1.15618	0.00280283
ENSG00000162576	MXRA8	protein coding	1.15577	0.00452546
ENSG00000185565	LSAMP	protein coding	1.15481	0.00485506
ENSG00000149639	SOGA1	protein coding	1.1547	0.00419576
ENSG00000160145	KALRN	protein coding	1.1543	0.00254274
ENSG00000161179	YDJC	protein coding	-1.15241	0.00293135
ENSG00000130338	TULP4	protein coding	1.15141	0.00619215
ENSG00000078687	TNRC6C	protein coding	1.14897	0.00634965
ENSG00000132432	SEC61G	protein coding	-1.14869	0.00377741
ENSG00000166833	NAV2	protein coding	1.14768	0.00508963
ENSG00000156973	PDE6D	protein coding	-1.14364	0.0060305
ENSG00000169855	ROBO1	protein coding	1.14304	0.0071118
ENSG00000166452	AKIP1	protein coding	-1.13851	0.00412393
ENSG00000107957	SH3PXD2A	protein coding	1.13793	0.00327208
ENSG00000168653	NDUFS5	protein coding	-1.13565	0.00706378
ENSG00000110057	UNC93B1	protein coding	-1.13529	0.00300862
ENSG00000146021	KLHL3	protein coding	1.13496	0.00341409
ENSG00000130770	ATPIF1	protein coding	-1.13459	0.00333372
ENSG00000111817	DSE	protein coding	-1.13331	0.00172694
ENSG00000183010	PYCR1	protein coding	-1.13231	0.00495394
ENSG00000165959	CLMN	protein coding	1.13195	0.00248866
ENSG00000139112	GABARAPL1	protein coding	-1.13141	0.00190107
ENSG00000115935	WIPF1	protein coding	-1.13026	0.00486669
ENSG00000214021	TTLL3	protein coding	1.1289	0.00398287
ENSG00000171017	LRRC8E	protein coding	-1.12873	0.00522648
ENSG00000112414	ADGRG6	protein coding	1.12855	0.00648602
ENSG00000156650	KAT6B	protein coding	1.12849	0.00300862
ENSG00000073670	ADAM11	protein coding	1.12814	0.00688439
ENSG00000145642	FAM159B	protein coding	-1.12764	0.00653179
ENSG00000169026	MFSD7	protein coding	1.1227	0.00804297
ENSG00000224877	NDUFAF8	protein coding	-1.12138	0.0063585
ENSG00000152818	UTRN	protein coding	1.12084	0.00534852
ENSG00000204681	GABBR1	protein coding	1.12032	0.00254274
ENSG00000173064	HECTD4	protein coding	1.11997	0.00733078
ENSG00000185133	INPP5J	protein coding	1.11708	0.00967704
ENSG00000162105	SHANK2	protein coding	1.11541	0.00434871
ENSG00000170962	PDGFD	protein coding	1.1146	0.00793
ENSG00000096696	DSP	protein coding	1.11168	0.00419576
ENSG00000196081	ZNF724	protein coding	1.10971	0.00387007
ENSG00000183779	ZNF703	protein coding	-1.10944	0.00864703
ENSG00000065357	DGKA	protein coding	-1.10803	0.00688439
ENSG00000134330	IAH1	protein coding	-1.10728	0.00668107
ENSG00000196072	BLOC1S2	protein coding	-1.10637	0.00366607
ENSG00000010319	SEMA3G	protein coding	1.10571	0.00978117
ENSG00000180089	TMEM86B	protein coding	1.10494	0.00911974
ENSG00000185043	CIB1	protein coding	-1.10479	0.00564958
ENSG00000156299	TIAM1	protein coding	1.10246	0.00994073
ENSG00000132677	RHBG	protein coding	1.09843	0.0075316
ENSG00000007080	CCDC124	protein coding	-1.09701	0.00345923
ENSG00000223764	RP11-54O7.3	lincRNA	1.09659	0.00545837
ENSG00000198680	TUSC1	protein coding	-1.09173	0.00551761
ENSG00000171680	PLEKHG5	protein coding	1.09155	0.00248866
ENSG00000180263	FGD6	protein coding	1.0904	0.00739225
ENSG00000077616	NAALAD2	protein coding	1.09029	0.00878162
ENSG00000125850	OVOL2	protein coding	1.09013	0.00172694
ENSG00000130522	JUND	protein coding	-1.08995	0.00248866
ENSG00000187605	TET3	protein coding	1.08939	0.00341409
ENSG00000173821	RNF213	protein coding	1.0877	0.00927778
ENSG00000177700	POLR2L	protein coding	-1.0874	0.00372689
ENSG00000100439	ABHD4	protein coding	-1.08705	0.00274153
ENSG00000148426	PROSER2	protein coding	-1.08702	0.0081821
ENSG00000204220	PFDN6	protein coding	-1.08448	0.00248866
ENSG00000119013	NDUFB3	protein coding	-1.08254	0.00653179
ENSG00000158792	SPATA2L	protein coding	-1.07918	0.00505957
ENSG00000165338	HECTD2	protein coding	1.07841	0.00251339
ENSG00000268205	CTC-444N24.11	lincRNA	-1.07707	0.00967704
ENSG00000071073	MGAT4A	protein coding	1.07649	0.00419576
ENSG00000157214	STEAP2	protein coding	1.07629	0.00756479
ENSG00000241186	TDGF1	protein coding	-1.07586	0.00298728
ENSG00000185697	MYBL1	protein coding	1.07544	0.00791266
ENSG00000090924	PLEKHG2	protein coding	1.0753	0.00598668
ENSG00000124593	PRICKLE4	protein coding	1.07414	0.00367572
ENSG00000100632	ERH	protein coding	-1.07313	0.00398151
ENSG00000227036	LINC00511	lincRNA	1.07276	0.00663166
ENSG00000196544	BORCS6	protein coding	-1.07062	0.00779238
ENSG00000111319	SCNN1A	protein coding	1.07058	0.00248866
ENSG00000128159	TUBGCP6	protein coding	1.06998	0.00416207
ENSG00000132535	DLG4	protein coding	1.06994	0.00494204
ENSG00000128833	MYO5C	protein coding	1.06929	0.00420528
ENSG00000081026	MAGI3	protein coding	1.0689	0.00248866
ENSG00000259974	LINC00261	lincRNA	1.06859	0.00293135
ENSG00000198258	UBL5	protein coding	-1.06599	0.00366607
ENSG00000102908	NFAT5	protein coding	1.06482	0.00756479
ENSG00000155970	MICU3	protein coding	1.06325	0.00973824
ENSG00000104825	NFKBIB	protein coding	-1.06293	0.00327208
ENSG00000148824	MTG1	protein coding	1.06273	0.009145
ENSG00000162337	LRP5	protein coding	1.0626	0.00235545
ENSG00000171421	MRPL36	protein coding	-1.06138	0.00589531
ENSG00000114770	ABCC5	protein coding	1.06095	0.00564958
ENSG00000103257	SLC7A5	protein coding	-1.06074	0.00172694
ENSG00000272047	GTF2H5	protein coding	-1.05955	0.00731589
ENSG00000175324	LSM1	protein coding	-1.05788	0.00321415
ENSG00000182010	RTKN2	protein coding	1.05707	0.0022061
ENSG00000152270	PDE3B	protein coding	1.05701	0.00662374
ENSG00000112304	ACOT13	protein coding	-1.05459	0.00434871
ENSG00000179965	ZNF771	protein coding	-1.05456	0.00518336
ENSG00000239857	GET4	protein coding	1.05325	0.00806463
ENSG00000170421	KRT8	protein coding	-1.0523	0.00248866
ENSG00000101489	CELF4	protein coding	-1.05215	0.00248866
ENSG00000119042	SATB2	protein coding	1.04923	0.00728875
ENSG00000267321	RP11-1094M14.11	lincRNA	-1.04896	0.00874092
ENSG00000166394	CYB5R2	protein coding	-1.04795	0.0069073
ENSG00000100196	KDELR3	protein coding	-1.04705	0.00392606
ENSG00000166863	TAC3	protein coding	1.04623	0.00889029
ENSG00000142684	ZNF593	protein coding	-1.04455	0.00865695
ENSG00000109390	NDUFC1	protein coding	-1.04181	0.00453647
ENSG00000132199	ENOSF1	protein coding	1.04175	0.00381236
ENSG00000108375	RNF43	protein coding	1.04104	0.00472085
ENSG00000095574	IKZF5	protein coding	1.04059	0.0034095
ENSG00000181284	TMEM102	protein coding	-1.04014	0.00438181
ENSG00000120708	TGFBI	protein coding	1.03819	0.00672877
ENSG00000038382	TRIO	protein coding	1.03778	0.00847563
ENSG00000155816	FMN2	protein coding	-1.03776	0.0066129
ENSG00000197943	PLCG2	protein coding	1.03755	0.00300862
ENSG00000158874	APOA2	protein coding	-1.03707	0.00793738
ENSG00000188042	ARL4C	protein coding	-1.03705	0.00248866
ENSG00000139579	NABP2	protein coding	-1.0369	0.0060305
ENSG00000139835	GRTP1	protein coding	-1.03578	0.00248866
ENSG00000120910	PPP3CC	protein coding	-1.03405	0.00646457
ENSG00000136492	BRIP1	protein coding	1.03234	0.00176588
ENSG00000132549	VPS13B	protein coding	1.03131	0.00668107
ENSG00000143977	SNRPG	protein coding	-1.03023	0.00606441
ENSG00000184271	POU6F1	protein coding	-1.02949	0.00835427
ENSG00000124839	RAB17	protein coding	-1.0287	0.0022061
ENSG00000105404	RABAC1	protein coding	-1.02794	0.00435045
ENSG00000232112	TMA7	protein coding	-1.0278	0.00501838
ENSG00000234608	MAPKAPK5-AS1	lincRNA	-1.0268	0.00964549
ENSG00000118680	MYL12B	protein coding	-1.02669	0.00248866
ENSG00000128731	HERC2	protein coding	1.02612	0.00855942
ENSG00000008710	PKD1	protein coding	1.02584	0.00495394
ENSG00000138382	METTL5	protein coding	-1.02394	0.00915621
ENSG00000116096	SPR	protein coding	-1.02391	0.00551761
ENSG00000181026	AEN	protein coding	-1.02222	0.00229733
ENSG00000163191	S100A11	protein coding	-1.02137	0.00486669
ENSG00000215866	LINC01356	lincRNA	-1.02058	0.00802874
ENSG00000103197	TSC2	protein coding	1.01995	0.00472085
ENSG00000105514	RAB3D	protein coding	-1.01952	0.003479
ENSG00000170542	SERPINB9	protein coding	-1.01926	0.00193495
ENSG00000165886	UBTD1	protein coding	-1.01902	0.00405071
ENSG00000124588	NQO2	protein coding	-1.01899	0.00366607
ENSG00000005075	POLR2J	protein coding	-1.01804	0.00626257
ENSG00000136378	ADAMTS7	protein coding	1.01756	0.00375608
ENSG00000130702	LAMA5	protein coding	1.01668	0.00453647
ENSG00000087128	TMPRSS11E	protein coding	-1.01666	0.00883831
ENSG00000052795	FNIP2	protein coding	1.0162	0.00372689
ENSG00000129932	DOHH	protein coding	-1.01565	0.00453647
ENSG00000118922	KLF12	protein coding	1.01516	0.00522648
ENSG00000134684	YARS	protein coding	-1.01483	0.00248866
ENSG00000244405	ETV5	protein coding	1.01464	0.00219466
ENSG00000005339	CREBBP	protein coding	1.01462	0.00632703
ENSG00000143793	C1orf35	protein coding	-1.01454	0.00344282
ENSG00000042286	AIFM2	protein coding	-1.01356	0.00550314
ENSG00000119705	SLIRP	protein coding	-1.0134	0.00485205
ENSG00000197121	PGAP1	protein coding	1.01338	0.00185812
ENSG00000267100	ILF3-AS1	lincRNA	-1.01336	0.0037679
ENSG00000153832	FBXO36	protein coding	-1.01249	0.00641948
ENSG00000116514	RNF19B	protein coding	-1.0117	0.00419576
ENSG00000205352	PRR13	protein coding	-1.01069	0.00429062
ENSG00000145391	SETD7	protein coding	-1.0106	0.00299403
ENSG00000130489	SCO2	protein coding	-1.01012	0.00563513
ENSG00000137819	PAQR5	protein coding	1.01011	0.00267449
ENSG00000138658	ZGRF1	protein coding	1.00988	0.00244122
ENSG00000125731	SH2D3A	protein coding	-1.0098	0.00628665
ENSG00000139618	BRCA2	protein coding	1.00933	0.00248866
ENSG00000118640	VAMP8	protein coding	-1.00867	0.00380925
ENSG00000008311	AASS	protein coding	1.00672	0.00264052
ENSG00000112695	COX7A2	protein coding	-1.00664	0.00727695
ENSG00000048392	RRM2B	protein coding	-1.00581	0.00333841
ENSG00000127603	MACF1	protein coding	1.00578	0.00642021
ENSG00000168646	AXIN2	protein coding	-1.00561	0.0076444
ENSG00000099326	MZF1	protein coding	1.00422	0.004133
ENSG00000108509	CAMTA2	protein coding	1.00393	0.0085785
ENSG00000179933	C14orf119	protein coding	-1.00283	0.0020317
ENSG00000184465	WDR27	protein coding	1.00145	0.00420229
ENSG00000059122	FLYWCH1	protein coding	-1.00059	0.00333841
ENSG00000005187	ACSM3	protein coding	1.00036	0.0050018
ENSG00000181817	LSM10	protein coding	-1.00015	0.00675124
ENSG00000106733	NMRK1	protein coding	-1	0.00420528

## Sheet: PF
Ensembl ID	Gene name	Gene type	log2FC	Adjusted p-value
ENSG00000170369	CST2	protein coding	-11.0738	0.00109973
ENSG00000170367	CST5	protein coding	-10.4931	0.00109973
ENSG00000182742	HOXB4	protein coding	-9.09496	0.00303301
ENSG00000116701	NCF2	protein coding	-8.64436	0.0012143
ENSG00000227507	LTB	protein coding	-8.13553	0.00252839
ENSG00000147889	CDKN2A	protein coding	-8.09836	0.0012143
ENSG00000137392	CLPS	protein coding	-7.77236	0.0018105
ENSG00000169429	CXCL8	protein coding	-7.58404	0.0018105
ENSG00000147647	DPYS	protein coding	7.52837	0.00310968
ENSG00000106004	HOXA5	protein coding	-7.49299	0.00381169
ENSG00000003137	CYP26B1	protein coding	-7.22732	0.00214039
ENSG00000153002	CPB1	protein coding	-7.13991	0.00381169
ENSG00000144810	COL8A1	protein coding	-7.10433	0.00197498
ENSG00000188015	S100A3	protein coding	-6.99702	0.00342871
ENSG00000099260	PALMD	protein coding	-6.97459	0.00815949
ENSG00000143869	GDF7	protein coding	-6.68871	0.00442641
ENSG00000171724	VAT1L	protein coding	6.57857	0.00166914
ENSG00000102466	FGF14	protein coding	-6.53613	0.00262153
ENSG00000166670	MMP10	protein coding	-6.46387	0.0073269
ENSG00000231924	PSG1	protein coding	-6.25415	0.00802341
ENSG00000169908	TM4SF1	protein coding	-6.19391	0.00796752
ENSG00000176358	TAC4	protein coding	6.08808	0.00534209
ENSG00000142698	C1orf94	protein coding	6.07533	0.00344456
ENSG00000100628	ASB2	protein coding	-5.93821	0.0012143
ENSG00000118526	TCF21	protein coding	-5.88752	0.00166103
ENSG00000197576	HOXA4	protein coding	-5.87298	0.00292389
ENSG00000135638	EMX1	protein coding	-5.82931	0.0012143
ENSG00000151790	TDO2	protein coding	5.72474	0.00444575
ENSG00000049249	TNFRSF9	protein coding	-5.71559	0.00291417
ENSG00000198959	TGM2	protein coding	-5.69901	0.00109973
ENSG00000163453	IGFBP7	protein coding	-5.61274	0.00258529
ENSG00000147883	CDKN2B	protein coding	-5.57283	0.0012143
ENSG00000143473	KCNH1	protein coding	5.52997	0.00504648
ENSG00000148053	NTRK2	protein coding	-5.51632	0.00633886
ENSG00000080031	PTPRH	protein coding	-5.39852	0.00159076
ENSG00000163630	SYNPR	protein coding	-5.30929	0.00392851
ENSG00000234840	LINC01239	lincRNA	-5.21006	0.00411973
ENSG00000130176	CNN1	protein coding	-5.20494	0.00109973
ENSG00000171759	PAH	protein coding	5.19657	0.00339837
ENSG00000126458	RRAS	protein coding	-5.16189	0.00258529
ENSG00000172965	MIR4435-2HG	lincRNA	-5.14498	0.00348979
ENSG00000163017	ACTG2	protein coding	-5.14334	0.00127069
ENSG00000138207	RBP4	protein coding	5.13851	0.00602091
ENSG00000142910	TINAGL1	protein coding	-5.10455	0.00334369
ENSG00000163431	LMOD1	protein coding	-5.08726	0.00195246
ENSG00000107796	ACTA2	protein coding	-5.08252	0.00159076
ENSG00000156574	NODAL	protein coding	-5.05498	0.00218359
ENSG00000232774	FLJ22447	lincRNA	4.99068	0.00310491
ENSG00000133110	POSTN	protein coding	-4.98949	0.00231159
ENSG00000158516	CPA2	protein coding	-4.98932	0.00310491
ENSG00000124467	PSG8	protein coding	-4.98872	0.00252839
ENSG00000115221	ITGB6	protein coding	-4.95128	0.00300804
ENSG00000188175	HEPACAM2	protein coding	-4.9157	0.00796752
ENSG00000222041	CYTOR	lincRNA	-4.89237	0.00381336
ENSG00000250387	RP11-136K7.2	lincRNA	-4.87241	0.00339837
ENSG00000204936	CD177	protein coding	-4.85207	0.00317682
ENSG00000266709	RP11-214O1.2	lincRNA	4.81513	0.00333409
ENSG00000120937	NPPB	protein coding	-4.80633	0.00737347
ENSG00000108691	CCL2	protein coding	-4.74029	0.00203112
ENSG00000181649	PHLDA2	protein coding	-4.73447	0.00214039
ENSG00000133636	NTS	protein coding	-4.73322	0.00465744
ENSG00000078401	EDN1	protein coding	-4.72304	0.0012143
ENSG00000149591	TAGLN	protein coding	-4.72038	0.00109973
ENSG00000198734	F5	protein coding	-4.70601	0.0012143
ENSG00000138271	GPR87	protein coding	-4.67718	0.00478426
ENSG00000162618	ADGRL4	protein coding	4.61902	0.00292389
ENSG00000105398	SULT2A1	protein coding	4.61579	0.0045281
ENSG00000020181	ADGRA2	protein coding	-4.59988	0.00300804
ENSG00000164756	SLC30A8	protein coding	4.5813	0.00376323
ENSG00000183206	POTEC	protein coding	-4.56388	0.00495063
ENSG00000107831	FGF8	protein coding	4.56012	0.00292782
ENSG00000146374	RSPO3	protein coding	4.5472	0.00334316
ENSG00000177469	PTRF	protein coding	-4.50757	0.00159076
ENSG00000143632	ACTA1	protein coding	-4.48277	0.00110803
ENSG00000103888	CEMIP	protein coding	-4.45628	0.00280714
ENSG00000172548	NIPAL4	protein coding	-4.42123	0.00568906
ENSG00000140945	CDH13	protein coding	-4.40425	0.00109973
ENSG00000170381	SEMA3E	protein coding	4.39952	0.0026194
ENSG00000136842	TMOD1	protein coding	-4.39788	0.00170411
ENSG00000120093	HOXB3	protein coding	-4.37625	0.00305827
ENSG00000144820	ADGRG7	protein coding	-4.37248	0.00392072
ENSG00000152377	SPOCK1	protein coding	-4.36142	0.00194803
ENSG00000139278	GLIPR1	protein coding	-4.31856	0.00310491
ENSG00000221866	PLXNA4	protein coding	4.3071	0.00430215
ENSG00000159251	ACTC1	protein coding	-4.2968	0.00194803
ENSG00000147862	NFIB	protein coding	-4.28245	0.00252839
ENSG00000157445	CACNA2D3	protein coding	-4.27622	0.00454581
ENSG00000095752	IL11	protein coding	-4.24223	0.00339837
ENSG00000185760	KCNQ5	protein coding	-4.23291	0.00166103
ENSG00000084674	APOB	protein coding	4.16912	0.00262153
ENSG00000095596	CYP26A1	protein coding	-4.16227	0.00109973
ENSG00000177103	DSCAML1	protein coding	-4.15823	0.00352803
ENSG00000183742	MACC1	protein coding	-4.14638	0.00293483
ENSG00000140450	ARRDC4	protein coding	-4.13086	0.00218359
ENSG00000185681	MORN5	protein coding	-4.10214	0.00388364
ENSG00000044524	EPHA3	protein coding	4.06648	0.00643448
ENSG00000043143	JADE2	protein coding	-4.04436	0.00229282
ENSG00000175267	VWA3A	protein coding	-3.96974	0.00665784
ENSG00000183971	NPW	protein coding	-3.96708	0.00491833
ENSG00000101180	HRH3	protein coding	3.95543	0.00726307
ENSG00000100311	PDGFB	protein coding	-3.94737	0.00159076
ENSG00000106631	MYL7	protein coding	-3.93524	0.00310491
ENSG00000140873	ADAMTS18	protein coding	3.92861	0.00491408
ENSG00000060566	CREB3L3	protein coding	3.89003	0.00430308
ENSG00000144642	RBMS3	protein coding	3.87525	0.00430215
ENSG00000144057	ST6GAL2	protein coding	-3.85611	0.00231159
ENSG00000176907	C8orf4	protein coding	-3.84075	0.00726307
ENSG00000151012	SLC7A11	protein coding	3.83853	0.00380885
ENSG00000139209	SLC38A4	protein coding	3.83367	0.00430772
ENSG00000164794	KCNV1	protein coding	3.82585	0.00292389
ENSG00000254615	RP11-395G23.3	lincRNA	-3.82323	0.00786042
ENSG00000135480	KRT7	protein coding	-3.82189	0.0018105
ENSG00000164161	HHIP	protein coding	3.82078	0.00637745
ENSG00000168658	VWA3B	protein coding	-3.80924	0.00339837
ENSG00000134259	NGF	protein coding	-3.78121	0.00322713
ENSG00000167614	TTYH1	protein coding	-3.78033	0.00252839
ENSG00000158258	CLSTN2	protein coding	-3.76524	0.00258529
ENSG00000020577	SAMD4A	protein coding	-3.74944	0.00300804
ENSG00000152611	CAPSL	protein coding	-3.74907	0.0098434
ENSG00000166825	ANPEP	protein coding	3.74364	0.00344037
ENSG00000134668	SPOCD1	protein coding	-3.73778	0.00294507
ENSG00000131094	C1QL1	protein coding	-3.73451	0.00484771
ENSG00000244694	PTCHD4	protein coding	-3.71239	0.00656814
ENSG00000145287	PLAC8	protein coding	-3.70808	0.00393864
ENSG00000197177	ADGRA1	protein coding	-3.70609	0.0050094
ENSG00000257859	CASC18	lincRNA	-3.70544	0.00412073
ENSG00000257345	RP11-511B23.1	lincRNA	3.70511	0.00698632
ENSG00000198523	PLN	protein coding	-3.69427	0.00391839
ENSG00000164683	HEY1	protein coding	-3.68998	0.00675833
ENSG00000138079	SLC3A1	protein coding	3.68503	0.00399327
ENSG00000236289	GACAT3	lincRNA	3.67256	0.00262153
ENSG00000167157	PRRX2	protein coding	3.6719	0.00262153
ENSG00000141854	MISP3	protein coding	-3.67188	0.00430215
ENSG00000174358	SLC6A19	protein coding	3.66216	0.00311383
ENSG00000241163	LINC00877	lincRNA	-3.64602	0.00305542
ENSG00000122367	LDB3	protein coding	-3.64541	0.00344456
ENSG00000234546	RP3-510D11.2	lincRNA	-3.63763	0.00471749
ENSG00000172478	C2orf54	protein coding	-3.62307	0.00334316
ENSG00000179776	CDH5	protein coding	-3.6155	0.00439254
ENSG00000013588	GPRC5A	protein coding	-3.61487	0.0045281
ENSG00000008517	IL32	protein coding	-3.58537	0.00817134
ENSG00000164171	ITGA2	protein coding	-3.585	0.00300804
ENSG00000125430	HS3ST3B1	protein coding	3.58288	0.00109973
ENSG00000163377	FAM19A4	protein coding	3.57366	0.00517157
ENSG00000077009	NMRK2	protein coding	-3.57043	0.00310968
ENSG00000131378	RFTN1	protein coding	-3.56833	0.00393192
ENSG00000003436	TFPI	protein coding	-3.55792	0.00258529
ENSG00000110799	VWF	protein coding	3.55086	0.00252839
ENSG00000146592	CREB5	protein coding	-3.54753	0.00294259
ENSG00000167549	CORO6	protein coding	-3.5334	0.00381336
ENSG00000086548	CEACAM6	protein coding	-3.53247	0.00416949
ENSG00000101335	MYL9	protein coding	-3.49082	0.00322713
ENSG00000122176	FMOD	protein coding	3.4867	0.0070135
ENSG00000137801	THBS1	protein coding	-3.48586	0.00310491
ENSG00000140682	TGFB1I1	protein coding	-3.47231	0.0012143
ENSG00000143768	LEFTY2	protein coding	-3.46464	0.00442641
ENSG00000107819	SFXN3	protein coding	-3.46283	0.00509464
ENSG00000120054	CPN1	protein coding	3.46255	0.00511245
ENSG00000164266	SPINK1	protein coding	-3.46244	0.00532714
ENSG00000243449	C4orf48	protein coding	-3.4616	0.00310491
ENSG00000183876	ARSI	protein coding	-3.45325	0.00252839
ENSG00000010610	CD4	protein coding	3.44779	0.00303053
ENSG00000169594	BNC1	protein coding	-3.44264	0.0034389
ENSG00000184564	SLITRK6	protein coding	3.44263	0.00336987
ENSG00000170624	SGCD	protein coding	-3.44174	0.00910738
ENSG00000185745	IFIT1	protein coding	-3.42893	0.00430215
ENSG00000153714	LURAP1L	protein coding	-3.4247	0.00872914
ENSG00000249859	PVT1	lincRNA	-3.42393	0.00325889
ENSG00000150687	PRSS23	protein coding	-3.41721	0.00262153
ENSG00000105825	TFPI2	protein coding	-3.40252	0.00159076
ENSG00000187800	PEAR1	protein coding	-3.39597	0.00464731
ENSG00000183378	OVCH2	protein coding	-3.38567	0.00762025
ENSG00000188488	SERPINA5	protein coding	-3.37789	0.0038842
ENSG00000133392	MYH11	protein coding	-3.37428	0.00505511
ENSG00000170075	GPR37L1	protein coding	-3.37401	0.00342564
ENSG00000159216	RUNX1	protein coding	-3.36895	0.00708601
ENSG00000124762	CDKN1A	protein coding	-3.36742	0.00430215
ENSG00000234787	LINC00458	lincRNA	-3.36546	0.00352803
ENSG00000168918	INPP5D	protein coding	-3.36115	0.00854382
ENSG00000125148	MT2A	protein coding	3.35786	0.00571169
ENSG00000149596	JPH2	protein coding	-3.31391	0.00214039
ENSG00000131650	KREMEN2	protein coding	-3.30171	0.00939832
ENSG00000086289	EPDR1	protein coding	-3.29083	0.0045281
ENSG00000149557	FEZ1	protein coding	-3.27876	0.0038842
ENSG00000004838	ZMYND10	protein coding	-3.27539	0.00711934
ENSG00000184545	DUSP8	protein coding	-3.27427	0.00214039
ENSG00000116032	GRIN3B	protein coding	-3.25631	0.00591799
ENSG00000087303	NID2	protein coding	-3.23528	0.00262153
ENSG00000140937	CDH11	protein coding	-3.23033	0.00228914
ENSG00000175984	DENND2C	protein coding	3.22258	0.00291417
ENSG00000079215	SLC1A3	protein coding	-3.21936	0.0081921
ENSG00000105479	CCDC114	protein coding	-3.21728	0.00910738
ENSG00000174576	NPAS4	protein coding	-3.21441	0.00481583
ENSG00000128965	CHAC1	protein coding	3.20325	0.00484523
ENSG00000107738	C10orf54	protein coding	-3.18588	0.00272338
ENSG00000100300	TSPO	protein coding	-3.18231	0.00420618
ENSG00000091704	CPA1	protein coding	-3.17395	0.00399327
ENSG00000120055	C10orf95	protein coding	3.15856	0.00726307
ENSG00000120094	HOXB1	protein coding	-3.15034	0.00869218
ENSG00000123080	CDKN2C	protein coding	-3.13946	0.00575548
ENSG00000159556	ISL2	protein coding	3.13066	0.00521715
ENSG00000053747	LAMA3	protein coding	-3.09396	0.00579284
ENSG00000106538	RARRES2	protein coding	-3.08927	0.00910738
ENSG00000132639	SNAP25	protein coding	-3.08784	0.00877812
ENSG00000155090	KLF10	protein coding	-3.0813	0.00258529
ENSG00000125872	LRRN4	protein coding	-3.07649	0.00159076
ENSG00000160282	FTCD	protein coding	3.07107	0.00484771
ENSG00000180801	ARSJ	protein coding	-3.06368	0.0038842
ENSG00000026103	FAS	protein coding	-3.05715	0.00381336
ENSG00000111816	FRK	protein coding	3.0468	0.0081193
ENSG00000122861	PLAU	protein coding	-3.03563	0.00367437
ENSG00000176014	TUBB6	protein coding	-3.02904	0.00231159
ENSG00000171564	FGB	protein coding	3.02719	0.00943046
ENSG00000168830	HTR1E	protein coding	3.02693	0.00643521
ENSG00000115840	SLC25A12	protein coding	3.02462	0.00367437
ENSG00000185518	SV2B	protein coding	-3.02162	0.00430215
ENSG00000100351	GRAP2	protein coding	3.01695	0.00876742
ENSG00000179059	ZFP42	protein coding	3.00871	0.00913992
ENSG00000130303	BST2	protein coding	-3.00687	0.00589563
ENSG00000124875	CXCL6	protein coding	-3.00035	0.00252839
ENSG00000174844	DNAH12	protein coding	-2.99527	0.0038842
ENSG00000134107	BHLHE40	protein coding	-2.99212	0.00339837
ENSG00000119125	GDA	protein coding	-2.98897	0.00938667
ENSG00000152760	TCTEX1D1	protein coding	-2.98159	0.0076803
ENSG00000173917	HOXB2	protein coding	-2.97669	0.00214039
ENSG00000005102	MEOX1	protein coding	-2.97145	0.00836536
ENSG00000185615	PDIA2	protein coding	-2.97118	0.00322713
ENSG00000170955	PRKCDBP	protein coding	-2.96848	0.00322713
ENSG00000131620	ANO1	protein coding	-2.95918	0.00342871
ENSG00000177989	ODF3B	protein coding	-2.95437	0.00607126
ENSG00000163053	SLC16A14	protein coding	-2.95207	0.00938667
ENSG00000006327	TNFRSF12A	protein coding	-2.94198	0.00300804
ENSG00000148677	ANKRD1	protein coding	-2.93944	0.00381169
ENSG00000012124	CD22	protein coding	-2.93254	0.00342564
ENSG00000150873	C2orf50	protein coding	-2.92766	0.00845461
ENSG00000128342	LIF	protein coding	-2.9238	0.00334845
ENSG00000142789	CELA3A	protein coding	-2.92133	0.0070135
ENSG00000198832	SELENOM	protein coding	-2.90954	0.0038842
ENSG00000178075	GRAMD1C	protein coding	-2.9075	0.00763998
ENSG00000100276	RASL10A	protein coding	-2.90246	0.00851375
ENSG00000271736	RP11-85G21.3	lincRNA	2.90139	0.00401626
ENSG00000153234	NR4A2	protein coding	2.89337	0.00228914
ENSG00000150551	LYPD1	protein coding	-2.89194	0.0012143
ENSG00000115085	ZAP70	protein coding	-2.88527	0.00633886
ENSG00000104689	TNFRSF10A	protein coding	-2.8846	0.00350363
ENSG00000168394	TAP1	protein coding	-2.86713	0.00875241
ENSG00000188290	HES4	protein coding	-2.86029	0.00401189
ENSG00000023445	BIRC3	protein coding	-2.85944	0.00381336
ENSG00000101098	RIMS4	protein coding	-2.85917	0.00439254
ENSG00000135722	FBXL8	protein coding	-2.85366	0.00694041
ENSG00000138131	LOXL4	protein coding	-2.84849	0.00357878
ENSG00000113916	BCL6	protein coding	2.84706	0.00159076
ENSG00000104313	EYA1	protein coding	2.83751	0.00633886
ENSG00000243479	MNX1-AS1	lincRNA	-2.8243	0.00339837
ENSG00000164736	SOX17	protein coding	2.82086	0.0069216
ENSG00000064655	EYA2	protein coding	-2.80812	0.00327211
ENSG00000108821	COL1A1	protein coding	-2.80489	0.00392851
ENSG00000120708	TGFBI	protein coding	-2.79474	0.00231159
ENSG00000166349	RAG1	protein coding	-2.79455	0.00517017
ENSG00000170345	FOS	protein coding	2.78976	0.00117474
ENSG00000107485	GATA3	protein coding	2.78954	0.0075177
ENSG00000173114	LRRN3	protein coding	2.78541	0.00326918
ENSG00000100100	PIK3IP1	protein coding	-2.76507	0.00339837
ENSG00000154553	PDLIM3	protein coding	-2.7492	0.00430215
ENSG00000132688	NES	protein coding	-2.73956	0.00231159
ENSG00000116106	EPHA4	protein coding	2.73556	0.00366445
ENSG00000145248	SLC10A4	protein coding	2.72951	0.00252839
ENSG00000041982	TNC	protein coding	-2.72202	0.00194803
ENSG00000137501	SYTL2	protein coding	-2.7216	0.00371878
ENSG00000172318	B3GALT1	protein coding	2.70932	0.00109973
ENSG00000058085	LAMC2	protein coding	-2.70534	0.0034705
ENSG00000174059	CD34	protein coding	2.69991	0.00359156
ENSG00000041515	MYO16	protein coding	-2.69731	0.00659788
ENSG00000100234	TIMP3	protein coding	-2.69181	0.00322713
ENSG00000131187	F12	protein coding	-2.69038	0.00310491
ENSG00000158055	GRHL3	protein coding	-2.68924	0.00439254
ENSG00000118473	SGIP1	protein coding	2.68791	0.0044572
ENSG00000272341	RP1-151F17.2	lincRNA	-2.68444	0.00284414
ENSG00000113494	PRLR	protein coding	2.67741	0.00252839
ENSG00000166342	NETO1	protein coding	2.67094	0.00470963
ENSG00000140057	AK7	protein coding	-2.66516	0.00617221
ENSG00000095713	CRTAC1	protein coding	-2.65531	0.00891141
ENSG00000163071	SPATA18	protein coding	-2.64959	0.00571169
ENSG00000152154	TMEM178A	protein coding	-2.63794	0.00342871
ENSG00000158710	TAGLN2	protein coding	-2.63542	0.00300804
ENSG00000140968	IRF8	protein coding	-2.63243	0.00399327
ENSG00000057468	MSH4	protein coding	2.63228	0.00495685
ENSG00000170542	SERPINB9	protein coding	-2.62285	0.00315078
ENSG00000164588	HCN1	protein coding	2.61279	0.00291417
ENSG00000128591	FLNC	protein coding	-2.61256	0.00252839
ENSG00000178038	ALS2CL	protein coding	-2.60474	0.00399327
ENSG00000168743	NPNT	protein coding	-2.60466	0.00194803
ENSG00000050767	COL23A1	protein coding	2.60053	0.00258529
ENSG00000039139	DNAH5	protein coding	-2.5997	0.00824915
ENSG00000153976	HS3ST3A1	protein coding	2.57272	0.00652057
ENSG00000204711	C9orf135	protein coding	-2.5716	0.00675836
ENSG00000156687	UNC5D	protein coding	2.56802	0.00768365
ENSG00000101443	WFDC2	protein coding	-2.56341	0.00485085
ENSG00000061455	PRDM6	protein coding	2.56329	0.00514854
ENSG00000162643	WDR63	protein coding	-2.56195	0.0087554
ENSG00000128165	ADM2	protein coding	2.56176	0.00827143
ENSG00000163235	TGFA	protein coding	-2.55907	0.00326833
ENSG00000122735	DNAI1	protein coding	-2.5588	0.00469058
ENSG00000242173	ARHGDIG	protein coding	-2.55875	0.00399327
ENSG00000152137	HSPB8	protein coding	-2.55064	0.00372463
ENSG00000115457	IGFBP2	protein coding	-2.54008	0.00224954
ENSG00000075213	SEMA3A	protein coding	2.52295	0.00463733
ENSG00000145284	SCD5	protein coding	-2.52242	0.00300804
ENSG00000064300	NGFR	protein coding	-2.51786	0.00534209
ENSG00000138669	PRKG2	protein coding	-2.51459	0.00608488
ENSG00000164949	GEM	protein coding	-2.51084	0.00435136
ENSG00000188906	LRRK2	protein coding	2.49884	0.00378323
ENSG00000144476	ACKR3	protein coding	-2.49258	0.00470963
ENSG00000184613	NELL2	protein coding	2.48999	0.00748471
ENSG00000111801	BTN3A3	protein coding	-2.48517	0.00439254
ENSG00000198892	SHISA4	protein coding	-2.48367	0.00480731
ENSG00000100060	MFNG	protein coding	-2.47691	0.00568906
ENSG00000172164	SNTB1	protein coding	2.47399	0.00541514
ENSG00000176438	SYNE3	protein coding	2.47328	0.00374342
ENSG00000162631	NTNG1	protein coding	-2.46585	0.00962345
ENSG00000134323	MYCN	protein coding	2.45308	0.0018334
ENSG00000173535	TNFRSF10C	protein coding	-2.45255	0.00618458
ENSG00000168676	KCTD19	protein coding	-2.44976	0.00846883
ENSG00000198003	CCDC151	protein coding	-2.44791	0.00385781
ENSG00000171223	JUNB	protein coding	-2.44433	0.00362026
ENSG00000140795	MYLK3	protein coding	2.43635	0.00415245
ENSG00000071282	LMCD1	protein coding	-2.43503	0.00495115
ENSG00000151376	ME3	protein coding	-2.42491	0.00584683
ENSG00000272512	RP11-54O7.17	lincRNA	-2.42445	0.00921402
ENSG00000163032	VSNL1	protein coding	2.41993	0.0070318
ENSG00000174307	PHLDA3	protein coding	-2.41798	0.00381169
ENSG00000095370	SH2D3C	protein coding	-2.41062	0.00381336
ENSG00000206538	VGLL3	protein coding	-2.4083	0.00262153
ENSG00000128052	KDR	protein coding	2.3992	0.00714194
ENSG00000182575	NXPH3	protein coding	-2.38804	0.00691478
ENSG00000163406	SLC15A2	protein coding	-2.38717	0.00610005
ENSG00000105997	HOXA3	protein coding	-2.38512	0.00371878
ENSG00000176406	RIMS2	protein coding	-2.38227	0.00677277
ENSG00000260457	RP11-723G8.1	lincRNA	2.38227	0.00654673
ENSG00000175592	FOSL1	protein coding	-2.38087	0.00509464
ENSG00000116254	CHD5	protein coding	2.37851	0.00381572
ENSG00000159761	C16orf86	protein coding	-2.37354	0.00386872
ENSG00000001626	CFTR	protein coding	2.37322	0.00918457							monogenic
ENSG00000107338	SHB	protein coding	-2.36742	0.00231159
ENSG00000120833	SOCS2	protein coding	-2.36595	0.00339837
ENSG00000177098	SCN4B	protein coding	-2.36553	0.00722112
ENSG00000182732	RGS6	protein coding	2.36411	0.00521715
ENSG00000150394	CDH8	protein coding	-2.36389	0.00401189
ENSG00000099282	TSPAN15	protein coding	-2.36161	0.00691478
ENSG00000164236	ANKRD33B	protein coding	-2.34401	0.00942671
ENSG00000127124	HIVEP3	protein coding	-2.34157	0.00981548
ENSG00000175311	ANKS4B	protein coding	2.33621	0.00503452
ENSG00000145569	FAM105A	protein coding	-2.33604	0.00632646
ENSG00000180210	F2	protein coding	2.32336	0.00339837
ENSG00000164070	HSPA4L	protein coding	-2.3189	0.00448832
ENSG00000090013	BLVRB	protein coding	-2.30381	0.00310491
ENSG00000133121	STARD13	protein coding	-2.3038	0.00535071
ENSG00000197943	PLCG2	protein coding	2.29697	0.00528446
ENSG00000101222	SPEF1	protein coding	-2.29689	0.00673258
ENSG00000150540	HNMT	protein coding	-2.28779	0.00344037
ENSG00000005243	COPZ2	protein coding	-2.28727	0.00703745
ENSG00000125347	IRF1	protein coding	-2.28599	0.00484771
ENSG00000116985	BMP8B	protein coding	-2.28544	0.00363311
ENSG00000061337	LZTS1	protein coding	2.285	0.00469065
ENSG00000120820	GLT8D2	protein coding	-2.2797	0.00300804
ENSG00000188483	IER5L	protein coding	-2.27687	0.00541514
ENSG00000261115	TMEM178B	protein coding	2.27421	0.00262298
ENSG00000069667	RORA	protein coding	2.2717	0.00305827
ENSG00000164099	PRSS12	protein coding	-2.27156	0.00262153
ENSG00000234362	AC104654.2	lincRNA	-2.27136	0.00480538
ENSG00000041353	RAB27B	protein coding	-2.26206	0.00851292
ENSG00000038427	VCAN	protein coding	2.24948	0.00339837
ENSG00000170989	S1PR1	protein coding	-2.24909	0.00592432
ENSG00000127920	GNG11	protein coding	-2.24655	0.00401189
ENSG00000159784	FAM131B	protein coding	-2.24454	0.00567537
ENSG00000198203	SULT1C2	protein coding	-2.23778	0.00854382
ENSG00000140848	CPNE2	protein coding	-2.22709	0.00344456
ENSG00000176170	SPHK1	protein coding	-2.22334	0.00600419
ENSG00000196517	SLC6A9	protein coding	2.22112	0.00568906
ENSG00000115884	SDC1	protein coding	-2.20825	0.00495063
ENSG00000145808	ADAMTS19	protein coding	2.20664	0.00442301
ENSG00000113083	LOX	protein coding	2.20379	0.00853856
ENSG00000183454	GRIN2A	protein coding	2.20292	0.00439254
ENSG00000115112	TFCP2L1	protein coding	2.19549	0.00322713
ENSG00000115138	POMC	protein coding	-2.19327	0.00412073
ENSG00000115461	IGFBP5	protein coding	-2.18968	0.00309855
ENSG00000172247	C1QTNF4	protein coding	-2.18714	0.00415245
ENSG00000115641	FHL2	protein coding	-2.17669	0.00338827
ENSG00000134574	DDB2	protein coding	-2.1745	0.0038842
ENSG00000106123	EPHB6	protein coding	2.17039	0.0012143
ENSG00000151474	FRMD4A	protein coding	2.16944	0.00159076
ENSG00000165959	CLMN	protein coding	-2.16603	0.00430308
ENSG00000122787	AKR1D1	protein coding	2.16599	0.00494957
ENSG00000101198	NKAIN4	protein coding	-2.16171	0.00762025
ENSG00000185088	RPS27L	protein coding	-2.15392	0.00401189
ENSG00000113070	HBEGF	protein coding	-2.15392	0.00339837
ENSG00000177106	EPS8L2	protein coding	-2.15359	0.0039484
ENSG00000134548	SPX	protein coding	-2.1483	0.00853856
ENSG00000120860	CCDC53	protein coding	-2.14796	0.00322713
ENSG00000168994	PXDC1	protein coding	-2.14478	0.00833469
ENSG00000100196	KDELR3	protein coding	-2.14314	0.00652788
ENSG00000164692	COL1A2	protein coding	-2.14013	0.00552463
ENSG00000143382	ADAMTSL4	protein coding	-2.13883	0.00481583
ENSG00000197696	NMB	protein coding	-2.13717	0.00339837
ENSG00000101017	CD40	protein coding	-2.13332	0.00559724
ENSG00000131018	SYNE1	protein coding	-2.12732	0.00303847
ENSG00000123240	OPTN	protein coding	-2.11158	0.00439254
ENSG00000178726	THBD	protein coding	2.11149	0.00645294
ENSG00000042493	CAPG	protein coding	-2.10916	0.00471749
ENSG00000138356	AOX1	protein coding	2.10507	0.00224109
ENSG00000164796	CSMD3	protein coding	2.10434	0.00322713
ENSG00000121570	DPPA4	protein coding	2.10404	0.00462359
ENSG00000169129	AFAP1L2	protein coding	-2.10352	0.00747983
ENSG00000159176	CSRP1	protein coding	-2.09622	0.0042686
ENSG00000106211	HSPB1	protein coding	-2.09021	0.0026194
ENSG00000166924	NYAP1	protein coding	-2.0869	0.00292782
ENSG00000236780	AC078941.1	lincRNA	-2.08592	0.00381572
ENSG00000099337	KCNK6	protein coding	-2.08128	0.00380885
ENSG00000173705	SUSD5	protein coding	2.07001	0.00784776
ENSG00000048052	HDAC9	protein coding	-2.06766	0.00439254
ENSG00000109944	C11orf63	protein coding	-2.06715	0.00752719
ENSG00000104435	STMN2	protein coding	-2.06712	0.00493389
ENSG00000104154	SLC30A4	protein coding	-2.05816	0.00326918
ENSG00000187608	ISG15	protein coding	-2.05364	0.00252839
ENSG00000117115	PADI2	protein coding	-2.04929	0.00385781
ENSG00000114646	CSPG5	protein coding	-2.04647	0.00599294
ENSG00000167037	SGSM1	protein coding	2.04623	0.00412184
ENSG00000125966	MMP24	protein coding	-2.04207	0.00252839
ENSG00000137819	PAQR5	protein coding	2.04144	0.00303053
ENSG00000167641	PPP1R14A	protein coding	-2.03873	0.0038842
ENSG00000165644	COMTD1	protein coding	-2.03845	0.00517017
ENSG00000111859	NEDD9	protein coding	-2.03834	0.00804624
ENSG00000067715	SYT1	protein coding	-2.03666	0.00485085
ENSG00000158887	MPZ	protein coding	-2.03652	0.0065425
ENSG00000185885	IFITM1	protein coding	-2.03566	0.00608488
ENSG00000186994	KANK3	protein coding	-2.03512	0.00561861
ENSG00000130675	MNX1	protein coding	-2.02441	0.00495606
ENSG00000175197	DDIT3	protein coding	2.02333	0.0065425
ENSG00000170962	PDGFD	protein coding	2.017	0.00300804
ENSG00000125434	SLC25A35	protein coding	-2.01552	0.00713008
ENSG00000101670	LIPG	protein coding	2.01189	0.00392255
ENSG00000172346	CSDC2	protein coding	-2.00861	0.00726307
ENSG00000170271	FAXDC2	protein coding	-2.00773	0.00412894
ENSG00000143036	SLC44A3	protein coding	-2.00661	0.00342871
ENSG00000116661	FBXO2	protein coding	-2.00358	0.00316349
ENSG00000261211	RP1-80N2.3	lincRNA	-1.99689	0.00767872
ENSG00000182310	SPACA6	protein coding	-1.99093	0.00292782
ENSG00000162493	PDPN	protein coding	-1.99033	0.00272338
ENSG00000040731	CDH10	protein coding	-1.98846	0.00410048
ENSG00000185880	TRIM69	protein coding	-1.98613	0.00495063
ENSG00000115183	TANC1	protein coding	-1.98384	0.00552463
ENSG00000100626	GALNT16	protein coding	-1.98274	0.00399327
ENSG00000118804	STBD1	protein coding	-1.98047	0.00784128
ENSG00000182165	TP53TG1	lincRNA	-1.97541	0.00708601
ENSG00000150347	ARID5B	protein coding	-1.97467	0.00308264
ENSG00000138193	PLCE1	protein coding	-1.96806	0.00591933
ENSG00000197852	FAM212B	protein coding	-1.96554	0.00342564
ENSG00000182902	SLC25A18	protein coding	1.96214	0.0071218
ENSG00000164591	MYOZ3	protein coding	-1.95892	0.00549764
ENSG00000105329	TGFB1	protein coding	-1.95789	0.00224954
ENSG00000121753	ADGRB2	protein coding	-1.95305	0.0039123
ENSG00000163545	NUAK2	protein coding	-1.94966	0.00322713
ENSG00000111057	KRT18	protein coding	-1.94808	0.0063438
ENSG00000137331	IER3	protein coding	-1.94602	0.00342871
ENSG00000065357	DGKA	protein coding	-1.94527	0.00292389
ENSG00000129521	EGLN3	protein coding	-1.94116	0.00381336
ENSG00000103034	NDRG4	protein coding	-1.93991	0.00252839
ENSG00000146477	SLC22A3	protein coding	-1.93954	0.00804172
ENSG00000168071	CCDC88B	protein coding	-1.93885	0.00344037
ENSG00000119771	KLHL29	protein coding	-1.9381	0.00674122
ENSG00000129116	PALLD	protein coding	-1.93738	0.00300804
ENSG00000185437	SH3BGR	protein coding	-1.93044	0.00565886
ENSG00000167601	AXL	protein coding	-1.92668	0.0038842
ENSG00000106804	C5	protein coding	1.92666	0.00364757
ENSG00000198467	TPM2	protein coding	-1.92606	0.00231159
ENSG00000149218	ENDOD1	protein coding	-1.92167	0.00861742
ENSG00000177576	C18orf32	protein coding	-1.91724	0.00418084
ENSG00000151229	SLC2A13	protein coding	1.91522	0.0026194
ENSG00000157927	RADIL	protein coding	-1.9139	0.00517017
ENSG00000155749	ALS2CR12	protein coding	1.91303	0.00950735
ENSG00000115263	GCG	protein coding	1.90093	0.00726029
ENSG00000138028	CGREF1	protein coding	-1.90022	0.0084505
ENSG00000102871	TRADD	protein coding	-1.89947	0.0039123
ENSG00000006047	YBX2	protein coding	-1.89905	0.00214039
ENSG00000112782	CLIC5	protein coding	1.89083	0.00852986
ENSG00000065320	NTN1	protein coding	-1.88603	0.00522084
ENSG00000174099	MSRB3	protein coding	-1.88525	0.0045281
ENSG00000204381	LAYN	protein coding	-1.88357	0.00521715
ENSG00000103647	CORO2B	protein coding	-1.88269	0.00500297
ENSG00000206535	LNP1	protein coding	-1.87646	0.00633886
ENSG00000176771	NCKAP5	protein coding	-1.87285	0.00471749
ENSG00000173598	NUDT4	protein coding	1.87159	0.00338827
ENSG00000183615	FAM167B	protein coding	-1.86754	0.00618458
ENSG00000010438	PRSS3	protein coding	1.86079	0.00846087
ENSG00000103460	TOX3	protein coding	1.8578	0.0012143
ENSG00000068976	PYGM	protein coding	1.85775	0.00675196
ENSG00000181284	TMEM102	protein coding	-1.85662	0.00300804
ENSG00000154734	ADAMTS1	protein coding	1.85273	0.00262153
ENSG00000146411	SLC2A12	protein coding	-1.8523	0.00571169
ENSG00000153064	BANK1	protein coding	-1.85	0.00954411
ENSG00000051108	HERPUD1	protein coding	1.84803	0.00581118
ENSG00000131188	PRR7	protein coding	-1.848	0.00386872
ENSG00000179603	GRM8	protein coding	-1.84406	0.00818683
ENSG00000128408	RIBC2	protein coding	-1.84277	0.00433688
ENSG00000180758	GPR157	protein coding	-1.84148	0.00381336
ENSG00000111319	SCNN1A	protein coding	-1.82755	0.00357878
ENSG00000187098	MITF	protein coding	-1.82541	0.00342564
ENSG00000143772	ITPKB	protein coding	-1.82304	0.00844734
ENSG00000128011	LRFN1	protein coding	-1.82215	0.0040842
ENSG00000165816	VWA2	protein coding	1.82006	0.00322713
ENSG00000010278	CD9	protein coding	-1.81817	0.00755311
ENSG00000169991	IFFO2	protein coding	-1.81814	0.00484853
ENSG00000244509	APOBEC3C	protein coding	-1.81195	0.00906886
ENSG00000172361	CFAP53	protein coding	-1.81119	0.00942975
ENSG00000110723	EXPH5	protein coding	1.80647	0.00305827
ENSG00000140416	TPM1	protein coding	-1.8046	0.00231159
ENSG00000186088	GSAP	protein coding	-1.80093	0.00835127
ENSG00000188582	PAQR9	protein coding	1.80038	0.00853856
ENSG00000153246	PLA2R1	protein coding	-1.79773	0.00442641
ENSG00000137825	ITPKA	protein coding	-1.79091	0.00816653
ENSG00000173083	HPSE	protein coding	-1.78859	0.00603127
ENSG00000105290	APLP1	protein coding	-1.78851	0.00322713
ENSG00000145391	SETD7	protein coding	-1.78758	0.00332089
ENSG00000158163	DZIP1L	protein coding	1.78035	0.00567987
ENSG00000236423	LINC01134	lincRNA	1.77882	0.00942671
ENSG00000134769	DTNA	protein coding	-1.77749	0.00846321
ENSG00000090530	P3H2	protein coding	-1.76728	0.00325534
ENSG00000079308	TNS1	protein coding	-1.75848	0.0071218
ENSG00000126709	IFI6	protein coding	-1.75207	0.00950735
ENSG00000130766	SESN2	protein coding	1.74978	0.00903091
ENSG00000113657	DPYSL3	protein coding	-1.74749	0.00246005
ENSG00000168306	ACOX2	protein coding	1.74702	0.00399327
ENSG00000153012	LGI2	protein coding	1.74386	0.00537822
ENSG00000272482	RP11-474O21.5	lincRNA	-1.74234	0.00581118
ENSG00000064115	TM7SF3	protein coding	-1.74226	0.00258529
ENSG00000260025	RP11-490M8.1	lincRNA	-1.74068	0.00883696
ENSG00000135074	ADAM19	protein coding	-1.73853	0.00389766
ENSG00000146555	SDK1	protein coding	1.73738	0.00300804
ENSG00000185008	ROBO2	protein coding	1.73605	0.0012143
ENSG00000172137	CALB2	protein coding	-1.73403	0.00726307
ENSG00000154511	FAM69A	protein coding	-1.7334	0.00344043
ENSG00000164176	EDIL3	protein coding	1.73024	0.00961939
ENSG00000163975	MELTF	protein coding	-1.73023	0.00422528
ENSG00000146776	ATXN7L1	protein coding	1.72926	0.00310968
ENSG00000105339	DENND3	protein coding	-1.72574	0.0045281
ENSG00000105976	MET	protein coding	1.72177	0.00608488
ENSG00000173706	HEG1	protein coding	-1.72103	0.00611498
ENSG00000142544	CTU1	protein coding	-1.72094	0.00674122
ENSG00000261652	C15orf65	protein coding	-1.72093	0.0082286
ENSG00000167074	TEF	protein coding	1.72004	0.00231159
ENSG00000235750	KIAA0040	protein coding	-1.71957	0.0071218
ENSG00000114115	RBP1	protein coding	-1.71738	0.00339837
ENSG00000138587	MNS1	protein coding	-1.7149	0.00956691
ENSG00000181744	C3orf58	protein coding	1.71307	0.00231159
ENSG00000257698	RP11-620J15.3	lincRNA	-1.71035	0.00830151
ENSG00000166450	PRTG	protein coding	1.70916	0.00159076
ENSG00000244274	DBNDD2	protein coding	-1.70833	0.0098758
ENSG00000132170	PPARG	protein coding	-1.7078	0.00953902
ENSG00000118985	ELL2	protein coding	1.70056	0.00194803
ENSG00000121851	POLR3GL	protein coding	-1.69991	0.00381572
ENSG00000176720	BOK	protein coding	-1.6987	0.0026194
ENSG00000188368	PRR19	protein coding	1.69748	0.00726307
ENSG00000128567	PODXL	protein coding	1.69558	0.00300804
ENSG00000112964	GHR	protein coding	1.69552	0.00193281
ENSG00000197903	HIST1H2BK	protein coding	-1.69446	0.00367437
ENSG00000163884	KLF15	protein coding	1.69427	0.00382278
ENSG00000172602	RND1	protein coding	-1.69196	0.00168789
ENSG00000076641	PAG1	protein coding	1.6907	0.0038842
ENSG00000154917	RAB6B	protein coding	-1.69053	0.00488268
ENSG00000143320	CRABP2	protein coding	-1.68402	0.00786042
ENSG00000169499	PLEKHA2	protein coding	-1.6815	0.00618458
ENSG00000099139	PCSK5	protein coding	1.68074	0.00550401
ENSG00000188010	MORN2	protein coding	-1.68009	0.00411973
ENSG00000115935	WIPF1	protein coding	-1.67765	0.00442301
ENSG00000143669	LYST	protein coding	-1.67538	0.00398615
ENSG00000130956	HABP4	protein coding	-1.67377	0.00442641
ENSG00000076706	MCAM	protein coding	-1.673	0.00444575
ENSG00000138166	DUSP5	protein coding	1.67273	0.00416949
ENSG00000014914	MTMR11	protein coding	-1.67272	0.00618458
ENSG00000080224	EPHA6	protein coding	1.67182	0.00342564
ENSG00000186480	INSIG1	protein coding	1.67144	0.00497052
ENSG00000172819	RARG	protein coding	-1.67059	0.00430215
ENSG00000085117	CD82	protein coding	-1.66896	0.00581118
ENSG00000114529	C3orf52	protein coding	-1.66723	0.00544721
ENSG00000130511	SSBP4	protein coding	-1.66616	0.00159076
ENSG00000178467	P4HTM	protein coding	-1.66218	0.00213595
ENSG00000165698	SPACA9	protein coding	-1.66083	0.00804172
ENSG00000143595	AQP10	protein coding	-1.66043	0.00706816
ENSG00000137261	KIAA0319	protein coding	-1.66028	0.00679493
ENSG00000253368	TRNP1	protein coding	-1.65993	0.00310491
ENSG00000197461	PDGFA	protein coding	-1.65691	0.00789515
ENSG00000176641	RNF152	protein coding	1.65605	0.00305827
ENSG00000118640	VAMP8	protein coding	-1.6539	0.00300804
ENSG00000187398	LUZP2	protein coding	1.64744	0.00846614
ENSG00000110628	SLC22A18	protein coding	-1.64714	0.00568906
ENSG00000255198	SNHG9	lincRNA	-1.64328	0.00992722
ENSG00000133816	MICAL2	protein coding	-1.64146	0.00194803
ENSG00000105991	HOXA1	protein coding	-1.63729	0.00438708
ENSG00000107551	RASSF4	protein coding	-1.63673	0.00240257
ENSG00000132846	ZBED3	protein coding	1.63355	0.00399327
ENSG00000125266	EFNB2	protein coding	1.63075	0.00856594
ENSG00000061918	GUCY1B3	protein coding	-1.63036	0.00456825
ENSG00000103260	METRN	protein coding	-1.629	0.00305827
ENSG00000146352	CLVS2	protein coding	1.62815	0.00475045
ENSG00000072110	ACTN1	protein coding	-1.62651	0.00286536
ENSG00000135362	PRR5L	protein coding	-1.6244	0.0073269
ENSG00000160973	FOXH1	protein coding	1.62122	0.00652057
ENSG00000164611	PTTG1	protein coding	-1.62014	0.00292782
ENSG00000261754	CTC-523E23.1	lincRNA	1.61911	0.0049279
ENSG00000187605	TET3	protein coding	1.61833	0.0038842
ENSG00000119699	TGFB3	protein coding	-1.61513	0.00784776
ENSG00000140092	FBLN5	protein coding	-1.61145	0.00478426
ENSG00000185274	WBSCR17	protein coding	-1.61093	0.00637745
ENSG00000135678	CPM	protein coding	1.61071	0.00497299
ENSG00000139793	MBNL2	protein coding	-1.60797	0.00572477
ENSG00000163513	TGFBR2	protein coding	1.6046	0.00231159
ENSG00000144746	ARL6IP5	protein coding	-1.60042	0.00367437
ENSG00000125731	SH2D3A	protein coding	-1.59961	0.00495606
ENSG00000135744	AGT	protein coding	-1.59915	0.00863427
ENSG00000171617	ENC1	protein coding	-1.59764	0.00601837
ENSG00000162878	PKDCC	protein coding	-1.59504	0.00159076
ENSG00000156381	ANKRD9	protein coding	-1.59341	0.00292389
ENSG00000129355	CDKN2D	protein coding	-1.59236	0.00549764
ENSG00000174004	NRROS	protein coding	1.58978	0.00970408
ENSG00000144645	OSBPL10	protein coding	-1.5872	0.00416949
ENSG00000180891	CUEDC1	protein coding	-1.58495	0.00463419
ENSG00000183762	KREMEN1	protein coding	-1.57378	0.0038842
ENSG00000196456	ZNF775	protein coding	-1.56935	0.00303053
ENSG00000131914	LIN28A	protein coding	1.56755	0.00327211
ENSG00000108055	SMC3	protein coding	1.56413	0.00214039
ENSG00000108479	GALK1	protein coding	-1.56275	0.00300804
ENSG00000075142	SRI	protein coding	-1.56272	0.00262153
ENSG00000115828	QPCT	protein coding	-1.55835	0.00713619
ENSG00000111321	LTBR	protein coding	1.55814	0.0079661
ENSG00000104998	IL27RA	protein coding	-1.54942	0.0038842
ENSG00000186017	ZNF566	protein coding	1.54753	0.00197498
ENSG00000153162	BMP6	protein coding	1.54665	0.00876023
ENSG00000111145	ELK3	protein coding	-1.54529	0.00598651
ENSG00000105655	ISYNA1	protein coding	-1.54359	0.00300804
ENSG00000075461	CACNG4	protein coding	-1.54322	0.0059562
ENSG00000160050	CCDC28B	protein coding	-1.5424	0.00378546
ENSG00000152402	GUCY1A2	protein coding	1.54145	0.00192098
ENSG00000267519	MIR24-2	lincRNA	-1.54008	0.00939832
ENSG00000246705	H2AFJ	protein coding	-1.53693	0.00344456
ENSG00000001461	NIPAL3	protein coding	-1.53616	0.00381169
ENSG00000175938	ORAI3	protein coding	-1.53192	0.00439254
ENSG00000134294	SLC38A2	protein coding	1.5305	0.00258529
ENSG00000132561	MATN2	protein coding	-1.52932	0.00322713
ENSG00000135617	PRADC1	protein coding	-1.52892	0.00430308
ENSG00000005187	ACSM3	protein coding	-1.52694	0.00977556
ENSG00000166394	CYB5R2	protein coding	-1.52689	0.00710198
ENSG00000130770	ATPIF1	protein coding	-1.52682	0.00214039
ENSG00000196352	CD55	protein coding	1.52482	0.00716844
ENSG00000125848	FLRT3	protein coding	1.52375	0.0082286
ENSG00000137960	GIPC2	protein coding	-1.51998	0.0052811
ENSG00000087884	AAMDC	protein coding	-1.51923	0.0051949
ENSG00000272141	RP11-465B22.8	lincRNA	1.51563	0.00540217
ENSG00000160813	PPP1R35	protein coding	-1.5151	0.0029088
ENSG00000185022	MAFF	protein coding	-1.51458	0.00624034
ENSG00000197568	HHLA3	protein coding	-1.51251	0.00853856
ENSG00000203778	FAM229B	protein coding	-1.5078	0.00623419
ENSG00000131435	PDLIM4	protein coding	-1.50602	0.0040842
ENSG00000181652	ATG9B	protein coding	-1.50394	0.00985989
ENSG00000139537	CCDC65	protein coding	-1.5035	0.00721735
ENSG00000104361	NIPAL2	protein coding	1.50291	0.00401189
ENSG00000125510	OPRL1	protein coding	-1.50162	0.00422831
ENSG00000111261	MANSC1	protein coding	-1.50038	0.00535404
ENSG00000177459	ERICH5	protein coding	-1.49857	0.0076803
ENSG00000141179	PCTP	protein coding	1.49424	0.00628868
ENSG00000213445	SIPA1	protein coding	-1.49209	0.00262153
ENSG00000115339	GALNT3	protein coding	-1.49135	0.00627309
ENSG00000169860	P2RY1	protein coding	1.4908	0.00629147
ENSG00000001460	STPG1	protein coding	-1.49039	0.00537822
ENSG00000169855	ROBO1	protein coding	1.49022	0.00348849
ENSG00000163710	PCOLCE2	protein coding	1.48721	0.00464731
ENSG00000167065	DUSP18	protein coding	-1.47842	0.00462359
ENSG00000179029	TMEM107	protein coding	-1.47818	0.00386576
ENSG00000148123	PLPPR1	protein coding	1.47513	0.00966161
ENSG00000134013	LOXL2	protein coding	-1.47454	0.00266683
ENSG00000198258	UBL5	protein coding	-1.46593	0.00159076
ENSG00000142694	EVA1B	protein coding	-1.46533	0.0071218
ENSG00000162614	NEXN	protein coding	-1.46424	0.00300804
ENSG00000163638	ADAMTS9	protein coding	-1.46422	0.00743747
ENSG00000156675	RAB11FIP1	protein coding	-1.46032	0.00755753
ENSG00000169570	DTWD2	protein coding	1.46018	0.00303847
ENSG00000070961	ATP2B1	protein coding	1.4589	0.00258529
ENSG00000183496	MEX3B	protein coding	1.45531	0.00347701
ENSG00000165185	KIAA1958	protein coding	1.45161	0.00228914
ENSG00000118680	MYL12B	protein coding	-1.44784	0.00381169
ENSG00000090006	LTBP4	protein coding	-1.44702	0.0084505
ENSG00000154642	C21orf91	protein coding	1.44695	0.00246005
ENSG00000145675	PIK3R1	protein coding	1.44122	0.00231159
ENSG00000100078	PLA2G3	protein coding	1.43863	0.00507707
ENSG00000232677	LINC00665	lincRNA	1.43208	0.00214039
ENSG00000135045	C9orf40	protein coding	-1.43071	0.00376323
ENSG00000164675	IQUB	protein coding	-1.43049	0.00939832
ENSG00000166578	IQCD	protein coding	-1.4264	0.00815307
ENSG00000042445	RETSAT	protein coding	-1.42637	0.00497052
ENSG00000112773	FAM46A	protein coding	-1.4259	0.00708246
ENSG00000065809	FAM107B	protein coding	1.42543	0.00772962
ENSG00000119632	IFI27L2	protein coding	-1.42487	0.00509464
ENSG00000005884	ITGA3	protein coding	-1.42403	0.00262153
ENSG00000167123	CERCAM	protein coding	-1.42364	0.00392851
ENSG00000042980	ADAM28	protein coding	1.4232	0.00955303
ENSG00000273004	GS1-279B7.2	lincRNA	1.42127	0.00939832
ENSG00000171517	LPAR3	protein coding	1.42008	0.00876023
ENSG00000172830	SSH3	protein coding	-1.41972	0.00322713
ENSG00000175567	UCP2	protein coding	-1.41767	0.00607883
ENSG00000174804	FZD4	protein coding	1.41358	0.00500297
ENSG00000103449	SALL1	protein coding	1.41227	0.00637745
ENSG00000179820	MYADM	protein coding	-1.41132	0.00962092
ENSG00000145536	ADAMTS16	protein coding	-1.40948	0.0039484
ENSG00000064199	SPA17	protein coding	-1.40856	0.0040515
ENSG00000229155	RP11-528A4.2	lincRNA	1.40782	0.00867009
ENSG00000161638	ITGA5	protein coding	-1.40653	0.00926437
ENSG00000162551	ALPL	protein coding	1.4051	0.00344456
ENSG00000232112	TMA7	protein coding	-1.404	0.00194803
ENSG00000221821	C6orf226	protein coding	-1.40349	0.00784776
ENSG00000119782	FKBP1B	protein coding	-1.40097	0.00430215
ENSG00000251562	MALAT1	lincRNA	1.3994	0.00262772
ENSG00000077152	UBE2T	protein coding	-1.39925	0.00342871
ENSG00000146425	DYNLT1	protein coding	-1.39705	0.00472698
ENSG00000181450	ZNF678	protein coding	1.3968	0.00180104
ENSG00000196975	ANXA4	protein coding	-1.39656	0.00439254
ENSG00000184154	LRTOMT	protein coding	-1.3953	0.00399327
ENSG00000158555	GDPD5	protein coding	-1.39461	0.00392851
ENSG00000051523	CYBA	protein coding	-1.39161	0.00357878
ENSG00000127666	TICAM1	protein coding	-1.39137	0.00876596
ENSG00000125457	MIF4GD	protein coding	-1.38825	0.00533891
ENSG00000127561	SYNGR3	protein coding	-1.38698	0.00552463
ENSG00000072571	HMMR	protein coding	-1.38642	0.00339837
ENSG00000050405	LIMA1	protein coding	-1.38571	0.00305827
ENSG00000103187	COTL1	protein coding	-1.38529	0.00471749
ENSG00000111799	COL12A1	protein coding	-1.37901	0.00890907
ENSG00000142733	MAP3K6	protein coding	-1.37895	0.00708513
ENSG00000182154	MRPL41	protein coding	-1.3775	0.00305827
ENSG00000187801	ZFP69B	protein coding	1.37734	0.00471749
ENSG00000077063	CTTNBP2	protein coding	1.37557	0.00713008
ENSG00000177556	ATOX1	protein coding	-1.37553	0.00293483
ENSG00000105472	CLEC11A	protein coding	-1.37457	0.00789287
ENSG00000104497	SNX16	protein coding	1.37438	0.00322713
ENSG00000157404	KIT	protein coding	1.37425	0.00430308
ENSG00000110900	TSPAN11	protein coding	-1.37383	0.00435136
ENSG00000163435	ELF3	protein coding	-1.37252	0.0038842
ENSG00000164970	FAM219A	protein coding	-1.37226	0.0038842
ENSG00000188171	ZNF626	protein coding	1.37214	0.003011
ENSG00000118922	KLF12	protein coding	1.36913	0.00572259
ENSG00000090534	THPO	protein coding	1.3672	0.0090368
ENSG00000141753	IGFBP4	protein coding	-1.36711	0.00326918
ENSG00000255284	AP006621.5	lincRNA	-1.36657	0.00956691
ENSG00000109861	CTSC	protein coding	1.36645	0.00310491
ENSG00000162302	RPS6KA4	protein coding	-1.35742	0.00325097
ENSG00000186205	MARC1	protein coding	1.35637	0.00571169
ENSG00000104881	PPP1R13L	protein coding	-1.35544	0.0060672
ENSG00000163347	CLDN1	protein coding	-1.35492	0.00918457
ENSG00000196275	GTF2IRD2	protein coding	1.35479	0.00505166
ENSG00000005020	SKAP2	protein coding	-1.35477	0.00366445
ENSG00000162745	OLFML2B	protein coding	1.34956	0.00442301
ENSG00000137571	SLCO5A1	protein coding	1.34725	0.00445058
ENSG00000150281	CTF1	protein coding	-1.3444	0.00918457
ENSG00000155366	RHOC	protein coding	-1.34241	0.00674122
ENSG00000186469	GNG2	protein coding	-1.33854	0.00293217
ENSG00000129038	LOXL1	protein coding	-1.33728	0.0029088
ENSG00000166130	IKBIP	protein coding	-1.33557	0.00386872
ENSG00000067798	NAV3	protein coding	-1.33444	0.00789287
ENSG00000174738	NR1D2	protein coding	1.33432	0.0018105
ENSG00000111647	UHRF1BP1L	protein coding	1.33355	0.00231159
ENSG00000165238	WNK2	protein coding	-1.33109	0.00713133
ENSG00000119013	NDUFB3	protein coding	-1.33091	0.00310491
ENSG00000175785	PRIMA1	protein coding	-1.33048	0.00970303
ENSG00000111962	UST	protein coding	1.33021	0.00618458
ENSG00000185551	NR2F2	protein coding	1.32833	0.00401189
ENSG00000174007	CEP19	protein coding	-1.32771	0.00521715
ENSG00000150768	DLAT	protein coding	1.32765	0.00252839
ENSG00000100526	CDKN3	protein coding	-1.32653	0.00430215
ENSG00000135063	FAM189A2	protein coding	-1.32548	0.00719929
ENSG00000170745	KCNS3	protein coding	-1.32502	0.00439254
ENSG00000114739	ACVR2B	protein coding	1.32498	0.00258529
ENSG00000248329	APELA	protein coding	1.32399	0.00393577
ENSG00000203760	CENPW	protein coding	-1.32237	0.00392072
ENSG00000162755	KLHDC9	protein coding	-1.32128	0.00623419
ENSG00000205090	TMEM240	protein coding	-1.31413	0.00836458
ENSG00000172731	LRRC20	protein coding	-1.31325	0.00623687
ENSG00000169302	STK32A	protein coding	-1.31053	0.00962436
ENSG00000167548	KMT2D	protein coding	1.30817	0.00852867
ENSG00000042286	AIFM2	protein coding	-1.30704	0.00471749
ENSG00000173221	GLRX	protein coding	-1.30646	0.00918457
ENSG00000185305	ARL15	protein coding	1.30631	0.00372463
ENSG00000143198	MGST3	protein coding	-1.30423	0.00398615
ENSG00000132470	ITGB4	protein coding	-1.3024	0.00824915
ENSG00000135999	EPC2	protein coding	1.30047	0.00252839
ENSG00000173175	ADCY5	protein coding	-1.29998	0.00922692
ENSG00000108852	MPP2	protein coding	-1.29401	0.00632683
ENSG00000021300	PLEKHB1	protein coding	-1.29353	0.00401189
ENSG00000116205	TCEANC2	protein coding	-1.29249	0.00430215
ENSG00000092841	MYL6	protein coding	-1.29134	0.00339837
ENSG00000143753	DEGS1	protein coding	-1.2903	0.00464731
ENSG00000105245	NUMBL	protein coding	-1.29025	0.00784776
ENSG00000151617	EDNRA	protein coding	1.28814	0.00310491
ENSG00000132434	LANCL2	protein coding	1.28482	0.00430215
ENSG00000166987	MBD6	protein coding	1.2848	0.00342871
ENSG00000167552	TUBA1A	protein coding	-1.28474	0.00392851
ENSG00000152082	MZT2B	protein coding	-1.28341	0.00339837
ENSG00000146242	TPBG	protein coding	-1.28309	0.00322713
ENSG00000152465	NMT2	protein coding	-1.28155	0.0038842
ENSG00000084764	MAPRE3	protein coding	-1.27865	0.00902407
ENSG00000078804	TP53INP2	protein coding	1.27555	0.00310491
ENSG00000159228	CBR1	protein coding	-1.27465	0.00532714
ENSG00000128590	DNAJB9	protein coding	1.27425	0.00718809
ENSG00000164442	CITED2	protein coding	1.27386	0.00448832
ENSG00000130429	ARPC1B	protein coding	-1.2735	0.00572477
ENSG00000197948	FCHSD1	protein coding	-1.26884	0.00618458
ENSG00000100242	SUN2	protein coding	-1.2686	0.00214039
ENSG00000166997	CNPY4	protein coding	-1.26732	0.00439254
ENSG00000142871	CYR61	protein coding	-1.265	0.00966559
ENSG00000183145	RIPPLY3	protein coding	1.26492	0.00252839
ENSG00000100321	SYNGR1	protein coding	-1.26491	0.0071218
ENSG00000118507	AKAP7	protein coding	-1.26326	0.00392851
ENSG00000120306	CYSTM1	protein coding	-1.26153	0.00381169
ENSG00000035403	VCL	protein coding	-1.26093	0.00541425
ENSG00000153993	SEMA3D	protein coding	1.25725	0.00552463
ENSG00000172296	SPTLC3	protein coding	1.25722	0.00471749
ENSG00000114805	PLCH1	protein coding	-1.25641	0.00585858
ENSG00000135111	TBX3	protein coding	1.2481	0.00816653
ENSG00000211445	GPX3	protein coding	-1.24726	0.00432096
ENSG00000083457	ITGAE	protein coding	-1.24672	0.00364757
ENSG00000138660	AP1AR	protein coding	1.24644	0.00292782
ENSG00000068971	PPP2R5B	protein coding	-1.24617	0.00964283
ENSG00000112276	BVES	protein coding	-1.24534	0.00723449
ENSG00000122359	ANXA11	protein coding	-1.24379	0.00297618
ENSG00000196417	ZNF765	protein coding	1.24341	0.00294046
ENSG00000122591	FAM126A	protein coding	1.24193	0.00310491
ENSG00000162650	ATXN7L2	protein coding	1.24177	0.00646099
ENSG00000101608	MYL12A	protein coding	-1.2398	0.00430215
ENSG00000213694	S1PR3	protein coding	-1.23776	0.0071218
ENSG00000125995	ROMO1	protein coding	-1.23702	0.00339837
ENSG00000170382	LRRN2	protein coding	-1.23588	0.00395854
ENSG00000087088	BAX	protein coding	-1.23498	0.00602091
ENSG00000141682	PMAIP1	protein coding	1.23412	0.00708601
ENSG00000235162	C12orf75	protein coding	-1.23303	0.0081193
ENSG00000095397	WHRN	protein coding	-1.23302	0.00841496
ENSG00000107560	RAB11FIP2	protein coding	1.2326	0.00310491
ENSG00000272047	GTF2H5	protein coding	-1.23113	0.00933351
ENSG00000065054	SLC9A3R2	protein coding	-1.23062	0.00567537
ENSG00000181274	FRAT2	protein coding	1.23051	0.0052811
ENSG00000011638	TMEM159	protein coding	-1.23004	0.00495063
ENSG00000185920	PTCH1	protein coding	1.22912	0.00773966
ENSG00000116096	SPR	protein coding	-1.22742	0.00392851
ENSG00000180035	ZNF48	protein coding	1.22695	0.0038842
ENSG00000151491	EPS8	protein coding	-1.22635	0.00392851
ENSG00000166710	B2M	protein coding	-1.22456	0.00338827
ENSG00000135929	CYP27A1	protein coding	-1.22421	0.00430215
ENSG00000167600	CYP2S1	protein coding	-1.22331	0.00539876
ENSG00000120137	PANK3	protein coding	1.22146	0.00239102
ENSG00000005339	CREBBP	protein coding	1.21977	0.00495115
ENSG00000165521	EML5	protein coding	1.21882	0.00905759
ENSG00000048740	CELF2	protein coding	1.21845	0.00618458
ENSG00000177700	POLR2L	protein coding	-1.21819	0.00262298
ENSG00000099785	MARCH2	protein coding	-1.21804	0.0038842
ENSG00000164405	UQCRQ	protein coding	-1.21786	0.00258529
ENSG00000138061	CYP1B1	protein coding	-1.21589	0.00810385
ENSG00000096093	EFHC1	protein coding	-1.21525	0.00966161
ENSG00000178096	BOLA1	protein coding	-1.21429	0.00832852
ENSG00000109929	SC5D	protein coding	1.21418	0.00185496
ENSG00000135205	CCDC146	protein coding	-1.21225	0.00912754
ENSG00000154310	TNIK	protein coding	-1.20715	0.00427299
ENSG00000071243	ING3	protein coding	1.20702	0.00252839
ENSG00000169228	RAB24	protein coding	-1.20484	0.00674122
ENSG00000175063	UBE2C	protein coding	-1.20483	0.00344037
ENSG00000138382	METTL5	protein coding	-1.20416	0.00493389
ENSG00000175416	CLTB	protein coding	-1.20308	0.0038842
ENSG00000090238	YPEL3	protein coding	-1.20262	0.00381169
ENSG00000104691	UBXN8	protein coding	1.20211	0.00581118
ENSG00000036672	USP2	protein coding	-1.20071	0.00618458
ENSG00000185043	CIB1	protein coding	-1.20041	0.00637745
ENSG00000162434	JAK1	protein coding	-1.20021	0.00231159
ENSG00000136859	ANGPTL2	protein coding	1.19935	0.00568906
ENSG00000185813	PCYT2	protein coding	1.19919	0.00433688
ENSG00000141101	NOB1	protein coding	1.19915	0.00286536
ENSG00000149212	SESN3	protein coding	1.19891	0.00359156
ENSG00000137962	ARHGAP29	protein coding	1.19819	0.00401189
ENSG00000105404	RABAC1	protein coding	-1.19739	0.00597599
ENSG00000198517	MAFK	protein coding	-1.19692	0.0061858
ENSG00000153558	FBXL2	protein coding	-1.19606	0.00918457
ENSG00000088325	TPX2	protein coding	-1.19267	0.00644074
ENSG00000163743	RCHY1	protein coding	1.19005	0.0031478
ENSG00000184371	CSF1	protein coding	-1.19003	0.00713619
ENSG00000182551	ADI1	protein coding	1.18944	0.00194803
ENSG00000167657	DAPK3	protein coding	-1.18863	0.00488268
ENSG00000143878	RHOB	protein coding	-1.18749	0.00537822
ENSG00000100600	LGMN	protein coding	-1.18663	0.00300804
ENSG00000178537	SLC25A20	protein coding	-1.18538	0.00411973
ENSG00000113742	CPEB4	protein coding	1.18521	0.0038842
ENSG00000124788	ATXN1	protein coding	-1.18443	0.00339837
ENSG00000148400	NOTCH1	protein coding	1.18336	0.0081193
ENSG00000184005	ST6GALNAC3	protein coding	1.18173	0.00381336
ENSG00000096717	SIRT1	protein coding	1.18053	0.00300804
ENSG00000169255	B3GALNT1	protein coding	1.18048	0.00381169
ENSG00000135404	CD63	protein coding	-1.17993	0.00806005
ENSG00000096070	BRPF3	protein coding	1.17946	0.00302986
ENSG00000119333	WDR34	protein coding	-1.17747	0.00310491
ENSG00000188070	C11orf95	protein coding	1.17704	0.00744329
ENSG00000057657	PRDM1	protein coding	1.17506	0.00957303
ENSG00000172380	GNG12	protein coding	-1.17485	0.00406534
ENSG00000173621	LRFN4	protein coding	-1.17381	0.00674122
ENSG00000179085	DPM3	protein coding	-1.17335	0.00846321
ENSG00000179528	LBX2	protein coding	-1.17304	0.00849035
ENSG00000142556	ZNF614	protein coding	1.17258	0.00322713
ENSG00000244005	NFS1	protein coding	-1.17175	0.00541425
ENSG00000163694	RBM47	protein coding	1.1711	0.00537884
ENSG00000198142	SOWAHC	protein coding	1.17056	0.00231159
ENSG00000162734	PEA15	protein coding	-1.1697	0.00575548
ENSG00000153904	DDAH1	protein coding	-1.16941	0.00581118
ENSG00000117114	ADGRL2	protein coding	1.16874	0.0038842
ENSG00000114480	GBE1	protein coding	1.16831	0.00835206
ENSG00000175265	GOLGA8A	protein coding	1.1674	0.0038842
ENSG00000221886	ZBED8	protein coding	-1.16702	0.00969853
ENSG00000205213	LGR4	protein coding	1.1662	0.00797135
ENSG00000064393	HIPK2	protein coding	1.16512	0.00430215
ENSG00000135116	HRK	protein coding	1.16365	0.00868091
ENSG00000135052	GOLM1	protein coding	1.1629	0.0051331
ENSG00000157693	TMEM268	protein coding	1.16236	0.00902336
ENSG00000092068	SLC7A8	protein coding	1.1623	0.00960267
ENSG00000123268	ATF1	protein coding	1.16209	0.00308264
ENSG00000165215	CLDN3	protein coding	-1.16024	0.00611222
ENSG00000115738	ID2	protein coding	1.16017	0.00436583
ENSG00000256771	ZNF253	protein coding	1.15942	0.00298354
ENSG00000144426	NBEAL1	protein coding	1.15855	0.00552463
ENSG00000100632	ERH	protein coding	-1.15813	0.00194803
ENSG00000144040	SFXN5	protein coding	-1.15767	0.00618458
ENSG00000166265	CYYR1	protein coding	1.1566	0.00381169
ENSG00000213347	MXD3	protein coding	-1.15659	0.00392851
ENSG00000139734	DIAPH3	protein coding	-1.15616	0.00614283
ENSG00000168575	SLC20A2	protein coding	-1.1559	0.00882782
ENSG00000145623	OSMR	protein coding	-1.15483	0.00678575
ENSG00000118007	STAG1	protein coding	1.15359	0.0018249
ENSG00000124570	SERPINB6	protein coding	-1.14985	0.00471749
ENSG00000142634	EFHD2	protein coding	-1.14662	0.0038842
ENSG00000149115	TNKS1BP1	protein coding	1.14633	0.00689152
ENSG00000197472	ZNF695	protein coding	1.14588	0.00652057
ENSG00000100105	PATZ1	protein coding	1.14428	0.00381169
ENSG00000269343	ZNF587B	protein coding	1.14339	0.00389493
ENSG00000185220	PGBD2	protein coding	1.14313	0.00877812
ENSG00000230699	RP11-54O7.1	lincRNA	1.14213	0.0095785
ENSG00000137880	GCHFR	protein coding	-1.14178	0.00305827
ENSG00000139174	PRICKLE1	protein coding	-1.13905	0.00844734
ENSG00000141376	BCAS3	protein coding	1.13765	0.00760833
ENSG00000198093	ZNF649	protein coding	1.13746	0.00344037
ENSG00000090612	ZNF268	protein coding	1.13636	0.00394295
ENSG00000134504	KCTD1	protein coding	-1.13571	0.00541514
ENSG00000096092	TMEM14A	protein coding	-1.13037	0.00713619
ENSG00000156273	BACH1	protein coding	1.1296	0.00204672
ENSG00000109390	NDUFC1	protein coding	-1.12931	0.00339837
ENSG00000136193	SCRN1	protein coding	-1.12918	0.00430215
ENSG00000137642	SORL1	protein coding	1.12865	0.00772962
ENSG00000138095	LRPPRC	protein coding	1.12586	0.00439254
ENSG00000053254	FOXN3	protein coding	1.12493	0.00381169
ENSG00000168653	NDUFS5	protein coding	-1.12381	0.00384273
ENSG00000142627	EPHA2	protein coding	-1.12306	0.00726009
ENSG00000163428	LRRC58	protein coding	1.12245	0.00292782
ENSG00000059122	FLYWCH1	protein coding	-1.12166	0.0038842
ENSG00000117625	RCOR3	protein coding	1.11934	0.00339837
ENSG00000203668	CHML	protein coding	1.11925	0.00508899
ENSG00000117691	NENF	protein coding	-1.11816	0.00714457
ENSG00000080603	SRCAP	protein coding	1.117	0.00495115
ENSG00000197265	GTF2E2	protein coding	-1.11684	0.00439254
ENSG00000146083	RNF44	protein coding	1.11658	0.00263713
ENSG00000137804	NUSAP1	protein coding	-1.11568	0.00393864
ENSG00000253304	TMEM200B	protein coding	-1.11535	0.00896983
ENSG00000159200	RCAN1	protein coding	-1.11467	0.00726029
ENSG00000059728	MXD1	protein coding	1.11461	0.00491408
ENSG00000163923	RPL39L	protein coding	-1.11425	0.00517017
ENSG00000184752	NDUFA12	protein coding	-1.11348	0.00342871
ENSG00000110057	UNC93B1	protein coding	-1.11252	0.00611332
ENSG00000138495	COX17	protein coding	-1.11237	0.00471749
ENSG00000237440	ZNF737	protein coding	1.112	0.00698632
ENSG00000256223	ZNF10	protein coding	1.11197	0.00630619
ENSG00000230989	HSBP1	protein coding	-1.11183	0.00262153
ENSG00000264112	RP11-159D12.2	lincRNA	1.11146	0.00491408
ENSG00000186350	RXRA	protein coding	1.10977	0.00439254
ENSG00000145819	ARHGAP26	protein coding	1.10867	0.00194803
ENSG00000186395	KRT10	protein coding	-1.10631	0.00477449
ENSG00000250742	RP11-834C11.4	lincRNA	-1.106	0.00367437
ENSG00000111371	SLC38A1	protein coding	1.10594	0.00447804
ENSG00000005100	DHX33	protein coding	1.10513	0.00344037
ENSG00000196923	PDLIM7	protein coding	-1.10407	0.00298354
ENSG00000103024	NME3	protein coding	-1.10387	0.00683083
ENSG00000164010	ERMAP	protein coding	1.10344	0.00471749
ENSG00000109906	ZBTB16	protein coding	1.09998	0.00478039
ENSG00000198937	CCDC167	protein coding	-1.09937	0.00608488
ENSG00000123975	CKS2	protein coding	-1.09845	0.00412894
ENSG00000120910	PPP3CC	protein coding	-1.09812	0.00581118
ENSG00000145362	ANK2	protein coding	1.0961	0.00604538
ENSG00000163738	MTHFD2L	protein coding	1.09573	0.00792106
ENSG00000197019	SERTAD1	protein coding	-1.09566	0.00910247
ENSG00000159199	ATP5G1	protein coding	-1.09375	0.00496327
ENSG00000124172	ATP5E	protein coding	-1.09355	0.00322713
ENSG00000204580	DDR1	protein coding	-1.09283	0.00317682
ENSG00000204371	EHMT2	protein coding	1.09222	0.00346418
ENSG00000167642	SPINT2	protein coding	-1.09205	0.00608488
ENSG00000164741	DLC1	protein coding	1.09083	0.0071218
ENSG00000138835	RGS3	protein coding	-1.09012	0.00979208
ENSG00000196177	ACADSB	protein coding	1.08979	0.00586712
ENSG00000161513	FDXR	protein coding	-1.08893	0.00339837
ENSG00000133477	FAM83F	protein coding	1.08846	0.00412894
ENSG00000182903	ZNF721	protein coding	1.08796	0.00252839
ENSG00000100393	EP300	protein coding	1.08765	0.00401189
ENSG00000111907	TPD52L1	protein coding	-1.08693	0.00966559
ENSG00000100065	CARD10	protein coding	-1.08609	0.00347887
ENSG00000235823	OLMALINC	lincRNA	-1.08585	0.00923651
ENSG00000112531	QKI	protein coding	1.08492	0.00342871
ENSG00000155368	DBI	protein coding	-1.08416	0.00624034
ENSG00000119403	PHF19	protein coding	-1.08408	0.00342564
ENSG00000103966	EHD4	protein coding	-1.08371	0.00687804
ENSG00000141741	MIEN1	protein coding	-1.08332	0.00381572
ENSG00000113369	ARRDC3	protein coding	-1.08317	0.00778544
ENSG00000125812	GZF1	protein coding	1.08153	0.00569264
ENSG00000175329	ISX	protein coding	-1.08093	0.00766004
ENSG00000154359	LONRF1	protein coding	1.08028	0.00534209
ENSG00000161800	RACGAP1	protein coding	-1.08016	0.00342871
ENSG00000135763	URB2	protein coding	1.08001	0.00530186
ENSG00000130347	RTN4IP1	protein coding	-1.0784	0.00652788
ENSG00000181873	IBA57	protein coding	1.07727	0.00539876
ENSG00000088756	ARHGAP28	protein coding	1.07707	0.00305827
ENSG00000113161	HMGCR	protein coding	1.07624	0.0038842
ENSG00000136720	HS6ST1	protein coding	1.07619	0.00337674
ENSG00000250091	DNAH10OS	protein coding	-1.0757	0.00674122
ENSG00000165338	HECTD2	protein coding	1.07548	0.00571701
ENSG00000030066	NUP160	protein coding	1.07544	0.00305827
ENSG00000100523	DDHD1	protein coding	1.07482	0.00824551
ENSG00000134330	IAH1	protein coding	-1.07441	0.00845461
ENSG00000170681	MURC	protein coding	1.07391	0.00342871
ENSG00000123505	AMD1	protein coding	1.0717	0.00317682
ENSG00000228474	OST4	protein coding	-1.06895	0.00491408
ENSG00000118513	MYB	protein coding	1.0688	0.00853856
ENSG00000128973	CLN6	protein coding	1.06733	0.00806378
ENSG00000146197	SCUBE3	protein coding	-1.06706	0.00869448
ENSG00000108518	PFN1	protein coding	-1.0662	0.00344456
ENSG00000169020	ATP5I	protein coding	-1.0639	0.00392851
ENSG00000127334	DYRK2	protein coding	1.06184	0.00310491
ENSG00000174428	GTF2IRD2B	protein coding	1.06095	0.00796752
ENSG00000118260	CREB1	protein coding	1.06061	0.00291417
ENSG00000138439	FAM117B	protein coding	1.05884	0.00381169
ENSG00000198824	CHAMP1	protein coding	1.05818	0.00392851
ENSG00000103254	FAM173A	protein coding	-1.05781	0.00815949
ENSG00000108106	UBE2S	protein coding	-1.05766	0.00430308
ENSG00000164919	COX6C	protein coding	-1.05755	0.00252839
ENSG00000142173	COL6A2	protein coding	-1.056	0.00716907
ENSG00000125648	SLC25A23	protein coding	-1.05504	0.00292782
ENSG00000063046	EIF4B	protein coding	1.05462	0.00782204
ENSG00000103121	CMC2	protein coding	-1.05396	0.00347701
ENSG00000129559	NEDD8	protein coding	-1.05372	0.00430215
ENSG00000129562	DAD1	protein coding	-1.05313	0.0064457
ENSG00000170293	CMTM8	protein coding	1.05008	0.00392851
ENSG00000101096	NFATC2	protein coding	-1.04996	0.00439254
ENSG00000162591	MEGF6	protein coding	-1.04795	0.00322713
ENSG00000182141	ZNF708	protein coding	1.0479	0.00552463
ENSG00000148411	NACC2	protein coding	-1.04788	0.0071218
ENSG00000107833	NPM3	protein coding	1.04729	0.00639133
ENSG00000084112	SSH1	protein coding	1.0458	0.00918457
ENSG00000145354	CISD2	protein coding	1.04574	0.00339837
ENSG00000081870	HSPB11	protein coding	-1.04517	0.00439254
ENSG00000056972	TRAF3IP2	protein coding	-1.04511	0.00824915
ENSG00000196562	SULF2	protein coding	-1.04455	0.00495606
ENSG00000095777	MYO3A	protein coding	-1.04446	0.00599477
ENSG00000167182	SP2	protein coding	1.04432	0.00554343
ENSG00000110925	CSRNP2	protein coding	1.04419	0.00310491
ENSG00000109220	CHIC2	protein coding	-1.04315	0.00540718
ENSG00000168283	BMI1	protein coding	1.04291	0.00300804
ENSG00000213190	MLLT11	protein coding	-1.04256	0.00366445
ENSG00000196072	BLOC1S2	protein coding	-1.03993	0.00470963
ENSG00000110148	CCKBR	protein coding	-1.03954	0.003011
ENSG00000115419	GLS	protein coding	1.0388	0.00300804
ENSG00000164307	ERAP1	protein coding	-1.03722	0.00938667
ENSG00000172428	COPS9	protein coding	-1.03702	0.00416949
ENSG00000178057	NDUFAF3	protein coding	-1.03675	0.00564308
ENSG00000037897	METTL1	protein coding	1.03671	0.00463733
ENSG00000167720	SRR	protein coding	-1.03628	0.00713619
ENSG00000154760	SLFN13	protein coding	-1.03523	0.00706816
ENSG00000175155	YPEL2	protein coding	1.03435	0.0051331
ENSG00000121064	SCPEP1	protein coding	-1.03409	0.00816653
ENSG00000078687	TNRC6C	protein coding	1.03394	0.00885676
ENSG00000256229	ZNF486	protein coding	1.03237	0.00806005
ENSG00000155313	USP25	protein coding	1.03216	0.00293483
ENSG00000100364	KIAA0930	protein coding	-1.03111	0.00344043
ENSG00000150760	DOCK1	protein coding	1.03069	0.00599294
ENSG00000169710	FASN	protein coding	1.03003	0.00639133
ENSG00000206557	TRIM71	protein coding	1.02959	0.00231159
ENSG00000172845	SP3	protein coding	1.02871	0.00339837
ENSG00000197323	TRIM33	protein coding	1.0278	0.00339837
ENSG00000139168	ZCRB1	protein coding	-1.02697	0.00346535
ENSG00000174021	GNG5	protein coding	-1.02648	0.00342871
ENSG00000152413	HOMER1	protein coding	1.02636	0.00231159
ENSG00000113361	CDH6	protein coding	-1.02632	0.00491408
ENSG00000132002	DNAJB1	protein coding	-1.02615	0.00247063
ENSG00000224877	NDUFAF8	protein coding	-1.02591	0.00530186
ENSG00000118418	HMGN3	protein coding	-1.02423	0.0045281
ENSG00000091490	SEL1L3	protein coding	-1.02416	0.0026194
ENSG00000125746	EML2	protein coding	-1.02384	0.00784776
ENSG00000196693	ZNF33B	protein coding	1.02384	0.00292389
ENSG00000079432	CIC	protein coding	1.02334	0.00357878
ENSG00000120942	UBIAD1	protein coding	1.02321	0.00462359
ENSG00000140511	HAPLN3	protein coding	1.02256	0.00485085
ENSG00000158615	PPP1R15B	protein coding	1.02148	0.00342871
ENSG00000131495	NDUFA2	protein coding	-1.02071	0.0038842
ENSG00000186010	NDUFA13	protein coding	-1.01931	0.00675196
ENSG00000136383	ALPK3	protein coding	1.01757	0.00392851
ENSG00000178999	AURKB	protein coding	-1.01741	0.00625263
ENSG00000102898	NUTF2	protein coding	-1.01732	0.00460385
ENSG00000172469	MANEA	protein coding	1.01682	0.00579284
ENSG00000139515	PDX1	protein coding	1.0168	0.00412825
ENSG00000100116	GCAT	protein coding	1.01542	0.00611887
ENSG00000174106	LEMD3	protein coding	1.01477	0.00342871
ENSG00000118276	B4GALT6	protein coding	1.01384	0.00837878
ENSG00000136868	SLC31A1	protein coding	1.01295	0.00439254
ENSG00000163463	KRTCAP2	protein coding	-1.01284	0.00851292
ENSG00000155304	HSPA13	protein coding	1.01231	0.00549764
ENSG00000168143	FAM83B	protein coding	-1.0118	0.00679493
ENSG00000162076	FLYWCH2	protein coding	-1.01124	0.00714994
ENSG00000144485	HES6	protein coding	-1.01037	0.00867009
ENSG00000183741	CBX6	protein coding	-1.01016	0.0096629
ENSG00000127220	ABHD8	protein coding	-1.00979	0.00453373
ENSG00000130312	MRPL34	protein coding	-1.00978	0.0049716
ENSG00000117597	DIEXF	protein coding	1.00953	0.00628315
ENSG00000114933	INO80D	protein coding	1.00852	0.00310491
ENSG00000168078	PBK	protein coding	-1.00808	0.00639993
ENSG00000198901	PRC1	protein coding	-1.00759	0.00471749
ENSG00000135521	LTV1	protein coding	1.00649	0.00300804
ENSG00000112972	HMGCS1	protein coding	1.00474	0.0071984
ENSG00000163170	BOLA3	protein coding	-1.00262	0.0088192
ENSG00000186834	HEXIM1	protein coding	1.0026	0.00415878
ENSG00000101439	CST3	protein coding	-1.00215	0.00686437
ENSG00000142961	MOB3C	protein coding	-1.00199	0.00853856
ENSG00000173821	RNF213	protein coding	1.00184	0.0038842
ENSG00000165526	RPUSD4	protein coding	1.00171	0.00300804
ENSG00000151208	DLG5	protein coding	1.00095	0.00430215
ENSG00000196470	SIAH1	protein coding	1.0009	0.00315078
ENSG00000144445	KANSL1L	protein coding	1.00088	0.00305827
ENSG00000137710	RDX	protein coding	1.00058	0.00307824
ENSG00000196118	CCDC189	protein coding	-1.00002	0.0094

## Sheet: PE
Ensembl ID	Gene name	Gene type	log2FC	Adjusted p-value
ENSG00000000971	CFH	protein coding	-6.90163	0.00995147
ENSG00000169908	TM4SF1	protein coding	-5.84687	0.00995147
ENSG00000041982	TNC	protein coding	-5.77267	0.00995147
ENSG00000135925	WNT10A	protein coding	-5.55251	0.00995147
ENSG00000163501	IHH	protein coding	5.44954	0.00995147
ENSG00000227507	LTB	protein coding	-4.74504	0.00995147
ENSG00000182752	PAPPA	protein coding	-4.37361	0.00995147
ENSG00000064300	NGFR	protein coding	-4.23485	0.00995147
ENSG00000124762	CDKN1A	protein coding	-4.23464	0.00995147
ENSG00000170927	PKHD1	protein coding	-4.0345	0.00995147
ENSG00000164171	ITGA2	protein coding	-4.0273	0.00995147
ENSG00000090339	ICAM1	protein coding	-4.00919	0.00995147
ENSG00000135046	ANXA1	protein coding	-3.94741	0.00995147
ENSG00000142910	TINAGL1	protein coding	-3.83038	0.00995147
ENSG00000181649	PHLDA2	protein coding	-3.81958	0.00995147
ENSG00000107796	ACTA2	protein coding	-3.59301	0.00995147
ENSG00000088992	TESC	protein coding	-3.36783	0.00995147
ENSG00000008517	IL32	protein coding	-3.18499	0.00995147
ENSG00000106211	HSPB1	protein coding	-3.03622	0.00995147
ENSG00000131378	RFTN1	protein coding	-3.0331	0.00995147
ENSG00000100100	PIK3IP1	protein coding	-3.01029	0.00995147
ENSG00000137331	IER3	protein coding	-2.90903	0.00995147
ENSG00000145623	OSMR	protein coding	-2.5699	0.00995147
ENSG00000176171	BNIP3	protein coding	2.32	0.00995147
ENSG00000134013	LOXL2	protein coding	-2.31588	0.00995147
ENSG00000185215	TNFAIP2	protein coding	-2.10995	0.00995147
ENSG00000244486	SCARF2	protein coding	-2.00369	0.00995147
ENSG00000123989	CHPF	protein coding	-1.94356	0.00995147
ENSG00000087245	MMP2	protein coding	-1.92171	0.00995147
ENSG00000154721	JAM2	protein coding	-1.88125	0.00995147
ENSG00000046889	PREX2	protein coding	1.85188	0.00995147
ENSG00000101670	LIPG	protein coding	1.84401	0.00995147
ENSG00000183833	MAATS1	protein coding	1.84058	0.00995147
ENSG00000166669	ATF7IP2	protein coding	1.72761	0.00995147
ENSG00000141639	MAPK4	protein coding	1.66754	0.00995147
ENSG00000112312	GMNN	protein coding	-1.61689	0.00995147
ENSG00000231925	TAPBP	protein coding	-1.49434	0.00995147
ENSG00000105404	RABAC1	protein coding	-1.4106	0.00995147
ENSG00000108639	SYNGR2	protein coding	-1.37596	0.00995147
ENSG00000101115	SALL4	protein coding	1.17965	0.00995147

## Sheet: EN
Ensembl ID	Gene name	Gene type	log2FC	Adjusted p-value
ENSG00000108691	CCL2	protein coding	-6.59479	0.00147513
ENSG00000158887	MPZ	protein coding	-6.04497	0.00147513
ENSG00000172137	CALB2	protein coding	5.92007	0.00147513
ENSG00000183853	KIRREL	protein coding	-4.48947	0.00147513
ENSG00000118507	AKAP7	protein coding	-4.33522	0.00147513
ENSG00000157570	TSPAN18	protein coding	-4.32718	0.00147513
ENSG00000165757	KIAA1462	protein coding	-4.09057	0.00147513
ENSG00000165959	CLMN	protein coding	-4.055	0.00147513
ENSG00000186197	EDARADD	protein coding	3.52701	0.00147513
ENSG00000148400	NOTCH1	protein coding	-3.03986	0.00147513
ENSG00000136040	PLXNC1	protein coding	2.88619	0.00147513
ENSG00000145087	STXBP5L	protein coding	2.85432	0.00147513
ENSG00000178764	ZHX2	protein coding	-2.60287	0.00147513
ENSG00000078804	TP53INP2	protein coding	2.25534	0.00147513
ENSG00000135220	UGT2A3	protein coding	-9.4021	0.00149273
ENSG00000154645	CHODL	protein coding	8.78725	0.00149273
ENSG00000162761	LMX1A	protein coding	6.974	0.00149273
ENSG00000080493	SLC4A4	protein coding	-6.09303	0.00149273
ENSG00000091664	SLC17A6	protein coding	5.97327	0.00149273
ENSG00000070729	CNGB1	protein coding	5.51959	0.00149273
ENSG00000198785	GRIN3A	protein coding	5.36099	0.00149273
ENSG00000241935	HOGA1	protein coding	-5.05756	0.00149273
ENSG00000187783	TMEM72	protein coding	-4.91902	0.00149273
ENSG00000176170	SPHK1	protein coding	-4.79391	0.00149273
ENSG00000139364	TMEM132B	protein coding	4.25331	0.00149273
ENSG00000076356	PLXNA2	protein coding	3.6342	0.00149273
ENSG00000173175	ADCY5	protein coding	-3.44036	0.00149273
ENSG00000151474	FRMD4A	protein coding	-3.36248	0.00149273
ENSG00000132688	NES	protein coding	-3.07819	0.00149273
ENSG00000050344	NFE2L3	protein coding	-2.66494	0.00149273
ENSG00000154760	SLFN13	protein coding	-2.63036	0.00149273
ENSG00000071073	MGAT4A	protein coding	2.44593	0.00149273
ENSG00000103043	VAC14	protein coding	2.30448	0.00149273
ENSG00000119547	ONECUT2	protein coding	2.26345	0.00149273
ENSG00000149131	SERPING1	protein coding	-2.21396	0.00149273
ENSG00000135002	RFK	protein coding	1.86274	0.00149273
ENSG00000117602	RCAN3	protein coding	1.86004	0.00159517
ENSG00000103449	SALL1	protein coding	2.42295	0.00160771
ENSG00000142632	ARHGEF19	protein coding	-3.14413	0.00169599
ENSG00000150394	CDH8	protein coding	2.36032	0.00169599
ENSG00000167614	TTYH1	protein coding	-7.43335	0.00169982
ENSG00000092758	COL9A3	protein coding	-6.59074	0.00169982
ENSG00000172995	ARPP21	protein coding	4.75982	0.00169982
ENSG00000177359	OVOS2	protein coding	4.02895	0.00169982
ENSG00000079819	EPB41L2	protein coding	-3.46271	0.00169982
ENSG00000172572	PDE3A	protein coding	-3.30853	0.00169982
ENSG00000196104	SPOCK3	protein coding	3.16162	0.00169982
ENSG00000198626	RYR2	protein coding	3.12608	0.00169982
ENSG00000164742	ADCY1	protein coding	3.01326	0.00169982
ENSG00000146242	TPBG	protein coding	-2.64368	0.00169982
ENSG00000164300	SERINC5	protein coding	-2.18449	0.00169982
ENSG00000145569	FAM105A	protein coding	1.85155	0.00169982
ENSG00000135074	ADAM19	protein coding	-1.80785	0.00169982
ENSG00000213741	RPS29	protein coding	-1.76322	0.00169982
ENSG00000176749	CDK5R1	protein coding	2.6856	0.00171444
ENSG00000188488	SERPINA5	protein coding	-7.46334	0.00175132
ENSG00000120057	SFRP5	protein coding	-6.27349	0.00175132
ENSG00000155011	DKK2	protein coding	-5.41332	0.00175132
ENSG00000151025	GPR158	protein coding	5.39032	0.00175132
ENSG00000188290	HES4	protein coding	-4.43533	0.00175132
ENSG00000145681	HAPLN1	protein coding	-4.23884	0.00175132
ENSG00000148600	CDHR1	protein coding	4.18957	0.00175132
ENSG00000064042	LIMCH1	protein coding	-4.03081	0.00175132
ENSG00000182667	NTM	protein coding	3.93912	0.00175132
ENSG00000163492	CCDC141	protein coding	-3.81273	0.00175132
ENSG00000006210	CX3CL1	protein coding	-3.64294	0.00175132
ENSG00000198203	SULT1C2	protein coding	-3.6342	0.00175132
ENSG00000113580	NR3C1	protein coding	3.51299	0.00175132
ENSG00000168280	KIF5C	protein coding	3.28446	0.00175132
ENSG00000122863	CHST3	protein coding	-2.9666	0.00175132
ENSG00000115896	PLCL1	protein coding	2.77894	0.00175132
ENSG00000169435	RASSF6	protein coding	2.70014	0.00175132
ENSG00000107242	PIP5K1B	protein coding	2.67822	0.00175132
ENSG00000185070	FLRT2	protein coding	-2.6198	0.00175132
ENSG00000175048	ZDHHC14	protein coding	2.61874	0.00175132
ENSG00000057704	TMCC3	protein coding	2.3928	0.00175132
ENSG00000146856	AGBL3	protein coding	-2.38297	0.00175132
ENSG00000164611	PTTG1	protein coding	-2.28925	0.00175132
ENSG00000173064	HECTD4	protein coding	2.11474	0.00175132
ENSG00000196187	TMEM63A	protein coding	-2.02027	0.00175132
ENSG00000081760	AACS	protein coding	1.55668	0.00175132
ENSG00000109475	RPL34	protein coding	-1.52741	0.00175132
ENSG00000107816	LZTS2	protein coding	-1.52022	0.00175132
ENSG00000085365	SCAMP1	protein coding	1.51135	0.00175132
ENSG00000188386	PPP3R2	protein coding	6.61168	0.00176731
ENSG00000070808	CAMK2A	protein coding	4.12905	0.00176731
ENSG00000087116	ADAMTS2	protein coding	3.84696	0.00176731
ENSG00000112312	GMNN	protein coding	-3.54668	0.00176731
ENSG00000170381	SEMA3E	protein coding	-3.49603	0.00176731
ENSG00000136732	GYPC	protein coding	-3.32049	0.00176731
ENSG00000164484	TMEM200A	protein coding	3.09933	0.00176731
ENSG00000073910	FRY	protein coding	2.85303	0.00176731
ENSG00000112139	MDGA1	protein coding	2.66102	0.00176731
ENSG00000166831	RBPMS2	protein coding	-2.59263	0.00176731
ENSG00000160447	PKN3	protein coding	-2.54106	0.00176731
ENSG00000113742	CPEB4	protein coding	2.4351	0.00176731
ENSG00000178177	LCORL	protein coding	1.88086	0.00176731
ENSG00000148498	PARD3	protein coding	-1.45329	0.00176731
ENSG00000182899	RPL35A	protein coding	-1.41938	0.00176731
ENSG00000172809	RPL38	protein coding	-1.39232	0.00176731
ENSG00000050438	SLC4A8	protein coding	3.6424	0.00176934
ENSG00000198598	MMP17	protein coding	3.25565	0.00176934
ENSG00000101384	JAG1	protein coding	-3.20766	0.00176934
ENSG00000101098	RIMS4	protein coding	3.06163	0.00176934
ENSG00000148834	GSTO1	protein coding	-2.76655	0.00176934
ENSG00000129757	CDKN1C	protein coding	-1.80569	0.00176934
ENSG00000122042	UBL3	protein coding	1.55373	0.00176934
ENSG00000163412	EIF4E3	protein coding	1.7524	0.00177702
ENSG00000116833	NR5A2	protein coding	-2.54037	0.00177908
ENSG00000170044	ZPLD1	protein coding	5.93934	0.00178205
ENSG00000104321	TRPA1	protein coding	5.51605	0.00178205
ENSG00000165731	RET	protein coding	5.32286	0.00178205
ENSG00000131196	NFATC1	protein coding	-4.04556	0.00178205
ENSG00000114757	PEX5L	protein coding	3.86989	0.00178205
ENSG00000140937	CDH11	protein coding	-3.42173	0.00178205
ENSG00000118402	ELOVL4	protein coding	3.01847	0.00178205
ENSG00000186472	PCLO	protein coding	2.88494	0.00178205
ENSG00000151491	EPS8	protein coding	-2.86928	0.00178205
ENSG00000143502	SUSD4	protein coding	2.84474	0.00178205
ENSG00000101463	SYNDIG1	protein coding	2.82947	0.00178205
ENSG00000182132	KCNIP1	protein coding	-2.77137	0.00178205
ENSG00000003989	SLC7A2	protein coding	2.43465	0.00178205
ENSG00000164983	TMEM65	protein coding	2.39257	0.00178205
ENSG00000092621	PHGDH	protein coding	-2.28982	0.00178205
ENSG00000186193	SAPCD2	protein coding	-2.24462	0.00178205
ENSG00000131711	MAP1B	protein coding	2.19473	0.00178205
ENSG00000128602	SMO	protein coding	-2.18862	0.00178205
ENSG00000116260	QSOX1	protein coding	-1.71503	0.00178205
ENSG00000165804	ZNF219	protein coding	-1.62496	0.00178205
ENSG00000134291	TMEM106C	protein coding	-1.56392	0.00178205
ENSG00000251562	MALAT1	lincRNA	1.52477	0.00178205
ENSG00000159128	IFNGR2	protein coding	-1.46034	0.00178205
ENSG00000118181	RPS25	protein coding	-1.31419	0.00178205
ENSG00000164187	LMBRD2	protein coding	1.60041	0.00181206
ENSG00000145545	SRD5A1	protein coding	1.72867	0.0018166
ENSG00000104067	TJP1	protein coding	-1.86147	0.00183061
ENSG00000158089	GALNT14	protein coding	5.23495	0.00183068
ENSG00000168528	SERINC2	protein coding	1.63847	0.00183068
ENSG00000147465	STAR	protein coding	-4.31076	0.00183229
ENSG00000107295	SH3GL2	protein coding	3.22898	0.00183772
ENSG00000171503	ETFDH	protein coding	1.8737	0.00183772
ENSG00000164588	HCN1	protein coding	5.07905	0.00186755
ENSG00000112414	ADGRG6	protein coding	-4.71096	0.00186755
ENSG00000100867	DHRS2	protein coding	3.25096	0.00186755
ENSG00000114315	HES1	protein coding	-2.64929	0.00186755
ENSG00000117280	RAB29	protein coding	2.45895	0.00186755
ENSG00000101333	PLCB4	protein coding	2.0223	0.00186755
ENSG00000106484	MEST	protein coding	-1.95471	0.00186755
ENSG00000137404	NRM	protein coding	-1.73697	0.00186755
ENSG00000143819	EPHX1	protein coding	1.6879	0.00186755
ENSG00000105655	ISYNA1	protein coding	-1.58462	0.00186755
ENSG00000151276	MAGI1	protein coding	-1.53005	0.00186755
ENSG00000071082	RPL31	protein coding	-1.3311	0.00186755
ENSG00000163602	RYBP	protein coding	1.26058	0.00186755
ENSG00000076706	MCAM	protein coding	-2.88025	0.00188847
ENSG00000131873	CHSY1	protein coding	-1.43193	0.00190805
ENSG00000179676	LINC00305	lincRNA	-5.95472	0.00191821
ENSG00000235770	LINC00607	lincRNA	-4.50386	0.00191821
ENSG00000174358	SLC6A19	protein coding	4.18271	0.00191821
ENSG00000011028	MRC2	protein coding	-3.98495	0.00191821
ENSG00000170927	PKHD1	protein coding	-3.80405	0.00191821
ENSG00000151789	ZNF385D	protein coding	3.4633	0.00191821
ENSG00000184060	ADAP2	protein coding	3.3889	0.00191821
ENSG00000158715	SLC45A3	protein coding	-2.82267	0.00191821
ENSG00000117122	MFAP2	protein coding	-2.72919	0.00191821
ENSG00000173406	DAB1	protein coding	2.72489	0.00191821
ENSG00000077942	FBLN1	protein coding	-2.56828	0.00191821
ENSG00000172348	RCAN2	protein coding	2.42193	0.00191821
ENSG00000106804	C5	protein coding	-2.384	0.00191821
ENSG00000112773	FAM46A	protein coding	2.32161	0.00191821
ENSG00000154153	FAM134B	protein coding	2.1627	0.00191821
ENSG00000138759	FRAS1	protein coding	-2.142	0.00191821
ENSG00000148219	ASTN2	protein coding	1.92464	0.00191821
ENSG00000164638	SLC29A4	protein coding	1.80668	0.00191821
ENSG00000137936	BCAR3	protein coding	1.68044	0.00191821
ENSG00000174233	ADCY6	protein coding	-1.43515	0.00191821
ENSG00000146085	MUT	protein coding	1.34229	0.00191821
ENSG00000048028	USP28	protein coding	-1.30228	0.00191821
ENSG00000008988	RPS20	protein coding	-1.29436	0.00191821
ENSG00000171863	RPS7	protein coding	-1.24409	0.00191821
ENSG00000006555	TTC22	protein coding	4.76959	0.00192076
ENSG00000058335	RASGRF1	protein coding	4.56223	0.00192076
ENSG00000102924	CBLN1	protein coding	4.05559	0.00192076
ENSG00000183654	MARCH11	protein coding	3.56636	0.00192076
ENSG00000113231	PDE8B	protein coding	-3.2087	0.00192076
ENSG00000072041	SLC6A15	protein coding	3.10597	0.00192076
ENSG00000112164	GLP1R	protein coding	2.92031	0.00192076
ENSG00000134871	COL4A2	protein coding	-2.69908	0.00192076
ENSG00000154822	PLCL2	protein coding	2.27851	0.00192076
ENSG00000131584	ACAP3	protein coding	2.11747	0.00192076
ENSG00000160145	KALRN	protein coding	2.03518	0.00192076
ENSG00000137502	RAB30	protein coding	1.89263	0.00192076
ENSG00000187091	PLCD1	protein coding	-1.77443	0.00192076
ENSG00000101347	SAMHD1	protein coding	1.58262	0.00192076
ENSG00000182134	TDRKH	protein coding	1.56137	0.00192076
ENSG00000165238	WNK2	protein coding	-1.44825	0.00192076
ENSG00000048740	CELF2	protein coding	1.44361	0.00192076
ENSG00000023516	AKAP11	protein coding	1.39964	0.00192462
ENSG00000145934	TENM2	protein coding	2.26707	0.00193972
ENSG00000080200	CRYBG3	protein coding	2.1791	0.00194317
ENSG00000167588	GPD1	protein coding	4.50212	0.00194367
ENSG00000100526	CDKN3	protein coding	-2.43279	0.00202448
ENSG00000116991	SIPA1L2	protein coding	1.17761	0.00202448
ENSG00000198734	F5	protein coding	-3.89357	0.00202868
ENSG00000091490	SEL1L3	protein coding	-2.08847	0.00202868
ENSG00000103034	NDRG4	protein coding	1.95219	0.00202868
ENSG00000047346	FAM214A	protein coding	1.75306	0.00202868
ENSG00000151690	MFSD6	protein coding	1.38094	0.00202868
ENSG00000164587	RPS14	protein coding	-1.35265	0.00202868
ENSG00000188916	FAM196A	protein coding	4.54196	0.00205917
ENSG00000104381	GDAP1	protein coding	1.84045	0.00205917
ENSG00000164684	ZNF704	protein coding	-1.61396	0.00205917
ENSG00000161970	RPL26	protein coding	-1.45232	0.00208908
ENSG00000064393	HIPK2	protein coding	1.21593	0.00208908
ENSG00000156113	KCNMA1	protein coding	4.79108	0.00208998
ENSG00000166963	MAP1A	protein coding	2.37538	0.00210774
ENSG00000109113	RAB34	protein coding	-2.37341	0.00210774
ENSG00000115977	AAK1	protein coding	2.28861	0.00210774
ENSG00000162496	DHRS3	protein coding	-2.21941	0.00210774
ENSG00000197461	PDGFA	protein coding	-1.5448	0.00210774
ENSG00000138835	RGS3	protein coding	-1.49301	0.00210774
ENSG00000117408	IPO13	protein coding	1.39799	0.00210774
ENSG00000171130	ATP6V0E2	protein coding	1.37733	0.00210774
ENSG00000160299	PCNT	protein coding	1.33189	0.00210774
ENSG00000140474	ULK3	protein coding	1.23487	0.00210774
ENSG00000110400	NECTIN1	protein coding	1.18365	0.00210774
ENSG00000177674	AGTRAP	protein coding	-1.6499	0.00210804
ENSG00000107105	ELAVL2	protein coding	4.36237	0.00212828
ENSG00000141934	PLPP2	protein coding	-3.41731	0.00212828
ENSG00000134247	PTGFRN	protein coding	-1.62911	0.00212828
ENSG00000250056	LINC01018	lincRNA	4.8804	0.00214056
ENSG00000143947	RPS27A	protein coding	-1.28422	0.00214056
ENSG00000136026	CKAP4	protein coding	-1.32223	0.00214137
ENSG00000144713	RPL32	protein coding	-1.33191	0.00215797
ENSG00000164756	SLC30A8	protein coding	5.38763	0.00216659
ENSG00000215218	UBE2QL1	protein coding	4.33256	0.00216659
ENSG00000173452	TMEM196	protein coding	3.8898	0.00216659
ENSG00000138311	ZNF365	protein coding	3.83401	0.00216659
ENSG00000092068	SLC7A8	protein coding	3.39396	0.00216659
ENSG00000148584	A1CF	protein coding	3.17913	0.00216659
ENSG00000198729	PPP1R14C	protein coding	2.98024	0.00216659
ENSG00000006283	CACNA1G	protein coding	2.96915	0.00216659
ENSG00000167994	RAB3IL1	protein coding	2.78687	0.00216659
ENSG00000040608	RTN4R	protein coding	-2.7718	0.00216659
ENSG00000266010	GATA6-AS1	lincRNA	-2.36621	0.00216659
ENSG00000168237	GLYCTK	protein coding	2.36322	0.00216659
ENSG00000166669	ATF7IP2	protein coding	-2.28998	0.00216659
ENSG00000146700	SSC4D	protein coding	-2.20096	0.00216659
ENSG00000175093	SPSB4	protein coding	-2.06516	0.00216659
ENSG00000184545	DUSP8	protein coding	2.04445	0.00216659
ENSG00000134222	PSRC1	protein coding	-2.0201	0.00216659
ENSG00000141448	GATA6	protein coding	-1.84336	0.00216659
ENSG00000162878	PKDCC	protein coding	-1.80898	0.00216659
ENSG00000171617	ENC1	protein coding	-1.79272	0.00216659
ENSG00000134780	DAGLA	protein coding	1.7599	0.00216659
ENSG00000153317	ASAP1	protein coding	1.553	0.00216659
ENSG00000169105	CHST14	protein coding	-1.49844	0.00216659
ENSG00000132780	NASP	protein coding	-1.47077	0.00216659
ENSG00000171858	RPS21	protein coding	-1.47071	0.00216659
ENSG00000174021	GNG5	protein coding	-1.34332	0.00216659
ENSG00000110422	HIPK3	protein coding	1.22512	0.00216659
ENSG00000144711	IQSEC1	protein coding	1.11242	0.00216659
ENSG00000189043	NDUFA4	protein coding	-1.54758	0.00216708
ENSG00000198879	SFMBT2	protein coding	2.08488	0.00217356
ENSG00000136824	SMC2	protein coding	2.06654	0.00218279
ENSG00000166922	SCG5	protein coding	4.23277	0.00218538
ENSG00000106331	PAX4	protein coding	2.33475	0.00218538
ENSG00000135709	KIAA0513	protein coding	1.42209	0.00218538
ENSG00000059728	MXD1	protein coding	1.36785	0.00218538
ENSG00000103647	CORO2B	protein coding	2.90183	0.00220425
ENSG00000162650	ATXN7L2	protein coding	1.52331	0.00220425
ENSG00000168118	RAB4A	protein coding	-1.33013	0.00220425
ENSG00000160179	ABCG1	protein coding	2.12562	0.00221325
ENSG00000142449	FBN3	protein coding	-2.12319	0.00221325
ENSG00000174306	ZHX3	protein coding	1.79056	0.00221325
ENSG00000145592	RPL37	protein coding	-1.14734	0.00221458
ENSG00000073969	NSF	protein coding	1.28307	0.0022149
ENSG00000196136	SERPINA3	protein coding	-7.43715	0.00222249
ENSG00000263571	CTC-304I17.5	lincRNA	4.62728	0.00222249
ENSG00000146013	GFRA3	protein coding	-4.32014	0.00222249
ENSG00000003400	CASP10	protein coding	-3.78107	0.00222249
ENSG00000187045	TMPRSS6	protein coding	3.77997	0.00222249
ENSG00000187068	C3orf70	protein coding	-3.66117	0.00222249
ENSG00000134569	LRP4	protein coding	3.11555	0.00222249
ENSG00000127418	FGFRL1	protein coding	-2.88834	0.00222249
ENSG00000204624	DISP3	protein coding	2.6195	0.00222249
ENSG00000080854	IGSF9B	protein coding	2.27501	0.00222249
ENSG00000109452	INPP4B	protein coding	-2.18444	0.00222249
ENSG00000186638	KIF24	protein coding	-2.08855	0.00222249
ENSG00000067798	NAV3	protein coding	1.93466	0.00222249
ENSG00000074219	TEAD2	protein coding	-1.93168	0.00222249
ENSG00000196220	SRGAP3	protein coding	1.75196	0.00222249
ENSG00000100592	DAAM1	protein coding	1.40467	0.00222249
ENSG00000183421	RIPK4	protein coding	-1.37458	0.00222249
ENSG00000087448	KLHL42	protein coding	1.2601	0.00222249
ENSG00000100632	ERH	protein coding	-1.25545	0.00222249
ENSG00000155975	VPS37A	protein coding	1.1904	0.00222249
ENSG00000152270	PDE3B	protein coding	1.1891	0.00222249
ENSG00000184203	PPP1R2	protein coding	1.16465	0.00222249
ENSG00000184402	SS18L1	protein coding	1.08447	0.00222249
ENSG00000152700	SAR1B	protein coding	1.07339	0.00222249
ENSG00000104447	TRPS1	protein coding	1.61531	0.00223594
ENSG00000146678	IGFBP1	protein coding	3.91574	0.00223846
ENSG00000008300	CELSR3	protein coding	2.42032	0.00223846
ENSG00000078269	SYNJ2	protein coding	1.26123	0.00223846
ENSG00000005810	MYCBP2	protein coding	1.06711	0.00223846
ENSG00000180340	FZD2	protein coding	-3.16701	0.0022398
ENSG00000106538	RARRES2	protein coding	-2.5517	0.0022398
ENSG00000015520	NPC1L1	protein coding	2.34674	0.0022398
ENSG00000177459	ERICH5	protein coding	-2.14855	0.0022398
ENSG00000109501	WFS1	protein coding	1.45856	0.0022398
ENSG00000077312	SNRPA	protein coding	-1.41563	0.0022398
ENSG00000166016	ABTB2	protein coding	1.38375	0.0022398
ENSG00000145425	RPS3A	protein coding	-1.16799	0.0022398
ENSG00000113719	ERGIC1	protein coding	-1.04649	0.0022398
ENSG00000170873	MTSS1	protein coding	2.73414	0.00224641
ENSG00000180573	HIST1H2AC	protein coding	2.67465	0.00224641
ENSG00000225968	ELFN1	protein coding	-2.19811	0.00224641
ENSG00000072274	TFRC	protein coding	-1.37231	0.00224641
ENSG00000002746	HECW1	protein coding	4.84174	0.00226458
ENSG00000159224	GIP	protein coding	3.78645	0.00226458
ENSG00000138696	BMPR1B	protein coding	-2.53644	0.00226458
ENSG00000068615	REEP1	protein coding	2.21098	0.00226458
ENSG00000136928	GABBR2	protein coding	2.02788	0.00226458
ENSG00000197774	EME2	protein coding	1.69139	0.00226458
ENSG00000172292	CERS6	protein coding	1.40728	0.00226458
ENSG00000134779	TPGS2	protein coding	-1.31331	0.00226458
ENSG00000117758	STX12	protein coding	1.12277	0.00227699
ENSG00000261115	TMEM178B	protein coding	4.3987	0.0022972
ENSG00000126217	MCF2L	protein coding	1.78485	0.00229797
ENSG00000019505	SYT13	protein coding	3.36739	0.00230641
ENSG00000214415	GNAT3	protein coding	6.46255	0.00230851
ENSG00000104327	CALB1	protein coding	-5.45025	0.00230851
ENSG00000137462	TLR2	protein coding	-5.27964	0.00230851
ENSG00000102445	RUBCNL	protein coding	-3.51081	0.00230851
ENSG00000198208	RPS6KL1	protein coding	3.04548	0.00230851
ENSG00000138622	HCN4	protein coding	2.13069	0.00230851
ENSG00000134419	RPS15A	protein coding	-1.18258	0.00230851
ENSG00000156482	RPL30	protein coding	-1.15825	0.00230851
ENSG00000152932	RAB3C	protein coding	2.86316	0.00231573
ENSG00000116117	PARD3B	protein coding	-1.53962	0.00231573
ENSG00000164211	STARD4	protein coding	1.25602	0.00231573
ENSG00000243444	PALM2	protein coding	3.86775	0.00233194
ENSG00000145794	MEGF10	protein coding	-3.7835	0.00233194
ENSG00000172020	GAP43	protein coding	3.50253	0.00233194
ENSG00000068078	FGFR3	protein coding	-2.52155	0.00233194
ENSG00000163918	RFC4	protein coding	-1.70345	0.00233194
ENSG00000144560	VGLL4	protein coding	-1.59256	0.00233194
ENSG00000197903	HIST1H2BK	protein coding	1.58867	0.00233194
ENSG00000155099	TMEM55A	protein coding	1.50335	0.00233194
ENSG00000114573	ATP6V1A	protein coding	1.44828	0.00233194
ENSG00000143776	CDC42BPA	protein coding	1.28099	0.00233194
ENSG00000105202	FBL	protein coding	-1.16108	0.00233194
ENSG00000173334	TRIB1	protein coding	1.13484	0.00233194
ENSG00000124198	ARFGEF2	protein coding	1.09534	0.00233194
ENSG00000159720	ATP6V0D1	protein coding	1.04753	0.00233194
ENSG00000228639	AC005152.3	lincRNA	-9.03983	0.00233592
ENSG00000246379	RP11-461O7.1	lincRNA	3.39008	0.00233592
ENSG00000158402	CDC25C	protein coding	-2.76543	0.00233592
ENSG00000172575	RASGRP1	protein coding	2.74119	0.00233592
ENSG00000015413	DPEP1	protein coding	2.6733	0.00233592
ENSG00000159259	CHAF1B	protein coding	-2.58506	0.00233592
ENSG00000150907	FOXO1	protein coding	2.47255	0.00233592
ENSG00000110090	CPT1A	protein coding	2.39009	0.00233592
ENSG00000162706	CADM3	protein coding	2.1785	0.00233592
ENSG00000139289	PHLDA1	protein coding	-1.64107	0.00233592
ENSG00000152128	TMEM163	protein coding	2.19438	0.00236185
ENSG00000139200	PIANP	protein coding	1.80035	0.00236884
ENSG00000105063	PPP6R1	protein coding	1.084	0.00236884
ENSG00000074181	NOTCH3	protein coding	-2.62745	0.00238431
ENSG00000116962	NID1	protein coding	-3.06754	0.0023848
ENSG00000164929	BAALC	protein coding	2.80923	0.0023848
ENSG00000164104	HMGB2	protein coding	-2.5557	0.0023848
ENSG00000151952	TMEM132D	protein coding	2.46591	0.0023848
ENSG00000198168	SVIP	protein coding	1.92445	0.0023848
ENSG00000110492	MDK	protein coding	-1.59124	0.0023848
ENSG00000116574	RHOU	protein coding	-1.36037	0.0023848
ENSG00000005486	RHBDD2	protein coding	1.29952	0.0023848
ENSG00000115504	EHBP1	protein coding	1.2794	0.0023848
ENSG00000138326	RPS24	protein coding	-1.31424	0.00239153
ENSG00000137154	RPS6	protein coding	-1.61719	0.0024017
ENSG00000197756	RPL37A	protein coding	-1.19223	0.0024017
ENSG00000171940	ZNF217	protein coding	-1.60764	0.00240946
ENSG00000173805	HAP1	protein coding	3.27702	0.00241311
ENSG00000114279	FGF12	protein coding	2.06018	0.00241524
ENSG00000123612	ACVR1C	protein coding	5.54158	0.00242498
ENSG00000269404	SPIB	protein coding	-4.92435	0.00242498
ENSG00000145536	ADAMTS16	protein coding	-3.63686	0.00242498
ENSG00000162614	NEXN	protein coding	-3.3594	0.00242498
ENSG00000160183	TMPRSS3	protein coding	-3.13207	0.00242498
ENSG00000168765	GSTM4	protein coding	-2.28903	0.00242498
ENSG00000198673	FAM19A2	protein coding	2.05081	0.00242498
ENSG00000185565	LSAMP	protein coding	1.6953	0.00242498
ENSG00000131469	RPL27	protein coding	-1.414	0.00242498
ENSG00000117298	ECE1	protein coding	-1.3775	0.00242498
ENSG00000116062	MSH6	protein coding	-1.16874	0.00242498
ENSG00000167548	KMT2D	protein coding	1.06438	0.00242498
ENSG00000164266	SPINK1	protein coding	-4.00027	0.00243479
ENSG00000157445	CACNA2D3	protein coding	3.91017	0.00243479
ENSG00000138166	DUSP5	protein coding	-2.29522	0.00243479
ENSG00000125827	TMX4	protein coding	2.00156	0.00243479
ENSG00000087460	GNAS	protein coding	1.46775	0.00243479
ENSG00000187189	TSPYL4	protein coding	1.29221	0.00243479
ENSG00000122406	RPL5	protein coding	-1.07537	0.00243479
ENSG00000122783	C7orf49	protein coding	-1.42606	0.00243908
ENSG00000165521	EML5	protein coding	3.26596	0.0024503
ENSG00000135363	LMO2	protein coding	3.59548	0.0024535
ENSG00000075035	WSCD2	protein coding	4.24066	0.00245389
ENSG00000126562	WNK4	protein coding	2.8037	0.00245389
ENSG00000244486	SCARF2	protein coding	-2.71422	0.00245389
ENSG00000236780	AC078941.1	lincRNA	-2.16562	0.00245389
ENSG00000170542	SERPINB9	protein coding	-1.32925	0.00245389
ENSG00000155097	ATP6V1C1	protein coding	1.04323	0.00245389
ENSG00000197943	PLCG2	protein coding	2.81181	0.00245424
ENSG00000173542	MOB1B	protein coding	2.09497	0.00245424
ENSG00000125691	RPL23	protein coding	-1.33225	0.00245424
ENSG00000127314	RAP1B	protein coding	1.1382	0.00247057
ENSG00000162670	BRINP3	protein coding	5.14013	0.00247323
ENSG00000125398	SOX9	protein coding	-4.34284	0.00247323
ENSG00000257060	RP11-266O8.1	lincRNA	4.01041	0.00247323
ENSG00000185352	HS6ST3	protein coding	3.89789	0.00247323
ENSG00000164683	HEY1	protein coding	-3.53931	0.00247323
ENSG00000122870	BICC1	protein coding	-3.36953	0.00247323
ENSG00000128872	TMOD2	protein coding	3.18289	0.00247323
ENSG00000100557	C14orf105	protein coding	-2.70242	0.00247323
ENSG00000243364	EFNA4	protein coding	-2.57233	0.00247323
ENSG00000141668	CBLN2	protein coding	2.38609	0.00247323
ENSG00000095370	SH2D3C	protein coding	2.30414	0.00247323
ENSG00000104341	LAPTM4B	protein coding	-2.26718	0.00247323
ENSG00000123836	PFKFB2	protein coding	2.10854	0.00247323
ENSG00000148541	FAM13C	protein coding	1.93899	0.00247323
ENSG00000111269	CREBL2	protein coding	1.85855	0.00247323
ENSG00000135100	HNF1A	protein coding	1.78412	0.00247323
ENSG00000126821	SGPP1	protein coding	1.48143	0.00247323
ENSG00000224531	SMIM13	protein coding	1.42721	0.00247323
ENSG00000258947	TUBB3	protein coding	1.29763	0.00247323
ENSG00000128266	GNAZ	protein coding	1.24955	0.00247323
ENSG00000128567	PODXL	protein coding	-1.05902	0.00247323
ENSG00000205336	ADGRG1	protein coding	2.04196	0.0024734
ENSG00000182759	MAFA	protein coding	5.34455	0.00247738
ENSG00000259834	RP11-284N8.3	lincRNA	4.24648	0.00247738
ENSG00000154736	ADAMTS5	protein coding	2.50289	0.00247738
ENSG00000109814	UGDH	protein coding	-1.4073	0.00247738
ENSG00000128829	EIF2AK4	protein coding	-1.09261	0.00247903
ENSG00000016391	CHDH	protein coding	-1.58979	0.00248222
ENSG00000134825	TMEM258	protein coding	-1.0678	0.00248222
ENSG00000142534	RPS11	protein coding	-1.04801	0.00248222
ENSG00000163873	GRIK3	protein coding	3.96213	0.00248422
ENSG00000155629	PIK3AP1	protein coding	-2.87358	0.00248422
ENSG00000156011	PSD3	protein coding	1.88879	0.00248422
ENSG00000143401	ANP32E	protein coding	-1.69668	0.00248422
ENSG00000100665	SERPINA4	protein coding	-4.9591	0.00248605
ENSG00000159784	FAM131B	protein coding	3.16422	0.00248605
ENSG00000156219	ART3	protein coding	-8.12518	0.00248969
ENSG00000160282	FTCD	protein coding	4.11913	0.00248969
ENSG00000257008	GPR142	protein coding	3.79705	0.00248969
ENSG00000180537	RNF182	protein coding	2.58702	0.00248969
ENSG00000145147	SLIT2	protein coding	-2.1077	0.00248969
ENSG00000114166	KAT2B	protein coding	1.93312	0.00248969
ENSG00000159110	IFNAR2	protein coding	-1.49785	0.00248969
ENSG00000160285	LSS	protein coding	1.38241	0.00248969
ENSG00000152518	ZFP36L2	protein coding	-1.34903	0.00248969
ENSG00000158106	RHPN1	protein coding	1.34314	0.00248969
ENSG00000165495	PKNOX2	protein coding	-3.52829	0.00249034
ENSG00000114019	AMOTL2	protein coding	-2.38642	0.00249034
ENSG00000073111	MCM2	protein coding	-1.70198	0.00249034
ENSG00000112130	RNF8	protein coding	1.45666	0.00249034
ENSG00000112306	RPS12	protein coding	-1.29918	0.00249034
ENSG00000111110	PPM1H	protein coding	1.02655	0.00249034
ENSG00000110693	SOX6	protein coding	-2.19222	0.00249981
ENSG00000105976	MET	protein coding	1.43784	0.00249981
ENSG00000143858	SYT2	protein coding	2.71553	0.00250795
ENSG00000132938	MTUS2	protein coding	2.84938	0.00251319
ENSG00000117519	CNN3	protein coding	-2.44195	0.00251319
ENSG00000001626	CFTR	protein coding	-6.22183	0.00251867
ENSG00000177301	KCNA2	protein coding	4.9722	0.00251867
ENSG00000157388	CACNA1D	protein coding	3.50434	0.00251867
ENSG00000164330	EBF1	protein coding	3.20846	0.00251867
ENSG00000121211	MND1	protein coding	-2.71535	0.00251867
ENSG00000185664	PMEL	protein coding	-2.45582	0.00251867
ENSG00000070159	PTPN3	protein coding	2.4355	0.00251867
ENSG00000163536	SERPINI1	protein coding	2.26151	0.00251867
ENSG00000138031	ADCY3	protein coding	-1.77195	0.00251867
ENSG00000135299	ANKRD6	protein coding	1.63939	0.00251867
ENSG00000033327	GAB2	protein coding	1.51136	0.00252045
ENSG00000154122	ANKH	protein coding	1.76409	0.00253638
ENSG00000140280	LYSMD2	protein coding	3.45232	0.00253842
ENSG00000105372	RPS19	protein coding	-1.34931	0.00254001
ENSG00000110092	CCND1	protein coding	-4.95549	0.00255048
ENSG00000036828	CASR	protein coding	3.03228	0.0025511
ENSG00000112118	MCM3	protein coding	-2.04605	0.0025511
ENSG00000173898	SPTBN2	protein coding	1.79138	0.0025511
ENSG00000168785	TSPAN5	protein coding	1.70295	0.0025511
ENSG00000102699	PARP4	protein coding	-1.28784	0.0025511
ENSG00000153815	CMIP	protein coding	1.8612	0.00255198
ENSG00000168748	CA7	protein coding	-7.1428	0.00256604
ENSG00000117600	PLPPR4	protein coding	5.21725	0.00256604
ENSG00000226070	RP11-552E20.4	lincRNA	4.92436	0.00256604
ENSG00000129167	TPH1	protein coding	4.86286	0.00256604
ENSG00000214338	SOGA3	protein coding	4.5224	0.00256604
ENSG00000188501	LCTL	protein coding	-4.37873	0.00256604
ENSG00000161133	USP41	protein coding	4.08398	0.00256604
ENSG00000160712	IL6R	protein coding	3.4408	0.00256604
ENSG00000005187	ACSM3	protein coding	-3.41006	0.00256604
ENSG00000156218	ADAMTSL3	protein coding	3.27897	0.00256604
ENSG00000104218	CSPP1	protein coding	-1.7639	0.00256604
ENSG00000137309	HMGA1	protein coding	-1.55504	0.00256604
ENSG00000107554	DNMBP	protein coding	-1.49077	0.00256604
ENSG00000152465	NMT2	protein coding	-1.48179	0.00256604
ENSG00000165476	REEP3	protein coding	1.44174	0.00256604
ENSG00000076248	UNG	protein coding	-1.34554	0.00256604
ENSG00000105486	LIG1	protein coding	-1.29617	0.00256604
ENSG00000134369	NAV1	protein coding	1.22219	0.00256604
ENSG00000140350	ANP32A	protein coding	-1.05108	0.00256604
ENSG00000174437	ATP2A2	protein coding	1.04	0.00256604
ENSG00000164938	TP53INP1	protein coding	1.17419	0.0025766
ENSG00000008311	AASS	protein coding	-1.10733	0.00257886
ENSG00000106236	NPTX2	protein coding	5.07872	0.00258112
ENSG00000170017	ALCAM	protein coding	1.83166	0.00258112
ENSG00000206052	DOK6	protein coding	2.25287	0.00258451
ENSG00000182871	COL18A1	protein coding	-2.84331	0.00258753
ENSG00000169903	TM4SF4	protein coding	-2.70754	0.00258753
ENSG00000120833	SOCS2	protein coding	-1.93425	0.00258753
ENSG00000084207	GSTP1	protein coding	-1.64319	0.00258753
ENSG00000155970	MICU3	protein coding	1.39262	0.00258753
ENSG00000115392	FANCL	protein coding	-1.33447	0.00258753
ENSG00000131437	KIF3A	protein coding	1.31357	0.00258753
ENSG00000080845	DLGAP4	protein coding	1.05909	0.00258753
ENSG00000142676	RPL11	protein coding	-1.03212	0.00258753
ENSG00000109881	CCDC34	protein coding	-1.56584	0.00260301
ENSG00000182963	GJC1	protein coding	-2.55117	0.00263149
ENSG00000182580	EPHB3	protein coding	-1.48211	0.00263149
ENSG00000185347	C14orf80	protein coding	-2.33485	0.00263789
ENSG00000135596	MICAL1	protein coding	1.12287	0.00263789
ENSG00000236384	LINC00479	lincRNA	-3.84448	0.00265983
ENSG00000000971	CFH	protein coding	-5.98762	0.00266334
ENSG00000156564	LRFN2	protein coding	5.26587	0.00266334
ENSG00000152137	HSPB8	protein coding	-2.6021	0.00266334
ENSG00000167680	SEMA6B	protein coding	-2.31668	0.00266334
ENSG00000188486	H2AFX	protein coding	-2.02043	0.00266334
ENSG00000159082	SYNJ1	protein coding	1.97094	0.00266334
ENSG00000122547	EEPD1	protein coding	-1.7583	0.00266334
ENSG00000151552	QDPR	protein coding	1.59551	0.00266334
ENSG00000072210	ALDH3A2	protein coding	-1.4601	0.00266334
ENSG00000136942	RPL35	protein coding	-1.34878	0.00266334
ENSG00000119771	KLHL29	protein coding	1.27696	0.00266334
ENSG00000163637	PRICKLE2	protein coding	1.25877	0.00266334
ENSG00000160867	FGFR4	protein coding	-1.17829	0.00266334
ENSG00000105137	SYDE1	protein coding	-3.02483	0.00267189
ENSG00000020181	ADGRA2	protein coding	-2.05681	0.00267189
ENSG00000162385	MAGOH	protein coding	-1.24872	0.00268229
ENSG00000133731	IMPA1	protein coding	1.44617	0.00268664
ENSG00000155792	DEPTOR	protein coding	-2.66465	0.00269589
ENSG00000163171	CDC42EP3	protein coding	1.18637	0.00269589
ENSG00000204262	COL5A2	protein coding	1.915	0.0027025
ENSG00000180488	MIGA1	protein coding	1.22453	0.0027025
ENSG00000198242	RPL23A	protein coding	-1.09858	0.0027025
ENSG00000177045	SIX5	protein coding	-1.74449	0.0027114
ENSG00000104889	RNASEH2A	protein coding	-1.72603	0.0027114
ENSG00000177600	RPLP2	protein coding	-1.26461	0.0027114
ENSG00000052795	FNIP2	protein coding	1.2585	0.0027114
ENSG00000174611	KY	protein coding	5.85323	0.00271161
ENSG00000170624	SGCD	protein coding	3.34164	0.00274452
ENSG00000074276	CDHR2	protein coding	3.95549	0.0027493
ENSG00000131473	ACLY	protein coding	1.2047	0.00277374
ENSG00000273259	SERPINA3	protein coding	-7.43878	0.00277986
ENSG00000118298	CA14	protein coding	-4.16832	0.00278393
ENSG00000166111	SVOP	protein coding	4.04605	0.00279253
ENSG00000112759	SLC29A1	protein coding	1.83498	0.00279253
ENSG00000198755	RPL10A	protein coding	-1.31904	0.00279253
ENSG00000198722	UNC13B	protein coding	1.1583	0.00279253
ENSG00000079385	CEACAM1	protein coding	2.02733	0.00280635
ENSG00000100628	ASB2	protein coding	-4.88731	0.00284022
ENSG00000177272	KCNA3	protein coding	4.03269	0.00284022
ENSG00000077514	POLD3	protein coding	-1.71282	0.00284022
ENSG00000104093	DMXL2	protein coding	1.4365	0.00284022
ENSG00000144357	UBR3	protein coding	1.00802	0.00284022
ENSG00000126785	RHOJ	protein coding	-4.19705	0.00286558
ENSG00000166741	NNMT	protein coding	-3.77301	0.00286558
ENSG00000158815	FGF17	protein coding	3.19174	0.00286558
ENSG00000146151	HMGCLL1	protein coding	2.6134	0.00286558
ENSG00000151725	CENPU	protein coding	-2.18503	0.00286558
ENSG00000105270	CLIP3	protein coding	1.84569	0.00286558
ENSG00000213988	ZNF90	protein coding	-1.80917	0.00286558
ENSG00000140263	SORD	protein coding	-1.80088	0.00286558
ENSG00000099308	MAST3	protein coding	1.59185	0.00286558
ENSG00000198720	ANKRD13B	protein coding	1.58032	0.00286558
ENSG00000051523	CYBA	protein coding	-1.5092	0.00286558
ENSG00000110921	MVK	protein coding	1.48014	0.00286558
ENSG00000128590	DNAJB9	protein coding	1.33718	0.00286558
ENSG00000143153	ATP1B1	protein coding	-1.18151	0.00286558
ENSG00000188846	RPL14	protein coding	-1.0227	0.00286558
ENSG00000268555	RP11-678G14.3	lincRNA	-5.54957	0.00287816
ENSG00000083799	CYLD	protein coding	1.23115	0.00287816
ENSG00000118707	TGIF2	protein coding	-1.27585	0.00288826
ENSG00000108924	HLF	protein coding	3.62202	0.00289221
ENSG00000158467	AHCYL2	protein coding	1.24936	0.00289838
ENSG00000111647	UHRF1BP1L	protein coding	1.19467	0.00289897
ENSG00000111052	LIN7A	protein coding	1.96417	0.00290637
ENSG00000140682	TGFB1I1	protein coding	-1.74613	0.00291321
ENSG00000167941	SOST	protein coding	-4.83221	0.00291961
ENSG00000124749	COL21A1	protein coding	-4.16199	0.00291961
ENSG00000183036	PCP4	protein coding	3.75982	0.00291961
ENSG00000127578	WFIKKN1	protein coding	-2.40325	0.00291961
ENSG00000150995	ITPR1	protein coding	2.32608	0.00291961
ENSG00000197991	RP11-310K10.1	protein coding	1.77904	0.00291961
ENSG00000089818	NECAP1	protein coding	1.65214	0.00291961
ENSG00000115419	GLS	protein coding	1.53698	0.00291961
ENSG00000139998	RAB15	protein coding	1.44378	0.00291961
ENSG00000186522	2010-09-01	protein coding	-1.39791	0.00291961
ENSG00000136144	RCBTB1	protein coding	1.30282	0.00291961
ENSG00000103657	HERC1	protein coding	1.25305	0.00291961
ENSG00000204392	LSM2	protein coding	-1.18422	0.00291961
ENSG00000139354	GAS2L3	protein coding	1.12301	0.00291961
ENSG00000169282	KCNAB1	protein coding	2.68509	0.0029224
ENSG00000152804	HHEX	protein coding	-3.55285	0.00292443
ENSG00000154319	FAM167A	protein coding	1.79095	0.00292443
ENSG00000155760	FZD7	protein coding	-2.96701	0.0029347
ENSG00000113319	RASGRF2	protein coding	2.70325	0.0029347
ENSG00000099250	NRP1	protein coding	-2.25791	0.0029347
ENSG00000144278	GALNT13	protein coding	2.19978	0.0029347
ENSG00000186998	EMID1	protein coding	-1.74119	0.0029347
ENSG00000205356	TECPR1	protein coding	1.60284	0.0029347
ENSG00000205133	TRIQK	protein coding	1.24466	0.0029347
ENSG00000176406	RIMS2	protein coding	2.37674	0.00293715
ENSG00000126878	AIF1L	protein coding	-2.45843	0.0029496
ENSG00000010292	NCAPD2	protein coding	-1.38347	0.00295679
ENSG00000137767	SQRDL	protein coding	-3.77189	0.00295819
ENSG00000111897	SERINC1	protein coding	1.25455	0.0029607
ENSG00000125743	SNRPD2	protein coding	-1.24386	0.0029633
ENSG00000197921	HES5	protein coding	-5.09396	0.00297166
ENSG00000110076	NRXN2	protein coding	3.9002	0.00297166
ENSG00000182674	KCNB2	protein coding	3.54004	0.00297166
ENSG00000090975	PITPNM2	protein coding	3.45983	0.00297166
ENSG00000251226	RP11-469N6.1	lincRNA	3.35522	0.00297166
ENSG00000169427	KCNK9	protein coding	3.30799	0.00297166
ENSG00000188037	CLCN1	protein coding	3.23049	0.00297166
ENSG00000112559	MDFI	protein coding	-3.06738	0.00297166
ENSG00000173567	ADGRF3	protein coding	2.51886	0.00297166
ENSG00000136378	ADAMTS7	protein coding	-2.22682	0.00297166
ENSG00000115457	IGFBP2	protein coding	-2.198	0.00297166
ENSG00000129195	FAM64A	protein coding	-2.11342	0.00297166
ENSG00000126215	XRCC3	protein coding	-1.78578	0.00297166
ENSG00000102781	KATNAL1	protein coding	1.67193	0.00297166
ENSG00000125458	NT5C	protein coding	-1.40765	0.00297166
ENSG00000241973	PI4KA	protein coding	1.40144	0.00297166
ENSG00000181588	MEX3D	protein coding	-1.39533	0.00297166
ENSG00000119403	PHF19	protein coding	-1.38581	0.00297166
ENSG00000069702	TGFBR3	protein coding	1.37203	0.00297166
ENSG00000166710	B2M	protein coding	-1.36858	0.00297166
ENSG00000087301	TXNDC16	protein coding	1.36457	0.00297166
ENSG00000149328	GLB1L2	protein coding	-1.27906	0.00297166
ENSG00000084731	KIF3C	protein coding	1.25355	0.00297166
ENSG00000196557	CACNA1H	protein coding	1.20242	0.00297166
ENSG00000134198	TSPAN2	protein coding	1.19909	0.00297166
ENSG00000196531	NACA	protein coding	-1.16573	0.00297166
ENSG00000176903	PNMA1	protein coding	1.15126	0.00297166
ENSG00000142937	RPS8	protein coding	-1.13435	0.00297166
ENSG00000125818	PSMF1	protein coding	1.10654	0.00297166
ENSG00000178921	PFAS	protein coding	-1.10433	0.00297166
ENSG00000166441	RPL27A	protein coding	-1.09382	0.00297166
ENSG00000123416	TUBA1B	protein coding	-1.49134	0.0029761
ENSG00000166415	WDR72	protein coding	-3.85726	0.00297778
ENSG00000157064	NMNAT2	protein coding	3.60675	0.00297778
ENSG00000169692	AGPAT2	protein coding	-1.27966	0.00297778
ENSG00000186648	CARMIL3	protein coding	3.17636	0.00299319
ENSG00000078114	NEBL	protein coding	2.7861	0.00300465
ENSG00000132613	MTSS1L	protein coding	1.30379	0.00300465
ENSG00000187123	LYPD6	protein coding	-2.94423	0.00301139
ENSG00000150556	LYPD6B	protein coding	-3.80715	0.00301414
ENSG00000144057	ST6GAL2	protein coding	-3.21479	0.00301414
ENSG00000139438	FAM222A	protein coding	2.09181	0.00301414
ENSG00000151229	SLC2A13	protein coding	1.71557	0.00301414
ENSG00000174405	LIG4	protein coding	1.48002	0.00301414
ENSG00000131470	PSMC3IP	protein coding	-1.76504	0.00303343
ENSG00000162244	RPL29	protein coding	-1.13632	0.00303527
ENSG00000120093	HOXB3	protein coding	-4.34621	0.00303898
ENSG00000065361	ERBB3	protein coding	-1.9466	0.00303898
ENSG00000105926	MPP6	protein coding	1.59933	0.00303898
ENSG00000168264	IRF2BP2	protein coding	1.08817	0.00303898
ENSG00000168028	RPSA	protein coding	-1.34541	0.00304062
ENSG00000196517	SLC6A9	protein coding	-1.51871	0.00306141
ENSG00000135127	BICDL1	protein coding	2.16286	0.00306243
ENSG00000182004	SNRPE	protein coding	-1.19138	0.00306688
ENSG00000137804	NUSAP1	protein coding	-2.80633	0.00307047
ENSG00000110042	DTX4	protein coding	-1.59252	0.00307047
ENSG00000166881	NEMP1	protein coding	-1.72881	0.00308426
ENSG00000197535	MYO5A	protein coding	1.27672	0.00310702
ENSG00000114841	DNAH1	protein coding	2.13515	0.00311739
ENSG00000174444	RPL4	protein coding	-1.04073	0.00312026
ENSG00000174640	SLCO2A1	protein coding	-1.74635	0.00312107
ENSG00000263874	LINC00672	protein coding	3.00827	0.00312462
ENSG00000123307	NEUROD4	protein coding	4.04366	0.00312747
ENSG00000161638	ITGA5	protein coding	-3.78603	0.00312747
ENSG00000110245	APOC3	protein coding	3.68273	0.00312747
ENSG00000125814	NAPB	protein coding	1.76466	0.00312747
ENSG00000129003	VPS13C	protein coding	1.65892	0.00312747
ENSG00000061273	HDAC7	protein coding	-1.34692	0.00312747
ENSG00000179051	RCC2	protein coding	-1.20935	0.00312747
ENSG00000183691	NOG	protein coding	-3.68699	0.00313677
ENSG00000183196	CHST6	protein coding	-2.6899	0.00313677
ENSG00000133739	LRRCC1	protein coding	-1.7292	0.00313677
ENSG00000114302	PRKAR2A	protein coding	1.123	0.00313677
ENSG00000176845	METRNL	protein coding	-2.55059	0.00313764
ENSG00000135469	COQ10A	protein coding	1.53759	0.00313764
ENSG00000127955	GNAI1	protein coding	1.52362	0.00313764
ENSG00000130675	MNX1	protein coding	1.07085	0.00313764
ENSG00000171435	KSR2	protein coding	3.23453	0.00314051
ENSG00000188859	FAM78B	protein coding	1.83198	0.00315315
ENSG00000110002	VWA5A	protein coding	2.26396	0.00316579
ENSG00000135451	TROAP	protein coding	-2.00357	0.00316579
ENSG00000197852	FAM212B	protein coding	1.00801	0.00317635
ENSG00000103202	NME4	protein coding	-1.14638	0.003196
ENSG00000086619	ERO1B	protein coding	4.76952	0.00319643
ENSG00000136122	BORA	protein coding	-1.72936	0.00322467
ENSG00000172244	C5orf34	protein coding	-2.28044	0.00323231
ENSG00000107679	PLEKHA1	protein coding	1.07482	0.00323984
ENSG00000166508	MCM7	protein coding	-1.3443	0.00324352
ENSG00000104112	SCG3	protein coding	3.56671	0.00324475
ENSG00000124635	HIST1H2BJ	protein coding	2.26847	0.00324475
ENSG00000143469	SYT14	protein coding	2.70963	0.00324537
ENSG00000156804	FBXO32	protein coding	1.58035	0.00324537
ENSG00000054793	ATP9A	protein coding	1.34276	0.00324537
ENSG00000140403	DNAJA4	protein coding	2.68409	0.00324889
ENSG00000128917	DLL4	protein coding	2.12213	0.00324889
ENSG00000006459	KDM7A	protein coding	1.52417	0.00324889
ENSG00000057019	DCBLD2	protein coding	-1.27383	0.00326666
ENSG00000244242	IFITM10	protein coding	3.00885	0.00326948
ENSG00000101210	EEF1A2	protein coding	2.41682	0.00326948
ENSG00000165973	NELL1	protein coding	3.11295	0.00326958
ENSG00000062822	POLD1	protein coding	-1.41036	0.00327198
ENSG00000176974	SHMT1	protein coding	-1.17132	0.00327237
ENSG00000103852	TTC23	protein coding	-1.65232	0.00327391
ENSG00000125872	LRRN4	protein coding	-4.26475	0.00328351
ENSG00000105875	WDR91	protein coding	-1.42766	0.00329887
ENSG00000100156	SLC16A8	protein coding	-5.18072	0.00330207
ENSG00000136237	RAPGEF5	protein coding	1.91917	0.00330207
ENSG00000130520	LSM4	protein coding	-1.1101	0.00330207
ENSG00000042781	USH2A	protein coding	3.65927	0.00330959
ENSG00000187017	ESPN	protein coding	-2.71553	0.00331077
ENSG00000219159	AC011298.2	lincRNA	6.57202	0.00333671
ENSG00000171476	HOPX	protein coding	3.83395	0.00333671
ENSG00000144771	LRTM1	protein coding	3.46143	0.00333671
ENSG00000148468	FAM171A1	protein coding	-1.16053	0.00333671
ENSG00000135486	HNRNPA1	protein coding	-1.10052	0.00333671
ENSG00000163661	PTX3	protein coding	-5.13316	0.00333727
ENSG00000214655	ZSWIM8	protein coding	1.3619	0.00336036
ENSG00000198010	DLGAP2	protein coding	3.84889	0.0033643
ENSG00000103528	SYT17	protein coding	2.33411	0.00336825
ENSG00000128573	FOXP2	protein coding	2.23736	0.00336825
ENSG00000165084	C8orf34	protein coding	-4.66065	0.0033865
ENSG00000079931	MOXD1	protein coding	-2.98666	0.0033865
ENSG00000101746	NOL4	protein coding	2.81489	0.0033865
ENSG00000174827	PDZK1	protein coding	2.44658	0.0033865
ENSG00000196876	SCN8A	protein coding	2.42027	0.0033865
ENSG00000178662	CSRNP3	protein coding	2.14075	0.0033865
ENSG00000133069	TMCC2	protein coding	2.02881	0.0033865
ENSG00000049449	RCN1	protein coding	-1.1404	0.0033865
ENSG00000001036	FUCA2	protein coding	-1.12836	0.0033865
ENSG00000001084	GCLC	protein coding	1.10702	0.0033865
ENSG00000156508	EEF1A1	protein coding	-1.04728	0.0033865
ENSG00000116675	DNAJC6	protein coding	2.15182	0.00339736
ENSG00000107551	RASSF4	protein coding	-1.44047	0.00339736
ENSG00000148200	NR6A1	protein coding	-1.16557	0.00339736
ENSG00000186479	RGS7BP	protein coding	3.39365	0.00340058
ENSG00000157456	CCNB2	protein coding	-2.78819	0.00340058
ENSG00000184903	IMMP2L	protein coding	-1.71096	0.00340058
ENSG00000108684	ASIC2	protein coding	3.64061	0.00340385
ENSG00000111716	LDHB	protein coding	-2.03194	0.00340385
ENSG00000146555	SDK1	protein coding	1.93867	0.00340385
ENSG00000095739	BAMBI	protein coding	-1.38485	0.00340385
ENSG00000198604	BAZ1A	protein coding	-1.33668	0.00341794
ENSG00000197885	NKIRAS1	protein coding	1.50099	0.00342177
ENSG00000123975	CKS2	protein coding	-2.07752	0.00342546
ENSG00000140743	CDR2	protein coding	-1.65013	0.00342546
ENSG00000120896	SORBS3	protein coding	-1.81194	0.0034262
ENSG00000139182	CLSTN3	protein coding	1.24749	0.0034262
ENSG00000157890	MEGF11	protein coding	3.92289	0.00342836
ENSG00000153044	CENPH	protein coding	-2.33023	0.00342836
ENSG00000175832	ETV4	protein coding	-1.8244	0.00342836
ENSG00000144868	TMEM108	protein coding	1.75605	0.00342836
ENSG00000134215	VAV3	protein coding	1.72956	0.00342836
ENSG00000112234	FBXL4	protein coding	1.02153	0.00342836
ENSG00000114204	SERPINI2	protein coding	-3.35487	0.0034319
ENSG00000034510	TMSB10	protein coding	-1.37622	0.0034319
ENSG00000078902	TOLLIP	protein coding	1.08046	0.0034319
ENSG00000174749	C4orf32	protein coding	2.64891	0.00343594
ENSG00000108298	RPL19	protein coding	-1.04848	0.00343599
ENSG00000145198	VWA5B2	protein coding	2.90063	0.00343619
ENSG00000184281	TSSC4	protein coding	1.02401	0.00343619
ENSG00000184524	CEND1	protein coding	3.36281	0.00343669
ENSG00000213088	ACKR1	protein coding	3.32755	0.00343669
ENSG00000105613	MAST1	protein coding	1.75623	0.00343669
ENSG00000197296	FITM2	protein coding	1.72023	0.00343669
ENSG00000144285	SCN1A	protein coding	-6.50575	0.00344837
ENSG00000153956	CACNA2D1	protein coding	2.65009	0.00344837
ENSG00000196975	ANXA4	protein coding	-2.4853	0.00344837
ENSG00000143553	SNAPIN	protein coding	-1.07401	0.00347616
ENSG00000169071	ROR2	protein coding	-1.05441	0.00347616
ENSG00000168894	RNF181	protein coding	-1.04605	0.00350426
ENSG00000143375	CGN	protein coding	-2.15407	0.00350789
ENSG00000158516	CPA2	protein coding	-6.29957	0.00351493
ENSG00000125384	PTGER2	protein coding	4.31748	0.00351493
ENSG00000198963	RORB	protein coding	3.98189	0.00351493
ENSG00000116299	KIAA1324	protein coding	2.90904	0.00351493
ENSG00000130775	THEMIS2	protein coding	-2.56497	0.00351493
ENSG00000005108	THSD7A	protein coding	2.4795	0.00351493
ENSG00000110881	ASIC1	protein coding	2.414	0.00351493
ENSG00000136305	CIDEB	protein coding	2.34922	0.00351493
ENSG00000116157	GPX7	protein coding	1.82148	0.00351493
ENSG00000153982	GDPD1	protein coding	1.53957	0.00351493
ENSG00000173852	DPY19L1	protein coding	-1.47198	0.00351493
ENSG00000187840	EIF4EBP1	protein coding	-1.35095	0.00351493
ENSG00000130255	RPL36	protein coding	-1.1226	0.00351493
ENSG00000147604	RPL7	protein coding	-1.09716	0.00351493
ENSG00000221887	HMSD	protein coding	-3.79537	0.00351782
ENSG00000155657	TTN	protein coding	-3.00159	0.00351782
ENSG00000197256	KANK2	protein coding	-1.35452	0.00351782
ENSG00000155744	FAM126B	protein coding	1.17028	0.00351782
ENSG00000187231	SESTD1	protein coding	1.10603	0.00352064
ENSG00000133020	MYH8	protein coding	3.43649	0.0035244
ENSG00000237289	CKMT1B	protein coding	2.44486	0.0035244
ENSG00000187608	ISG15	protein coding	-1.9406	0.0035244
ENSG00000169213	RAB3B	protein coding	1.91701	0.0035244
ENSG00000168393	DTYMK	protein coding	-1.58731	0.0035244
ENSG00000113805	CNTN3	protein coding	-2.93148	0.00352642
ENSG00000198435	NRARP	protein coding	-2.58109	0.00352642
ENSG00000166257	SCN3B	protein coding	2.5125	0.00352642
ENSG00000137193	PIM1	protein coding	-1.60506	0.00352642
ENSG00000106399	RPA3	protein coding	-1.41337	0.00352642
ENSG00000144554	FANCD2	protein coding	-2.17286	0.00353218
ENSG00000253304	TMEM200B	protein coding	-4.45649	0.00355432
ENSG00000081059	TCF7	protein coding	-1.84005	0.00357026
ENSG00000015532	XYLT2	protein coding	-1.32485	0.00357527
ENSG00000110171	TRIM3	protein coding	1.01065	0.00357527
ENSG00000109670	FBXW7	protein coding	1.14836	0.00357586
ENSG00000169762	TAPT1	protein coding	1.11554	0.00357999
ENSG00000054356	PTPRN	protein coding	4.09423	0.00358491
ENSG00000187741	FANCA	protein coding	-1.60649	0.00358491
ENSG00000180773	SLC36A4	protein coding	1.17111	0.00358491
ENSG00000074755	ZZEF1	protein coding	1.07659	0.00358491
ENSG00000151835	SACS	protein coding	1.02247	0.00358491
ENSG00000163923	RPL39L	protein coding	-2.40931	0.00359421
ENSG00000177283	FZD8	protein coding	-3.23862	0.00359502
ENSG00000118322	ATP10B	protein coding	-4.9083	0.00359801
ENSG00000175175	PPM1E	protein coding	3.67481	0.00359801
ENSG00000126453	BCL2L12	protein coding	-2.33675	0.00359801
ENSG00000118495	PLAGL1	protein coding	1.70111	0.00359801
ENSG00000196177	ACADSB	protein coding	1.23391	0.00359801
ENSG00000154920	EME1	protein coding	-2.44296	0.00360063
ENSG00000072832	CRMP1	protein coding	2.29785	0.00360063
ENSG00000145362	ANK2	protein coding	2.82561	0.00360838
ENSG00000139826	ABHD13	protein coding	1.22188	0.00360838
ENSG00000203867	RBM20	protein coding	-2.64648	0.0036131
ENSG00000107185	RGP1	protein coding	1.1139	0.0036131
ENSG00000112280	COL9A1	protein coding	-4.20479	0.00362099
ENSG00000023909	GCLM	protein coding	1.74422	0.00363626
ENSG00000132970	WASF3	protein coding	-1.31896	0.00363626
ENSG00000139174	PRICKLE1	protein coding	-1.27506	0.00364737
ENSG00000260769	RP11-491F9.5	lincRNA	5.1246	0.00364972
ENSG00000162804	SNED1	protein coding	2.90313	0.00364972
ENSG00000115718	PROC	protein coding	2.74589	0.00364972
ENSG00000188659	SAXO2	protein coding	2.32836	0.00364972
ENSG00000174844	DNAH12	protein coding	2.2383	0.00364972
ENSG00000148248	SURF4	protein coding	1.20161	0.00364972
ENSG00000091127	PUS7	protein coding	-1.13485	0.00364972
ENSG00000179242	CDH4	protein coding	3.91257	0.00365096
ENSG00000156466	GDF6	protein coding	2.68476	0.00365096
ENSG00000142945	KIF2C	protein coding	-2.52127	0.00366519
ENSG00000139343	SNRPF	protein coding	-1.10441	0.00366519
ENSG00000103742	IGDCC4	protein coding	-1.66041	0.00367277
ENSG00000206579	XKR4	protein coding	3.43357	0.00367419
ENSG00000152254	G6PC2	protein coding	7.16758	0.00367548
ENSG00000186185	KIF18B	protein coding	-2.22962	0.00367548
ENSG00000158373	HIST1H2BD	protein coding	1.84549	0.00367548
ENSG00000166575	TMEM135	protein coding	1.0118	0.00367548
ENSG00000009950	MLXIPL	protein coding	3.02479	0.0036777
ENSG00000092969	TGFB2	protein coding	-1.01447	0.0036777
ENSG00000171792	RHNO1	protein coding	-1.24918	0.00367843
ENSG00000144191	CNGA3	protein coding	3.52595	0.00368051
ENSG00000049239	H6PD	protein coding	-1.28364	0.0036831
ENSG00000182836	PLCXD3	protein coding	3.739	0.00368822
ENSG00000115828	QPCT	protein coding	3.36006	0.00368822
ENSG00000236699	ARHGEF38	protein coding	-2.44929	0.00368822
ENSG00000130294	KIF1A	protein coding	1.6428	0.00368822
ENSG00000109466	KLHL2	protein coding	1.0967	0.00368822
ENSG00000153406	NMRAL1	protein coding	-1.0826	0.00368822
ENSG00000076554	TPD52	protein coding	2.33528	0.0036909
ENSG00000164209	SLC25A46	protein coding	1.01699	0.00369123
ENSG00000196233	LCOR	protein coding	1.16114	0.003694
ENSG00000116406	EDEM3	protein coding	1.23567	0.00370276
ENSG00000164061	BSN	protein coding	3.12651	0.00370471
ENSG00000188993	LRRC66	protein coding	2.36022	0.00370471
ENSG00000132386	SERPINF1	protein coding	-1.97824	0.00370471
ENSG00000115268	RPS15	protein coding	-1.05749	0.00370471
ENSG00000213445	SIPA1	protein coding	-1.87931	0.00370565
ENSG00000058804	NDC1	protein coding	-1.67974	0.00370565
ENSG00000188677	PARVB	protein coding	2.63998	0.00370635
ENSG00000198216	CACNA1E	protein coding	2.2046	0.00370635
ENSG00000150672	DLG2	protein coding	1.92736	0.00370635
ENSG00000128944	KNSTRN	protein coding	-1.14166	0.00370635
ENSG00000164855	TMEM184A	protein coding	1.7416	0.00371374
ENSG00000152558	TMEM123	protein coding	-1.47567	0.0037202
ENSG00000054277	OPN3	protein coding	-1.26172	0.0037202
ENSG00000121005	CRISPLD1	protein coding	1.62529	0.0037249
ENSG00000138796	HADH	protein coding	1.52543	0.0037249
ENSG00000138078	PREPL	protein coding	1.06636	0.0037249
ENSG00000148408	CACNA1B	protein coding	3.4367	0.00373498
ENSG00000197265	GTF2E2	protein coding	-1.23562	0.00374451
ENSG00000170779	CDCA4	protein coding	-2.00242	0.00375056
ENSG00000125378	BMP4	protein coding	-1.89933	0.0037669
ENSG00000255302	EID1	protein coding	1.14175	0.0037669
ENSG00000133317	LGALS12	protein coding	-4.30088	0.00376706
ENSG00000197249	SERPINA1	protein coding	-3.8375	0.00376706
ENSG00000132259	CNGA4	protein coding	3.47904	0.00376706
ENSG00000245571	AP001258.4	lincRNA	-3.05262	0.00376706
ENSG00000272468	RP1-86C11.7	lincRNA	2.40547	0.00376706
ENSG00000136274	NACAD	protein coding	2.26781	0.00376706
ENSG00000147536	GINS4	protein coding	-2.02577	0.00376706
ENSG00000105327	BBC3	protein coding	-1.54877	0.00376706
ENSG00000075618	FSCN1	protein coding	-1.48265	0.00376706
ENSG00000176208	ATAD5	protein coding	-1.46066	0.00376706
ENSG00000119431	HDHD3	protein coding	-1.45765	0.00376706
ENSG00000157193	LRP8	protein coding	1.4351	0.00376706
ENSG00000110046	ATG2A	protein coding	1.20251	0.00376706
ENSG00000160323	ADAMTS13	protein coding	1.17125	0.00376706
ENSG00000105640	RPL18A	protein coding	-1.13174	0.00376706
ENSG00000170949	ZNF160	protein coding	-1.03966	0.00376706
ENSG00000145741	BTF3	protein coding	-1.01468	0.00376706
ENSG00000172243	CLEC7A	protein coding	5.27566	0.00377053
ENSG00000099901	RANBP1	protein coding	-1.27932	0.00377053
ENSG00000145022	TCTA	protein coding	1.65065	0.00377809
ENSG00000115738	ID2	protein coding	-1.17251	0.00378018
ENSG00000136944	LMX1B	protein coding	2.9853	0.00378824
ENSG00000105329	TGFB1	protein coding	-1.50391	0.00379289
ENSG00000107798	LIPA	protein coding	1.17604	0.00379289
ENSG00000175183	CSRP2	protein coding	-2.11785	0.00381009
ENSG00000172375	C2CD2L	protein coding	1.98186	0.00381142
ENSG00000189362	NEMP2	protein coding	-1.89683	0.00381142
ENSG00000139132	FGD4	protein coding	1.39031	0.00381142
ENSG00000175311	ANKS4B	protein coding	5.09361	0.00381244
ENSG00000108813	DLX4	protein coding	-4.00365	0.00381244
ENSG00000133083	DCLK1	protein coding	3.44879	0.00381244
ENSG00000138587	MNS1	protein coding	-2.72562	0.00381244
ENSG00000128408	RIBC2	protein coding	-2.47883	0.00381244
ENSG00000100297	MCM5	protein coding	-2.00595	0.00381244
ENSG00000105290	APLP1	protein coding	1.80416	0.00381244
ENSG00000128594	LRRC4	protein coding	1.49259	0.00381244
ENSG00000179958	DCTPP1	protein coding	-1.41888	0.00381244
ENSG00000163399	ATP1A1	protein coding	-1.32132	0.00381435
ENSG00000162944	RFTN2	protein coding	-4.18725	0.00381589
ENSG00000163462	TRIM46	protein coding	1.8467	0.00381589
ENSG00000179331	RAB39A	protein coding	2.45351	0.00381917
ENSG00000100580	TMED8	protein coding	2.21933	0.00381917
ENSG00000072864	NDE1	protein coding	-1.69938	0.0038252
ENSG00000137449	CPEB2	protein coding	1.65914	0.00382697
ENSG00000048991	R3HDM1	protein coding	1.013	0.00383015
ENSG00000185386	MAPK11	protein coding	2.6682	0.00383572
ENSG00000082497	SERTAD4	protein coding	1.99181	0.00386022
ENSG00000163618	CADPS	protein coding	2.31292	0.00387845
ENSG00000130653	PNPLA7	protein coding	3.02699	0.0038806
ENSG00000122694	GLIPR2	protein coding	-2.29809	0.0038806
ENSG00000163590	PPM1L	protein coding	1.5488	0.0038806
ENSG00000139116	KIF21A	protein coding	1.04818	0.00388815
ENSG00000185736	ADARB2	protein coding	3.22431	0.0038998
ENSG00000071282	LMCD1	protein coding	-2.65059	0.0038998
ENSG00000211450	SELENOH	protein coding	-1.01992	0.0038998
ENSG00000149212	SESN3	protein coding	1.01025	0.0038998
ENSG00000163531	NFASC	protein coding	3.76833	0.00390768
ENSG00000137135	ARHGEF39	protein coding	-2.3659	0.00391115
ENSG00000143850	PLEKHA6	protein coding	1.60718	0.00391115
ENSG00000087494	PTHLH	protein coding	3.40704	0.00391408
ENSG00000165061	ZMAT4	protein coding	2.19115	0.00391408
ENSG00000172379	ARNT2	protein coding	1.06447	0.00391408
ENSG00000187498	COL4A1	protein coding	-3.6077	0.00391468
ENSG00000244187	TMEM141	protein coding	-1.91616	0.0039218
ENSG00000186625	KATNA1	protein coding	-1.27674	0.0039218
ENSG00000110057	UNC93B1	protein coding	-1.61786	0.00393295
ENSG00000140931	CMTM3	protein coding	-1.23848	0.00393459
ENSG00000164363	SLC6A18	protein coding	5.52592	0.00393777
ENSG00000148798	INA	protein coding	2.76329	0.00393777
ENSG00000077152	UBE2T	protein coding	-1.69187	0.00393777
ENSG00000174132	FAM174A	protein coding	1.59741	0.00393777
ENSG00000163682	RPL9	protein coding	-1.44758	0.00394415
ENSG00000146267	FAXC	protein coding	1.26774	0.00394415
ENSG00000187109	NAP1L1	protein coding	-1.14174	0.00394415
ENSG00000154096	THY1	protein coding	2.2939	0.00394479
ENSG00000106070	GRB10	protein coding	1.16848	0.00394479
ENSG00000117724	CENPF	protein coding	-2.45593	0.00395125
ENSG00000260838	RP11-531A24.3	lincRNA	3.90065	0.00395873
ENSG00000155886	SLC24A2	protein coding	3.69702	0.00395873
ENSG00000133687	TMTC1	protein coding	2.65881	0.00395873
ENSG00000181904	C5orf24	protein coding	1.16977	0.00395873
ENSG00000152749	GPR180	protein coding	1.08598	0.00395873
ENSG00000179604	CDC42EP4	protein coding	-1.04721	0.00395873
ENSG00000113595	TRIM23	protein coding	1.25725	0.00399124
ENSG00000138944	KIAA1644	protein coding	4.12162	0.00399607
ENSG00000137727	ARHGAP20	protein coding	3.37326	0.00399716
ENSG00000131747	TOP2A	protein coding	-2.58521	0.00399807
ENSG00000112183	RBM24	protein coding	2.30823	0.00399807
ENSG00000158163	DZIP1L	protein coding	-1.855	0.00399807
ENSG00000167526	RPL13	protein coding	-1.41158	0.00399807
ENSG00000213949	ITGA1	protein coding	1.19519	0.00399807
ENSG00000224050	RP1-90G24.6	lincRNA	2.6985	0.00401283
ENSG00000144649	FAM198A	protein coding	-2.9085	0.00401313
ENSG00000149503	INCENP	protein coding	-1.56527	0.00401313
ENSG00000205795	CYS1	protein coding	-3.90424	0.00402777
ENSG00000159409	CELF3	protein coding	3.40705	0.00402777
ENSG00000175063	UBE2C	protein coding	-2.85385	0.00402777
ENSG00000176907	C8orf4	protein coding	-1.97602	0.00402777
ENSG00000119969	HELLS	protein coding	-1.44117	0.00402777
ENSG00000164841	TMEM74	protein coding	2.19959	0.00402879
ENSG00000189046	ALKBH2	protein coding	-1.44554	0.00404064
ENSG00000145242	EPHA5	protein coding	3.95066	0.0040445
ENSG00000107736	CDH23	protein coding	2.21503	0.0040445
ENSG00000064687	ABCA7	protein coding	1.71757	0.0040445
ENSG00000111727	HCFC2	protein coding	1.59336	0.0040445
ENSG00000173638	SLC19A1	protein coding	-1.14365	0.0040445
ENSG00000124659	TBCC	protein coding	1.12459	0.0040445
ENSG00000215474	SKOR2	protein coding	5.72724	0.00404557
ENSG00000172594	SMPDL3A	protein coding	1.50163	0.00404632
ENSG00000116337	AMPD2	protein coding	1.12399	0.00404632
ENSG00000139767	SRRM4	protein coding	3.1206	0.00405048
ENSG00000154258	ABCA9	protein coding	2.57226	0.00405048
ENSG00000178974	FBXO34	protein coding	-1.17806	0.00405048
ENSG00000136883	KIF12	protein coding	1.13893	0.00405048
ENSG00000112541	PDE10A	protein coding	-1.62744	0.00405294
ENSG00000158874	APOA2	protein coding	4.10355	0.00405625
ENSG00000169347	GP2	protein coding	-3.87084	0.00405625
ENSG00000168453	HR	protein coding	3.45062	0.00405625
ENSG00000139220	PPFIA2	protein coding	3.02131	0.00405625
ENSG00000163630	SYNPR	protein coding	-2.98208	0.00405625
ENSG00000144791	LIMD1	protein coding	-1.09167	0.00405625
ENSG00000120645	IQSEC3	protein coding	4.16829	0.00405647
ENSG00000136546	SCN7A	protein coding	4.63947	0.00405993
ENSG00000125968	ID1	protein coding	-2.14952	0.00405993
ENSG00000254290	RP11-150O12.3	lincRNA	2.95688	0.0040606
ENSG00000117625	RCOR3	protein coding	1.05591	0.00407081
ENSG00000196230	TUBB	protein coding	-1.06727	0.00407296
ENSG00000162992	NEUROD1	protein coding	2.67047	0.00407346
ENSG00000110944	IL23A	protein coding	-3.85952	0.00407623
ENSG00000075651	PLD1	protein coding	-3.01193	0.00407623
ENSG00000237649	KIFC1	protein coding	-2.38552	0.00407623
ENSG00000136052	SLC41A2	protein coding	1.85611	0.00407623
ENSG00000166171	DPCD	protein coding	-1.32729	0.00407623
ENSG00000182606	TRAK1	protein coding	1.08764	0.00407623
ENSG00000136541	ERMN	protein coding	2.99399	0.00407972
ENSG00000163513	TGFBR2	protein coding	-1.55161	0.00408447
ENSG00000130649	CYP2E1	protein coding	2.47917	0.00408456
ENSG00000109654	TRIM2	protein coding	1.17199	0.00408456
ENSG00000092445	TYRO3	protein coding	-2.44154	0.00411584
ENSG00000137474	MYO7A	protein coding	2.73934	0.00412669
ENSG00000169507	SLC38A11	protein coding	1.91588	0.00412669
ENSG00000144406	UNC80	protein coding	3.44123	0.00413059
ENSG00000106341	PPP1R17	protein coding	2.9171	0.00413059
ENSG00000124406	ATP8A1	protein coding	2.4261	0.00413059
ENSG00000105373	GLTSCR2	protein coding	-1.04515	0.00413059
ENSG00000146216	TTBK1	protein coding	3.61262	0.00413497
ENSG00000205856	C22orf42	protein coding	2.97643	0.00413497
ENSG00000156687	UNC5D	protein coding	2.62845	0.00413497
ENSG00000143228	NUF2	protein coding	-2.18734	0.00413497
ENSG00000161016	RPL8	protein coding	-1.01788	0.00415106
ENSG00000101638	ST8SIA5	protein coding	2.91712	0.00415293
ENSG00000197837	HIST4H4	protein coding	2.13358	0.00415293
ENSG00000013810	TACC3	protein coding	-1.9935	0.00415293
ENSG00000183763	TRAIP	protein coding	-1.97055	0.00415293
ENSG00000127946	HIP1	protein coding	-1.89514	0.00415293
ENSG00000227051	C14orf132	protein coding	1.85755	0.00415293
ENSG00000145626	UGT3A1	protein coding	-2.03675	0.00415426
ENSG00000182175	RGMA	protein coding	1.93555	0.00415426
ENSG00000134532	SOX5	protein coding	1.65456	0.00415641
ENSG00000167972	ABCA3	protein coding	2.91658	0.00415668
ENSG00000164076	CAMKV	protein coding	2.35626	0.00415668
ENSG00000183722	LHFP	protein coding	1.65077	0.00415668
ENSG00000153551	CMTM7	protein coding	-1.2417	0.00415668
ENSG00000117971	CHRNB4	protein coding	2.81413	0.00416179
ENSG00000179520	SLC17A8	protein coding	2.88908	0.0041651
ENSG00000078900	TP73	protein coding	-2.27053	0.00416759
ENSG00000122884	P4HA1	protein coding	-1.97235	0.00417583
ENSG00000198794	SCAMP5	protein coding	1.8905	0.00417583
ENSG00000139505	MTMR6	protein coding	1.1749	0.00417583
ENSG00000163069	SGCB	protein coding	1.0103	0.00417583
ENSG00000204092	LINC00951	lincRNA	6.26243	0.00418364
ENSG00000163909	HEYL	protein coding	-3.53612	0.00418364
ENSG00000162639	HENMT1	protein coding	1.77871	0.00418926
ENSG00000169994	MYO7B	protein coding	4.63495	0.00420534
ENSG00000157087	ATP2B2	protein coding	4.58031	0.00420534
ENSG00000106089	STX1A	protein coding	2.76433	0.00420534
ENSG00000105928	DFNA5	protein coding	-2.03795	0.00420534
ENSG00000167460	TPM4	protein coding	-1.81745	0.00420534
ENSG00000124299	PEPD	protein coding	1.46975	0.00420534
ENSG00000109929	SC5D	protein coding	1.12723	0.00420534
ENSG00000229891	LINC01315	lincRNA	2.14278	0.00420804
ENSG00000136367	ZFHX2	protein coding	1.7166	0.00420804
ENSG00000069974	RAB27A	protein coding	1.04162	0.00420804
ENSG00000182197	EXT1	protein coding	-1.25506	0.00422316
ENSG00000105662	CRTC1	protein coding	1.40535	0.00422376
ENSG00000143797	MBOAT2	protein coding	1.04516	0.00422376
ENSG00000196482	ESRRG	protein coding	2.1625	0.00422841
ENSG00000137124	ALDH1B1	protein coding	-1.79952	0.0042331
ENSG00000162600	OMA1	protein coding	-1.48492	0.00423694
ENSG00000183715	OPCML	protein coding	3.62854	0.00424404
ENSG00000145016	RUBCN	protein coding	1.16248	0.00424404
ENSG00000162571	TTLL10	protein coding	3.21954	0.00424877
ENSG00000183307	CECR6	protein coding	1.62864	0.00424877
ENSG00000169184	MN1	protein coding	-2.81289	0.00424948
ENSG00000153404	PLEKHG4B	protein coding	-1.22871	0.00424948
ENSG00000203760	CENPW	protein coding	-2.10519	0.00425251
ENSG00000161888	SPC24	protein coding	-2.70356	0.00426362
ENSG00000132872	SYT4	protein coding	2.23452	0.00426495
ENSG00000128283	CDC42EP1	protein coding	-3.67071	0.00426579
ENSG00000163075	CFAP221	protein coding	-2.94354	0.00427244
ENSG00000189269	DRICH1	protein coding	-2.07717	0.00427244
ENSG00000119138	KLF9	protein coding	1.91801	0.00427244
ENSG00000175262	C1orf127	protein coding	3.37047	0.00427558
ENSG00000165646	SLC18A2	protein coding	3.76761	0.00428218
ENSG00000163121	NEURL3	protein coding	-3.75365	0.00428218
ENSG00000134057	CCNB1	protein coding	-2.32117	0.00428625
ENSG00000138030	KHK	protein coding	2.27078	0.00428625
ENSG00000150961	SEC24D	protein coding	1.35462	0.00428625
ENSG00000102898	NUTF2	protein coding	-1.00916	0.00428625
ENSG00000169679	BUB1	protein coding	-2.903	0.00429576
ENSG00000119900	OGFRL1	protein coding	1.22748	0.00429695
ENSG00000169991	IFFO2	protein coding	-1.9287	0.00429731
ENSG00000041515	MYO16	protein coding	1.35657	0.00429731
ENSG00000138735	PDE5A	protein coding	1.8493	0.00430127
ENSG00000121653	MAPK8IP1	protein coding	1.45269	0.00430127
ENSG00000178104	PDE4DIP	protein coding	1.40997	0.00431257
ENSG00000179761	PIPOX	protein coding	2.6977	0.00431873
ENSG00000172915	NBEA	protein coding	2.71913	0.00432955
ENSG00000265485	RP11-449D8.1	lincRNA	3.34176	0.004332
ENSG00000114127	XRN1	protein coding	1.0269	0.004332
ENSG00000188582	PAQR9	protein coding	-2.78129	0.00434117
ENSG00000079689	SCGN	protein coding	2.77643	0.00434117
ENSG00000178202	KDELC2	protein coding	-2.70091	0.00434117
ENSG00000266714	MYO15B	protein coding	1.47992	0.00434117
ENSG00000104081	BMF	protein coding	-1.29587	0.00434117
ENSG00000161618	ALDH16A1	protein coding	-1.11337	0.00434117
ENSG00000035499	DEPDC1B	protein coding	-2.51361	0.00434521
ENSG00000157766	ACAN	protein coding	-3.28389	0.00434916
ENSG00000105996	HOXA2	protein coding	-2.84953	0.00434916
ENSG00000187391	MAGI2	protein coding	2.44511	0.00434916
ENSG00000105223	PLD3	protein coding	1.16124	0.00434916
ENSG00000177888	ZBTB41	protein coding	1.03714	0.00434916
ENSG00000081479	LRP2	protein coding	-3.701	0.00435192
ENSG00000130147	SH3BP4	protein coding	-1.25175	0.00435818
ENSG00000251533	LINC00605	lincRNA	-4.81178	0.00438116
ENSG00000003987	MTMR7	protein coding	2.63401	0.00438248
ENSG00000147416	ATP6V1B2	protein coding	1.02649	0.00439172
ENSG00000065609	SNAP91	protein coding	3.98624	0.0044072
ENSG00000138675	FGF5	protein coding	3.88147	0.0044072
ENSG00000115652	UXS1	protein coding	-1.48793	0.0044072
ENSG00000231500	RPS18	protein coding	-1.35212	0.0044072
ENSG00000169189	NSMCE1	protein coding	-1.12747	0.0044072
ENSG00000185215	TNFAIP2	protein coding	-1.33797	0.00440997
ENSG00000168060	NAALADL1	protein coding	3.46681	0.00442502
ENSG00000155052	CNTNAP5	protein coding	3.03773	0.00442502
ENSG00000172824	CES4A	protein coding	2.69339	0.00442502
ENSG00000053328	METTL24	protein coding	-2.29482	0.00442502
ENSG00000173166	RAPH1	protein coding	1.11911	0.00442502
ENSG00000142197	DOPEY2	protein coding	1.11072	0.00442502
ENSG00000123219	CENPK	protein coding	-1.78452	0.00442691
ENSG00000085999	RAD54L	protein coding	-2.25922	0.00442786
ENSG00000006611	USH1C	protein coding	2.21211	0.00442786
ENSG00000139219	COL2A1	protein coding	-2.07779	0.00442786
ENSG00000189367	KIAA0408	protein coding	3.89934	0.00442945
ENSG00000242866	STRC	protein coding	3.06794	0.00442945
ENSG00000170647	TMEM133	protein coding	-1.61028	0.00442945
ENSG00000149577	SIDT2	protein coding	1.46031	0.00442945
ENSG00000198554	WDHD1	protein coding	-1.44724	0.00442945
ENSG00000170275	CRTAP	protein coding	-1.42724	0.00442945
ENSG00000177084	POLE	protein coding	-1.28496	0.00442945
ENSG00000154803	FLCN	protein coding	1.02847	0.00442945
ENSG00000136854	STXBP1	protein coding	2.73834	0.00444281
ENSG00000135446	CDK4	protein coding	-1.02149	0.0044502
ENSG00000166407	LMO1	protein coding	4.80017	0.0044548
ENSG00000133401	PDZD2	protein coding	3.17674	0.0044548
ENSG00000196132	MYT1	protein coding	3.04283	0.00445873
ENSG00000167191	GPRC5B	protein coding	-1.70002	0.00447881
ENSG00000169604	ANTXR1	protein coding	-1.31607	0.00447881
ENSG00000132661	NXT1	protein coding	-1.19569	0.00448768
ENSG00000083067	TRPM3	protein coding	3.54943	0.00449034
ENSG00000002745	WNT16	protein coding	-2.96813	0.00449034
ENSG00000140406	MESDC1	protein coding	-1.40624	0.00450835
ENSG00000128683	GAD1	protein coding	3.3733	0.00451937
ENSG00000154839	SKA1	protein coding	-2.55746	0.00451937
ENSG00000134398	ERN2	protein coding	2.48916	0.00451937
ENSG00000151079	KCNA6	protein coding	1.77529	0.00451937
ENSG00000213347	MXD3	protein coding	-1.61019	0.00451937
ENSG00000125844	RRBP1	protein coding	-1.308	0.00451937
ENSG00000102760	RGCC	protein coding	-4.43431	0.00452322
ENSG00000203685	STUM	protein coding	3.1035	0.00453599
ENSG00000162873	KLHDC8A	protein coding	2.85775	0.00453599
ENSG00000197496	SLC2A10	protein coding	-1.61021	0.00453599
ENSG00000160949	TONSL	protein coding	-1.46369	0.00453599
ENSG00000004777	ARHGAP33	protein coding	1.23988	0.00453599
ENSG00000113361	CDH6	protein coding	-2.44568	0.00453784
ENSG00000197275	RAD54B	protein coding	-1.89834	0.00456153
ENSG00000144283	PKP4	protein coding	-1.68562	0.00456153
ENSG00000178184	PARD6G	protein coding	-1.02008	0.00456153
ENSG00000139323	POC1B	protein coding	-1.00677	0.00456153
ENSG00000230623	RP11-469A15.2	lincRNA	-3.42448	0.00456364
ENSG00000114737	CISH	protein coding	-1.77814	0.00457095
ENSG00000134253	TRIM45	protein coding	-1.09164	0.00457105
ENSG00000105193	RPS16	protein coding	-1.19443	0.00457709
ENSG00000117069	ST6GALNAC5	protein coding	3.18781	0.00457709
ENSG00000131979	GCH1	protein coding	2.59076	0.00457744
ENSG00000148943	LIN7C	protein coding	1.07827	0.00457744
ENSG00000101189	MRGBP	protein coding	-1.0264	0.00457744
ENSG00000101680	LAMA1	protein coding	-2.39141	0.00458337
ENSG00000134690	CDCA8	protein coding	-2.23216	0.00458337
ENSG00000184979	USP18	protein coding	2.2241	0.00458337
ENSG00000256443	RP11-794G24.1	lincRNA	3.41878	0.00461203
ENSG00000249868	RP11-63E5.6	lincRNA	2.8611	0.00461203
ENSG00000181215	C4orf50	protein coding	5.25443	0.00461211
ENSG00000167281	RBFOX3	protein coding	4.15307	0.00461211
ENSG00000117598	PLPPR5	protein coding	3.83019	0.00461211
ENSG00000168004	HRASLS5	protein coding	-3.17773	0.00461211
ENSG00000074370	ATP2A3	protein coding	3.14186	0.00461211
ENSG00000108309	RUNDC3A	protein coding	2.98086	0.00461211
ENSG00000149948	HMGA2	protein coding	-2.8913	0.00461211
ENSG00000088325	TPX2	protein coding	-2.78823	0.00461211
ENSG00000018236	CNTN1	protein coding	2.52403	0.00461211
ENSG00000117650	NEK2	protein coding	-2.01171	0.00461211
ENSG00000092470	WDR76	protein coding	-1.90831	0.00461211
ENSG00000018189	RUFY3	protein coding	1.66974	0.00461211
ENSG00000008710	PKD1	protein coding	1.22707	0.00461211
ENSG00000182952	HMGN4	protein coding	-1.20261	0.00461211
ENSG00000167861	HID1	protein coding	1.20001	0.00461211
ENSG00000177707	NECTIN3	protein coding	-1.15044	0.00461211
ENSG00000142949	PTPRF	protein coding	-1.09942	0.00461211
ENSG00000068024	HDAC4	protein coding	1.05484	0.00461211
ENSG00000120137	PANK3	protein coding	1.04316	0.00461211
ENSG00000104325	DECR1	protein coding	-1.03464	0.00461211
ENSG00000110700	RPS13	protein coding	-1.03238	0.00461211
ENSG00000174871	CNIH2	protein coding	2.86016	0.00462257
ENSG00000187513	GJA4	protein coding	-2.78543	0.00462257
ENSG00000105894	PTN	protein coding	-1.83117	0.00462257
ENSG00000147687	TATDN1	protein coding	-1.1175	0.00462257
ENSG00000167670	CHAF1A	protein coding	-1.73832	0.00462305
ENSG00000102882	MAPK3	protein coding	1.17585	0.00463318
ENSG00000272512	RP11-54O7.17	lincRNA	-4.5183	0.00463898
ENSG00000162989	KCNJ3	protein coding	1.30816	0.0046458
ENSG00000163975	MELTF	protein coding	-3.38309	0.00465146
ENSG00000137267	TUBB2A	protein coding	1.06713	0.00465146
ENSG00000198336	MYL4	protein coding	-4.08561	0.00467499
ENSG00000124212	PTGIS	protein coding	-2.79776	0.00468072
ENSG00000135905	DOCK10	protein coding	2.53982	0.00468072
ENSG00000121966	CXCR4	protein coding	-1.02683	0.00468072
ENSG00000173826	KCNH6	protein coding	2.8929	0.00468258
ENSG00000125388	GRK4	protein coding	1.33643	0.00468258
ENSG00000176771	NCKAP5	protein coding	1.51511	0.00468717
ENSG00000075420	FNDC3B	protein coding	-1.06944	0.00469297
ENSG00000070610	GBA2	protein coding	1.25909	0.00469366
ENSG00000143409	FAM63A	protein coding	1.64733	0.00470678
ENSG00000113966	ARL6	protein coding	1.39506	0.00470678
ENSG00000164045	CDC25A	protein coding	-1.05844	0.00473499
ENSG00000169193	CCDC126	protein coding	1.1609	0.00474736
ENSG00000180998	GPR137C	protein coding	1.77198	0.00474854
ENSG00000114405	C3orf14	protein coding	1.48921	0.00474854
ENSG00000137094	DNAJB5	protein coding	1.10494	0.00475105
ENSG00000139625	MAP3K12	protein coding	1.67426	0.00475193
ENSG00000174547	MRPL11	protein coding	-1.12993	0.00476055
ENSG00000121152	NCAPH	protein coding	-2.21529	0.00476477
ENSG00000184445	KNTC1	protein coding	-1.44928	0.00477267
ENSG00000124588	NQO2	protein coding	-1.75506	0.00477746
ENSG00000140451	PIF1	protein coding	-1.96901	0.0047889
ENSG00000134326	CMPK2	protein coding	1.76876	0.0047889
ENSG00000068971	PPP2R5B	protein coding	1.74234	0.0047889
ENSG00000143891	GALM	protein coding	-1.12966	0.0047889
ENSG00000157150	TIMP4	protein coding	2.7256	0.0047988
ENSG00000218336	TENM3	protein coding	1.29267	0.00481274
ENSG00000134250	NOTCH2	protein coding	-3.13154	0.00481777
ENSG00000033627	ATP6V0A1	protein coding	1.19682	0.00481777
ENSG00000143842	SOX13	protein coding	-1.04568	0.00481777
ENSG00000167107	ACSF2	protein coding	-1.02574	0.00482585
ENSG00000153789	FAM92B	protein coding	3.25276	0.00484626
ENSG00000166165	CKB	protein coding	-1.55699	0.00484626
ENSG00000139318	DUSP6	protein coding	-1.22511	0.00484626
ENSG00000136828	RALGPS1	protein coding	1.15952	0.00484626
ENSG00000178150	ZNF114	protein coding	-2.19248	0.00485758
ENSG00000143473	KCNH1	protein coding	4.92712	0.00485994
ENSG00000087586	AURKA	protein coding	-1.51003	0.00485994
ENSG00000128487	SPECC1	protein coding	-1.20379	0.00486106
ENSG00000204103	MAFB	protein coding	3.81939	0.00486208
ENSG00000111206	FOXM1	protein coding	-2.16992	0.00486208
ENSG00000105854	PON2	protein coding	-1.33536	0.00486208
ENSG00000167272	POP5	protein coding	-1.03366	0.00486208
ENSG00000134352	IL6ST	protein coding	-1.26579	0.00487293
ENSG00000007237	GAS7	protein coding	-1.87246	0.00488324
ENSG00000248487	ABHD14A	protein coding	1.32904	0.00488324
ENSG00000221829	FANCG	protein coding	-1.08929	0.00488324
ENSG00000260874	RP11-715J22.4	lincRNA	2.171	0.00489841
ENSG00000134812	GIF	protein coding	-3.66932	0.0048992
ENSG00000118407	FILIP1	protein coding	-2.59276	0.0048992
ENSG00000136436	CALCOCO2	protein coding	1.04875	0.0048992
ENSG00000109193	SULT1E1	protein coding	-3.41495	0.00491167
ENSG00000007516	BAIAP3	protein coding	2.21437	0.00491167
ENSG00000171159	C9orf16	protein coding	1.41359	0.00491245
ENSG00000130176	CNN1	protein coding	-5.02037	0.00491836
ENSG00000125851	PCSK2	protein coding	3.91299	0.00493248
ENSG00000140525	FANCI	protein coding	-2.34741	0.00496924
ENSG00000111445	RFC5	protein coding	-1.38544	0.00496924
ENSG00000137817	PARP6	protein coding	1.02382	0.00496924
ENSG00000152240	HAUS1	protein coding	-1.15845	0.00496971
ENSG00000163735	CXCL5	protein coding	-6.12581	0.00498144
ENSG00000109511	ANXA10	protein coding	3.53812	0.00498176
ENSG00000148426	PROSER2	protein coding	-2.96601	0.00498176
ENSG00000123096	SSPN	protein coding	-2.86501	0.00498176
ENSG00000167244	IGF2	protein coding	-1.47407	0.00498176
ENSG00000171425	ZNF581	protein coding	-1.19013	0.00498176
ENSG00000178980	SELENOW	protein coding	-1.11619	0.00498176
ENSG00000212719	C17orf51	protein coding	1.00516	0.00498311
ENSG00000186470	BTN3A2	protein coding	-2.06182	0.00498332
ENSG00000177954	RPS27	protein coding	-1.29582	0.00498413
ENSG00000166206	GABRB3	protein coding	2.33477	0.00503049
ENSG00000169302	STK32A	protein coding	1.96301	0.00504686
ENSG00000132437	DDC	protein coding	2.723	0.00505092
ENSG00000187486	KCNJ11	protein coding	2.66395	0.00505092
ENSG00000131094	C1QL1	protein coding	2.081	0.00505092
ENSG00000180089	TMEM86B	protein coding	1.68793	0.00505092
ENSG00000106617	PRKAG2	protein coding	1.02964	0.0050541
ENSG00000105737	GRIK5	protein coding	3.3959	0.00505575
ENSG00000156970	BUB1B	protein coding	-2.48451	0.00506373
ENSG00000130202	NECTIN2	protein coding	-1.24781	0.00507063
ENSG00000159399	HK2	protein coding	-2.53593	0.00507926
ENSG00000178695	KCTD12	protein coding	2.11358	0.00507926
ENSG00000121905	HPCA	protein coding	3.29925	0.00508262
ENSG00000107864	CPEB3	protein coding	2.54317	0.00508683
ENSG00000134775	FHOD3	protein coding	1.87993	0.00508683
ENSG00000174485	DENND4A	protein coding	1.61587	0.00508683
ENSG00000070756	PABPC1	protein coding	-1.37346	0.00508683
ENSG00000137070	IL11RA	protein coding	1.34456	0.00508683
ENSG00000173262	SLC2A14	protein coding	-2.59495	0.00511055
ENSG00000123700	KCNJ2	protein coding	2.22572	0.00511055
ENSG00000121957	GPSM2	protein coding	-1.01437	0.00511384
ENSG00000166828	SCNN1G	protein coding	-4.17732	0.00511573
ENSG00000128253	RFPL2	protein coding	3.50611	0.00512092
ENSG00000181274	FRAT2	protein coding	-1.08586	0.00513672
ENSG00000267041	ZNF850	protein coding	-2.31405	0.00513756
ENSG00000183386	FHL3	protein coding	-1.52098	0.00514317
ENSG00000234409	CCDC188	protein coding	3.70044	0.00514737
ENSG00000136960	ENPP2	protein coding	3.00714	0.00515193
ENSG00000156787	TBC1D31	protein coding	-1.45012	0.00515444
ENSG00000175161	CADM2	protein coding	1.29267	0.00515444
ENSG00000178999	AURKB	protein coding	-2.63091	0.00515585
ENSG00000007402	CACNA2D2	protein coding	3.09799	0.00516529
ENSG00000087258	GNAO1	protein coding	3.24497	0.00517284
ENSG00000146477	SLC22A3	protein coding	-4.83099	0.00517404
ENSG00000131398	KCNC3	protein coding	1.00722	0.00517849
ENSG00000070371	CLTCL1	protein coding	1.08355	0.00520029
ENSG00000166902	MRPL16	protein coding	-1.13399	0.00520604
ENSG00000104728	ARHGEF10	protein coding	-1.60816	0.00523319
ENSG00000092036	HAUS4	protein coding	-1.50448	0.00523319
ENSG00000115840	SLC25A12	protein coding	2.08456	0.00523357
ENSG00000054983	GALC	protein coding	-1.65106	0.00523357
ENSG00000164056	SPRY1	protein coding	-1.90793	0.00523366
ENSG00000213390	ARHGAP19	protein coding	-1.27345	0.00523646
ENSG00000075218	GTSE1	protein coding	-2.47079	0.00524385
ENSG00000163785	RYK	protein coding	-1.07679	0.00524385
ENSG00000178171	AMER3	protein coding	2.9832	0.00525657
ENSG00000175662	TOM1L2	protein coding	1.15411	0.00528781
ENSG00000083857	FAT1	protein coding	-1.05588	0.00528781
ENSG00000138160	KIF11	protein coding	-2.29341	0.00529304
ENSG00000160124	CCDC58	protein coding	-1.02222	0.00529304
ENSG00000115165	CYTIP	protein coding	3.18603	0.00530435
ENSG00000177398	UMODL1	protein coding	4.30997	0.00533345
ENSG00000131914	LIN28A	protein coding	-3.05467	0.00533345
ENSG00000166851	PLK1	protein coding	-1.97753	0.00533345
ENSG00000151778	SERP2	protein coding	1.86568	0.00533345
ENSG00000148411	NACC2	protein coding	-1.59138	0.00533345
ENSG00000116096	SPR	protein coding	-1.05672	0.00533345
ENSG00000140015	KCNH5	protein coding	2.64572	0.0053457
ENSG00000155816	FMN2	protein coding	2.24058	0.0053457
ENSG00000160097	FNDC5	protein coding	1.92774	0.0053457
ENSG00000184500	PROS1	protein coding	-1.52922	0.0053457
ENSG00000000460	C1orf112	protein coding	-1.4926	0.0053457
ENSG00000196290	NIF3L1	protein coding	-1.08639	0.0053457
ENSG00000105612	DNASE2	protein coding	-1.34119	0.00534575
ENSG00000136842	TMOD1	protein coding	5.05627	0.00535137
ENSG00000261996	CTC-281F24.1	lincRNA	1.92954	0.00535299
ENSG00000060718	COL11A1	protein coding	-5.12769	0.00535302
ENSG00000116396	KCNC4	protein coding	2.39815	0.00535302
ENSG00000161905	ALOX15	protein coding	4.6177	0.00535654
ENSG00000015592	STMN4	protein coding	4.45556	0.00535654
ENSG00000164483	SAMD3	protein coding	3.69218	0.00535654
ENSG00000196411	EPHB4	protein coding	-2.72368	0.00535654
ENSG00000185046	ANKS1B	protein coding	2.49483	0.00535654
ENSG00000115468	EFHD1	protein coding	-2.43888	0.00535654
ENSG00000185002	RFX6	protein coding	2.26891	0.00535654
ENSG00000213760	ATP6V1G2	protein coding	2.2027	0.00535654
ENSG00000142731	PLK4	protein coding	-2.05529	0.00535654
ENSG00000109819	PPARGC1A	protein coding	-1.84997	0.00535654
ENSG00000100290	BIK	protein coding	-1.83036	0.00535654
ENSG00000162415	ZSWIM5	protein coding	1.44667	0.00535654
ENSG00000149294	NCAM1	protein coding	1.25394	0.00535654
ENSG00000104312	RIPK2	protein coding	-1.22793	0.00535654
ENSG00000167325	RRM1	protein coding	-1.19037	0.00535654
ENSG00000249115	HAUS5	protein coding	-1.16076	0.00535654
ENSG00000176619	LMNB2	protein coding	-1.1601	0.00535654
ENSG00000173786	CNP	protein coding	-1.01817	0.00535654
ENSG00000160716	CHRNB2	protein coding	2.93354	0.0053618
ENSG00000184678	HIST2H2BE	protein coding	2.60254	0.0053618
ENSG00000198517	MAFK	protein coding	-1.49842	0.0053618
ENSG00000184347	SLIT3	protein coding	-2.02489	0.00536932
ENSG00000131459	GFPT2	protein coding	-1.82814	0.00537196
ENSG00000187323	DCC	protein coding	1.07158	0.00538016
ENSG00000228474	OST4	protein coding	-1.09577	0.0053891
ENSG00000063015	SEZ6	protein coding	3.79685	0.0053965
ENSG00000172367	PDZD3	protein coding	3.71125	0.0053965
ENSG00000165406	MARCH8	protein coding	1.57832	0.00540458
ENSG00000091592	NLRP1	protein coding	2.02752	0.00541358
ENSG00000128342	LIF	protein coding	-2.96416	0.00542552
ENSG00000196549	MME	protein coding	2.91426	0.00543143
ENSG00000250387	RP11-136K7.2	lincRNA	2.22608	0.00543143
ENSG00000106211	HSPB1	protein coding	-2.14373	0.00543143
ENSG00000106631	MYL7	protein coding	-2.02428	0.00543143
ENSG00000152578	GRIA4	protein coding	3.19054	0.00544339
ENSG00000149548	CCDC15	protein coding	-1.94895	0.00547195
ENSG00000125871	MGME1	protein coding	-1.70748	0.00547245
ENSG00000178718	RPP25	protein coding	1.5688	0.00547277
ENSG00000179841	AKAP5	protein coding	-2.17688	0.00547779
ENSG00000087128	TMPRSS11E	protein coding	-5.94396	0.00549691
ENSG00000172955	ADH6	protein coding	3.06229	0.00550449
ENSG00000146143	PRIM2	protein coding	-1.48142	0.00550449
ENSG00000054392	HHAT	protein coding	-1.21849	0.00550449
ENSG00000135476	ESPL1	protein coding	-2.07451	0.00550527
ENSG00000164181	ELOVL7	protein coding	-1.46329	0.00550527
ENSG00000165312	OTUD1	protein coding	-1.43064	0.00550527
ENSG00000065413	ANKRD44	protein coding	2.08092	0.00552034
ENSG00000148803	FUOM	protein coding	-1.81307	0.00552034
ENSG00000169255	B3GALNT1	protein coding	1.54604	0.00552034
ENSG00000129534	MIS18BP1	protein coding	-1.29237	0.00552034
ENSG00000048471	SNX29	protein coding	1.0089	0.00552034
ENSG00000145642	FAM159B	protein coding	5.61477	0.00552295
ENSG00000254647	INS	protein coding	4.10726	0.00552295
ENSG00000171533	MAP6	protein coding	2.87536	0.00552295
ENSG00000163539	CLASP2	protein coding	1.55183	0.00552295
ENSG00000131669	NINJ1	protein coding	-1.27487	0.00552295
ENSG00000091157	WDR7	protein coding	1.22272	0.00552295
ENSG00000140988	RPS2	protein coding	-1.20897	0.00552295
ENSG00000164109	MAD2L1	protein coding	-1.97891	0.00552363
ENSG00000155980	KIF5A	protein coding	3.30872	0.00552845
ENSG00000128833	MYO5C	protein coding	-1.28525	0.00552845
ENSG00000175895	PLEKHF2	protein coding	1.19834	0.00552845
ENSG00000102466	FGF14	protein coding	2.33535	0.00552908
ENSG00000092964	DPYSL2	protein coding	1.09538	0.00553941
ENSG00000163932	PRKCD	protein coding	-1.17369	0.00555907
ENSG00000080644	CHRNA3	protein coding	3.89629	0.00555997
ENSG00000163430	FSTL1	protein coding	-2.51237	0.00555997
ENSG00000039537	C6	protein coding	-2.99033	0.00557398
ENSG00000236423	LINC01134	lincRNA	2.12563	0.00557398
ENSG00000020922	MRE11	protein coding	-1.10326	0.00558544
ENSG00000185669	SNAI3	protein coding	-2.35783	0.005594
ENSG00000131591	C1orf159	protein coding	-1.07283	0.005594
ENSG00000149257	SERPINH1	protein coding	-2.66138	0.0055948
ENSG00000121769	FABP3	protein coding	1.66615	0.0055948
ENSG00000134827	TCN1	protein coding	-5.007	0.00560969
ENSG00000038274	MAT2B	protein coding	-1.62202	0.00560969
ENSG00000169908	TM4SF1	protein coding	-5.71641	0.00561078
ENSG00000124508	BTN2A2	protein coding	-1.88207	0.00564438
ENSG00000213240	RP11-458D21.5	protein coding	-2.625	0.00565762
ENSG00000081148	IMPG2	protein coding	1.76601	0.00565762
ENSG00000075188	NUP37	protein coding	-1.47168	0.00567642
ENSG00000135842	FAM129A	protein coding	-2.29582	0.00568588
ENSG00000173207	CKS1B	protein coding	-1.88443	0.00568588
ENSG00000114346	ECT2	protein coding	-1.41071	0.00568588
ENSG00000171132	PRKCE	protein coding	2.37459	0.00568689
ENSG00000056736	IL17RB	protein coding	-2.46903	0.00570805
ENSG00000007372	PAX6	protein coding	3.88237	0.00570875
ENSG00000183134	PTGDR2	protein coding	2.32857	0.00570875
ENSG00000049541	RFC2	protein coding	-1.56095	0.00570875
ENSG00000106462	EZH2	protein coding	-1.23792	0.00570875
ENSG00000146205	ANO7	protein coding	-2.55053	0.00571689
ENSG00000170577	SIX2	protein coding	2.26717	0.00574572
ENSG00000158816	VWA5B1	protein coding	2.85995	0.00575304
ENSG00000078295	ADCY2	protein coding	2.26953	0.00575304
ENSG00000138778	CENPE	protein coding	-2.14051	0.00575304
ENSG00000169116	PARM1	protein coding	1.48626	0.00575304
ENSG00000112167	SAYSD1	protein coding	1.04212	0.00575304
ENSG00000109016	DHRS7B	protein coding	-1.39196	0.00576186
ENSG00000112246	SIM1	protein coding	2.00727	0.00576376
ENSG00000115386	REG1A	protein coding	-4.11281	0.00576709
ENSG00000104375	STK3	protein coding	-1.27543	0.00577079
ENSG00000135374	ELF5	protein coding	-5.66078	0.00577326
ENSG00000137834	SMAD6	protein coding	-1.99124	0.00582247
ENSG00000055957	ITIH1	protein coding	5.02827	0.00582573
ENSG00000100604	CHGA	protein coding	3.15735	0.00584746
ENSG00000215018	COL28A1	protein coding	-3.04444	0.00584746
ENSG00000198056	PRIM1	protein coding	-1.46188	0.00584746
ENSG00000165985	C1QL3	protein coding	3.45199	0.00585042
ENSG00000102575	ACP5	protein coding	2.24817	0.00585107
ENSG00000101003	GINS1	protein coding	-2.07436	0.00585107
ENSG00000144290	SLC4A10	protein coding	4.40144	0.00585382
ENSG00000184828	ZBTB7C	protein coding	2.65764	0.00585382
ENSG00000173226	IQCB1	protein coding	-1.23856	0.00585382
ENSG00000188760	TMEM198	protein coding	1.48344	0.00586392
ENSG00000079102	RUNX1T1	protein coding	2.29839	0.00586826
ENSG00000133878	DUSP26	protein coding	2.65463	0.00587337
ENSG00000183647	ZNF530	protein coding	-1.45467	0.00589911
ENSG00000144401	METTL21A	protein coding	-1.17954	0.00590279
ENSG00000188051	TMEM221	protein coding	-2.97472	0.00590403
ENSG00000205544	TMEM256	protein coding	-1.13638	0.00590403
ENSG00000168792	ABHD15	protein coding	2.50547	0.00591035
ENSG00000112893	MAN2A1	protein coding	1.27427	0.00591035
ENSG00000101057	MYBL2	protein coding	-2.48348	0.00591145
ENSG00000091651	ORC6	protein coding	-1.82534	0.00592026
ENSG00000118971	CCND2	protein coding	-2.80351	0.00592986
ENSG00000151572	ANO4	protein coding	1.75444	0.00592986
ENSG00000101194	SLC17A9	protein coding	3.44261	0.00593119
ENSG00000089558	KCNH4	protein coding	3.23209	0.00593119
ENSG00000186642	PDE2A	protein coding	2.71858	0.00593119
ENSG00000260903	XKR7	protein coding	2.28952	0.00593119
ENSG00000109099	PMP22	protein coding	-2.18363	0.00593119
ENSG00000163950	SLBP	protein coding	-1.43952	0.00593119
ENSG00000139083	ETV6	protein coding	-1.24094	0.00593119
ENSG00000128641	MYO1B	protein coding	-1.25703	0.00593661
ENSG00000070404	FSTL3	protein coding	-1.20787	0.00593835
ENSG00000144369	FAM171B	protein coding	1.80626	0.00594255
ENSG00000097033	SH3GLB1	protein coding	1.12733	0.0059489
ENSG00000262246	CORO7	protein coding	1.31771	0.00596022
ENSG00000074800	ENO1	protein coding	-1.41192	0.00596905
ENSG00000176049	JAKMIP2	protein coding	1.3331	0.00596905
ENSG00000005421	PON1	protein coding	3.23483	0.00596975
ENSG00000143603	KCNN3	protein coding	2.54818	0.00597608
ENSG00000187957	DNER	protein coding	2.05366	0.00598178
ENSG00000124302	CHST8	protein coding	2.10183	0.00598809
ENSG00000106701	FSD1L	protein coding	1.50346	0.00598809
ENSG00000123091	RNF11	protein coding	1.03282	0.00598904
ENSG00000121621	KIF18A	protein coding	-2.49335	0.00599889
ENSG00000100068	LRP5L	protein coding	1.6357	0.00600875
ENSG00000122584	NXPH1	protein coding	3.41934	0.00604435
ENSG00000222041	CYTOR	lincRNA	-3.94746	0.0060462
ENSG00000080986	NDC80	protein coding	-2.62121	0.00604665
ENSG00000224982	TMEM233	protein coding	6.8758	0.00605333
ENSG00000168243	GNG4	protein coding	2.22652	0.00606293
ENSG00000184384	MAML2	protein coding	-1.11884	0.00606293
ENSG00000127324	TSPAN8	protein coding	-3.80645	0.00606697
ENSG00000164087	POC1A	protein coding	-2.20652	0.00606697
ENSG00000273014	RP11-225B17.2	lincRNA	2.09566	0.00606697
ENSG00000161791	FMNL3	protein coding	-1.97166	0.00606697
ENSG00000153237	CCDC148	protein coding	-1.84349	0.00606697
ENSG00000128045	RASL11B	protein coding	-1.82524	0.00606697
ENSG00000069493	CLEC2D	protein coding	-1.68052	0.00606697
ENSG00000171488	LRRC8C	protein coding	-1.57124	0.00606697
ENSG00000132383	RPA1	protein coding	-1.23113	0.00606697
ENSG00000196911	KPNA5	protein coding	1.17382	0.00606697
ENSG00000113368	LMNB1	protein coding	-1.51671	0.00607366
ENSG00000115461	IGFBP5	protein coding	1.61001	0.00609198
ENSG00000155367	PPM1J	protein coding	-2.69723	0.00609599
ENSG00000159433	STARD9	protein coding	1.50715	0.00610212
ENSG00000101162	TUBB1	protein coding	3.57785	0.00610339
ENSG00000188452	CERKL	protein coding	2.67134	0.00610939
ENSG00000112769	LAMA4	protein coding	-2.5243	0.00611654
ENSG00000166845	C18orf54	protein coding	-1.48328	0.00611654
ENSG00000123179	EBPL	protein coding	-1.39044	0.00611654
ENSG00000153814	JAZF1	protein coding	1.19564	0.00611993
ENSG00000197497	ZNF665	protein coding	-1.63604	0.00612319
ENSG00000253686	LINC01484	lincRNA	3.10349	0.006125
ENSG00000163808	KIF15	protein coding	-2.51113	0.00614031
ENSG00000166866	MYO1A	protein coding	2.4341	0.00617014
ENSG00000008853	RHOBTB2	protein coding	1.32094	0.00617414
ENSG00000010310	GIPR	protein coding	2.93898	0.00617513
ENSG00000177511	ST8SIA3	protein coding	2.82765	0.00617513
ENSG00000005471	ABCB4	protein coding	2.46377	0.00617513
ENSG00000166960	CCDC178	protein coding	2.3134	0.00617513
ENSG00000076003	MCM6	protein coding	-2.07245	0.00617513
ENSG00000105131	EPHX3	protein coding	1.48989	0.00617513
ENSG00000111885	MAN1A1	protein coding	2.09644	0.00617644
ENSG00000145860	RNF145	protein coding	-1.03611	0.00617793
ENSG00000130518	KIAA1683	protein coding	1.91834	0.00618047
ENSG00000198846	TOX	protein coding	1.8799	0.0061812
ENSG00000185477	GPRIN3	protein coding	1.41999	0.00618197
ENSG00000155307	SAMSN1	protein coding	3.99842	0.0061836
ENSG00000108176	DNAJC12	protein coding	3.22082	0.0061836
ENSG00000123485	HJURP	protein coding	-2.38748	0.0061836
ENSG00000109339	MAPK10	protein coding	2.05288	0.0061836
ENSG00000164038	SLC9B2	protein coding	1.64719	0.0061836
ENSG00000206384	COL6A6	protein coding	6.14883	0.00620321
ENSG00000152193	RNF219	protein coding	-1.285	0.00620321
ENSG00000011347	SYT7	protein coding	2.91333	0.00620393
ENSG00000100162	CENPM	protein coding	-2.60258	0.00620393
ENSG00000214357	NEURL1B	protein coding	1.35543	0.00622081
ENSG00000030419	IKZF2	protein coding	1.25589	0.00623544
ENSG00000104435	STMN2	protein coding	3.2134	0.00624121
ENSG00000170312	CDK1	protein coding	-2.33016	0.00624158
ENSG00000143669	LYST	protein coding	1.49087	0.00624158
ENSG00000198796	ALPK2	protein coding	-5.74305	0.00624334
ENSG00000083444	PLOD1	protein coding	-1.68371	0.00624334
ENSG00000123374	CDK2	protein coding	-2.07933	0.00628561
ENSG00000028277	POU2F2	protein coding	1.88934	0.00630129
ENSG00000053254	FOXN3	protein coding	1.11837	0.00630129
ENSG00000203943	SAMD13	protein coding	-2.70043	0.00630443
ENSG00000126262	FFAR2	protein coding	2.62114	0.00631741
ENSG00000151849	CENPJ	protein coding	-1.04198	0.00634838
ENSG00000187134	AKR1C1	protein coding	2.59164	0.00635703
ENSG00000121858	TNFSF10	protein coding	2.80435	0.00636425
ENSG00000198901	PRC1	protein coding	-2.35531	0.00636425
ENSG00000143036	SLC44A3	protein coding	-2.03736	0.00636425
ENSG00000164743	C8orf48	protein coding	-1.79994	0.00636911
ENSG00000016082	ISL1	protein coding	3.67503	0.00637509
ENSG00000215644	GCGR	protein coding	3.46263	0.00637509
ENSG00000145386	CCNA2	protein coding	-2.05712	0.00637509
ENSG00000198822	GRM3	protein coding	-5.67755	0.00640038
ENSG00000154553	PDLIM3	protein coding	-2.13808	0.00640162
ENSG00000144218	AFF3	protein coding	1.06792	0.00640162
ENSG00000183580	FBXL7	protein coding	-1.13984	0.00642656
ENSG00000148158	SNX30	protein coding	1.38155	0.00642744
ENSG00000125744	RTN2	protein coding	1.37199	0.00642744
ENSG00000163273	NPPC	protein coding	2.88081	0.00643074
ENSG00000171960	PPIH	protein coding	-1.26639	0.00643074
ENSG00000197958	RPL12	protein coding	-1.23271	0.00644537
ENSG00000133958	UNC79	protein coding	2.92119	0.0064454
ENSG00000118508	RAB32	protein coding	-1.90809	0.0064454
ENSG00000133121	STARD13	protein coding	-1.45664	0.0064454
ENSG00000134802	SLC43A3	protein coding	-1.34347	0.0064497
ENSG00000150625	GPM6A	protein coding	-2.20399	0.00647143
ENSG00000105825	TFPI2	protein coding	-1.64492	0.00647357
ENSG00000182240	BACE2	protein coding	-2.18589	0.00648716
ENSG00000144395	CCDC150	protein coding	-1.07745	0.0064922
ENSG00000134873	CLDN10	protein coding	-2.47284	0.00651504
ENSG00000101412	E2F1	protein coding	-1.28751	0.00651504
ENSG00000197299	BLM	protein coding	-2.19903	0.00652017
ENSG00000163884	KLF15	protein coding	-1.47163	0.00652017
ENSG00000164125	FAM198B	protein coding	-1.32334	0.00652017
ENSG00000130287	NCAN	protein coding	3.56987	0.00652174
ENSG00000103723	AP3B2	protein coding	3.01598	0.00652174
ENSG00000226887	ERVMER34-1	protein coding	-2.7383	0.00652174
ENSG00000135736	CCDC102A	protein coding	-2.44841	0.00652174
ENSG00000235609	AF127936.9	lincRNA	1.18173	0.00652174
ENSG00000158321	AUTS2	protein coding	1.0861	0.00655896
ENSG00000171517	LPAR3	protein coding	-2.80309	0.0065655
ENSG00000175928	LRRN1	protein coding	-1.99817	0.00656617
ENSG00000171766	GATM	protein coding	-1.89977	0.00656617
ENSG00000169515	CCDC8	protein coding	-1.0421	0.00658553
ENSG00000136104	RNASEH2B	protein coding	-1.72924	0.00659311
ENSG00000123405	NFE2	protein coding	-3.77499	0.00660791
ENSG00000168913	ENHO	protein coding	2.30119	0.00662006
ENSG00000101115	SALL4	protein coding	-1.63474	0.00662006
ENSG00000159147	DONSON	protein coding	-1.20111	0.00663889
ENSG00000089685	BIRC5	protein coding	-2.70559	0.00664085
ENSG00000068903	SIRT2	protein coding	1.2131	0.00664085
ENSG00000106772	PRUNE2	protein coding	4.05889	0.00664587
ENSG00000226900	RP11-432J24.5	lincRNA	-3.19341	0.00665031
ENSG00000126787	DLGAP5	protein coding	-2.70545	0.00665031
ENSG00000101298	SNPH	protein coding	2.16938	0.00665031
ENSG00000173040	EVC2	protein coding	-1.26651	0.00668308
ENSG00000172167	MTBP	protein coding	-1.50423	0.00668712
ENSG00000108055	SMC3	protein coding	-1.48712	0.00669902
ENSG00000112902	SEMA5A	protein coding	1.82103	0.00670026
ENSG00000151812	SLC35F4	protein coding	3.42164	0.00672666
ENSG00000227895	ISX-AS1	lincRNA	2.59586	0.00672666
ENSG00000120889	TNFRSF10B	protein coding	-2.17574	0.00672666
ENSG00000082781	ITGB5	protein coding	-2.11896	0.00672666
ENSG00000174501	ANKRD36C	protein coding	1.28947	0.00672666
ENSG00000188517	COL25A1	protein coding	-2.76988	0.00672793
ENSG00000156395	SORCS3	protein coding	2.46429	0.00673129
ENSG00000144815	NXPE3	protein coding	1.31627	0.00673129
ENSG00000112984	KIF20A	protein coding	-2.53948	0.00673395
ENSG00000131389	SLC6A6	protein coding	1.05433	0.00673395
ENSG00000112531	QKI	protein coding	-1.57894	0.00674021
ENSG00000163499	CRYBA2	protein coding	3.74491	0.00674218
ENSG00000243709	LEFTY1	protein coding	-3.29983	0.00675591
ENSG00000111859	NEDD9	protein coding	-2.7164	0.00675591
ENSG00000149554	CHEK1	protein coding	-1.8245	0.00676553
ENSG00000132563	REEP2	protein coding	1.9437	0.00677814
ENSG00000211452	DIO1	protein coding	3.28531	0.00679171
ENSG00000100479	POLE2	protein coding	-2.15823	0.00679587
ENSG00000272626	RP11-468N14.13	lincRNA	-4.27783	0.00679827
ENSG00000148082	SHC3	protein coding	2.28766	0.00681297
ENSG00000244694	PTCHD4	protein coding	2.11811	0.00681297
ENSG00000174938	SEZ6L2	protein coding	1.99474	0.00681297
ENSG00000152582	SPEF2	protein coding	-1.88335	0.00681297
ENSG00000091972	CD200	protein coding	1.50924	0.00681297
ENSG00000168000	BSCL2	protein coding	1.22104	0.00681297
ENSG00000176971	FIBIN	protein coding	-3.86216	0.00681469
ENSG00000138378	STAT4	protein coding	-3.03864	0.00681469
ENSG00000147852	VLDLR	protein coding	2.69553	0.00681469
ENSG00000113532	ST8SIA4	protein coding	2.33938	0.00681469
ENSG00000012048	BRCA1	protein coding	-2.04918	0.00681469
ENSG00000023171	GRAMD1B	protein coding	1.55045	0.00681469
ENSG00000197860	SGTB	protein coding	1.0359	0.00681469
ENSG00000135723	FHOD1	protein coding	-1.04201	0.00682135
ENSG00000170854	MINA	protein coding	1.06437	0.00682918
ENSG00000079156	OSBPL6	protein coding	1.08364	0.00683998
ENSG00000105997	HOXA3	protein coding	-3.70112	0.0068469
ENSG00000223572	CKMT1A	protein coding	2.01374	0.0068469
ENSG00000145990	GFOD1	protein coding	1.44885	0.00685024
ENSG00000137819	PAQR5	protein coding	-1.69904	0.00687195
ENSG00000140545	MFGE8	protein coding	-1.40236	0.00687936
ENSG00000186469	GNG2	protein coding	3.19942	0.00688124
ENSG00000139988	RDH12	protein coding	2.9621	0.00688124
ENSG00000235568	NFAM1	protein coding	2.388	0.00688805
ENSG00000168824	NSG1	protein coding	1.04661	0.00688805
ENSG00000113810	SMC4	protein coding	-1.54184	0.00689286
ENSG00000105011	ASF1B	protein coding	-2.67384	0.00689768
ENSG00000172638	EFEMP2	protein coding	-2.05481	0.00689768
ENSG00000125319	C17orf53	protein coding	-1.9121	0.00689887
ENSG00000124780	KCNK17	protein coding	2.41722	0.00690973
ENSG00000169258	GPRIN1	protein coding	1.96508	0.00690973
ENSG00000087884	AAMDC	protein coding	-1.31252	0.00691645
ENSG00000197046	SIGLEC15	protein coding	4.05593	0.00692904
ENSG00000090674	MCOLN1	protein coding	1.12741	0.00692904
ENSG00000188026	RILPL1	protein coding	-1.22482	0.00694563
ENSG00000249715	FER1L5	protein coding	1.82456	0.00695461
ENSG00000145506	NKD2	protein coding	-1.73132	0.00695461
ENSG00000211445	GPX3	protein coding	1.59593	0.00695461
ENSG00000173210	ABLIM3	protein coding	1.45827	0.00695461
ENSG00000103056	SMPD3	protein coding	2.90042	0.00699255
ENSG00000169684	CHRNA5	protein coding	1.36036	0.00699659
ENSG00000154263	ABCA10	protein coding	2.08367	0.00701418
ENSG00000183765	CHEK2	protein coding	-1.21276	0.00701418
ENSG00000110446	SLC15A3	protein coding	-3.23784	0.00702112
ENSG00000205002	AARD	protein coding	2.43827	0.00702112
ENSG00000185480	PARPBP	protein coding	-1.86056	0.00702112
ENSG00000147862	NFIB	protein coding	-2.7625	0.00702744
ENSG00000185666	SYN3	protein coding	2.44291	0.00702744
ENSG00000170464	DNAJC18	protein coding	1.12765	0.00702744
ENSG00000172340	SUCLG2	protein coding	-1.08784	0.00702744
ENSG00000150893	FREM2	protein coding	-1.02657	0.00702744
ENSG00000155380	SLC16A1	protein coding	-1.37996	0.00703057
ENSG00000163935	SFMBT1	protein coding	-1.39736	0.00708105
ENSG00000167065	DUSP18	protein coding	1.44186	0.00710432
ENSG00000131370	SH3BP5	protein coding	1.13605	0.00710432
ENSG00000139970	RTN1	protein coding	2.91199	0.00711499
ENSG00000196872	KIAA1211L	protein coding	1.8747	0.00711499
ENSG00000175040	CHST2	protein coding	-2.13545	0.00712276
ENSG00000174516	PELI3	protein coding	1.9361	0.00712276
ENSG00000027075	PRKCH	protein coding	1.68257	0.00712276
ENSG00000120690	ELF1	protein coding	-1.23309	0.00712276
ENSG00000187266	EPOR	protein coding	1.19325	0.00712276
ENSG00000186222	BLOC1S4	protein coding	-1.02731	0.00712276
ENSG00000132646	PCNA	protein coding	-1.66782	0.00712474
ENSG00000181938	GINS3	protein coding	-1.84409	0.00713286
ENSG00000138738	PRDM5	protein coding	-1.1673	0.00713286
ENSG00000174498	IGDCC3	protein coding	-1.25161	0.00716577
ENSG00000145220	LYAR	protein coding	-1.38342	0.00717361
ENSG00000110675	ELMOD1	protein coding	2.2733	0.00719151
ENSG00000136492	BRIP1	protein coding	-2.21676	0.00719151
ENSG00000261008	LINC01572	lincRNA	-2.11839	0.00719151
ENSG00000166813	KIF7	protein coding	-1.27888	0.00719151
ENSG00000152315	KCNK13	protein coding	5.08144	0.00719887
ENSG00000006071	ABCC8	protein coding	3.62184	0.00719887
ENSG00000185090	MANEAL	protein coding	2.31233	0.00719887
ENSG00000164758	MED30	protein coding	-1.33254	0.00719887
ENSG00000121351	IAPP	protein coding	6.65572	0.00720766
ENSG00000149452	SLC22A8	protein coding	-5.41662	0.00720766
ENSG00000189350	FAM179A	protein coding	2.94862	0.00720766
ENSG00000230453	ANKRD18B	protein coding	-2.85651	0.00720766
ENSG00000197177	ADGRA1	protein coding	2.65316	0.00720766
ENSG00000260837	RP11-434B12.1	lincRNA	2.11663	0.00720766
ENSG00000168702	LRP1B	protein coding	2.07392	0.00720766
ENSG00000143476	DTL	protein coding	-2.04401	0.00720766
ENSG00000153822	KCNJ16	protein coding	-1.77709	0.00720766
ENSG00000248383	PCDHAC1	protein coding	1.55572	0.00720766
ENSG00000131351	HAUS8	protein coding	-1.4938	0.00720766
ENSG00000109956	B3GAT1	protein coding	1.44599	0.00720766
ENSG00000059915	PSD	protein coding	3.07156	0.00720955
ENSG00000166402	TUB	protein coding	1.44858	0.00723504
ENSG00000147889	CDKN2A	protein coding	-3.81251	0.00723804
ENSG00000103811	CTSH	protein coding	-2.21899	0.00723804
ENSG00000157330	C1orf158	protein coding	3.03804	0.00723947
ENSG00000117318	ID3	protein coding	-3.17361	0.00725065
ENSG00000119714	GPR68	protein coding	3.36312	0.00725159
ENSG00000181163	NPM1	protein coding	-1.15701	0.00725159
ENSG00000158769	F11R	protein coding	-1.22761	0.00725204
ENSG00000250366	TUNAR	protein coding	3.06327	0.00726894
ENSG00000172803	SNX32	protein coding	1.84448	0.00726894
ENSG00000102879	CORO1A	protein coding	1.68068	0.00726894
ENSG00000170558	CDH2	protein coding	-1.32543	0.00726894
ENSG00000069020	MAST4	protein coding	1.19692	0.00726894
ENSG00000177432	NAP1L5	protein coding	1.95348	0.00727404
ENSG00000188878	FBF1	protein coding	-1.34162	0.00727404
ENSG00000148481	FAM188A	protein coding	1.1026	0.00727404
ENSG00000108852	MPP2	protein coding	1.52691	0.00729335
ENSG00000186777	ZNF732	protein coding	-2.261	0.00731203
ENSG00000165806	CASP7	protein coding	-1.48762	0.00731203
ENSG00000152779	SLC16A12	protein coding	1.16032	0.00731203
ENSG00000166501	PRKCB	protein coding	2.89182	0.00731473
ENSG00000148773	MKI67	protein coding	-2.35848	0.00731473
ENSG00000084093	REST	protein coding	-2.21511	0.00731935
ENSG00000150433	TMEM218	protein coding	-1.01493	0.00731935
ENSG00000197168	NEK5	protein coding	-2.19699	0.00734444
ENSG00000100167	2003-09-01	protein coding	1.43118	0.00735192
ENSG00000006453	BAIAP2L1	protein coding	-1.19547	0.00735245
ENSG00000114978	MOB1A	protein coding	-1.02874	0.00735245
ENSG00000138180	CEP55	protein coding	-2.72134	0.00736028
ENSG00000038427	VCAN	protein coding	-1.14998	0.00737841
ENSG00000021574	SPAST	protein coding	1.03394	0.00738524
ENSG00000177181	RIMKLA	protein coding	2.35984	0.0073867
ENSG00000115339	GALNT3	protein coding	-1.27677	0.0073867
ENSG00000013583	HEBP1	protein coding	-1.32217	0.0074008
ENSG00000106268	NUDT1	protein coding	-2.22831	0.00740675
ENSG00000077009	NMRK2	protein coding	-4.25523	0.00741955
ENSG00000214944	ARHGEF28	protein coding	1.23969	0.00742536
ENSG00000107282	APBA1	protein coding	1.51413	0.00742628
ENSG00000237457	LINC01351	lincRNA	4.34456	0.00743112
ENSG00000110328	GALNT18	protein coding	2.16536	0.00743112
ENSG00000061918	GUCY1B3	protein coding	-1.15507	0.00743112
ENSG00000171033	PKIA	protein coding	1.34576	0.00743194
ENSG00000151067	CACNA1C	protein coding	2.65561	0.00745857
ENSG00000082175	PGR	protein coding	7.98197	0.00747759
ENSG00000173404	INSM1	protein coding	2.38788	0.00748566
ENSG00000166311	SMPD1	protein coding	1.00328	0.00749274
ENSG00000080839	RBL1	protein coding	-1.23657	0.00749295
ENSG00000105173	CCNE1	protein coding	-2.09333	0.00749389
ENSG00000075945	KIFAP3	protein coding	1.03191	0.00749389
ENSG00000162998	FRZB	protein coding	-3.13965	0.00752498
ENSG00000143107	FNDC7	protein coding	3.81912	0.00752982
ENSG00000159164	SV2A	protein coding	1.56357	0.00753013
ENSG00000142149	HUNK	protein coding	-1.43896	0.00753013
ENSG00000117009	KMO	protein coding	5.54555	0.00753214
ENSG00000166342	NETO1	protein coding	2.18591	0.00753214
ENSG00000122565	CBX3	protein coding	-1.02047	0.00753214
ENSG00000148053	NTRK2	protein coding	-2.2254	0.00755055
ENSG00000165572	KBTBD6	protein coding	1.03367	0.00755055
ENSG00000117906	RCN2	protein coding	-1.07642	0.00755866
ENSG00000170962	PDGFD	protein coding	-1.29999	0.00756128
ENSG00000162545	CAMK2N1	protein coding	1.08655	0.00756313
ENSG00000168078	PBK	protein coding	-2.6436	0.00756448
ENSG00000105559	PLEKHA4	protein coding	-1.35159	0.00757
ENSG00000225783	MIAT	lincRNA	3.98852	0.00758438
ENSG00000249853	HS3ST5	protein coding	2.23829	0.00758438
ENSG00000178093	TSSK6	protein coding	-1.5961	0.00758853
ENSG00000165891	E2F7	protein coding	-1.52212	0.00758853
ENSG00000176788	BASP1	protein coding	1.07062	0.007596
ENSG00000171126	KCNG3	protein coding	3.23957	0.00760368
ENSG00000143977	SNRPG	protein coding	-1.01039	0.00760368
ENSG00000188157	AGRN	protein coding	-2.02187	0.00760976
ENSG00000129810	SGO1	protein coding	-1.92838	0.00761141
ENSG00000119938	PPP1R3C	protein coding	-1.44762	0.0076138
ENSG00000121350	PYROXD1	protein coding	1.01854	0.00761656
ENSG00000185585	OLFML2A	protein coding	-3.42265	0.00763138
ENSG00000049860	HEXB	protein coding	-1.067	0.00763138
ENSG00000243232	PCDHAC2	protein coding	2.01377	0.00764757
ENSG00000234891	RP1-288L1.5	lincRNA	2.51626	0.00765271
ENSG00000198535	C2CD4A	protein coding	3.71198	0.0076739
ENSG00000165409	TSHR	protein coding	3.0177	0.0076739
ENSG00000167513	CDT1	protein coding	-1.73709	0.0076739
ENSG00000151233	GXYLT1	protein coding	-1.13802	0.0076739
ENSG00000180233	ZNRF2	protein coding	1.08799	0.0076739
ENSG00000088298	EDEM2	protein coding	-1.06371	0.0076739
ENSG00000101204	CHRNA4	protein coding	2.93003	0.00767892
ENSG00000103184	SEC14L5	protein coding	2.71073	0.00768784
ENSG00000185008	ROBO2	protein coding	1.86589	0.00773346
ENSG00000116032	GRIN3B	protein coding	-2.29285	0.00774782
ENSG00000137331	IER3	protein coding	-1.44996	0.00775753
ENSG00000105722	ERF	protein coding	-1.02436	0.00775753
ENSG00000175643	RMI2	protein coding	-2.21607	0.00777345
ENSG00000070182	SPTB	protein coding	2.57413	0.00780472
ENSG00000127824	TUBA4A	protein coding	2.51332	0.00780472
ENSG00000116544	DLGAP3	protein coding	2.26266	0.00780472
ENSG00000164543	STK17A	protein coding	-1.55883	0.00780472
ENSG00000161692	DBF4B	protein coding	-1.21531	0.00780472
ENSG00000138795	LEF1	protein coding	-2.48482	0.00780679
ENSG00000165480	SKA3	protein coding	-2.43174	0.00780743
ENSG00000114248	LRRC31	protein coding	5.07034	0.00785711
ENSG00000129951	PLPPR3	protein coding	-1.13394	0.00785711
ENSG00000134256	CD101	protein coding	-1.90642	0.00786377
ENSG00000177108	ZDHHC22	protein coding	2.44401	0.00786401
ENSG00000101489	CELF4	protein coding	2.59171	0.00786931
ENSG00000105409	ATP1A3	protein coding	3.44565	0.00790225
ENSG00000137558	PI15	protein coding	3.19581	0.00790225
ENSG00000180044	C3orf80	protein coding	3.04551	0.00793774
ENSG00000181378	CFAP65	protein coding	2.132	0.00793774
ENSG00000157978	LDLRAP1	protein coding	1.50295	0.00793774
ENSG00000129173	E2F8	protein coding	-2.8709	0.00794019
ENSG00000085840	ORC1	protein coding	-1.88723	0.00794319
ENSG00000076864	RAP1GAP	protein coding	1.70928	0.00794319
ENSG00000085563	ABCB1	protein coding	1.76798	0.00796964
ENSG00000091844	RGS17	protein coding	1.66132	0.00798583
ENSG00000138182	KIF20B	protein coding	-1.80433	0.00799163
ENSG00000172602	RND1	protein coding	-2.04322	0.00799282
ENSG00000141837	CACNA1A	protein coding	3.17506	0.00800329
ENSG00000153574	RPIA	protein coding	1.04288	0.00800329
ENSG00000188522	FAM83G	protein coding	-1.25399	0.00801226
ENSG00000114631	PODXL2	protein coding	1.42617	0.00801321
ENSG00000132535	DLG4	protein coding	1.45152	0.0080155
ENSG00000004139	SARM1	protein coding	1.16144	0.0080155
ENSG00000160190	SLC37A1	protein coding	1.00429	0.0080155
ENSG00000188060	RAB42	protein coding	-2.90263	0.00803566
ENSG00000142227	EMP3	protein coding	-1.53417	0.00803566
ENSG00000182742	HOXB4	protein coding	-4.32667	0.00806422
ENSG00000080298	RFX3	protein coding	1.12688	0.00806422
ENSG00000134207	SYT6	protein coding	1.45446	0.00808626
ENSG00000138134	STAMBPL1	protein coding	1.67137	0.00809888
ENSG00000179833	SERTAD2	protein coding	-1.12017	0.00811017
ENSG00000165752	STK32C	protein coding	1.63181	0.00812075
ENSG00000111665	CDCA3	protein coding	-1.63742	0.00812411
ENSG00000126583	PRKCG	protein coding	1.91091	0.00814465
ENSG00000143630	HCN3	protein coding	1.78415	0.00814465
ENSG00000141510	TP53	protein coding	-1.14012	0.00814465
ENSG00000175287	PHYHD1	protein coding	-1.32829	0.00814561
ENSG00000185133	INPP5J	protein coding	1.16576	0.00814561
ENSG00000166848	TERF2IP	protein coding	1.34941	0.00815882
ENSG00000155366	RHOC	protein coding	-1.92846	0.0081652
ENSG00000226321	CROCC2	protein coding	4.16334	0.00816595
ENSG00000092051	JPH4	protein coding	3.46557	0.00816595
ENSG00000183742	MACC1	protein coding	-2.14319	0.00816595
ENSG00000138801	PAPSS1	protein coding	-1.20871	0.00816595
ENSG00000205683	DPF3	protein coding	-1.13727	0.00821303
ENSG00000165030	NFIL3	protein coding	-1.32538	0.00822139
ENSG00000134508	CABLES1	protein coding	1.421	0.00822296
ENSG00000182010	RTKN2	protein coding	-1.27501	0.00822296
ENSG00000168621	GDNF	protein coding	-4.28403	0.00822879
ENSG00000115415	STAT1	protein coding	-1.48145	0.00824679
ENSG00000184305	CCSER1	protein coding	1.92854	0.00824878
ENSG00000149243	KLHL35	protein coding	1.53536	0.00824878
ENSG00000124664	SPDEF	protein coding	-3.13564	0.00827425
ENSG00000087076	HSD17B14	protein coding	1.73884	0.00827425
ENSG00000123473	STIL	protein coding	-1.83534	0.00828337
ENSG00000166801	FAM111A	protein coding	-2.62897	0.00829222
ENSG00000109832	DDX25	protein coding	1.59994	0.00829222
ENSG00000162104	ADCY9	protein coding	2.15916	0.00830313
ENSG00000187554	TLR5	protein coding	2.36228	0.00832283
ENSG00000068489	PRR11	protein coding	-2.39329	0.00832537
ENSG00000082397	EPB41L3	protein coding	1.65004	0.00832537
ENSG00000213420	GPC2	protein coding	1.40754	0.00832537
ENSG00000179603	GRM8	protein coding	-1.26686	0.00832537
ENSG00000074966	TXK	protein coding	2.54963	0.0083294
ENSG00000144677	CTDSPL	protein coding	-1.17174	0.00835976
ENSG00000078018	MAP2	protein coding	2.04869	0.00836467
ENSG00000085831	TTC39A	protein coding	1.92167	0.0083957
ENSG00000129990	SYT5	protein coding	3.19458	0.00841977
ENSG00000102743	SLC25A15	protein coding	-1.01683	0.00841977
ENSG00000165269	AQP7	protein coding	4.0905	0.00842047
ENSG00000164946	FREM1	protein coding	-2.28456	0.00842047
ENSG00000173894	CBX2	protein coding	-1.27926	0.00842863
ENSG00000183230	CTNNA3	protein coding	2.31102	0.00843241
ENSG00000108821	COL1A1	protein coding	-2.68562	0.00843411
ENSG00000014138	POLA2	protein coding	-1.35821	0.00844299
ENSG00000116830	TTF2	protein coding	-1.69638	0.00844664
ENSG00000185559	DLK1	protein coding	-2.03024	0.00845997
ENSG00000080503	SMARCA2	protein coding	2.65786	0.00848168
ENSG00000177426	TGIF1	protein coding	-2.54223	0.008486
ENSG00000120471	TP53AIP1	protein coding	2.33223	0.00853095
ENSG00000267651	RP11-95O2.1	lincRNA	2.20446	0.00854294
ENSG00000150627	WDR17	protein coding	1.86136	0.00854403
ENSG00000176894	PXMP2	protein coding	-1.24854	0.00854403
ENSG00000182022	CHST15	protein coding	-1.98303	0.00857735
ENSG00000170421	KRT8	protein coding	-2.68758	0.0085869
ENSG00000055118	KCNH2	protein coding	2.32809	0.0085891
ENSG00000167968	DNASE1L2	protein coding	1.76783	0.00859724
ENSG00000171368	TPPP	protein coding	2.99846	0.00860884
ENSG00000196839	ADA	protein coding	-1.52686	0.00860884
ENSG00000154330	PGM5	protein coding	2.54526	0.00861099
ENSG00000132554	RGS22	protein coding	2.07804	0.00862276
ENSG00000088538	DOCK3	protein coding	1.25284	0.00862276
ENSG00000170921	TANC2	protein coding	1.23281	0.00862276
ENSG00000019144	PHLDB1	protein coding	-1.0651	0.00863251
ENSG00000169641	LUZP1	protein coding	-1.23214	0.00864682
ENSG00000138435	CHRNA1	protein coding	1.674	0.00865209
ENSG00000183032	SLC25A21	protein coding	-1.57535	0.00865209
ENSG00000077080	ACTL6B	protein coding	3.23031	0.00867832
ENSG00000250360	CTD-2089N3.1	lincRNA	2.89111	0.00867832
ENSG00000144063	MALL	protein coding	3.7618	0.00867838
ENSG00000176381	PRR18	protein coding	2.35839	0.00867838
ENSG00000132256	TRIM5	protein coding	-2.09179	0.00867838
ENSG00000084764	MAPRE3	protein coding	2.06173	0.0087177
ENSG00000204385	SLC44A4	protein coding	2.38252	0.0087386
ENSG00000168481	LGI3	protein coding	4.0469	0.00873968
ENSG00000088992	TESC	protein coding	-1.33109	0.00874097
ENSG00000160200	CBS	protein coding	-1.21284	0.00874815
ENSG00000187695	RP11-723O4.6	protein coding	2.57132	0.00876555
ENSG00000198739	LRRTM3	protein coding	2.68045	0.00879496
ENSG00000109805	NCAPG	protein coding	-2.33888	0.00879847
ENSG00000101608	MYL12A	protein coding	-1.76704	0.0088034
ENSG00000178996	SNX18	protein coding	1.07934	0.00880553
ENSG00000135447	PPP1R1A	protein coding	2.90742	0.00881494
ENSG00000213965	NUDT19	protein coding	1.39146	0.00881494
ENSG00000132639	SNAP25	protein coding	2.04131	0.00881696
ENSG00000133874	RNF122	protein coding	-1.439	0.00881696
ENSG00000162390	ACOT11	protein coding	1.6106	0.0088198
ENSG00000146250	PRSS35	protein coding	-3.81626	0.0088356
ENSG00000179921	GPBAR1	protein coding	2.33936	0.00887223
ENSG00000124795	DEK	protein coding	-1.12754	0.00887223
ENSG00000174718	KIAA1551	protein coding	-1.76993	0.00888061
ENSG00000164741	DLC1	protein coding	-2.23612	0.00889689
ENSG00000163497	FEV	protein coding	2.12591	0.00889689
ENSG00000115306	SPTBN1	protein coding	-1.00524	0.00889689
ENSG00000117525	F3	protein coding	-1.49346	0.00891087
ENSG00000128708	HAT1	protein coding	-1.02543	0.00893164
ENSG00000135090	TAOK3	protein coding	1.16794	0.00895159
ENSG00000172935	MRGPRF	protein coding	-2.14795	0.00896056
ENSG00000100906	NFKBIA	protein coding	-1.62714	0.00897136
ENSG00000076685	NT5C2	protein coding	-1.02774	0.00897136
ENSG00000150977	RILPL2	protein coding	-1.22723	0.0089732
ENSG00000105650	PDE4C	protein coding	2.42722	0.00898907
ENSG00000128595	CALU	protein coding	-1.90213	0.00898907
ENSG00000233492	RP5-984P4.4	lincRNA	2.38267	0.00900776
ENSG00000258643	BCL2L2-PABPN1	protein coding	2.02675	0.00902639
ENSG00000118557	PMFBP1	protein coding	-1.7928	0.00904332
ENSG00000138115	CYP2C8	protein coding	1.72859	0.00904332
ENSG00000095203	EPB41L4B	protein coding	1.3128	0.00905268
ENSG00000104147	OIP5	protein coding	-2.3373	0.00906519
ENSG00000151718	WWC2	protein coding	-2.28429	0.00906519
ENSG00000066279	ASPM	protein coding	-2.20144	0.00906554
ENSG00000215784	FAM72D	protein coding	-2.02332	0.00906946
ENSG00000148677	ANKRD1	protein coding	-5.65218	0.00907476
[truncated: 96 more rows]
