# Supplementary material for: Patterns of differential gene expression in a cellular model of human islet development, and relationship to type 2 diabetes predisposition
Source: Diabetologia. 2018 Apr 19;61(7):1614–22. doi: 10.1007/s00125-018-4612-4 (PMC6354904; doi:10.1007/s00125-018-4612-4)
Supplement: Supplementary file 6 — (XLSX 45 kb) [file 125_2018_4612_MOESM6_ESM.xlsx]

## Sheet: iPSC
GOterm	p-value	FDR adjusted p-value	Odds ratio	Expected overlap	Observed overlap	Genes in set	Term
GO:0044085	6.15377e-35	2.1089e-31	5.5921	42.0234	124	227	cellular component biogenesis
GO:0006396	8.82872e-28	1.5128e-24	3.60854	62.9052	149	340	RNA processing
GO:0006139	4.0937e-25	4.67637e-22	2.54178	123.325	231	691	nucleobase-containing compound metabolic process
GO:0048285	2.9896e-18	2.56134e-15	2.4256	93.0544	173	494	organelle fission
GO:0006364	8.89811e-18	6.09876e-15	4.70686	25.0127	69	135	rRNA processing
GO:0019083	2.19602e-16	1.25429e-13	5.21286	20.1239	58	107	viral transcription
GO:0019058	3.06298e-14	1.49955e-11	5.42242	16.3182	48	87	viral life cycle
GO:0044033	4.26972e-14	1.82904e-11	3.50355	31.0231	73	165	multi-organism metabolic process
GO:0009057	1.34172e-13	5.10898e-11	2.75093	48.8386	99	256	macromolecule catabolic process
GO:0000184	2.09918e-13	7.1939e-11	4.47535	19.7548	53	105	nuclear-transcribed mRNA catabolic process, nonsense-mediated decay
GO:0007059	3.1504e-13	9.81492e-11	3.14078	35.2068	78	189	chromosome segregation
GO:0006413	4.53628e-13	1.29549e-10	4.94153	16.6491	47	89	translational initiation
GO:0006401	8.86489e-13	2.33692e-10	3.00373	37.1416	80	198	RNA catabolic process
GO:0044419	5.75897e-12	1.40971e-09	1.88381	122.829	193	652	interspecies interaction between organisms
GO:0007062	7.73586e-12	1.76739e-09	4.69644	15.9996	44	85	sister chromatid cohesion
GO:0006614	1.28419e-11	2.75058e-09	4.70358	15.621	43	83	SRP-dependent cotranslational protein targeting to membrane
GO:0051301	4.68009e-11	9.4345e-09	2.31256	58.1321	106	309	cell division
GO:0000387	8.65728e-10	1.64825e-07	13.7485	4.70846	19	25	spliceosomal snRNP assembly
GO:0006403	9.83754e-10	1.77438e-07	33.0415	3.16102	15	17	RNA localization
GO:0016071	2.14026e-09	3.66734e-07	2.9843	25.9124	56	140	mRNA metabolic process
GO:0051276	3.49798e-09	5.70836e-07	5.57437	9.22008	28	51	chromosome organization
GO:0000375	3.97343e-09	6.18951e-07	2.21478	51.7657	92	275	RNA splicing, via transesterification reactions
GO:1904874	4.1955e-09	6.25129e-07	56.3625	2.63535	13	14	positive regulation of telomerase RNA localization to Cajal body
GO:0044271	6.44549e-09	9.20363e-07	1.86589	88.7545	139	484	cellular nitrogen compound biosynthetic process
GO:0016925	2.54287e-08	3.48577e-06	3.20504	19.5672	44	104	protein sumoylation
GO:0072594	3.40982e-08	4.4944e-06	2.65423	28.3839	57	152	establishment of protein localization to organelle
GO:0043038	4.63219e-08	5.87945e-06	4.89549	9.60019	27	51	amino acid activation
GO:0065003	5.72263e-08	7.00409e-06	2.31093	38.6968	71	208	macromolecular complex assembly
GO:0022402	7.51293e-08	8.87821e-06	2.46761	31.6756	61	174	cell cycle process
GO:0071426	9.82642e-08	1.1225e-05	3.00165	20.3298	44	108	ribonucleoprotein complex export from nucleus
GO:0006260	1.11272e-07	1.2301e-05	3.54253	14.6158	35	79	DNA replication
GO:0034080	1.56761e-07	1.67881e-05	7.81367	5.27069	18	28	CENP-A containing nucleosome assembly
GO:0007067	2.39905e-07	2.49137e-05	2.32721	34.073	63	184	mitotic nuclear division
GO:0000722	4.30788e-07	4.34209e-05	6.34526	6.02365	19	32	telomere maintenance via recombination
GO:0032508	5.78053e-07	5.65997e-05	5.04459	7.70046	22	41	DNA duplex unwinding
GO:0090502	8.69606e-07	8.27816e-05	3.9141	10.7296	27	57	RNA phosphodiester bond hydrolysis, endonucleolytic
GO:0015931	1.7489e-06	0.000161446	2.26332	31.4525	57	167	nucleobase-containing compound transport
GO:0000462	1.79099e-06	0.000161446	6.9552	4.88538	16	26	maturation of SSU-rRNA from tricistronic rRNA transcript (SSU-rRNA, 5.8S rRNA, LSU-rRNA)
GO:0043170	1.83729e-06	0.000161446	1.83115	63.4039	98	356	macromolecule metabolic process
GO:0006399	1.91466e-06	0.000164039	3.80408	10.4605	26	56	tRNA metabolic process
GO:0006270	2.22984e-06	0.000186382	6.15445	5.4528	17	29	DNA replication initiation
GO:0006612	2.39815e-06	0.000195678	2.43606	25.2223	48	134	protein targeting to membrane
GO:0009124	2.58067e-06	0.000205673	3.48844	11.8333	28	63	nucleoside monophosphate biosynthetic process
GO:0006409	4.29249e-06	0.000334326	5.67494	5.64525	17	30	tRNA export from nucleus
GO:0071103	4.5906e-06	0.0003496	2.53464	21.4639	42	115	DNA conformation change
GO:0007077	4.84388e-06	0.000360869	4.34178	7.90604	21	42	mitotic nuclear envelope disassembly
GO:0000082	5.63451e-06	0.00041084	3.12035	13.5068	30	72	G1/S transition of mitotic cell cycle
GO:0042274	7.81738e-06	0.000558129	Inf	1.30613	7	7	ribosomal small subunit biogenesis
GO:0030071	8.33143e-06	0.00058269	4.57972	6.96577	19	37	regulation of mitotic metaphase/anaphase transition
GO:0090305	1.07378e-05	0.000734759	1.92631	43.0955	70	229	nucleic acid phosphodiester bond hydrolysis
GO:0051983	1.09345e-05	0.000734759	3.83114	8.82828	22	47	regulation of chromosome segregation
GO:1990173	1.17083e-05	0.000771623	34.6118	1.69415	8	9	protein localization to nucleoplasm
GO:0006913	1.3324e-05	0.000861535	2.45409	20.8488	40	112	nucleocytoplasmic transport
GO:0030397	1.89621e-05	0.00120339	3.79795	8.47076	21	45	membrane disassembly
GO:1902100	2.33318e-05	0.00142782	4.95495	5.64717	16	30	negative regulation of metaphase/anaphase transition of cell cycle
GO:2000816	2.33318e-05	0.00142782	4.95495	5.64717	16	30	negative regulation of mitotic sister chromatid separation
GO:0070125	2.45502e-05	0.00147603	2.75098	15.0591	31	80	mitochondrial translational elongation
GO:0009168	2.52072e-05	0.0014894	10.8739	2.62521	10	14	purine ribonucleoside monophosphate biosynthetic process
GO:0006406	2.88258e-05	0.00167434	2.77726	14.4846	30	77	mRNA export from nucleus
GO:0034644	3.41977e-05	0.00195326	3.9288	7.52369	19	40	cellular response to UV
GO:0006271	3.61469e-05	0.0020163	13.0304	2.25213	9	12	DNA strand elongation involved in DNA replication
GO:0008283	3.65969e-05	0.0020163	1.88519	40.6527	65	215	cell proliferation
GO:0071294	3.70666e-05	0.0020163	12.9823	2.25887	9	12	cellular response to zinc ion
GO:0006189	4.4263e-05	0.00237015	Inf	1.12943	6	6	'de novo' IMP biosynthetic process
GO:0006268	4.87966e-05	0.00253373	17.3042	1.88239	8	10	DNA unwinding involved in DNA replication
GO:0070202	4.87966e-05	0.00253373	17.3042	1.88239	8	10	regulation of establishment of protein localization to chromosome
GO:0006273	5.55898e-05	0.00272152	30.2726	1.50591	7	8	lagging strand elongation
GO:0075713	5.55898e-05	0.00272152	30.2726	1.50591	7	8	establishment of integrated proviral latency
GO:1904851	5.55898e-05	0.00272152	30.2726	1.50591	7	8	positive regulation of establishment of protein localization to telomere
GO:1904871	5.55898e-05	0.00272152	30.2726	1.50591	7	8	positive regulation of protein localization to Cajal body
GO:0000469	6.19844e-05	0.00299184	5.63133	4.3295	13	23	cleavage involved in rRNA processing
GO:0033046	0.000105461	0.00501965	4.07936	6.21189	16	33	negative regulation of sister chromatid segregation
GO:0032259	0.000114686	0.00532914	1.68144	54.2128	80	288	methylation
GO:0070126	0.000115073	0.00532914	2.50685	15.4356	30	82	mitochondrial translational termination
GO:0006796	0.000130261	0.00595204	1.87803	35.1139	56	185	phosphate-containing compound metabolic process
GO:0045839	0.000133632	0.00602576	3.54753	7.52956	18	40	negative regulation of mitotic nuclear division
GO:1902581	0.000149493	0.0066534	2.81548	11.4826	24	61	multi-organism cellular localization
GO:0042273	0.000164388	0.00722252	5.99687	3.55508	11	19	ribosomal large subunit biogenesis
GO:0009163	0.0001735	0.00738052	2.47534	15.0332	29	80	nucleoside biosynthetic process
GO:0006414	0.0001742	0.00738052	4.37024	5.23346	14	28	translational elongation
GO:1901991	0.000174445	0.00738052	4.07142	5.82483	15	31	negative regulation of mitotic cell cycle phase transition
GO:0019042	0.000208705	0.0085533	15.1412	1.69358	7	9	viral latency
GO:0000463	0.000209175	0.0085533	15.1348	1.69415	7	9	maturation of LSU-rRNA from tricistronic rRNA transcript (SSU-rRNA, 5.8S rRNA, LSU-rRNA)
GO:0008334	0.000209652	0.0085533	15.1284	1.69474	7	9	histone mRNA metabolic process
GO:0000056	0.000235543	0.00938612	Inf	0.941195	5	5	ribosomal small subunit export from nucleus
GO:0070934	0.000235543	0.00938612	Inf	0.941195	5	5	CRD-mediated mRNA stabilization
GO:0033047	0.000248864	0.00980297	2.93835	9.78843	21	52	regulation of mitotic sister chromatid segregation
GO:0000398	0.000252151	0.00981954	1.97876	26.4617	44	142	mRNA splicing, via spliceosome
GO:0051304	0.00027878	0.0107346	6.22098	3.18397	10	17	chromosome separation
GO:0044766	0.000292537	0.0111392	2.58348	12.612	25	67	multi-organism transport
GO:0001731	0.000319905	0.0120474	5.2927	3.7635	11	20	formation of translation preinitiation complex
GO:0009161	0.00034114	0.0127075	1.68946	45.1774	67	240	ribonucleoside monophosphate metabolic process
GO:0006082	0.000374219	0.0137898	1.48046	84.2011	113	449	organic acid metabolic process
GO:0051170	0.000379711	0.0138433	1.68104	45.3348	67	241	nuclear import
GO:0016032	0.000433485	0.0156374	1.72341	39.7773	60	216	viral process
GO:0009201	0.00045859	0.0163707	2.75973	10.1649	21	54	ribonucleoside triphosphate biosynthetic process
GO:0007051	0.000469961	0.0166037	6.52506	2.81109	9	15	spindle organization
GO:0007094	0.000480921	0.0168175	6.50126	2.81938	9	15	mitotic spindle assembly checkpoint
GO:0071822	0.000488787	0.0169199	1.80557	32.7242	51	176	protein complex subunit organization
GO:0019219	0.000535538	0.0183027	2.45858	13.091	25	68	regulation of nucleobase-containing compound metabolic process
GO:0006298	0.000542919	0.0183027	4.33109	4.51609	12	24	mismatch repair
GO:0046386	0.000544754	0.0183027	5.40896	3.3883	10	18	deoxyribose phosphate catabolic process
GO:0009126	0.000570619	0.0189856	1.67063	43.4832	64	231	purine nucleoside monophosphate metabolic process
GO:0032211	0.000583392	0.0190408	10.0889	1.88239	7	10	negative regulation of telomere maintenance via telomerase
GO:0033750	0.000583392	0.0190408	10.0889	1.88239	7	10	ribosome localization
GO:1900034	0.000831933	0.0268966	2.30239	14.1179	26	75	regulation of cellular response to heat
GO:0000447	0.000873035	0.0279616	12.9673	1.50591	6	8	endonucleolytic cleavage in ITS1 to separate SSU-rRNA from 5.8S rRNA and LSU-rRNA from tricistronic rRNA transcript (SSU-rRNA, 5.8S rRNA, LSU-rRNA)
GO:0031047	0.000887295	0.0281552	2.44229	12.0105	23	64	gene silencing by RNA
GO:0051297	0.000898269	0.0282419	3.25011	6.58572	15	35	centrosome organization
GO:0075733	0.00103557	0.0322626	2.79061	8.64678	18	46	intracellular transport of virus
GO:0000727	0.001253	0.0380004	Inf	0.752956	4	4	double-strand break repair via break-induced replication
GO:0043137	0.001253	0.0380004	Inf	0.752956	4	4	DNA replication, removal of RNA primer
GO:0090666	0.001253	0.0380004	Inf	0.752956	4	4	scaRNA localization to Cajal body
GO:0046040	0.00134321	0.0400275	7.56594	2.07063	7	11	IMP metabolic process
GO:0071276	0.00134321	0.0400275	7.56594	2.07063	7	11	cellular response to cadmium ion
GO:0006369	0.00136457	0.0403136	2.46042	10.9179	21	58	termination of RNA polymerase II transcription
GO:0035338	0.00149856	0.0438938	3.1904	6.21189	14	33	long-chain fatty-acyl-CoA biosynthetic process
GO:0042592	0.00159917	0.046206	1.82443	25.4853	40	135	homeostatic process
GO:0006302	0.00160447	0.046206	2.98967	6.89511	15	37	double-strand break repair
GO:0009264	0.00164172	0.0468847	4.86602	3.20006	9	17	deoxyribonucleotide catabolic process
GO:0016073	0.00174037	0.0492913	2.39653	11.1021	21	59	snRNA metabolic process

## Sheet: DE
GOterm	p-value	FDR adjusted p-value	Odds ratio	Expected overlap	Observed overlap	Genes in set	Term
GO:0007369	2.85137e-06	0.00566034	3.7082	6.80234	21	100	gastrulation
GO:0072358	5.2145e-06	0.00566034	1.95304	35.4684	63	516	cardiovascular system development
GO:0051271	3.88135e-05	0.028088	2.40962	14.3661	31	209	negative regulation of cellular component movement
GO:0045017	7.81417e-05	0.0424114	2.52615	11.5478	26	168	glycerolipid biosynthetic process

## Sheet: GT
GOterm	p-value	FDR adjusted p-value	Odds ratio	Expected overlap	Observed overlap	Genes in set	Term
GO:0007167	1.77662e-07	0.000284614	3.34444	9.85488	29	243	enzyme linked receptor protein signaling pathway
GO:0051674	5.6328e-07	0.000451187	1.96295	43.702	77	1054	localization of cell
GO:0001568	1.79346e-06	0.000957709	2.45843	17.9929	40	438	blood vessel development
GO:0001655	1.0137e-05	0.00405986	2.91217	9.53104	25	230	urogenital system development
GO:0072163	2.98327e-05	0.00955841	4.44057	3.39997	13	82	mesonephric epithelium development
GO:0050930	4.51286e-05	0.0120493	19.4402	0.456093	5	11	induction of positive chemotaxis
GO:0016043	5.87441e-05	0.013444	3.2121	6.3657	18	138	cellular component organization
GO:1902680	8.09019e-05	0.0158879	1.69927	46.024	72	1110	positive regulation of RNA biosynthetic process
GO:0051272	8.92578e-05	0.0158879	2.29684	14.1804	30	342	positive regulation of cellular component movement
GO:1905314	0.000255444	0.0314453	11.6603	0.621945	5	15	semi-lunar valve development
GO:0001657	0.000263295	0.0314453	6.59992	1.31677	7	32	ureteric bud development
GO:0007507	0.000269658	0.0314453	3.12072	5.31329	15	132	heart development
GO:0010719	0.000272583	0.0314453	8.24186	0.95365	6	23	negative regulation of epithelial to mesenchymal transition
GO:0061304	0.000274803	0.0314453	69.7457	0.165852	3	4	retinal blood vessel morphogenesis
GO:0045935	0.000315314	0.0319472	1.61882	47.3235	71	1152	positive regulation of nucleobase-containing compound metabolic process
GO:0045599	0.00033404	0.0319472	6.30665	1.36579	7	33	negative regulation of fat cell differentiation
GO:0045944	0.000350805	0.0319472	1.75313	31.2214	51	759	positive regulation of transcription from RNA polymerase II promoter
GO:0048339	0.000358958	0.0319472	10.5994	0.663408	5	16	paraxial mesoderm development
GO:0030509	0.000425202	0.034547	5.1242	1.84394	8	45	BMP signaling pathway
GO:0030198	0.000431298	0.034547	2.85131	6.14803	16	150	extracellular matrix organization

## Sheet: PF
GOterm	p-value	FDR adjusted p-value	Odds ratio	Expected overlap	Observed overlap	Genes in set	Term
GO:0009889	4.08744e-15	6.18838e-12	2.03517	145.236	228	3243	regulation of biosynthetic process
GO:0019219	4.99277e-10	2.60685e-07	1.94249	86.8535	141	2044	regulation of nucleobase-containing compound metabolic process
GO:2001141	5.16548e-10	2.60685e-07	2.01186	73.0615	124	1764	regulation of RNA biosynthetic process
GO:0050789	1.12424e-07	4.25526e-05	1.79503	156.908	204	3919	regulation of biological process
GO:1902680	2.03349e-07	6.15742e-05	1.94567	49.4364	86	1110	positive regulation of RNA biosynthetic process
GO:0006355	7.65637e-07	0.000193196	2.07975	35.1945	65	897	regulation of transcription, DNA-templated
GO:0090304	9.30157e-07	0.00020118	1.53703	178.135	231	3969	nucleic acid metabolic process
GO:0045944	2.02789e-06	0.000383778	2.01702	34.439	63	780	positive regulation of transcription from RNA polymerase II promoter
GO:0009792	4.68715e-06	0.000788483	2.25266	21.467	44	482	embryo development ending in birth or egg hatching
GO:0010558	7.27597e-06	0.00110158	1.79135	49.0801	80	1102	negative regulation of macromolecule biosynthetic process
GO:0051253	9.55256e-06	0.0012564	1.83817	42.3104	71	950	negative regulation of RNA metabolic process
GO:0046483	1.02074e-05	0.0012564	1.47437	182.007	229	3983	heterocycle metabolic process
GO:0001655	1.07881e-05	0.0012564	2.83566	10.1858	26	230	urogenital system development
GO:0051173	1.2941e-05	0.00139948	1.67519	63.7635	97	1434	positive regulation of nitrogen compound metabolic process
GO:0031327	1.62771e-05	0.0016429	1.75794	48.5682	78	1093	negative regulation of cellular biosynthetic process
GO:0000122	1.84251e-05	0.00174347	2.01565	27.0341	50	607	negative regulation of transcription from RNA polymerase II promoter
GO:0007275	2.89356e-05	0.00257697	1.59807	81.0568	115	1958	multicellular organism development
GO:0072358	5.5046e-05	0.00462998	2.02856	22.9812	43	516	cardiovascular system development
GO:0006725	0.000110677	0.00881922	1.39355	197.411	239	4376	cellular aromatic compound metabolic process
GO:0051726	0.000265386	0.0200897	3.72767	3.66292	12	82	regulation of cell cycle
GO:0003148	0.000307634	0.022179	8.12053	0.97982	6	22	outflow tract septum morphogenesis
GO:0055012	0.000356249	0.0245164	10.8134	0.668059	5	15	ventricular cardiac muscle cell differentiation
GO:0042692	0.000605204	0.0398382	2.76117	6.34872	16	144	muscle cell differentiation

## Sheet: PE
GOterm	p-value	FDR adjusted p-value	Odds ratio	Expected overlap	Observed overlap	Genes in set	Term
GO:0051272	1.13034e-05	0.0155422	2.47303	14.6656	33	342	positive regulation of cellular component movement
GO:0030335	7.51279e-05	0.0396948	2.73729	8.83698	22	208	positive regulation of cell migration
GO:0040017	0.000103432	0.0396948	2.49023	10.9522	25	257	positive regulation of locomotion
GO:0071560	0.000115476	0.0396948	6.44014	1.54786	8	36	cellular response to transforming growth factor beta stimulus

## Sheet: EP
GOterm	p-value	FDR adjusted p-value	Odds ratio	Expected overlap	Observed overlap	Genes in set	Term
GO:0036159	8.61923e-11	1.32564e-07	87.496	0.545404	9	11	inner dynein arm assembly
GO:0044458	3.29605e-10	2.53467e-07	58.3258	0.594987	9	12	motile cilium assembly
GO:0003341	4.79734e-08	2.45944e-05	19.7911	0.87732	9	18	cilium movement
GO:0060285	1.05734e-06	0.000406547	38.7955	0.445172	6	9	cilium-dependent cell motility
GO:0060287	1.69831e-06	0.000462052	96.6026	0.297493	5	6	epithelial cilium movement involved in determination of left/right asymmetry
GO:0036158	1.80254e-06	0.000462052	19.373	0.694151	7	14	outer dynein arm assembly
GO:0051179	4.54636e-06	0.0009989	2.72507	12.9137	31	247	localization
GO:0009799	1.18825e-05	0.0022844	3.67052	5.65237	18	114	specification of symmetry
GO:0030317	1.71626e-05	0.0029329	7.59509	1.58663	9	32	flagellated sperm motility
GO:0051704	6.94461e-05	0.0106808	1.93211	26.9847	48	528	multi-organism process
GO:0048704	0.000127177	0.0177816	6.46042	1.58634	8	32	embryonic skeletal system morphogenesis
GO:0035082	0.000269602	0.0326752	8.51061	0.966825	6	20	axoneme assembly
GO:0002792	0.000307411	0.0326752	5.53439	1.78496	8	36	negative regulation of peptide secretion
GO:0055078	0.000308618	0.0326752	8.28824	0.99124	6	20	sodium ion homeostasis
GO:0007218	0.000323114	0.0326752	4.31233	2.72702	10	55	neuropeptide signaling pathway
GO:0042384	0.000349082	0.0326752	3.39259	4.32438	13	91	cilium assembly
GO:0070286	0.000443504	0.0326752	58.8664	0.194852	3	4	axonemal dynein complex assembly
GO:0007565	0.000446068	0.0326752	4.116	2.83418	10	57	female pregnancy
GO:0035469	0.000467396	0.0326752	57.7764	0.198329	3	4	determination of pancreatic left/right asymmetry
GO:0048241	0.000467396	0.0326752	57.7764	0.198329	3	4	epinephrine transport
GO:0051464	0.000467396	0.0326752	57.7764	0.198329	3	4	positive regulation of cortisol secretion
GO:0060535	0.000467396	0.0326752	57.7764	0.198329	3	4	trachea cartilage morphogenesis
GO:0048870	0.000512104	0.0342442	5.05487	1.91475	8	39	cell motility
GO:0006958	0.000546949	0.0350503	7.24779	1.09081	6	22	complement activation, classical pathway
GO:0052652	0.000762582	0.0469141	3.2826	4.11624	12	83	cyclic purine nucleotide metabolic process

## Sheet: EN
GOterm	p-value	FDR adjusted p-value	Odds ratio	Expected overlap	Observed overlap	Genes in set	Term
GO:0022008	2.74733e-05	0.0361266	1.97029	28.2263	51	526	neurogenesis
GO:0023061	6.68967e-05	0.0361266	2.13731	18.8712	37	342	signal release
GO:0003008	6.73166e-05	0.0361266	1.72641	43.2604	69	790	system process
GO:0007275	0.000105838	0.0425998	1.50685	89.9667	123	1694	multicellular organism development
GO:0051050	0.000147541	0.0474774	2.04652	19.6123	37	356	positive regulation of transport
GO:0009914	0.000176934	0.0474774	2.2812	13.4085	28	243	hormone transport

## Sheet: BLC
GOterm	p-value	FDR adjusted p-value	Odds ratio	Expected overlap	Observed overlap	Genes in set	Term
GO:0099537	3.3139e-17	8.82159e-14	2.71392	54.5231	119	480	trans-synaptic signaling
GO:0046903	2.23794e-10	2.9787e-07	2.30947	45.4977	89	406	secretion
GO:0015833	1.07292e-08	9.52038e-06	2.68033	24.4218	54	215	peptide transport
GO:0046883	2.94675e-08	1.96106e-05	4.90671	7.10602	24	63	regulation of hormone secretion
GO:0023061	4.53515e-08	2.41451e-05	3.61341	11.563	32	104	signal release
GO:0048878	1.06312e-07	4.71672e-05	1.79503	73.8813	118	653	chemical homeostasis
GO:0051179	1.28771e-07	4.89697e-05	1.49981	199.553	264	1817	localization
GO:0002791	2.43148e-07	8.09075e-05	4.61126	6.76581	22	60	regulation of peptide secretion
GO:0050796	6.67345e-07	0.000197386	5.30333	5.07153	18	45	regulation of insulin secretion
GO:0044057	1.34203e-06	0.000357249	2.08665	34.537	63	305	regulation of system process
GO:0044765	2.37855e-06	0.00057561	2.29873	24.2391	48	226	single-organism transport
GO:0007267	1.04963e-05	0.00232843	1.83574	44.3449	73	403	cell-cell signaling
GO:0006814	1.1779e-05	0.00241198	5.28816	3.94649	14	35	sodium ion transport
GO:0006873	1.60575e-05	0.00305322	1.79361	46.4589	75	409	cellular ion homeostasis
GO:0019725	1.75568e-05	0.00308783	1.66482	63.4252	96	558	cellular homeostasis
GO:0051650	1.85595e-05	0.00308783	2.51688	15.5299	33	137	establishment of vesicle localization
GO:0019373	2.11546e-05	0.00331257	18.2924	1.1359	7	10	epoxygenase P450 pathway
GO:0007626	2.55871e-05	0.00378405	3.58105	6.90054	19	61	locomotory behavior
GO:0051049	3.86112e-05	0.00540963	2.21461	20.2336	39	184	regulation of transport
GO:0015844	5.27356e-05	0.00701911	4.41231	4.42189	14	39	monoamine transport
GO:0006811	8.41009e-05	0.010337	2.25117	17.3186	34	163	ion transport
GO:0071805	8.543e-05	0.010337	2.97701	8.68981	21	77	potassium ion transmembrane transport
GO:0007268	0.000101419	0.0113272	2.19965	18.2074	35	166	chemical synaptic transmission
GO:0097267	0.000102123	0.0113272	39.1504	0.681539	5	6	omega-hydroxylase P450 pathway
GO:0019233	0.000112291	0.0118859	4.71531	3.63343	12	32	sensory perception of pain
GO:0044699	0.000116091	0.0118859	1.85706	36.4917	58	397	single-organism process
GO:0034220	0.000137153	0.0135223	3.65988	5.31099	15	49	ion transmembrane transport
GO:0015842	0.000165864	0.0152252	Inf	0.454359	4	4	aminergic neurotransmitter loading into synaptic vesicle
GO:0072086	0.000165864	0.0152252	Inf	0.454359	4	4	specification of loop of Henle identity
GO:0007269	0.000194826	0.0172876	4.34767	3.81225	12	34	neurotransmitter secretion
GO:0006813	0.000209878	0.0180224	2.4817	11.8534	25	105	potassium ion transport
GO:0070588	0.000251337	0.0209081	2.50218	11.3079	24	100	calcium ion transmembrane transport
GO:0017157	0.000304517	0.0245644	2.36134	12.8133	26	113	regulation of exocytosis
GO:0045956	0.000416361	0.0325986	6.27216	2.04462	8	18	positive regulation of calcium ion-dependent exocytosis
GO:0014047	0.000470638	0.034949	4.6182	3.06533	10	27	glutamate secretion
GO:0086091	0.000472639	0.034949	4.61545	3.06692	10	27	regulation of heart rate by cardiac conduction
GO:0098655	0.000515543	0.0370912	4.08912	3.61551	11	33	cation transmembrane transport
GO:0050432	0.000564717	0.0376223	5.04575	2.61079	9	23	catecholamine secretion
GO:0006836	0.000565009	0.0376223	5.83284	2.11532	8	19	neurotransmitter transport
GO:0007271	0.000565323	0.0376223	5.04492	2.61116	9	23	synaptic transmission, cholinergic
GO:0008016	0.000586884	0.0381045	5.79627	2.12713	8	19	regulation of heart contraction
GO:0002027	0.00061948	0.0392632	5.74433	2.14402	8	19	regulation of heart rate
GO:0002003	0.000754145	0.0462871	31.2985	0.567949	4	5	angiotensin maturation
GO:0035095	0.000782464	0.0462871	13.0478	0.908718	5	8	behavioral response to nicotine
GO:0060316	0.000782464	0.0462871	13.0478	0.908718	5	8	positive regulation of ryanodine-sensitive calcium-release channel activity
