# Supplementary material for: Patterns of differential gene expression in a cellular model of human islet development, and relationship to type 2 diabetes predisposition
Source: Diabetologia. 2018 Apr 19;61(7):1614–22. doi: 10.1007/s00125-018-4612-4 (PMC6354904; doi:10.1007/s00125-018-4612-4)
Supplement: Supplementary file 7 — (XLSX 206 kb) [file 125_2018_4612_MOESM7_ESM.xlsx]

## Sheet: iPSC
Transcription factor binding motifs
Transcription factor	AUC	NES	Motif id	Target genes
E2F7,E2F4,E2F6,E2F1	0.0347338	6.46564	homer-M00032	MCM3,TUBA1B,PCNA,LIG1,NOLC1,MCM4,E2F3,PRKDC,FBXO5,MCM6,SSRP1,IGF2BP3,TIMELESS,SYNCRIP,RANBP1,YARS,MYC,MCM7,PIM1,KNTC1,DCLRE1A,MATR3,GINS2,GMPS,NASP,USP37,TYMS,CENPH,FHOD1,RFC1,TTI1,XRCC5,LTA4H,SMC6,CNTLN,MCM5,SRSF7,CDCA7,NUFIP2,GBX2,CDT1,SYT6,ELN,HMGXB4,MRPL13,NUP153,CHEK1,HELLS,SRRM1,DHFR,WDR76,ALDOA,UBE4B,GLI2,LMO4,RFWD3,PPIG,LMNB1,USP44,RIF1,HNRNPA2B1,ILDR1,HMGA1,SIX4,DHX15,BAHD1,ATAD5,LSM3,XP…
E2F1,E2F4,E2F3,TFDP1,E2F7,E2F2,E2F5,TFDP3	0.0332563	5.95274	transfac_public-M00516	RRM2,E2F1,MCM6,PCNA,CDC25A,MCM5,UNG,E2F3,MCM4,PRKDC,MCM7,GINS1,CDC6,LIG1,GLI2,DMC1,DHFR,IGF2BP3,NASP,DNMT1,PTMA,CHEK1,MCM3,TIPIN,KNTC1,RFC1,DTL,TUBA1B,PAIP2,RANBP1,PKMYT1,PPP1CC,CHAF1A,MYC,MLH1,FOXD3,RAD51,H2AFZ,FBXO5,TP73,SH3GL1,DPYSL3,ETV4,SLC1A5,ZIC5,TRIM37,GPR19,ORC1,HES3,RPS10,DHX15,SRSF1,HNRNPF,CSMD2,RBM12B,EXOSC2,GBX2,HELLS,SRSF2,DDB2,LSM6,KDM2B,HNRNPA2B1,RPS16,TMX1,KIF15,IKZF1,RBM46,NFIA,…
E2F7,TFDP1,E2F3,E2F4,E2F1,TFDP3,E2F5,E2F2	0.0325832	5.7191	transfac_pro-M00920	MCM6,E2F1,CDC6,PCNA,MCM5,CDC25A,E2F3,RRM2,MCM7,LIG1,PKMYT1,GLI2,MCM4,PRKDC,UNG,CHAF1A,HES3,PTMA,DTL,SRSF2,FOXD3,H2AFZ,SH3GL1,DHFR,RANBP1,MCM3,DNMT1,FBXO5,IGF2BP3,RFC1,CHEK1,HNRNPF,TIPIN,TUBA1B,WRAP53,DMC1,GINS1,PPP1CC,KNTC1,CSMD2,LSM6,NASP,GBX2,ETV4,HELLS,TRHDE,KIF15,GMNN,MYC,TP73,ZIC5,RAD51,DLEU1,DCLRE1A,WDR76,HNRNPA2B1,DPYSL3,SERBP1,RPS10,NFIA,CDC45,DDB2,IKZF1,NFYB,DHX15,PHF19,GPR19,RFWD3,PCDHG…
E2F4,E2F6,E2F7,E2F1	0.0324574	5.67541	factorbook-E2F4	PCNA,TUBA1B,DNMT3B,E2F3,RARG,MCM3,LIG1,KIF15,CPNE5,ATAD5,FANCD2,TRHDE,NASP,RCC1,CDCA3,CDC6,XRCC5,USP44,MYC,PIM1,HNRNPK,CCNE1,NUP153,ILDR1,NEIL3,HMBS,YARS,MCM6,PSMD14,KDM2B,TYMS,FBXO5,AEN,SYNCRIP,HMGXB4,SH3BP1,TCOF1,DUT,SYT6,LMO4,PPM1B,WDR18,FAM72B,PTMA,BNC2,PPARGC1B,FAM72A,FAM72D,HELLS,PTN,VRK1,RAD18,GLI2,PRIM2,CXXC5,HMG20A,ORC2,TSHZ3,SBF2,LTBP4,MATR3,MTAP,RASAL2,ALDOA,MND1,BCL6B,MCM4,DNA2,RRM2,U…
E2F4,E2F6,E2F7,E2F1	0.0317985	5.44669	homer-M00030	MCM3,PCNA,TUBA1B,RANBP1,NOLC1,LIG1,E2F3,FBXO5,TTI1,SRRM1,MCM4,PRKDC,XRCC5,MCM6,IGF2BP3,ATAD5,NASP,MCM7,KNTC1,NUFIP2,HNRNPC,CNTLN,PTMA,RFWD3,TYMS,NUP153,MATR3,ALDOA,G3BP1,YARS,HMBS,SSRP1,DCLRE1A,E2F1,MRPL13,IGF2BP1,SYNCRIP,WDR76,USP44,SMC6,EEF1B2,POU2F1,NCAPG,DUT,CDT1,MYC,ST6GAL2,MCM5,USP37,GINS2,DUSP6,TCOF1,FOXD3,RMI1,LMO4,KDM2B,LMNB1,YBX2,SEMA6A,NUDC,PITPNC1,FHOD1,PIM1,BUB3,GBX2,RRM2,HELLS,TFAP2…
E2F1,E2F4,E2F3,E2F5,E2F2,TFDP1,E2F7,E2F6,TFDP3	0.0317035	5.41371	transfac_pro-M00940	MCM3,E2F3,PCNA,IGF2BP3,TUBA1B,MCM6,NASP,RANBP1,E2F1,FBXO5,NOLC1,PRKDC,LIG1,MCM4,MAP4K1,ATAD5,PTMA,MCM7,NUFIP2,MCM5,USP44,CTBP2,KDM2B,PTPRG,NUP153,DTL,HNRNPK,RMI1,XRCC5,SSRP1,MRPL13,STRN,MATR3,HELLS,FOXD3,NFIA,KIF15,PIM1,ZDHHC22,UNG,HNRNPD,PRR5L,RFC3,RRM2,DMC1,SYNCRIP,ST6GAL2,LSM6,SRSF2,ARPC1B,TYMS,DHFR,CDT1,DNMT1,AMD1,CDCA7,TTI1,TCF19,H2AFZ,HMGB1,UGP2,CDC6,HNRNPA2B1,CDC25A,CNTLN,CXXC5,TRHDE,CHEK1…
E2F4,E2F7,E2F6,E2F1,E2F8	0.031474	5.33404	jaspar-PF0069.1	MCM3,RRM2,PCNA,MCM6,RANBP1,IGF2BP3,NASP,NOLC1,MCM7,CSMD2,MRPL13,E2F1,CDCA7,GINS2,PRKDC,MCM4,SYNCRIP,MATR3,MYC,TIMELESS,CORO6,DEK,HNRNPD,CDC6,LSM6,SRSF7,HMGXB4,USP37,ATAD5,USP44,SSRP1,MCM5,FBXO5,PTMA,XPO7,CNTLN,ADCY8,FHOD1,SNRPD1,MTHFD1L,E2F3,HMGA1,PHC1,SMC6,SH3D19,NFIA,ILDR1,WDR76,PRR5L,NOP10,POLD3,SIX4,FANCD2,NUP153,CDT1,FKBP5,MTF2,CLSPN,CHEK1,WDR62,CDC25A,PHF5A,ALDOA,CCND2,SRSF3,FANCG,TRA2B,SLC…
E2F1,TFDP1,E2F3,E2F4,TFDP3,E2F7,E2F2,E2F5	0.0310663	5.19249	transfac_pro-M00919	PCNA,MCM6,CDC6,E2F3,E2F1,LIG1,PKMYT1,MCM5,RRM2,IGF2BP3,MCM3,MCM4,PRKDC,CHAF1A,CDC25A,GLI2,MCM7,UNG,FBXO5,DTL,SH3GL1,RANBP1,CSMD2,HES3,FOXD3,HELLS,SRSF2,PTMA,DHFR,H2AFZ,CTBP2,CHEK1,ETV4,DNMT1,RFC1,HNRNPF,KIF15,TUBA1B,KNTC1,PPP1CC,NASP,SUPT16H,DCLRE1A,NUFIP2,DHX15,MAP4K1,ZIC5,NFIA,TRHDE,GINS1,ADCY8,DHX37,CXXC5,LSM6,HNRNPC,LMNB1,HNRNPA2B1,CDC45,TP73,NUP153,PPAT,RPS10,DMC1,RAD51,KDM2B,SRRM1,NOLC1,WDR…
E2F1,E2F4,E2F7,E2F5,E2F2,E2F3	0.0308257	5.10896	transfac_pro-M00739	MCM3,PCNA,LIG1,E2F3,RRM2,MCM6,CSMD2,NUFIP2,RANBP1,E2F1,MCM7,PRKDC,IGF2BP3,MCM4,NOLC1,TUBA1B,SRRM1,HELLS,CTBP2,NASP,XRCC5,CDCA7,IKZF1,FOXD3,GINS2,SSRP1,SEMA6A,EIF2AK4,NUP153,CDC6,MRPL13,MCM5,HNRNPA2B1,ASXL2,ALDOA,ATP10A,MAP4K1,SYNCRIP,SEPHS1,ATAD5,HNRNPD,SUPT16H,YBX2,CORO6,PLEKHO2,IGF2BP1,SMC6,CDT1,CDC25A,NGFR,FBXO2,FANCD2,UNG,IRF4,DEK,SLC45A3,SLC22A23,RPL38,BUB3,HNRNPC,DTL,MATR3,NAA15,DCLRE1A,GBX…
E2F1,E2F4,E2F3,E2F7,TFDP1,E2F5,E2F2,TFDP3	0.0308133	5.10468	homer-M00028	PCNA,E2F3,MCM3,E2F1,UNG,MCM6,RRM2,MCM5,MCM4,PRKDC,IGF2BP3,MYC,CDC25A,RANBP1,CHEK1,MCM7,KNTC1,DHFR,PKMYT1,HAT1,RFC1,CDC6,DNMT1,PPRC1,HELLS,CXXC5,NASP,NUP153,STRN,TUBA1B,CDCA7,GLI2,PTMA,HNRNPF,GINS2,CSMD2,LIG1,GINS1,PIM1,RFC3,CHAF1A,TIMELESS,DMC1,GBX2,CENPH,DCLRE1A,ATAD5,PHF19,LSM6,CDT1,ORC1,H2AFZ,ETV4,HES3,SH3GL1,CABP1,QSER1,SRSF1,BAHD1,SRSF7,RBM12B,HNRNPA2B1,SLC39A10,WDR76,PACSIN1,TRHDE,DLEU1,RPS…
E2F2,E2F4,E2F1,E2F5,E2F3,TFDP1,E2F7,TFDP3	0.0306165	5.03637	swissregulon-E2F1..5.p2	PCNA,MCM6,E2F1,MCM3,RRM2,CSMD2,HELLS,IGF2BP3,NASP,CDC6,DTL,FBXO5,E2F3,CDC25A,PDE4B,DNMT1,DCTPP1,SUPT16H,NUP155,GINS1,TBX6,DMC1,LIG1,NFIA,IKZF1,CLSPN,CTBP2,MCM7,TUBA1B,NUFIP2,KIF15,PKMYT1,HNRNPA2B1,ATAD5,ARHGAP11A,ADCY8,CDCA7,PIM1,MCM5,SOX13,KDM2B,GINS2,SF3B3,HMGA1,CHST8,PRR5L,RANBP1,SRSF7,CDT1,RBM12B,RBM46,EXTL3,SLC22A23,HES3,MCM4,AP2S1,PRKDC,SSRP1,XPO1,H2AFZ,UNG,SMARCD2,GMNN,DHFR,PTMA,IGF2BP1,TM…
NFYB,NFYA,POLE3,NFYC	0.0295252	4.65752	transfac_public-M00288	FAM117A,BAHD1,GOLPH3L,MORC2,CDCA2,RECQL,PPM1B,CDC25A,CACNG7,PRR11,ACTL6A,PAIP2B,CENPM,MPP2,FAM72A,FAM72B,FAM72D,TOMM40,RHOQ,NT5DC2,ILF2,NPR1,TMEM218,SF3B4,CDKN3,AARS,TOP2A,ETV4,TTF2,THY1,GGCT,NUP88,CHEK2,UBE2C,DCP2,CCNE1,CCT7,GTF2E1,RHOF,NFYB,EPS8L1,CDC6,C20orf27,PITPNC1,STIP1,ZNF680,SLC17A7,FXYD5,KIF20A,HMGCS1,ECT2,MAP3K3,NCAPD3,XRCC3,BEND4,KPNA2,HNRNPL,H2AFX,ZNF787,RACGAP1,PCDH18,CDC14B,CCNB2,N…
E2F1,E2F4	0.0293408	4.59349	transfac_pro-M00737	PCNA,MCM3,RRM2,E2F3,CSMD2,E2F1,NUFIP2,PRKDC,MCM4,MCM6,LIG1,TUBA1B,CTBP2,NASP,NOLC1,RANBP1,MCM7,CDCA7,HELLS,SRRM1,IKZF1,IGF2BP3,XRCC5,ATP10A,NUP153,CDC6,FOXD3,SEMA6A,ASXL2,MRPL13,ALDOA,PTPRG,GINS2,SSRP1,EIF2AK4,SH3D19,FBXO2,SYNCRIP,MCM5,DTL,CORO6,RPL38,HNRNPA2B1,PLEKHO2,SMC6,YBX2,NFIA,SUPT16H,HNRNPC,HNRNPD,SLC22A23,MYC,IGF2BP1,MATR3,ZNF850,ELN,FANCD2,SEPHS1,BUB3,UNG,CDT1,CCND2,GMPS,LSM6,MTHFD1L,TR…
E2F1,TFDP1,E2F3,E2F4,E2F7,E2F5,E2F2,TFDP3	0.029276	4.571	transfac_pro-M00431	PCNA,MCM3,TUBA1B,E2F3,LIG1,CTBP2,RRM2,FOXD3,PRKDC,CSMD2,MCM6,MCM7,E2F1,IGF2BP3,MCM4,HELLS,ZNF850,FBXO5,CDC6,SUPT16H,IKZF1,RANBP1,DTL,RUNX2,MCM5,DMC1,PTPRG,EMILIN1,BAHD1,PLEKHA5,NASP,LMNB1,NUFIP2,TRHDE,SF3B3,SH3D19,NUP153,NOLC1,GBX2,NFIA,BUB3,MAP4K1,HNRNPC,KDM2B,CNTLN,CDC25A,DHFR,SMARCD2,PAK1,RMI1,NFYB,ATAD5,SYT6,ATF7IP,CORO6,AP2S1,SULF1,YBX2,ZIC5,ALDOA,RBPJ,DCLRE1A,HNRNPA2B1,G3BP1,TTC39C,EIF5A,CD…
ARID3A,PAX4,CDX2,TBP	0.0291619	4.53138	tfdimers-MD00454	HMGB1,RCC2,NFS1,UQCRHL,EIF4E,AP2S1,RARG,SIX1,SEMA4B,ZSCAN10,CTBP2,TRIM47,MATR3,NME1,NPR1,ILF2,CALML6,CSNK1G2,ETV4,HNRNPAB,ECSIT,HMGA1,ZNRF3,CXXC5,PUS7,ARHGEF19,FAM129B,CDC42EP2,PHF20,RPS7,RAB13,EIF4EBP1,WASF2,GALK1,SLC6A6,ELOVL6,BCL11A,CDK2AP1,CARD11,G2E3,PACSIN3,CORO1A,DAXX,TET1,ALDOA,NUFIP2,QSER1,PRDX1,PXN,FHL2,STAT3,ZNF143,CTNNA1,FKBP5,ALG6,GUCA1A,AXIN1,PFKP,TSPO,PIAS3,THY1,GPR19,AP2A1,HNRNPL,…
E2F1,E2F3,E2F4,E2F5,E2F2,TFDP1,E2F7,TFDP3	0.029015	4.48042	transfac_pro-M00740	MCM6,PCNA,E2F1,IGF2BP3,RRM2,CDC6,MCM3,CSMD2,DTL,CDC25A,LIG1,E2F3,NASP,HELLS,RANBP1,KIF15,MCM7,FBXO5,TUBA1B,DNMT1,SUPT16H,DMC1,XRCC6,FOXD3,CTBP2,GINS1,CLSPN,KDM2B,ATAD5,CDCA7,NFIA,IKZF1,TBX6,SOX13,ARHGAP11A,NUFIP2,PKMYT1,ADCY8,HNRNPA2B1,CHST8,PRR5L,MCM5,SF3B3,PIM1,DHFR,MCM4,PDE4B,RBM12B,CDT1,UNG,PRKDC,H2AFZ,HES3,RBM46,ZNF850,EXTL3,NUCKS1,GINS2,SLC45A3,RHOQ,CHSY1,TP73,HNRNPD,POLR1E,PTMA,HMGA1,SLC22…
E2F1,E2F4,E2F6	0.029012	4.47935	homer-M00029	TUBA1B,MCM3,NOLC1,RANBP1,SERBP1,DCLRE1A,HNRNPA2B1,SRBD1,ELN,XRCC5,ILDR1,SYNCRIP,PCNA,SH3BP1,USP37,GMPS,UBE4B,GLI2,YARS,WDR76,NUP54,RFC4,HMGXB4,ALDOA,G3BP1,PRKDC,HAT1,CDK2AP1,MCM7,GINS2,DHX15,SYT6,MCM4,MYC,NOTCH1,E2F3,MATR3,TIMELESS,HNRNPD,NOP58,LMO4,DPYSL3,PRIM1,HNRNPF,TYMS,SLC2A4,DEK,GTPBP1,ZNF850,SIX4,IER2,NOB1,FAM72B,FOXD3,FAM72A,COL16A1,HMBS,SRSF7,RRM1,KNTC1,FAM72D,LMNB1,GBX2,NOC3L,LIG1,ACAP1…
E2F1,TFDP1,E2F3,E2F4,E2F7,E2F5,E2F2,TFDP3	0.0288577	4.42581	transfac_pro-M00425	MCM6,PCNA,IGF2BP3,E2F3,LIG1,E2F1,MCM3,RRM2,CDC25A,HELLS,CSMD2,DTL,FOXD3,CDC6,ATAD5,CTBP2,ZNF850,FBXO5,SUPT16H,XRCC6,MCM7,KIF15,TUBA1B,NASP,DHFR,MCM5,GINS1,KDM2B,IKZF1,TCP1,RHOQ,SF3B3,MYO1E,PTMA,DNMT1,YY1,PDGFB,CLSPN,MYC,CDCA7,DPYSL3,NFIA,RANBP1,DMC1,PRR5L,PRKG1,HNRNPC,EXTL3,RBM12B,SLC39A10,TIPIN,IPO11,GBX2,ADCY8,PELP1,ARRB2,PHF19,RBM46,SLC45A3,TMEM45A,HNRNPD,YEATS4,SEPHS1,GPR63,NUP155,MCM4,CORO6,…
E2F4,E2F1,E2F5,E2F3,E2F2,TFDP1,E2F7,TFDP3	0.0286745	4.3622	transfac_pro-M00738	MCM6,PCNA,MCM3,IGF2BP3,RRM2,E2F1,CSMD2,CDC6,NASP,DTL,LIG1,E2F3,HELLS,CDC25A,TUBA1B,FBXO5,MCM7,SUPT16H,DNMT1,ATAD5,DMC1,GINS1,CDCA7,CLSPN,KDM2B,FOXD3,KIF15,NUFIP2,XRCC6,IKZF1,NFIA,ARHGAP11A,ADCY8,TBX6,RANBP1,DHFR,HNRNPA2B1,PKMYT1,MCM5,ZNF850,PRR5L,SOX13,CHST8,PIM1,RBM12B,RBM46,MCM4,EXTL3,PRKDC,PDE4B,H2AFZ,GINS2,CDT1,PTMA,FBXO2,UNG,SSRP1,HES3,GAPDH,HNRNPD,CTBP2,SLC45A3,HNRNPC,SF3B3,TCP1,IPO11,GMNN,…
E2F1,TFDP1,E2F4,E2F3,TFDP3,E2F7,E2F5,E2F2	0.0285073	4.30417	transfac_pro-M00939	PCNA,E2F3,E2F1,MCM6,CDC6,CSMD2,DTL,RRM2,LIG1,IGF2BP3,FBXO5,MCM3,MCM5,CTBP2,CDC25A,DHFR,GLI2,MCM7,RANBP1,FOXD3,SRSF2,NUFIP2,MCM4,PRKDC,KIF15,HNRNPF,ETV4,H2AFZ,PKMYT1,NUP153,KNTC1,HELLS,TUBA1B,LMNB1,DHX37,SH3GL1,CHAF1A,NASP,SF3B3,SUPT16H,DNMT1,CLSPN,HNRNPC,TBX6,LRP1,IKZF1,TP73,HES3,ATAD5,JPH1,DHX15,AP2S1,PTMA,PPAT,NUP155,RPS10,DCLRE1A,CORO2A,ZIC5,GINS1,YY1,CHEK1,MBOAT1,LSM6,CDT1,UNG,FEZF1,SMARCD2,H…
NFYA,NFYB,NFYC,YBX1,POLE3,POLE4	0.0282933	4.22985	transfac_public-M00287	TOMM40,FAM117A,CDCA2,NPR1,ILF2,STIP1,SHC1,GOLPH3L,BAHD1,PPM1B,CDKN3,PRR11,FAM72A,FAM72B,CENPM,FAM72D,MPP2,GART,UBE2C,CDK2AP2,PAIP2B,FAM46B,RHOQ,ACTL6A,CCT7,HMGCS1,CCNB2,CACNG7,BEND4,TOP2A,H2AFX,AP2A1,NUP88,KBTBD8,TYSND1,CCNE1,UNG,FARSA,CDC25A,HNRNPL,WDR62,ECT2,G3BP1,CDCA3,CDC45,DERL3,HSD17B12,ETV4,HMGB1,ATP5G1,LRP8,GGCT,KPNB1,GTF2E1,XPO1,MVD,ERG,FXYD5,CENPF,SNRPA,CDC6,NUDC,WASF2,ZMYND8,RECQL,KDM4…
E2F4,TFDP1,E2F3,E2F1,TFDP3,E2F7,E2F5,E2F2	0.0282414	4.21186	transfac_pro-M00918	PCNA,E2F3,MCM6,E2F1,CDC6,CSMD2,DTL,RRM2,MCM3,LIG1,FBXO5,IGF2BP3,MCM5,CTBP2,CDC25A,GLI2,RANBP1,DHFR,NUFIP2,MCM7,FOXD3,MCM4,PRKDC,NASP,KIF15,HELLS,ETV4,NUP153,TUBA1B,SF3B3,SRSF2,H2AFZ,CLSPN,PKMYT1,HNRNPF,SUPT16H,DNMT1,GINS1,LMNB1,ATAD5,NUP155,DHX37,SH3GL1,CHAF1A,PTMA,HNRNPC,KNTC1,TBX6,SMARCD2,ADCY8,HES3,TP73,IKZF1,JPH1,PPAT,LSM6,NFIA,HMX2,ZIC5,CDT1,RPS10,DHX15,CHEK1,LRP1,RBM46,UNG,AP2S1,DMC1,YY1,MB…
NFYA,NFYB,NFYC,YBX1,POLE3,POLE4	0.0279262	4.10243	jaspar-MA0060.1	TOMM40,FAM117A,CDCA2,NPR1,ILF2,BAHD1,FAM72A,FAM72B,GOLPH3L,FAM72D,CENPM,PPM1B,PRR11,STIP1,MPP2,UBE2C,CDKN3,SHC1,H2AFX,FAM46B,ACTL6A,PAIP2B,CCT7,RHOQ,GART,CDK2AP2,CCNB2,KBTBD8,BEND4,NUP88,TYSND1,AP2A1,CACNG7,CCNE1,TOP2A,CDC25A,ECT2,HMGCS1,UNG,HNRNPL,RECQL,DERL3,CDC45,WDR62,KDM4A,CDC6,NUDC,HSD17B12,HMGB1,ATP5G1,KPNB1,GGCT,ETV4,G3BP1,LRP8,ERG,XPO1,ZMYND8,HMGCR,GTF2E1,SNRPA,KIF20A,FXYD5,FARSA,MVD,CEN…
	0.0277226	4.03176	yetfasco-1549	EIF4E,UQCRHL,ZSCAN10,ARID3B,RAB13,CSNK1G2,RCC2,AP2S1,PXN,HNRNPC,TRIM47,CSE1L,AXIN1,NPR1,ILF2,PHF20,FKBP5,PRDX1,AKR1A1,GALK1,PAIP2,RPL35,ARHGAP27,IGF2BP1,PTGES3,NFS1,C20orf27,HMGB1,ACLY,RPS7,PABPC1,NUDC,DNMT3B,SEMA4B,NUFIP2,STAT3,BCAR1,GATAD2A,QTRT1,ETV4,CXADR,PPRC1,PTGR2,RPS16,FAM129B,WASF2,USO1,SLC4A11,MRPL4,SHCBP1,STAT5A,MATR3,LMNB1,RPS10,VDAC1,JARID2,CTBP2,KANK3,BLCAP,STAC2,TSPO,SLC6A15,RARG,F…
E2F1,E2F3,TFDP1,E2F4,E2F7,E2F5,E2F2,TFDP3	0.0275332	3.96601	transfac_pro-M00427	PCNA,E2F3,MCM3,CTBP2,MCM6,RRM2,E2F1,CSMD2,CDC6,HELLS,IGF2BP3,ZNF850,FBXO5,DTL,LIG1,RUNX2,TUBA1B,CDC25A,FOXD3,NASP,NUP153,ATAD5,SUPT16H,RANBP1,ZIC5,PLEKHA5,SF3B3,IKZF1,CLSPN,MCM7,HNRNPC,RBPJ,GALNT3,SH3D19,TTC39C,GLI2,PARP14,MCM5,DMC1,DHFR,SLC1A3,XRCC6,KIF15,SLC39A10,TRHDE,CORO6,GINS1,AP2S1,NUFIP2,LMNB1,PRKDC,PAK1,BAHD1,SULF1,SOX13,NFYB,TSLP,MCM4,ARID3B,RHOQ,NFIA,PRR5L,SRSF3,AKAP1,KDM2B,SLC39A1,TRI…
E2F5,E2F1,E2F2,E2F4,E2F3,TFDP1,E2F7,TFDP3	0.0274783	3.94695	transfac_public-M00050	PCNA,MCM6,MCM3,RRM2,E2F1,E2F3,IGF2BP3,CSMD2,NASP,CDC6,HELLS,DTL,CDC25A,ZNF850,TUBA1B,FBXO5,CTBP2,NFIA,LIG1,FBXO2,SUPT16H,ATAD5,CLSPN,NUFIP2,MCM5,GINS1,IKZF1,MCM7,RANBP1,XRCC6,DMC1,FOXD3,ADCY8,DNMT1,CDCA7,SF3B3,RHOQ,SEPHS1,PDE4B,PRR5L,RBM46,IPO11,CHST8,SRSF7,KDM2B,TBX6,PKMYT1,SOX13,HNRNPA2B1,ARHGAP11A,PTMA,DHFR,KIF15,NUP155,EXTL3,PIM1,PRKDC,CORO6,MCM4,CDT1,RBM12B,HNRNPC,SSRP1,H2AFZ,IGF2BP1,SLC39A1…
	0.027342	3.89962	yetfasco-1042	HMGB1,SEPHS1,POU3F1,SPRY4,IGF2BP1,HMGA1,RCC2,CTBP2,EIF4E,SEMA4B,CXXC5,ANKRD9,CNOT8,PABPC1,BNC2,AP2S1,FAM129B,NUFIP2,EIF4EBP1,PHF20,SLC45A4,USP13,SRSF3,RPS7,ARID3B,SLC4A11,GINS4,PPP3CA,CPNE5,RPAP1,CSNK1G2,CALML6,BCL11A,CSE1L,RHBDF2,TSPO,ALDOA,KCNQ3,HNRNPL,ATP5G2,SOX2,NME1,SLC29A2,PPP1R14A,RUNX2,CD164L2,GPR3,KIF26A,EPB41L2,SPRY1,MATR3,PTGR2,CHST8,KIF14,TRIM71,RAB13,ZIC5,SEMA4A,PPRC1,TRERF1,AKAP1,KC…
E2F1,E2F4,E2F3,E2F2	0.0273389	3.89855	taipale-AATGGCGCCAAA-E2F1-DBD	MCM6,RRM2,CDC25A,GINS1,NASP,DMC1,PIM1,E2F1,SMC4,FBXO5,DNMT1,NFIA,MCM7,EXOSC2,HNRNPA2B1,ZIC5,DHFR,MLH1,ADCY8,IGF2BP3,TP73,TIPIN,TMX1,OLFML3,SART3,MCM5,PCNA,SRSF1,CLSPN,DLEU1,PTMA,UCK2,CHST8,FOXD3,NCOR2,UNG,LMNB2,PELP1,PPIG,LAMA2,HNRNPC,COL9A1,TET1,GAL3ST3,RAD51,ARRB2,ORC1,PDE4A,CABP1,PXN,FAM107A,POLE2,SUPT16H,MED12L,CXXC5,PCDH1,CDCA7,SRSF3,MGST1,ZBTB25,IKZF1,CPNE5,GLDC,DCTPP1,WDFY2,MATR3,FBL,PLEKH…
ZNF513	0.0267954	3.70988	homer-M00567	PABPC1,SPRY4,HMGB1,RCC2,POU3F1,SEPHS1,HNRNPL,IGF2BP1,ARID3B,BCL11A,HMGA1,UQCRHL,HNRNPC,EIF4E,PPM1B,FKBP5,VAMP1,SLC4A11,KDM4A,CD164L2,CXADR,GPR3,CNOT1,JARID2,PACSIN3,AXIN1,ELK3,AMD1,NUFIP2,CTBP2,PPRC1,ACOT4,CHST6,SOX13,PXN,GTF2F2,CCND2,PLK1,GTPBP1,ARHGAP27,SNX10,SEMA4B,PDE4A,GATAD2A,MORC2,RPS21,CSE1L,AZIN1,PHF5A,HAS3,AP2S1,ISOC2,CSNK1G2,CHSY1,GNPNAT1,PPP1R14A,EPHX3,GCNT2,GPR19,C20orf27,KCNG3,ATF7I…
E2F1,E2F3,E2F4,TFDP1,E2F7,E2F5,E2F2,TFDP3	0.0267874	3.7071	transfac_pro-M00426	E2F3,PCNA,MCM3,CTBP2,E2F1,MCM6,RRM2,CSMD2,ZNF850,CDC6,IGF2BP3,RUNX2,DTL,LIG1,FBXO5,NUP153,HELLS,CDC25A,NASP,ATAD5,FOXD3,ZIC5,CLSPN,GALNT3,TUBA1B,SUPT16H,SH3D19,GLI2,RANBP1,PARP14,PLEKHA5,TTC39C,SLC1A3,TSLP,CORO6,XRCC6,MCM7,IKZF1,SLC39A10,NFYB,GINS1,DHFR,SULF1,HNRNPC,SOX13,KIF15,SF3B3,RBPJ,TRHDE,MCM5,TRIM59,SLC30A3,RHOQ,DMC1,SALL3,PRR5L,DNMT1,JARID2,NUFIP2,PAK1,KCNMB4,MBOAT1,IGFBP2,PRKDC,YY1,AP2S1…
E2F1,E2F7,E2F4	0.0267781	3.70389	transfac_pro-M01114	MCM3,PCNA,TUBA1B,E2F1,CTBP2,SRRM1,IGF2BP3,CDCA7,MYC,NASP,RANBP1,NUFIP2,NUP153,HNRNPD,RRM2,CXXC5,SYNCRIP,SEMA6A,E2F3,LIG1,MCM5,UGP2,MRPL13,ZIC5,HMGB1,XRCC5,SSRP1,ATP10A,PTPRG,KDM2B,ASXL2,SEPHS1,TRHDE,CSMD2,FBXO5,MAP4K1,TTI1,CORO6,BUB3,NFIA,UNG,IGF2BP1,PRKDC,EIF2AK4,NOP10,STRN,FOXD3,RFWD3,ILDR1,IKZF1,SYT6,CENPH,BAHD1,EMILIN3,TBC1D1,ARPC1B,NOLC1,CHST8,TIMELESS,CDT1,FANCD2,ALDOA,GINS2,SH3D19,NUP107,H…
E2F1,E2F4,E2F2,E2F3	0.0267306	3.6874	taipale-TTTGGCGCCAAA-E2F1-DBD	RRM2,MCM6,E2F1,CDC25A,GINS1,DMC1,NASP,DNMT1,FBXO5,MCM7,SMC4,PIM1,EXOSC2,HNRNPA2B1,ZIC5,PCNA,UNG,DHFR,NFIA,MLH1,IGF2BP3,MCM5,TP73,TIPIN,DLEU1,TMX1,PTMA,OLFML3,CHST8,ADCY8,SRSF1,FOXD3,SART3,LMNB2,UCK2,CLSPN,NCOR2,PPIG,ORC1,GAL3ST3,PDE4A,RAD51,FAM107A,SYT6,LAMA2,PELP1,MED12L,IKZF1,HNRNPC,COL9A1,TET1,SLC39A1,PXN,POLE2,MATR3,CHEK2,KIF14,ASPHD2,PLEKHF1,ZBTB25,PNP,ARRB2,FOXI3,WDFY2,ZMYND8,GLDC,NAP1L1,DG…
E2F1,E2F4,E2F3,E2F2,E2F5,TFDP1,E2F7,TFDP3	0.0266535	3.66063	jaspar-MA0024.1	PCNA,MCM3,MCM6,RRM2,E2F1,CDC6,NASP,CSMD2,E2F3,IGF2BP3,HELLS,DTL,CTBP2,ZNF850,NFIA,FBXO5,CDC25A,TUBA1B,SUPT16H,GINS1,MCM5,CLSPN,FBXO2,RANBP1,LIG1,ATAD5,FOXD3,IKZF1,NUFIP2,RHOQ,PDE4B,ADCY8,DNMT1,DMC1,SF3B3,MCM7,NUP155,XRCC6,SOX13,RBM46,TBX6,SEPHS1,IPO11,CHST8,PRR5L,PKMYT1,CDCA7,SALL3,PTMA,HNRNPA2B1,ARHGAP11A,KIF15,PIM1,CORO6,KDM2B,SLC39A1,EXTL3,SRSF7,VRK1,HNRNPC,CDT1,CXXC5,DCTPP1,SLC39A10,DHFR,DDX4…
NFYA,NFYB,NFYC,YBX1,POLE3,POLE4	0.0265486	3.62422	transfac_pro-M02106	FAM117A,BAHD1,CDCA2,TOMM40,STIP1,GOLPH3L,CDK2AP2,PRR11,FAM72A,FAM72D,FAM72B,KPNB1,HMGCS1,ZMYND8,UNG,PPM1B,H2AFX,TYSND1,NUP88,GART,ACTL6A,CDKN3,C14orf1,MPP2,GGCT,LRP8,CCNB2,UBE2C,PAIP2B,DERL3,HSD17B12,NCAPD2,FAM46B,CDC6,RHOF,ECT2,NPR1,KDM4A,ILF2,MLEC,CCNE1,PCNA,RHOQ,ATP5G1,PYCR1,AP2A1,G3BP1,CCT7,SYDE1,WDR62,MORC2,KIF20A,BEND4,ETF1,WASF2,CACNG7,SNRPA,KBTBD8,HMGB1,SHC1,MRPS12,CNOT1,RECQL,WDR89,TOP2A…
E2F1,E2F4,E2F7,E2F6,E2F5,E2F2,E2F3	0.0264327	3.58396	transfac_pro-M00736	MCM3,TUBA1B,LIG1,PCNA,E2F3,NOLC1,RRM2,CSMD2,MCM7,RANBP1,HELLS,NUFIP2,PRKDC,MCM6,IKZF1,CTBP2,E2F1,BUB3,XRCC5,NASP,MCM4,IGF2BP3,ATP10A,NUP153,RBPJ,SEMA6A,ASXL2,EIF2AK4,MAP4K1,CDCA7,GINS2,SMC6,SRRM1,SUPT16H,PPIG,UGP2,FOXD3,G3BP1,SEPHS1,BAHD1,MRPL13,MCM5,FEZF1,COX18,MAT1A,SSRP1,SALL3,YBX2,CDC6,IRF4,SLC45A3,FASTKD1,ALDOA,IGF2BP1,HES3,ATAD5,NGFR,PTMA,FBXO5,RMI1,SIX1,CNTLN,COL6A3,CDT1,MATR3,HNRNPA2B1,GB…
E2F3,TFDP1,E2F1,E2F4,TFDP3	0.0263259	3.54691	transfac_pro-M01840	E2F1,NASP,MYC,UNG,MCM3,JPH1,PCNA,IGF2BP3,MCM5,RANBP1,PIM1,SLC30A3,MCM4,PRKDC,CDC25A,MCM6,DNMT1,CHEK1,NUP153,RRM2,MCM10,HNRNPF,RUNX2,ZIC5,WDR76,GLI2,PFN1,FOXD3,TCF4,AMD1,PRR5L,DLEU1,CCND2,ATP5G2,KDM2B,TRERF1,DLG2,NCBP1,FILIP1,MCM7,ASPHD2,LTV1,SIX1,SERBP1,NFIA,TRPV2,PTGR2,G2E3,E2F3,CXXC5,UGP2,SSRP1,CTBP2,SRSF3,RIMKLB,LRP1,RPL37A,GINS2,IKZF1,RFC1,VSNL1,TSHZ3,TRHDE,ANKRD28,XPO1,RBPMS2,IL20RB,C18orf54…
NFYB,POLE3,NFYC,NFYA	0.026181	3.49658	jaspar-MA0314.1	CCT7,BAHD1,GOLPH3L,ACTL6A,BEND4,PRR11,CCNE1,PAIP2B,FAM117A,CDKN3,CDCA2,TOMM40,RHOQ,CENPM,FXYD5,SF3B4,CCNB2,ILF2,NPR1,MORC2,FAM46B,AP2A1,SNRPA,FAM72B,FAM72A,PCDH18,FAM72D,CDC6,CDC25A,CACNG7,TYSND1,ATP5G1,AARS,PANK1,CHEK2,CACNB4,PPM1B,TOP2A,KBTBD8,SHC1,XPO1,MPP2,C14orf1,NDUFAF2,RECQL,GTF2E1,LY75,SRSF3,ELOVL6,ZNF787,PDGFRB,CDK2AP2,GART,WASF2,HMGCS1,PTMA,BNC2,RIMS3,THY1,NT5DC2,NUSAP1,RAB8B,CENPF,MRPL…
MAX,MXI1,MYC,MYCN,ARNT,USF1,BHLHE40,ARNT2,MNT,USF2,ARNTL2,CLOCK,HEY1,ID1,OLIG2,TFE3,MXD4,MXD3,NPAS2,HEY2,MITF,HEYL,ARNTL,HES6,MLXIPL,OLIG1	0.0261538	3.48716	flyfactorsurvey-dm_Max_SANGER_10_FBgn0017578	PPRC1,NPM1,NCL,OLFM1,COPS7A,STAT3,THOP1,CTBP2,G6PC3,CAD,LSM12,LIN28A,IGF2BP1,PRMT1,CAMKV,XPOT,SERBP1,IGF2BP3,GNG12,TERT,PA2G4,SRM,SEMA4D,ZFP42,ADAMTSL2,PABPC4,PABPC1,DNAJC8,ANKRD9,KCMF1,PCDHGA11,DGKZ,RAI14,SLC19A1,MLPH,DPAGT1,ADNP2,KRTCAP2,SCN5A,FOXN3,SULF1,BEND4,KCNK5,NUP188,EPB41L2,VRK1,XPO1,ADSS,PELP1,RPS9,PIM1,ARRB2,ETV1,NUP98,PGAP2,PDGFB,CORO2A,GSDMD,RASD2,WDR43,SLC6A15,CCND2,PRSS45,CCDC6,PR…
ZNF513	0.0261236	3.47667	homer-M00419	SEPHS1,POU3F1,PABPC1,HMGB1,SPRY4,RCC2,ARID3B,HNRNPL,RUNX2,PTMA,IGF2BP1,HNRNPC,UQCRHL,EIF4E,IGF2BP3,PPP1R14A,CNOT1,CTBP2,CSE1L,PACSIN3,JARID2,GTPBP1,PFN1,ARHGAP27,PPRC1,SLC4A11,EPHX3,RPS10,AXIN1,KDM4A,COL5A3,PXN,SRM,BCL11A,RMND5B,TRIM71,AARS,AP2S1,CCDC144A,WDR18,FKBP5,CXADR,PDE4A,ZSCAN10,GPN3,CXXC5,BAG4,ARL2,FASTKD1,GPR19,RAB13,UGP2,AMD1,AKR1A1,LMO4,ACOT4,CHST6,NANOG,KCNG3,CCND2,GTF2F2,ATF7IP,GNPN…
NFYA,NFYB,NFYC,YBX1,POLE3,POLE4	0.0260699	3.45803	factorbook-NFY	TOMM40,FAM117A,FAM72A,FAM72B,BAHD1,FAM72D,GOLPH3L,NPR1,ILF2,CDCA2,SHC1,PPM1B,UNG,CCNB2,KBTBD8,MPP2,ACTL6A,CDK2AP2,FAM46B,H2AFX,PRR11,HMGCS1,PAIP2B,WDR62,STIP1,UBE2C,TYSND1,HMGB1,CCNE1,CCT7,CDKN3,HNRNPL,DERL3,XPO1,CENPM,CDCA3,CACNG7,WASF2,MVD,GGCT,FXYD5,RHOF,GART,AP2A1,CDC25A,ZMYND8,CDC6,KPNB1,ERG,GTF2E1,RFWD3,HSD17B12,ETF1,PCNA,NDUFAF2,CDC45,KDM4A,SNRPA,WDR89,CHEK2,ATP5G1,HMGCR,RHOQ,ECT2,TCF15,GC…
NFYC,POLE4,NFYA,NFYB	0.0258577	3.38436	jaspar-MA0316.1	BAHD1,CDK2AP2,FAM117A,CDKN3,CDC25A,NPR1,ILF2,CDC6,FAM72B,FAM72D,FAM72A,CENPM,CCNE1,RHOQ,TOMM40,WASF2,CACNG7,GART,HMGB1,SHC1,FAM64A,CCNB2,PPM1B,ECT2,RAB8B,KPNA2,FXYD5,CIT,ETV4,CKAP5,CENPF,PPP1R1B,PAIP2B,PRR11,CACNB4,MORC2,GCDH,FARSA,SYT1,GOLPH3L,CDCA2,CSE1L,DGKZ,SLC17A7,SLC19A2,C20orf27,LTBP4,TTF2,ATP5G1,ARL4A,SH3D19,ZNF787,PCNA,ASPM,CDH3,HSD17B12,SLC7A1,ZIC5,TPX2,FAM19A4,KBTBD8,GTF2E1,MPP2,SARDH,…
PBX3	0.0257627	3.35138	factorbook-NFY-UA2	PPM1B,G3BP1,STIP1,BEND4,GTPBP1,PRMT1,TCERG1,HIP1,HNRNPC,FKBP14,HNRNPK,MDC1,FRMD5,XPO1,DNMT3B,TARS2,KDM2B,PPP3CA,SLC39A3,KANK3,RBM46,HNRNPL,TOP2A,RUVBL2,NFIA,PIWIL2,ARL4A,CYB5RL,AARS,MRPL37,CCDC61,CDK2AP2,MLH1,NUP98,PGAP2,TRIM9,FOXN3,HS3ST2,SLC41A1,TRAF2,PDP2,CDCA3,AK2,IGSF9B,PTMA,STAT3,CNFN,FAM46B,ATF7IP,FLAD1,HSPA2,AP2A1,YBX1,GATAD2A,SLC25A19,RBM27,PHF20,RPL36AL,MRGPRF,ADAMTS4,ZNF143,FAM72D,FAM7…
E2F7,E2F8	0.0257541	3.34839	taipale-TTTTCCCGCCAAAW-E2F7-DBD	CHEK1,MCM4,PRKDC,RANBP1,MCM6,KNTC1,CHAF1A,MCM7,SH3GL1,MCM5,UNG,IGF2BP3,SET,PRIM1,HNRNPF,ZNF485,ELN,WDR76,DNMT1,SLC1A5,E2F1,MYC,GLI2,NASP,SRSF1,NUCKS1,PHF19,DDB2,PRKG1,LSM6,CDC45,RAD51,IGF2BP1,FBXO5,CSRP2,GMDS,EPB41L2,DCLRE1A,ST6GAL2,GABBR1,TRA2B,GFRA2,CNOT1,GTF2E1,RPS20,DHFR,DHX15,LIN28B,BCAT1,FASTKD1,ERH,CDT1,FAM72B,FAM72A,TRERF1,NUP153,ELK4,RPL32,ANKRD28,EEF1A1,CHRM3,G3BP1,HAUS4,MACC1,PCNA,CENP…
NFYC,POLE4,NFYA,NFYB	0.0256837	3.32397	yetfasco-1537	BAHD1,CDK2AP2,FAM117A,CDKN3,CDC25A,FAM72B,FAM72D,TOMM40,FAM72A,CDC6,NPR1,PPM1B,ILF2,CENPM,CCNE1,RHOQ,WASF2,CACNG7,SHC1,GART,HMGB1,FAM64A,ETV4,CCNB2,ECT2,HSD17B12,PRR11,RAB8B,CIT,KPNA2,CENPF,FXYD5,PAIP2B,SLC19A2,CDCA2,CKAP5,GOLPH3L,PPP1R1B,SLC17A7,CACNB4,GCDH,CSE1L,DGKZ,C20orf27,MORC2,FARSA,SYT1,MAP4K3,GTF2E1,PCNA,ZIC5,TTF2,TPX2,LTBP4,ARL4A,SH3D19,ATP5G1,ASPM,CDH3,ZNF787,FAM19A4,KBTBD8,SARDH,SLC7A…
E2F3,E2F2,E2F4,E2F1	0.0256745	3.32076	taipale-NNAAATGGCGCCAAAANN-E2F3-DBD	PIM1,SMC4,NASP,NFIA,ZIC5,MCM7,DLEU1,MCM6,SRSF3,SRSF1,LMNB2,ENG,FBXO5,PDE4B,MCM5,E2F1,TMX1,DHFR,DNMT1,GMNN,IGF2BP3,NUCKS1,CLSPN,SART3,KDM2B,HNRNPA2B1,SUPT16H,CCND2,ANP32E,NFYB,HMGN3,ANAPC1,PELP1,LIN28A,ARRB2,ADCY8,GINS1,FOXD3,GLTP,RAD51,EIF4E,SACS,FBL,AKIRIN2,ORC1,ASPHD2,KCNN2,TNFRSF8,STOM,MGST1,PNP,WDR76,CHST8,TRAF3IP2,G3BP2,DUT,TBC1D1,PPIG,UGP2,CTTNBP2,METTL13,KCNMB4,DSCC1,DARS,ZNF202,TRA2B,ATAD…
NFYC,NFYB,NFYA,POLE3,POLE4	0.0255758	3.2865	swissregulon-NFY_A-B-C_.p2	BAHD1,TOMM40,FAM46B,ACTL6A,GOLPH3L,KBTBD8,CDCA2,PRR11,HMGB1,ETF1,CCNB2,XPO1,CDKN3,WASF2,MPP2,PCDH18,GART,MLEC,FXYD5,HSD17B12,CCNE1,SIX1,TYSND1,PAIP2B,DERL3,KLF10,FDPS,CACNB4,CENPM,CHEK2,GTF2E1,SHC1,PCNA,KIF18B,H2AFX,SF3B4,ILF2,AP2A1,LRP8,ERG,ZMYND8,NPR1,ZNF787,SOX2,RHOF,MVD,FAM19A4,DUSP6,BEND4,SLC19A2,NCAPD3,AMD1,SNRPA,DLEU1,PPM1B,KPNB1,UNG,NUP88,PDGFRB,CDC6,CDK2AP2,PTRF,FAM117A,KDM4A,TMEM97,SRSF…
NFYB,POLE3,NFYA,NFYC	0.0255227	3.26808	yetfasco-1536	CCT7,BAHD1,GOLPH3L,PRR11,BEND4,ACTL6A,PAIP2B,CCNE1,FAM117A,CDKN3,CDCA2,TOMM40,CENPM,FAM72A,FXYD5,FAM72B,FAM72D,RHOQ,CDC25A,SF3B4,ILF2,CACNG7,CCNB2,NPR1,FAM46B,CDC6,MORC2,SNRPA,KBTBD8,PPM1B,AP2A1,PCDH18,PANK1,CHEK2,TYSND1,TOP2A,AARS,ATP5G1,CACNB4,SHC1,GTF2E1,RECQL,H2AFX,C14orf1,NT5DC2,GART,ZNF787,MPP2,RAB8B,XPO1,CENPF,LY75,NDUFAF2,HMGCS1,SRSF3,ELOVL6,PDGFRB,WASF2,CDK2AP2,UBE2C,BNC2,THY1,MRPL4,PTMA…
POLR3A,BDP1,POLR3G,GTF3C2,BRF1	0.0255085	3.26315	transfac_pro-M01798	SLC25A19,PHF20,WASF2,NFS1,MRPL4,UPK3B,ARID3B,HMGB1,FDPS,PKLR,PXN,RBP7,GJC1,GATAD2A,HSPA4,GINS4,ATP1B2,EIF2B3,FAM129B,FAM117A,NUDC,CD164L2,GPR3,RBPMS2,PITPNC1,CDC25A,LRRC8A,SALL2,FGR,GINS2,SLC16A1,ALDOA,NCOR2,UBE2T,COPS7A,NME1,SHMT1,PPRC1,HAUS4,YIF1B,SRM,ARHGAP27,AHCY,COL8A2,SEMA4B,ECSIT,RARG,CSE1L,PRX,RCC1,RCC2,HNRNPC,TPX2,RPL22,STAT3,G3BP2,MARS,ARHGEF19,CCDC144A,ATP5G1,GMNN,CSNK1G2,STRBP,AZIN1,S…
NFYC,NFYA,NFYB,HNF1B,HNF1A,POLE3	0.0254845	3.2548	transfac_public-M00185	TOMM40,PPM1B,BEND4,NPR1,ILF2,BAHD1,PRR11,TOP2A,CDKN3,UBE2C,TYSND1,G3BP1,CCNE1,CDC25C,SHC1,WDR62,PAIP2B,CACNG7,STIP1,FAM117A,H2AFX,HNRNPL,RHOQ,ATP5G2,HNRNPA1,SYN3,CNOT1,GART,TCERG1,COL5A3,CCT7,FKBP14,HMGB1,ACTL6A,ZNF787,CCDC94,HSD17B12,HNRNPC,MRPS30,RECQL,FAM72B,GGCT,CDCA2,AP2A1,FAM72A,FAM72D,CCNB2,KBTBD8,HMGCR,FAM46B,TCF15,MLEC,POLR3K,CDC45,SNRNP40,MPP2,KDM4A,FAM160A1,CENPF,GOLPH3L,CTBP2,CDK2AP2,…
SP1,SP4,SP2,SP3,SP8,KLF14,KLF16,KLF4,KLF5,PATZ1,KLF13,SP9,SP6,SP7,SP5,KLF7,KLF17,KLF6,KLF12,KLF3,SMAD3	0.0254647	3.24795	flyfactorsurvey-CG5669_SOLEXA_5_FBgn0039169	ATF7IP,ACSS2,VAV1,SH2D3A,VCL,RIMS3,BLVRB,ARHGAP27,SH2B3,MAMSTR,PPM1N,FAM72B,FAM72D,FAM72A,GPR3,CD164L2,ZBTB3,LTBP4,OLFM2,CCDC94,UBE4B,ETV1,NASP,SLC2A4,BARD1,HMG20A,LIG1,RPE,PPM1J,ARHGEF19,SHC1,TMEM52,FSD1,TMEM102,AXIN1,ALDOC,CNOT8,MAP3K6,GLRX3,ADSS,POLR1E,FHOD1,ARRDC2,DENND1C,ZNF511,RELL2,VSIG10L,STAT3,COX6B2,ICAM5,FDXR,LIPE,TNNI3,YIF1B,ZNRF3,BBS9,RASGRP2,ITGA2B,EMP3,TMC8,GINS4,MRPL4,SMARCA5,SEMA…
NFYB,NFYC,NFYA,HNF1B,HNF1A,YBX1,POLE3	0.0254327	3.23681	transfac_pro-M00775	TOMM40,CDCA2,FAM117A,PRR11,CCT7,UBE2C,PAIP2B,ACTL6A,CCNE1,CACNG7,CDKN3,BAHD1,HMGCS1,H2AFX,TOP2A,ILF2,TYSND1,PPM1B,RHOQ,KBTBD8,NPR1,FAM72A,MPP2,FAM72B,FAM72D,NUDC,GOLPH3L,GART,STIP1,PRMT1,CDC25A,AARS,CENPM,G3BP1,CDC25C,FARSA,BEND4,RECQL,CCNB2,WDR62,FAM46B,SYN3,CNOT1,SHC1,AP2A1,ECT2,NDUFAF2,KATNAL2,TCERG1,CDC45,MRPS12,NUP88,CDK2AP2,LRP8,METTL13,CHEK2,TMEM218,PWWP2A,KDM4A,C20orf27,SNRPA,GTF2E1,WASF2…
	0.025432	3.2366	tiffin-TIFDMEM0000085	HMGB1,SOX2,RCC2,AP2S1,HN1,NME1,TSPO,EIF4E,PITPNC1,ZNRF3,AKR1A1,ARHGAP27,TRIM71,PTGR2,ARID3B,ALDOA,UQCRHL,PHF20,CTBP2,KDM4A,AARS,ANKRD9,HNRNPL,CXXC5,RAB13,PPRC1,CTNNA1,GPR3,FAM129B,SYPL2,CSNK1G2,PACSIN3,SEMA4B,WASF2,PIAS3,JARID2,PPM1B,SYT12,MATR3,FKBP5,C20orf27,HAS3,FAM19A4,ZNF485,NUFIP2,KANK3,SEC14L4,RPS7,CNOT8,ZSCAN10,LMO4,THY1,HNRNPD,MAP4,STAC2,TIE1,GINS4,PLEKHA5,MYC,CALML6,GPR160,SEPHS1,RPS21,…
NF1,CRX,RAX,NFIA,NFIC,GSC2	0.0253586	3.21111	tfdimers-MD00390	FKBP5,RNF144B,PHF20,LITAF,CABP1,ERBB2,CHST8,WASF2,UBE2O,HNRNPF,E2F1,PPP1R1B,DNMT3B,UBR5,SYT12,SH2B3,SEMA4B,CORO2A,TEAD4,ALDOA,HNRNPC,CARD11,RBPMS,IPO5,GNPNAT1,STAT3,SLC25A19,ATF7IP,CDC25A,GRAMD1A,PEAK1,PCDH12,ARHGAP27,CTBP2,PLS1,EIF2B3,PDPN,LSM6,GATAD2A,ZMYND8,ELK4,DCUN1D5,SHCBP1,PCNA,NGFR,VDAC1,HACL1,GNL2,CA12,INPP5B,RFWD3,AKR1A1,HTR7,MAP4,KCNIP2,TBC1D1,CDR2,BAHD1,PXN,SORL1,EPN2,PLCB2,NPR1,YES1,…
TBP	0.0253309	3.20148	homer-M00225	HMGB1,PABPC1,SEPHS1,IGF2BP1,POU3F1,HMGA1,ZNF143,EIF4E,SEMA4B,HYAL1,EIF4EBP1,RAN,RAB13,POU2F1,LMNB1,NUFIP2,AP2S1,TRERF1,NAA25,COL8A2,E2F1,SNX10,PACSIN1,CCNE1,CTBP2,USP13,NCOR2,AHCY,ANKRD9,PPP3CA,BCL11A,GPR160,XPO1,ECSIT,WASF2,TET1,CCNYL1,RCC2,CPNE5,TIE1,AMD1,HNRNPL,PPP1R1B,TRIM71,RTN4R,RPS10,RHBDF2,CSNK1G2,PABPC4,KDM4A,PPRC1,KIAA0368,ASGR1,YIF1B,EPB41L2,WDR18,MYC,CD164L2,GPR3,GBX2,ARID3B,FDPS,PKLR…
ARID3A,PBX1	0.0252914	3.18777	tfdimers-MD00467	PPP3CA,HMGB1,THY1,RCC2,RPS7,AP2S1,SEMA4B,POU3F1,CCND2,CTBP2,PARS2,HNRNPC,HNRNPA3,CHST8,EIF4E,EIF4EBP1,PITPNC1,NME1,HMGA1,DTX2,VAMP1,SLC4A11,SLC25A19,GINS2,ANKRD9,CHSY1,RAB13,CTTNBP2,TSHZ3,TSPO,LMO4,CSNK1G2,SEMA3F,BNC2,GALK1,IMP3,FAM19A4,TRERF1,PXN,PACSIN3,SNX10,POP5,COL8A2,ZMYND8,FKBP5,BCL11A,TJP2,KANK3,ZNRF3,HN1,FGF19,EPB41L2,PLCH1,GCNT2,IGF2BP1,CXXC5,CNOT8,DDX21,CTNNA1,GATAD2A,ALDOA,CP,CSE1L,CA…
	0.0252809	3.18413	encode-UW.Motif.0090	TRIM28,PXN,ALDOA,WASF2,CSE1L,PPRC1,STAC2,N4BP3,GATAD2A,SEMA4A,SH2B3,MMP25,SCN5A,ACOT7,WRAP53,RHBDF2,PRX,SEMA4B,FGR,RACGAP1,RPL38,TEAD4,AKR1A1,FHOD1,INPP5B,RAMP2,PTMA,CHST8,DNMT3B,PLEKHO2,CAMKV,PDGFB,ARPC1B,RPS16,LINGO1,RCC1,ZMYND8,KIF18B,ISOC2,DDB2,SH2D5,KANK3,C6orf132,PACSIN3,AP1S3,TP53,KDM4A,RHOF,NOB1,ANKRD9,CARD11,FAM129B,ERBB2,DNMT1,ETV4,SLC17A9,COL8A2,TP73,PHF20,SLC6A6,AARS,CENPF,HYAL1,LRRC8…
	0.0252315	3.167	encode-UW.Motif.0022	MMP25,HNRNPC,GIPC3,RHBDF2,FANCG,PHF20,RBPMS2,KANK3,TET1,ERBB2,SYT12,NR2C2AP,PPP1R14A,MAP4,RPAP1,WASF2,CXXC5,RCC1,TCF15,PIM1,CD164L2,SLC45A3,MRPL4,SRRM1,GPR3,PGAP2,STAC2,PXN,PACSIN3,FMNL1,COL8A2,KCNIP2,AZIN1,PPRC1,INPP5B,AIM1L,OLFM2,ECSIT,TP73,NR1H3,C6orf132,ARHGAP27,FKBP5,RARG,JARID2,GUCA1A,ZMYND8,GNL2,PAIP2,RPL22,GATAD2A,SEMA3F,GPR20,AP2S1,NDUFB6,PLEKHA4,SH2B3,PRX,N4BP3,FAM167B,TSPO,CSE1L,HMG20A…
NFYB,NFYA,NFYC,POLE3	0.0252038	3.15736	homer-M00124	TOMM40,BAHD1,SHC1,FAM117A,TYSND1,NPR1,ILF2,UBE2C,CCT7,WASF2,STIP1,HMGB1,KPNB1,CCNB2,KBTBD8,CCNE1,GART,DERL3,CDKN3,CDCA2,CDK2AP2,GOLPH3L,H2AFX,WDR62,PPM1B,FAM46B,UNG,PRR11,BEND4,PAIP2B,CKS1B,TCF15,FAM64A,FARSA,CENPF,PCNA,CDCA3,CNOT1,AP2A1,CDC45,MLEC,ETF1,FKBP14,HMGCS1,ZMYND8,PSAT1,ACTL6A,HSD17B12,XPO1,DCP2,MPP2,LRP8,ECT2,ATP5G1,QPCTL,FAM160A1,MVD,HLA-F,POU3F1,METTL13,GATAD2A,G3BP1,KLF10,ASPM,ACAT2…
NFYB,POLE3	0.025197	3.155	yetfasco-699	TOMM40,STIP1,CDK2AP2,FAM72B,FAM72D,FAM72A,FAM117A,PPM1B,UBE2C,DCP2,ZIC5,BAHD1,CACNG7,HMGCS1,PAIP2B,ILF2,NPR1,WDR62,KPNB1,HNRNPA1,CNOT1,GOLPH3L,DERL3,G3BP1,KDM4A,SRSF1,FARSA,FAM64A,HMX2,CDCA2,TSHZ3,HNRNPL,RFWD3,SNRNP40,E2F3,AP2A1,CDC45,TYSND1,HMGB1,ST6GAL2,WASF2,CDCA3,MAP3K3,DHODH,KCNJ10,UNG,FBXO5,PRR11,C14orf1,PWWP2A,ANKZF1,TCF15,ISOC2,CCNB2,POU3F1,CCNE1,MAMSTR,ATP5G1,FADS3,NOS1,GART,CCT7,HN1L,TM…
RFX2,RFX1,RFX3,RFX6,RFX4,RFX8,POU5F1,BPTF,ZNF683,PRDM1,PRDM2,YOD1,HIRA,TGIF2LY,TGIF2,TGIF2LX,TGIF1,MEF2A,MEF2BNB-MEF2B,MEF2B,MEF2C,MEF2D	0.0251859	3.15115	yetfasco-1245	CTBP2,LMO4,CXXC5,NACC1,RUNX3,FOXN3,PLEKHA5,PIPOX,BNC2,HMX2,SPRY4,PVT1,PACSIN3,AP2S1,IGF2BP1,PDE4A,EIF4E,GNL2,SOX2,RMND5B,CHSY1,PXN,CHST8,FHDC1,PTPRG,PSIP1,DGKZ,RCC2,BCAR1,ZMYND8,CBL,SLC25A19,GATAD2A,FHL2,SLC16A1,ERBB2,SEMA4B,GMNN,FILIP1,KARS,TSHZ3,IL17RD,KANK3,AXIN1,CABP1,RNF144B,CXADR,PRKAR2B,CIT,ECE2,ARPC1B,MATR3,CARD11,MTIF2,RPL17,TJP2,MELK,TFR2,IGFBP4,NCOR2,FKBP5,GSTCD,PAK1,WDR76,ITPRIPL1,KIF…
SP3,SP4,SP1,SP2,KLF4,ZBTB14,KLF5,KLF16,PAX5,KLF7,SP9,SP6,SP7,SP5,ZNF410,BCL6B	0.0250607	3.10767	transfac_pro-M00931	IGF2BP1,UBE4B,RASGRP2,VCL,SH2B3,FSD1,CCDC94,BCL11A,BLVRB,MAP3K6,RIMS3,PFN1,LTBP4,SHC1,TSHZ3,ARHGAP27,ACAP1,SLITRK5,DENND1C,TRERF1,SOX13,LIPE,LINGO1,BHLHE40,VAV1,CHEK1,GPR20,FAM72D,SH2D3A,LIN28B,ETV1,FAM72B,ANKRD35,FAM72A,LIN28A,SH2B2,CDC37,LRP1,HSP90AB1,ACSS2,YES1,AP2A1,RAPGEF3,ZNRF3,CCND2,SP4,WDR18,YARS,COL5A3,SLC17A7,ARHGAP31,STAC2,HPCAL4,NOTCH1,LRIG1,RIMKLB,KLF10,NFATC4,ANKRD27,SLC25A1,AXIN1,S…
	0.025028	3.09632	encode-UW.Motif.0021	GPR20,CXXC5,GRIN2D,RHBDF2,SEMA3F,ARHGAP27,FGR,DGKZ,TRMT61A,GATAD2A,CHST8,STAC2,ESPN,AARS,SLC45A3,FAM129B,CAMKK1,EXOC3L2,CNTN2,N4BP3,PXN,TEAD4,PRX,KIF26A,ALDOA,ATXN7L1,PPP1R1B,RPAP1,SLC6A6,KCNIP2,TRIM59,CORO1A,CPNE5,PDGFRB,DUSP7,CNOT8,SET,DENND1C,POP5,PDGFB,CSNK1G2,TRIM28,AXIN1,PPRC1,RHOF,ADCY3,C20orf27,RPL38,TRIM47,HNRNPC,IGSF9B,SOX13,NPR1,ILF2,AKNA,MMP25,SLC4A11,DTX2,TRAF2,MRGPRF,DNMT3B,CAMKV,CC…
NFYC,NFYA,NFYB,YBX1,POLE3	0.025023	3.09461	transfac_public-M00254	ACTL6A,CCNE1,TYSND1,PAIP2B,CDCA2,PRR11,TOMM40,DUSP6,CDKN3,FKBP14,STIP1,MPP2,GOLPH3L,WDR62,CCT7,NPR1,ILF2,FARSA,UBE2C,FAM117A,G3BP1,AARS,BEND4,SYN3,COL5A3,ECSIT,BAHD1,TOP2A,KBTBD8,H2AFX,MRPL4,GART,XPO6,ATP5G2,FAM160A1,FAM72B,FAM72A,FAM72D,CCNB2,PPM1B,SRSF3,ZNF787,CDC6,FAM46B,CNOT1,PWWP2A,SHC1,HNRNPC,MCM3,ARHGAP19,NUDC,TCF15,METTL13,FXYD5,LRP8,MRPS30,CCDC94,KPNB1,MDC1,CDR2,KATNAL2,GINS4,WDR89,VSIG1…
	0.0248898	3.04835	encode-UW.Motif.0669	CACNG7,FAM65C,MAMSTR,RRAS,CBLC,RHBDF2,STRBP,GRIN2D,PPM1B,ARID3B,SLC6A6,SNX8,SH2B3,NFKBIB,AIM1L,RBPMS2,TEAD4,LMNB2,KANK3,TNNT1,PDGFRB,CORO2A,DNMT3B,CPNE5,SPAG5,RCC1,PHYHIP,LARS,ASGR1,XPO1,FANCG,HNRNPC,NPR1,ILF2,SEMA3F,CCDC51,C6orf223,LINGO1,MRPL52,PHF20,ETV4,MYH11,POP5,AP2S1,ARPC1B,SYT12,SLC45A3,ALDOA,SHCBP1,ALG6,RASD2,JARID2,AKR1A1,CHST6,PIAS3,VSIG10L,PPRC1,HAUS6,PRX,SLC7A1,MYBPC2,WDR18,CAPG,SYT2…
E2F1	0.0248744	3.043	homer-M01784	IGF2BP3,MCM3,UNG,RBPJ,ATAD5,MCM6,DNMT1,CCND2,PCNA,HNRNPD,CDCA8,ZWILCH,SUPT16H,MCM4,PRKDC,JPH1,KDM2B,RPL4,TUBA1B,CDCA7,PCDHGA1,NFIA,HSPD1,FEZF1,PKMYT1,YY1,E2F3,CTBP2,GBX2,PHF19,SLC20A1,SIX1,HES3,E2F1,GPR19,BARX1,ANP32E,VASH2,MED12L,CHEK1,PPAT,IKZF1,SEPHS1,KIF26A,ARL4A,MYO1E,MCM10,PIM1,NUP153,DHFR,HNRNPC,HMGN4,CPNE5,NASP,GTPBP1,ZDHHC22,HELLS,GART,HSPA2,ATF7IP,ORC1,SSRP1,RANBP1,LSM6,HSPA4,FBXO5,GALN…
FLI1,ING4,RUNX1	0.024862	3.03872	tfdimers-MD00321	MMP9,FMNL1,GABBR1,TNFSF11,SLA,LPCAT1,CORO1A,TNNI3,ERBB2,NGFR,ADCYAP1R1,E2F3,WDR92,SYK,JPH4,HMGA1,CA12,PXN,PNPLA5,STX6,RHBDF2,N4BP3,SLITRK5,GARNL3,SOX13,MRPS23,RPS6KA1,ARAP3,FILIP1,RASGEF1A,SYT2,MAP2K3,LINGO1,XRN2,CNOT8,ZNF787,GRIN2D,RPL38,LRRC8A,SLC45A3,GRIN2B,VAV1,SCN5A,FOXN3,SPRY4,UBE2O,AKAP2,ZBTB25,RUNX3,SLC4A11,CAPG,ZNF267,SH2B2,ADAM15,PRX,NOS1,LIF,AXIN1,CORO2A,SEMA3F,CMKLR1,PAWR,CAMKV,RRM2B,…
NFE2L2,MAFG,NFE2L1,NFE2,BACH1,FOSL1,FOSL2,FOSB,JUND,FOS,JUNB,JUN	0.0248583	3.03743	transfac_pro-M02263	HMOX1,NUP153,FBXO30,BEND6,IMPDH1,FCHSD1,UNKL,UBE2O,SYT2,SOD1,ARHGAP31,GABRB3,SEL1L3,UCHL1,CA12,SH2B3,HMGA1,ACLY,SYT6,HTATIP2,AIM1L,FAM46B,HSP90AB1,PSMA5,UCK2,PTDSS1,AHCY,CAMKK1,ABCB6,RCC1,POLR3G,FHOD1,BNC2,FKBP5,LIMK1,PSMA3,ADCYAP1R1
ZNF143	0.024812	3.02137	taipale-TWCCCAYAATGCATTG-ZNF143-DBD	RUNX2,GATAD2A,TOMM40,SEPHS1,SAC3D1,ESCO2,RABGAP1L,IFRD2,ASXL2,CROCC,MTF2,KIAA0368,SKIV2L2,GRIK5,NUDT13,GRIN2D,CORO6,EIF3D,RPL30,SULF1,LIG1,EIF5A,KIF2C,ZBTB44,PIPOX,YWHAB,QSER1,NUP205,RACGAP1,GRM4,POU2F1,HAUS6,CHAC2,SYN3,AP1S3,DGUOK,DDX41,ATF7IP,CCDC88A,AP2S1,CDC25A,NDUFAB1,MRGPRF,PPARGC1B,CDC45,TFAM,PPP2R2B,KCNJ10,MARS,SEMA3F,BUB3,MATR3,LDB2,DLGAP1,COX7C,INSIG2,ISOC2,MRPL11,VCL,RHOQ,ADAMTS20,NLRC…
HOXC8,HOXB8,HOXD8,HOXB7,HOXA7	0.0248028	3.01816	homer-M00431	HMGB1,PABPC1,POU2F1,CTBP2,RPS10,BCL11A,LMNB1,PACSIN1,PPP3CA,TIE1,ERBB2,NPR1,ILF2,CCNE1,HMGA1,SEPHS1,TOP1MT,AHCY,RAB13,EIF4E,NUDC,CHST8,FCHO1,RHBDF2,ARL2,STAT3,NCOR2,TRERF1,DUSP6,WDR18,PRKG1,DDX46,IGF2BP1,RPS7,E2F3,SEMA4B,AKR1A1,DTX2,B3GNT7,DNMT3B,STAC2,ECSIT,MPP2,CDC25A,ARHGAP27,GPR160,UBR5,HN1,AP2S1,IMP3,RAMP2,ALDOA,MELK,TNNT1,CALN1,JPH4,RACGAP1,WASF2,CMKLR1,HNRNPF,NUP85,SLC6A15,ATF7IP,SLC6A6,MA…
NFYB,NFYA,NFYC	0.024788	3.01302	transfac_public-M00209	UBE2C,ATP5G2,ACTL6A,GOLPH3L,H2AFX,BAHD1,RAB8B,CDCA2,PPM1B,HNRNPL,RHOF,TYSND1,SH3D19,ECSIT,NFYB,ZNF787,GINS4,SNRPA,RHOQ,MDC1,MPP2,GART,NPR1,DGKZ,PCDH18,ILF2,TOP2A,GTF2E1,KATNAL2,LDB2,THY1,NET1,PIF1,MORC2,BCL11A,PRR11,CDC6,TTF2,KIF20A,BNC2,WDR89,HMGCS1,GGCT,METTL13,FAM160A1,TOMM40,GPR19,CDK2AP2,HSD17B12,DLEU1,AARS,FAM72A,MLH1,C14orf1,PAIP2B,ZNF267,FDPS,NUDT13,SLC41A1,HLA-DRA,FAM72B,ZNF680,CABP1,BEN…
ZNF362,ZNF384,SRF,ZNF513	0.024775	3.00852	flyfactorsurvey-sqz_SOLEXA_5_FBgn0010768	RCC2,HMGB1,EIF4E,IGF2BP1,PABPC1,ARID3B,CTBP2,POU3F1,EPHX3,UQCRHL,LMO4,PLEKHA5,SEPHS1,AXIN1,ZMYND8,LSM6,CSE1L,GATAD2A,JARID2,COL5A3,BNC2,SPRY4,CXXC5,FKBP5,PIPOX,AMD1,GTPBP1,CHSY1,CXADR,GPR19,SEMA4B,PACSIN3,KIF14,TSHZ3,PPRC1,HNRNPL,AP2S1,HNRNPC,PSIP1,RORB,RPS21,GPN3,CARD11,SNTB2,PPP1R14A,SPRY1,MATR3,RUNX2,CHST6,SLC4A11,BCL11A,TPST2,PHF5A,ASGR1,TRIM71,AARS,KDM4A,ECE2,HAS3,TCF4,DTX2,SUMO1,AZIN1,NAP1L…
ChIP-seq tracks
Transcription factor	AUC	NES	Track id	Target genes
TFDP1	0.0498517	5.23843	GSM1208691_batch1_chrom1_LoVo_TFDP1_PassedQC_peaks_hg19	GAPDH,POP7,PRR11,UNG,MCM5,NDC80,OIP5,KIF23,PRC1,CDCA2,EXO1,CENPK,FANCD2,HMGB1,CDC25A,RECQL,TTF2,CHEK1,KIF18B,SNRPA,MAMSTR,FBXO5,PLK4,RFC4,H2AFX,USP37,CDC7,RFWD3,RRM2,TOP2A,FEN1,DCP2,CIT,MCM6,KPNB1,DPAGT1,E2F3,CENPM,INCENP,CDCA8,DDX11,ANP32E,YEATS4,MNS1,CDC6,WDR62,AURKB,MTHFD1,DNA2,CDCA5,CNTLN,MCM7,RFC1,GGCT,TIMELESS,ESCO2,CLSPN,POLD3,HNRNPA1,SPC24,FANCG,DERL3,CDC25C,TUBA1B,MCM3,BLM,PCNA,KIF2C,ALD…
E2F4	0.0498369	5.23581	wgEncodeSydhTfbsHelas3E2f4StdPk.narrowPeak.gz	ZNF331,XRCC2,KIF20A,RFC3,ESCO2,CENPW,KIF2C,RRM1,CDC25C,C1orf112,AURKB,MAD2L1,MCM3,DNA2,CDC7,NDC80,UBE2T,TIMELESS,ATAD5,E2F3,FANCD2,HMGB1,ARHGAP11A,NEIL3,KIAA1143,KIF18B,HSPA2,CDCA5,NCAPH,KIF15,CIT,PLK1,RFC4,ALDOA,TK1,ASPM,CDC45,FDXR,SNRPB,NUDT15,SPC24,SHC1,FOXM1,NUP37,MASTL,CKS1B,RIF1,PCNA,RAD54B,MELK,GTSE1,FBXO43,MDC1,SHCBP1,CNTLN,TOP2A,RAD54L,FLAD1,BUB1B,DTL,CENPK,HMGCS1,CENPM,ANP32E,ANLN,GSG2,…
E2F7	0.0455031	4.4699	GSM1208730_batch2_chrom1_LoVo_E2F7_PassedQC_peaks_hg19	RRM2,UNG,TYMS,MCM5,CHEK1,CDCA7,DUT,WDR76,LIG1,MCM3,RAD51,MCM4,MCM6,E2F3,CDC6,PRKDC,MCM7,PCNA,NOLC1,DNMT1,CENPM,TK1,MTHFD1,TIPIN,PIM1,USP37,DTL,MDN1,RFC2,RECQL,NASP,TIMELESS,RFC4,SRSF1,CDC25A,MYC,DHFR,YEATS4,CDC45,PPAT,PAICS,HNRNPA2B1,RIF1,MLEC,LMNB1,HELLS,IER2,RAD54L,ALDOA,POLD1,MSH2,PRIM1,RFWD3,SRSF2,CENPH,EIF3B,DDB2,CENPN,XRCC2,GMNN,DDX11,MLH1,CCND2,LYPD5,GINS2,GTPBP1,CD3EAP,MTAP,XPO1,PRMT1,CDC…
MYC	0.0453267	4.43872	wgEncodeSydhTfbsK562CmycIfna30StdPk.narrowPeak.gz	CCDC86,SLC19A1,IARS,CAD,ZNF121,NEFH,NPM1,DHX33,PUS1,NOP58,IGSF8,URB2,MTHFD1L,CCND2,NOC4L,LSM12,NOP16,MRPL3,MDN1,G6PC3,PINX1,NOL10,GNL3,EIF3B,ECE2,RPSA,UBR5,SNRPD1,ZCCHC7,BCAR1,THOP1,RPF2,NSUN2,CARM1,FAM117A,DDX21,SURF6,ALG3,NOLC1,HMGA1,SERBP1,POLR3D,UTP20,ARRDC2,HAGHL,WDR43,FXN,NOC3L,SH2D2A,EARS2,MRTO4,GPATCH4,RUVBL1,TYMS,TRIAP1,AIMP2,YBX1,PFAS,SRSF7,RPL21,GTPBP4,RPS12,DIAPH1,EIF4EBP1,PPAT,PDCD11…
MYC	0.0434914	4.11437	wgEncodeSydhTfbsK562CmycStdPk.narrowPeak.gz	NEFH,MRPL3,IARS,SLC7A1,LSM12,NOL10,G6PC3,PTGR2,MZT1,EIF3B,XPOT,YARS,TBRG4,RPL21,SNHG8,PINX1,POLE3,PFAS,LARS,RPSA,RPF2,NOP58,EIF3D,XPO4,RPS24,HMOX1,EIF4EBP1,ARHGAP11A,WDR43,UBR5,AIMP2,PTMA,TTLL12,DIAPH1,NOLC1,NUDT15,GNL3,NOC4L,SH2D2A,NSUN5,NUFIP1,MIPEP,URB2,MTHFD1L,SNRPE,SNRPD1,ZCCHC7,THOP1,CARM1,CLYBL,MDN1,BCAT1,ATIC,NAT10,HSPD1,DDX18,ALDH1L2,POC1A,PES1,RPS6,HSPE1,DDX21,CENPP,NME1,DHX33,ECE2,PUS1…
MXI1	0.0434784	4.11208	wgEncodeSydhTfbsImr90Mxi1IggrabPk.narrowPeak.gz	MZT1,UTP20,TTI1,AURKB,CAD,QTRT1,PPAT,PAICS,BLM,WDR4,URB1,DOCK2,CTU2,SHQ1,AIMP2,MARS2,KPNA2,URB2,C12orf45,NLE1,TACC3,NOC4L,PUS1,TRIP13,SHCBP1,KDM2B,THY1,RRP1,GRIN1,KIF20A,CCNB1,AEN,MTHFD1L,RSL1D1,CDC20,IARS,GAR1,BIRC5,NME2,BTN3A1,GPATCH4,ENG,RNMT,CCNA2,EEF2K,UBE2C,METTL3,HES3,CCT2,XPO1,SMYD5,EXOSC5,TSPAN4,MYBBP1A,DHX33,SQLE,ECE2,YBX1,HEATR1,SLC25A26,ALG3,CKS1B,CCDC61,SHC1,PWP2,MDN1,BCAR1,MEA1,CCDC…
MYC	0.0427079	3.9759	GSM1208654_batch1_chrom1_LoVo_MYC_PassedQC_peaks_hg19	RPL4,ZWILCH,CENPP,KIAA0586,CCT3,DDX21,ECE2,WDR4,SNHG8,RCC1,TBRG4,NME1,HNRNPA1,DCAF17,METTL8,GPN3,EIF4B,SNRPA,ABCE1,PPAT,PAICS,SERBP1,NPM1,SRSF7,IARS,EIF4EBP1,IMP3,EIF3B,EEF1A1,ALG3,NOLC1,TRAF7,GNL3,CCT2,NUP35,PHB2,LNP1,CD3EAP,PCBP1,CCT5,TARS,WRAP53,TP53,AIMP2,THOP1,FARSB,PAK1IP1,CARM1,GART,TAF1D,IER2,SURF6,EIF2S1,SNRPE,LDHB,YBX1,NAT10,NOP58,NOP16,TMEM69,AK2,NPR1,ILF2,NCL,MTHFD1,CYCS,IFRD2,DPH5,WD…
E2F4	0.042389	3.91954	wgEncodeSydhTfbsK562E2f4UcdPk.narrowPeak.gz	RFC3,SKA3,HMGB1,FOXM1,MZT1,NUDT15,SLC7A1,MCM7,NCAPG2,BIRC5,TK1,NEIL3,ALDOA,NCAPG,MKI67,TRIP13,UNG,GINS2,NOLC1,KDM4A,TACC3,CPOX,CDT1,MND1,GSG2,KIAA1143,RRM2,KIF15,MADCAM1,RECQL4,USP37,AURKB,DEK,BUB1B,SNRPB,ANLN,SHCBP1,WDR76,POLD3,RFC2,RMND5B,SUV39H2,CDCA5,UBE2T,DUT,XRCC3,C2orf69,MASTL,TRIM59,DTYMK,ESCO2,NOP58,FOXN2,MCM4,CDC25A,PRKDC,RFC1,CEP152,FANCD2,PTBP1,GTSE1,DLEU1,SIRT1,MCM6,POLE2,XRCC2,CENPA…
MYC	0.0420441	3.85859	wgEncodeSydhTfbsK562CmycIfng6hStdPk.narrowPeak.gz	SOHLH2,PTMA,IARS,NUFIP1,HMGB1,SLC7A1,TSPO,NEFH,XPO4,SH2D2A,DDX21,EBPL,EIF3B,DDX18,ABCE1,NOC3L,TNFRSF8,PFAS,SNRPD1,ADSL,NOLC1,ZNRF3,BCAR1,RRP1B,MZT1,CENPP,AIMP2,FAM117A,MTHFD1L,NCL,HAGHL,HNRNPF,GTPBP4,TBCD,ALDH18A1,NPM1,NOL10,LONP1,EARS2,EEF1B2,SURF6,RRP12,SLC39A3,SLC19A1,HMOX1,KCNIP2,WDR43,PPIA,RPF2,CLYBL,NUDT15,HMGA1,HSPD1,MRTO4,EIF3D,WDR92,CCT3,SRM,MARS2,NARS,ZNF485,PELP1,ECE2,SNX10,WDR4,SEH1L,…
MYC	0.0410262	3.6787	wgEncodeSydhTfbsK562CmycIfna6hStdPk.narrowPeak.gz	IARS,NOL10,BCAR1,URB2,SLC19A1,NEFH,MTHFD1L,NARS,SURF6,CTU2,PTGR2,PINX1,NOC4L,NOP58,RNMT,SLC39A14,GNL3,RPP25,SNRPD1,NOC2L,SLCO4A1,RPL21,CAD,DIAPH1,MRPS2,SLC7A1,HAGHL,PUS1,THOP1,AIMP2,RPF2,MRPL3,MDN1,NOLC1,SERBP1,LONP1,NOC3L,YBX1,HMOX1,RSL1D1,EIF3B,FASN,SLC39A3,RASAL2,GSTP1,SH2D2A,MRTO4,WDR92,ABCF1,EMP3,NCL,DDX21,POP1,RNPS1,EIF4H,MARS2,NME1,ZNF485,PUSL1,LARS,DHX33,ECE2,EARS2,CCDC86,GTPBP4,AP3S1,CLY…
MYC	0.0404383	3.5748	wgEncodeSydhTfbsA549CmycIggrabPk.narrowPeak.gz	EIF5A,NLE1,PPAT,PAICS,PPRC1,PPIA,NME2,ENO1,NPM1,SH2D2A,NCL,YDJC,BCAR1,WDR4,DIAPH1,UBE2V2,LSM12,G6PC3,C12orf66,HNRNPK,YBX1,MTHFD1L,RRP1B,MRPL3,MCM7,NME1,CCDC86,RMI1,HMGA1,GNL3,ECE2,RPL5,HSP90AB1,EIF3B,WDR43,AIMP2,ALG3,LRP8,TMEM102,GPN3,RAN,MFSD3,AGMAT,SYNCRIP,POP1,SNRPD1,NOP16,IGF2BP3,RANBP1,DHX33,EBNA1BP2,PUS1,RUVBL1,RHBDF2,MDN1,PPA1,IARS,RPL36,NOLC1,CCDC137,EARS2,THOP1,PTMA,PRMT3,PABPC1,PINX1,YA…
SIN3A	0.0403532	3.55975	wgEncodeHaibTfbsSknshSin3ak20V0416101PkRep1.broadPeak.gz	WDR74,FAM72B,GALK1,FAM72A,QTRT1,UNG,KIF2C,FAM72D,NME1,PRR11,NCAPG,KIF20B,CDC20,MDH2,DBF4,MCM7,KIF20A,SHCBP1,SKA3,LSM12,G6PC3,TRIM37,UTP20,TTC27,CENPP,RFC3,MAD2L1,PPIH,DHX37,HMGB1,CCDC86,KPNA2,TK1,KIF18B,KDM5B,POLQ,NCAPG2,FANCD2,ESCO2,BIRC5,NUDT15,DLGAP5,BUB1B,PRDX1,CCNB1,RPS13,NUDT1,TTF2,HJURP,RRM2,CCDC77,ZNF718,GTSE1,METTL3,PCOLCE,NOL6,DIAPH1,CCNA2,EIF2B3,GRWD1,TIMM10,NET1,XRCC2,PUS1,CLSPN,MND1,…
MAX	0.0402964	3.54972	wgEncodeHaibTfbsSknshMaxV0422111PkRep2.broadPeak.gz	MCM7,WDR36,CD3EAP,DDX21,WDR43,EXOSC5,IARS,EIF3B,AEBP2,NPM1,LSM12,G6PC3,ECE2,ALG3,GPN3,ENOPH1,ZCCHC7,NOL6,DPAGT1,ENO1,NCL,CENPP,HSPE1,HSPD1,LACTB2,CENPF,LONP1,DCAF13,PPRC1,PPAT,PAICS,LNP1,SNRPD1,GPX1,SEH1L,NOC3L,SNRPE,GNL3,EIF4EBP1,PTGES3,RHEB,RNASEH1,RRP12,NOP58,FOXN2,DBF4,SRSF7,GTPBP4,KPNB1,MYBBP1A,RRS1,HMGN3,KIAA0586,RPP40,IPO7,RRM2,SLC2A4,MDN1,RPS13,IGF2BP3,PCBP1,MFSD3,AIMP2,CDC7,SUPT16H,HNRNP…
MAX	0.0400669	3.50916	wgEncodeHaibTfbsSknshMaxV0422111PkRep1.broadPeak.gz	PTMA,LSM12,NOP56,NPM1,MCM7,G6PC3,ENO1,IARS,LACTB2,APRT,ZCCHC7,SRSF1,NCL,LONP1,TIGD7,PPAT,PAICS,PPIA,GPN3,PCBP1,ENOPH1,EIF3B,MDN1,POLR3G,NME1,EXOSC5,EARS2,HSPE1,HSPD1,FASN,WDR36,CD3EAP,RNF138,AIMP2,AP2S1,CENPP,SLC16A1,SNRPD1,EIF4EBP1,DBF4,DDX21,IER2,CNOT8,HSP90AB1,IGF2BP3,TAF4B,LNP1,AKR1A1,RNASEH1,PTGES3,PFN1,COPS7A,SRSF7,PPRC1,WDR43,NOP16,HDAC2,ATIC,AEBP2,WDR4,TMEM97,ABCB6,ARMC6,ABCE1,RPSA,SYNCRI…
FOXM1	0.0399812	3.49401	wgEncodeHaibTfbsEcc1Foxm1sc502V0422111PkRep2.broadPeak.gz	CCNB1,ATF7IP,CDKN3,UBE2C,CENPF,FAM83D,CENPA,RNF26,MKI67,KPNA2,NUCKS1,GTSE1,TRIM59,CCNA2,TPX2,MZT1,CCNF,LIF,ASPM,SEMA4B,RPS21,LMNB1,KIF20B,LMNB2,ECT2,CCNB2,PRC1,PLK1,PRR11,KIF11,UBE2S,KIF2C,NCAPH,RACGAP1,TOP2A,KIF18B,PTTG1,TTF2,DUSP6,NFIA,CKAP5,KIF23,RCCD1,PPM1B,KIF20A,HJURP,KIF18A,NUP37,RAPGEF3,HMMR,NUDCD2,INCENP,CDCA2,H2AFX,NCAPD2,MRPL51,PIM1,OIP5,NUSAP1,KLHDC7A,PHF19,MDC1,UBE2T,KIF14,HNRNPA2B1,…
MAX	0.0399226	3.48365	wgEncodeHaibTfbsMcf7MaxV0422111PkRep2.broadPeak.gz	NME1,MCM7,NPM1,ZCCHC7,LSM12,G6PC3,WDR4,EIF3B,USP32,ECE2,ALG3,SLCO4A1,SYNCRIP,C12orf66,UTP20,AEN,PTRH2,CD3EAP,TRIM37,RRS1,HSPE1,HSPD1,APRT,MDN1,PPAT,PAICS,HSP90AB1,SNRPE,CENPP,EXOSC5,RPP25,NOP16,NCL,IARS,LACTB2,MTHFD1,TRIM59,PPRC1,HSPA9,CCDC86,RRP12,NOL6,TIGD7,MBTD1,UTP18,NOL7,DCAF13,EARS2,POLR3G,ARMC6,BOD1,LTV1,PABPC1,TCERG1,SMYD5,RRP15,PAK1IP1,DDX21,WDR89,CAD,BOLA1,NOLC1,QTRT1,PUS1,POLE4,SRSF1,P…
E2F4	0.039669	3.43884	wgEncodeSydhTfbsGm12878E2f4IggmusPk.narrowPeak.gz	UST,ANKRD28,THOC3,ARHGAP11A,NCAPG2,BUB1B,KLF10,CDC20,NUP155,ANLN,SKA3,SPC24,SH2D5,TRIP13,UNG,DEPDC1B,POC1A,NUDT1,CDC25C,RPS10,RAD54L,NANS,DDX11,AURKB,TACC3,LIN9,MKI67,RRM2,CDCA8,SPAG5,KIF20A,PRC1,FANCD2,E2F3,ASPM,KDM2B,MZT1,FOXM1,HMGB1,KIF18B,C2orf69,CIT,GINS2,TRIM59,RECQL4,DLGAP5,BIRC5,NSUN5,SPRY4,KIF23,MCM7,ESCO2,DSCC1,DTYMK,KIF14,RPS5,KIF2C,TTK,KIAA1143,INCENP,CDCA5,ZNF850,PLK1,TK1,KIF15,CEP15…
MAX	0.0392008	3.35609	wgEncodeHaibTfbsHct116MaxV0422111PkRep2.broadPeak.gz	WDR36,YDJC,MCM7,RFC1,EIF3B,GPN3,PPAT,PAICS,DCAF17,METTL8,ENO1,NOC3L,SURF6,NCL,LACTB2,CD3EAP,CENPP,AP2S1,DHX33,ENOPH1,MDN1,AIMP2,PPRC1,NOP56,SERBP1,NUP35,NPM1,ATIC,ZCCHC7,POLR3G,L2HGDH,IARS,DDX21,EIF4EBP1,EBNA1BP2,ECE2,ALG3,SNRPD1,OSBPL1A,PDE4A,MCM4,PRKDC,CD109,RNMT,GNL3,QTRT1,MRPL3,LRIG1,IPO7,SLC25A26,PINX1,RNF138,SEH1L,TMEM102,SMARCD2,XPOT,PDCD2L,UCK2,GPX1,AK2,DPH5,HSPA9,LARS,TCFL5,PCBP1,TAF4B,N…
MAX	0.0387215	3.27138	wgEncodeHaibTfbsHct116MaxV0422111PkRep1.broadPeak.gz	RFC1,WDR36,EIF3B,MCM7,GPN3,PPAT,PAICS,ZCCHC7,NOC3L,NPM1,IARS,LACTB2,ENO1,PHF20,PINX1,YDJC,AEBP2,CENPP,SURF6,AIMP2,NSUN5,LSM12,G6PC3,SERBP1,QTRT1,PDE4A,AP2S1,EBNA1BP2,NCL,SMARCD2,TCFL5,EXOSC5,CD3EAP,TUBA1B,EIF2B3,HSPA9,SLC25A26,WDR43,CCDC86,AEN,SCN5A,PAK1IP1,MRPL3,ABCE1,ATIC,TBRG4,LONP1,HERC5,DCAF17,METTL8,DHX33,IPO7,TAF4B,PPRC1,URB2,CAD,SEH1L,SLC19A1,ABCF1,MCM4,PRKDC,NOP56,AKR1A1,DIAPH1,HNRNPF,MO…
MXI1	0.0383803	3.21108	wgEncodeSydhTfbsSknshMxi1IggrabPk.narrowPeak.gz	TERT,RRP12,SLC19A1,URB2,SF3A2,MTHFD1L,RCL1,TRMT61A,ECSIT,UTP20,SLC25A39,SLC2A4,SLC39A3,PPA1,PUS1,MDN1,GPATCH4,DHX37,FAM117A,HMGB1,MARS2,KIF20A,SERBP1,AEN,SRM,MAP4K1,AURKB,QTRT1,NAA25,NOC4L,NT5M,PWP2,EIF4E,URB1,ECE2,NUP35,SLC25A26,TUBA1B,ALG3,TSPAN4,LYAR,HNRNPU,FBL,TAF1D,CTU2,AMD1,C12orf66,NARS2,PTBP1,CCNA2,TCOF1,CCNB1,SCARB1,NPM1,AIMP2,TTI1,ZNF616,KIF23,SHQ1,EBNA1BP2,XRCC2,TTC27,XPO1,CENPM,UNG,AB…
MAX	0.0383038	3.19757	wgEncodeHaibTfbsMcf7MaxV0422111PkRep1.broadPeak.gz	AEBP2,WDR4,EXOSC5,HNRNPF,PVT1,MDN1,CDT1,APRT,WDR36,PPRC1,PABPC1,NOC3L,NOTCH1,POLR3G,PPAT,PAICS,NOP56,UNG,MBTD1,NCL,RPP25,BIRC5,POLE3,ENOPH1,HSPE1,TMEM97,NME1,HNRNPA1,WDR43,GPN3,EIF4B,CHRAC1,HSPD1,MFSD3,YDJC,TIGD7,BOLA1,NPM1,LACTB2,PCBP1,UTP18,MCM7,SYNCRIP,HSP90AB1,POLE4,CENPP,PPIA,KLF10,PPARGC1B,MCM4,PRKDC,ELP2,DDX54,ZBTB25,EIF2B3,ENO1,HSPA9,EIF3B,DIAPH1,KPNB1,ATIC,FOXN2,BOD1,GNL3,XPOT,AP2S1,AMD1…
FOXM1	0.0382168	3.18219	wgEncodeHaibTfbsEcc1Foxm1sc502V0422111PkRep1.broadPeak.gz	ATF7IP,CENPF,RNF26,CCNB1,FAM83D,CDKN3,CCNA2,NUCKS1,UBE2C,KPNA2,ASPM,LMNB2,CENPA,TPX2,PRR11,RPS21,MZT1,RACGAP1,SEMA4B,LMNB1,PTTG1,HJURP,CCNB2,OIP5,NUSAP1,LIF,CCNF,GTSE1,TRIM59,PLK1,PRC1,NFIA,MKI67,KIF23,DUSP6,INCENP,TOP2A,KIF2C,RCCD1,KIF20A,KIF11,CKAP5,TTF2,UBE2T,PPIF,KIF20B,ECT2,NUP37,UBE2S,PPM1B,KIF18A,ZMYND8,CDCA2,H2AFX,SMC4,AURKA,NCAPH,TBCD,PHF19,KIF14,KIF18B,RAPGEF3,RGS10,AFAP1L2,MFGE8,NUDCD2…

## Sheet: DE
Transcription factor binding motifs
Transcription factor	AUC	NES	Motif id	Target genes
GATA3,GATA2,E2F6,GATA1	0.0425592	3.54506	jaspar-PB0021.1	SLC6A20,SMARCD3,DDHD1,IPCEF1,NPL,SLC39A8,GALNT10,SFRP1,FOXG1,TNC,PPARGC1A,LHFPL2,SPRY2,C1QTNF1,ATF3,C9orf135,TNRC18,IKZF5,PLEKHM3,BCAR3,SEC14L2,TTC30A,TIMP3,HDAC5,KIAA1462,RNF152,VCAM1,CELF2,DTNA,IL33,USP2,C1orf61,ETV3,ANGPTL2,FOXQ1,ERBB4,SH3RF1,P4HA1,TP53I11,DSCAM,PKHD1L1,ANK2,GPR75,NEK7,PLXNA4,EYA2,LAMA4,PAG1,ST5,GATA6,LMCD1,ADD1,JAK2,AGAP4,SH3BP4,SLC1A1,SEMA3E
FOXH1	0.0422128	3.47637	homer-M00061	NODAL,LEFTY2,C1QTNF1,ZIC2,MIXL1,ZSWIM4,H2AFY2,CER1,LEFTY1,TDRD7,PRIMA1,ATF3,VIPR2,APOL3,DEC1,TMTC1,FAM184A,TRIP4,GSC,PLXNA4,FBXW4,PAG1,GPR37,DTNA,SEMA5B,NEDD9,ARL8B,FGF8,AKAP13,ISG20,GOLGA8A,SLC34A2,LHFPL2,RAP2A,PIP5K1B,SIX3,ETV3,DNAJC1,TMPRSS11E,AADAT,SPRED2,TLE2,HAS2,HOXD13,NRG1,TP53BP1,C7orf31,NOG,EYA2,PALLD,MYRIP,EFNA5,SULF2,PMP22,MRAP2,COL13A1,LCA5,SEMA6D,BCAR3,PPFIBP1,FGF17,C1orf61
ADARB1	0.0411286	3.26138	hdpi-ADARB1	DTNA,FBXW4,EYA2,ERBB4,SEMA5A,NRG1,COL8A1,SEMA6D,DLC1,WT1,ZNF521,SEMA3A,NEDD9,EGF,GJA1,MARCH3,PAG1,FAM184A,PTPRD,GATA6,PAX9,GSC,TTN,KLF6,SIX3,FGF10,TNRC18,MSR1,PALLD,ATP8B1,SLC9A9,AFF1,CHD3,GREB1,SLC1A2,PLOD2,BACH2,ZIC2,NEK7,PRLR,TRIB1,RAP2A,ACSS3,GRIP1,IQCH,SPRY2,EBF3,SORCS1,LRIG3,TNFRSF11B,PDLIM5,RGMB
GATA1,GATA5,GATA4,GATA3,GATA2,GATA6	0.0407148	3.17933	yetfasco-1532	SMARCD3,SEC14L2,RAB17,MYLK3,PKHD1L1,BMP7,C1QTNF1,GATA6,VANGL1,WT1,PDZRN4,PAQR5,USP2,TNC,SH3BP4,DTNA,ANK2,GALNT10,BCAR3,COL4A4,ELMO1,RHOD,LMCD1,SLC39A8,S100Z,MYO1B,LHFPL2,NHLH2,SDCBP,TP53I11,SOX10,KIAA1462,CELF2,NEBL,LRIG3,GPC6,ADPRH,FOXG1,NPL,SLC46A3,PPARGC1A,PLXNA4,LRRC8B,PTPRD,B3GNT2,CLVS2,ITPKB,PAG1,GAS2L1,FGF8,SLC26A11,EFHD2,AMFR
GATA6,GATA2,GATA4,GATA1,GATA5,GATA3	0.0403539	3.10777	transfac_pro-M02757	C1orf61,SEC14L2,SLC6A20,MYLK3,LRIG3,BMP7,LGR5,NPL,SLC39A8,C1QTNF1,RAB17,DTNA,SH3BP4,SMARCD3,SOX10,RHOD,PLXNA4,DDHD1,SPRY2,TMTC1,ATF3,GPC6,KIAA1462,LMCD1,TTC30A,IPCEF1,PKHD1L1,KLF6,TNC,SORCS1,BCAR3,CCL2,LHFPL2,GREB1,P4HA1,ANK2,C9orf135,COL4A4,ARRB1,JAK2,FAM184A,SLC6A1,ATP8B1,SFRP1,MAPK10,EFHD2,PLEKHM3
SMARCA5,NCOR2,SMARCA1,SMARCC2,NCOR1,DMAP1	0.0400973	3.05689	homer-M00299	RASSF8,ATF3,RAB18,CASP7,NRG1,TDRD7,MBD1,SLC46A3,PLEKHM3,LRIG3,GATA6,WNT3,TMEM63A,BMP4,PICALM,KLF11,APLP2,GAB2,EBF3,SMARCD3,GSC,NEK7,KIAA1462,HLX,POMGNT1,LRRN1,PPFIBP1,RNF152,SEMA6D,CRABP2,TRAF5,PCDH10,LAMA4,CYGB,FZD5,HAS2,REEP4,TNRC18,ARHGAP5,VPS37B,TCP11L1,ELMO1,EYA2,TMEM131,MGST2,EOMES,H2AFY2,PAQR5,ZC3HAV1,DNAJB2,SPRED2,RGMA
NCOR1,SMARCA1,SMARCC2,DMAP1,SMARCA5,NCOR2	0.0398616	3.01014	jaspar-MF0009.1	RASSF8,ATF3,RAB18,CASP7,NRG1,TDRD7,MBD1,PLEKHM3,SLC46A3,LRIG3,GAB2,TMEM63A,WNT3,SMARCD3,GATA6,PICALM,APLP2,LAMA4,KLF11,BMP4,EBF3,NEK7,POMGNT1,KIAA1462,HLX,PPFIBP1,GSC,LRRN1,ARHGAP5,CYGB,RNF152,TNRC18,CRABP2,SEMA6D,PCDH10,REEP4,TRAF5,ZC3HAV1,DCAF6,FZD5,HAS2,TCP11L1,PAQR5,VPS37B,ELMO1,H2AFY2,TMEM131,EOMES,MGST2,TIMP3,DNAJB2,RPRM,GJA1,SPRY2,EYA2,RBM20,AGPAT3,SPRED2,NDEL1,RGMA,ARHGEF11,PAX7,PMP22,B3G…
PAX2	0.0398391	3.00569	transfac_public-M00486	NRP2,ZIC2,RGMA,TNRC18,OTX2,HLX,AKAP13,FBXW4,EYA1,HOXD13,GSC,TNFAIP8,NFATC1,PBX2,PAX9,ITPKB,MXI1,EPB41L4A,CXCR4,FGF10,NTN1,ZNF521,LRIG3,DUSP4,EYA2,PPFIBP1,MCC,PAX7,FREM1,GATA6,NFAT5,BMP4,RASSF8,MAML3,LHX9,FERMT2,SEMA5B,CELF2,KLF6,SOX17,CCDC92,PERP,ARHGEF11,SPRY2,PPP1R16B,KIAA1462,SPATA6,NFKBIA,GAB1,FAM20A,SEMA5A,ATF3,ROR2,PLOD2,LRRN1,AXIN2,MYO1B,PICALM,ST8SIA4,ANK2,PPARGC1A,H2AFY2,COL8A1,SMAD2,PLS…

## Sheet: GT
Transcription factor binding motifs
Transcription factor	AUC	NES	Motif id	Target genes
HNF1B,HNF1A,CRX,NFYC,NFYA,RUNX1,PPARG,IRX4,POU3F2,PDX1,PAX4,FOXO1,HMBOX1,MYB,BPTF,ISL1,POU3F1,NOBOX,RAX,CDX2,TLX2,NR1H4,NR1I3,PBX1,NR1I2,POU2F1,POU1F1,HLTF,DBX2,NR2F1,NR2F2,RHOXF1	0.0584911	5.73788	taipale-NRTTAATNATTAACN-HNF1B-full	SLC40A1,GRB7,CDC42EP4,TBX2,PAX2,CA4,FGFR4,SMAD7,RORA,ID2,SPDEF,VEGFA,FBN2,LAMB1,TCEA3,APOM,ZMIZ1,SLC25A45,ARHGAP24,TSPAN9,KCP,RAB3IL1,GATA2,MSX2,GAS2,PIK3R1,TRPV4,GATS,IHH,COL4A1,SEMA4G,LGI2,NRG2,RHBG,SLC39A5,PCDH17,VASN,DPYD,SLC23A1,PAMR1,CUBN,VCAN,ATP13A4,TMPRSS2,RFFL,FLRT3,GGCX,NRCAM,PEG10,GRK5,SLC22A2,ACPP,FAM20C,KLHL24,ANO10,VAX1,PCBD1,C2orf88,SLA2,PLA1A,SMAD6,RASSF10,CLDN19,TMEFF1,PMM1,ID1,…
HNF1A,HNF1B,CRX,NFYA,NFYC,IRX4,RUNX1,PPARG,PDX1,POU3F2,FOXO1,PAX4,HMBOX1,MYB,POU3F1,ISL1,BPTF,NOBOX,TLX2,RAX,CDX2,POU2F1,NR2F1,NR2F2,NR1I2,PBX1,NR1H4,NR1I3,HLTF,DBX2,POU1F1,CUX1,HOXA4,HOXA13,RHOXF1	0.0561033	5.34466	taipale-NRTTAATNATTAACN-HNF1A-full	SLC40A1,GRB7,CA4,TBX2,CDC42EP4,PAX2,SMAD7,FGFR4,RORA,ID2,FBN2,GATA2,VEGFA,TCEA3,SPDEF,LAMB1,SLC25A45,ARHGAP24,ZMIZ1,KCP,TSPAN9,RAB3IL1,APOM,TRPV4,MSX2,GAS2,PIK3R1,LGI2,GATS,PCDH17,COL4A1,NRG2,SEMA4G,IHH,PAMR1,RFFL,FLRT3,VASN,RHBG,SLC39A5,SLC23A1,CUBN,NRCAM,TMPRSS2,GGCX,SLC22A2,FAM20C,DPYD,KLHL24,ACSF2,ATP13A4,PLA1A,GRK5,PEG10,ANO10,PMM1,CLDN19,SLA2,VCAN,ID1,BIN1,SMAD6,VAX1,TMEFF1,LGALS2,ACPP,C2or…
HNF1B,HNF1A,CRX,NFYC,NFYA,RUNX1,PPARG,PAX4,FOXO1,IRX4,HMBOX1,POU3F2,PDX1,MYB,BPTF,POU2F1,NR1I3,NR1H4,NR1I2,PBX1,ISL1,POU3F1,TLX2,NOBOX,RHOXF1	0.0556004	5.26185	taipale-GTTAATNATTAAY-HNF1B-full	SLC40A1,CA4,CDC42EP4,GRB7,FGFR4,PAX2,TBX2,RORA,SMAD7,APOM,ID2,LAMB1,VEGFA,FBN2,SPDEF,RAB3IL1,SLC25A45,LGI2,ARHGAP24,COL4A1,TSPAN9,IHH,ZMIZ1,TRPV4,TCEA3,MSX2,GAS2,GATS,RFFL,PIK3R1,NRG2,SEMA4G,FLRT3,KCP,VASN,PCDH17,SLC23A1,PAMR1,VAX1,RHBG,CUBN,TMPRSS2,GRK5,SLC22A2,PCBD1,ATP13A4,NRCAM,FAM20C,VCAN,GATA2,DPYD,TBX3,RASSF10,SLA2,ACPP,C2orf88,HGF,TMEFF1,AGRN,ANK3,RNF24,GGCX,ACADSB,NTF3,ANO10,PPARG,BIN1,P…
HNF1A,HNF1B,RUNX1,NFYC,PPARG,NFYA,IRX4,HMBOX1,CRX,PAX4,MYB	0.0548888	5.14466	transfac_pro-M02013	GATA2,GRB7,FGFR4,TBX2,RAB3IL1,CA4,CDC42EP4,PAX2,ARHGAP24,SLC22A2,KCP,VEGFA,TCEA3,FOLR1,TBX3,CKM,SMAD7,GLIS1,HEY2,SLC40A1,APOM,IER5L,GJB4,SEMA4G,PEG10,CLDN19,FAM20C,NRG2,BIN1,VCAN,ZMIZ1,NTF3,LGI2,PIK3R1,HGF,ALPK2,SLC23A1,RASSF10,IHH,FLRT3,KYNU,SALL1,FZD4,LOXL1,ATOH8,ADAMTS10,DAB2,AGRN,KANK1,TRIM45,GRK5,PPARG,SLC25A45,MSX2,ATP13A4,TMEFF1,PAMR1,STK38,GATA5,FBN2,GGCX,EFHD1,SMAD6,CD244,FRY,ID1,GAS2,RS…
HNF1A,HNF1B,NFYC,NFYA,RUNX1,PPARG,IRX4,MYB,PAX4,CRX,HMBOX1,FOXO1,POU3F2,PDX1,POU3F1,ISL1,NOBOX,NR1I2,NR1H4,PBX1,NR1I3	0.0544711	5.07588	swissregulon-HNF1A.p2	FGFR4,CDC42EP4,GRB7,PAX2,TBX2,HEY2,GATA2,VEGFA,APOM,SLC40A1,CKM,GLIS1,SEMA4G,SMAD7,TCEA3,TBX3,KCP,TMPRSS2,FOLR1,PIK3R1,SPDEF,KYNU,RSPO3,GAS2,RASSF10,RAB3IL1,VCAN,FAM20C,GGCX,SLC25A45,MSX2,SMAD6,FLRT3,ARHGAP24,CUBN,ZMIZ1,NRG2,ID2,BIN1,RFFL,CHST9,MARCH1,FBN2,STK38,GAD1,SLC22A2,NRCAM,ID1,DAB2,VASN,GATA3,LAMB1,DPY19L1,C1orf131,TSPAN9
HNF1B,HNF1A,PDX1,POU3F2,IRX4,RUNX1,NR1I3,PPARG,PBX1,NR1I2,NR1H4,NFYA,NFYC,POU3F1,ISL1,PAX4,MYB,HMBOX1,CRX	0.0536193	4.9356	transfac_pro-M03826	GATA2,CDC42EP4,CA4,TCEA3,TBX2,SLC40A1,FGFR4,VEGFA,GRB7,ARRDC3,GAS2,BIN1,RFFL,SPDEF,PCDH17,SEMA4G,TBX3,IHH,SLC39A5,PAX2,CLDN19,LAMB1,RAB3IL1,SMAD6,LGI2,ID2,CD200R1,TFCP2L1,VCAN,PIK3R1,SALL1,SLC25A45,ATP10B,PAPLN,ADRA1B,FGFR1,SMAD7,TSPAN9,VASN,SLCO1C1,FOLR1,FIGNL1,BAMBI
HNF1A,HNF1B,PPARG,PDX1,NR2F1,NR2F2,IRX4,RUNX1,NFYA,NFYC,CRX,POU3F2,HMBOX1,TBP,PAX4,MYB,IKZF1,ISL1,POU3F1,BPTF,RHOXF1	0.0518553	4.6451	homer-M00086	GRB7,CA4,SLC40A1,CDC42EP4,TBX2,SLC25A45,MAP7D1,PAX2,FGFR4,ID2,PIK3R1,RAB3IL1,SALL1,ARHGAP24,PCDH17,GATA2,RFFL,GGT1,FBN2,SPDEF,LAMB1,HEY2,TCEA3,TRPV4,TSPAN9,GAS2,RORA,SMAD7,FLRT3,DPYD,LGALS2,GATS,SSBP3,DFNB59,SLC22A2,SEMA4G,TBX3,AGRN,TMEM150A,ID4,ACSF2,PCMTD2,SMAD6,PPARG,ADRA1B,FOXC1,SLC17A1,BMP6,CLDN19,MSX2,KLHL24,SLC39A5,NRCAM,POLI,ESRRG,MARCH1,RHBG,SLC23A1,GAS6,ADD3,NRG2,ZMIZ1,FAM198B,LGI2,VASN…
HMBOX1,CRX,HNF1A,PAX4,MYB,HNF1B,RUNX1,NFYA,PPARG,NFYC	0.0517179	4.62248	jaspar-PF0084.1	FGFR4,CLDN19,CDC42EP4,APOM,RAB3IL1,GRB7,PAX2,SLC25A45,KCP,TBX3,VEGFA,SMAD7,ARHGAP24,SLC23A1,FOLR1,SLC22A2,ZMIZ1,RASSF10,FOXC1,PCDH17,RSPO3,VCAN,FADS6,TSPAN9,SSBP3,RASL12,NRCAM
HNF1B,HNF1A,IRX4,NR2F2,NR2F1,PDX1,PPARG	0.0514623	4.58039	transfac_pro-M02266	SLC40A1,GRB7,SLC25A45,CA4,TBX3,TBX2,PIK3R1,FGFR4,PAX2,PCDH17,APOM,CDC42EP4,SEMA4G,ID2,LGI2,SPDEF,SALL1,ANK3,SMAD7,TCEA3,ADRA1B,SLC22A2,NRCAM,TRPV4,LAMB1,DFNB59,NPY,KANK1,TNFRSF19,CPS1,GREB1L,RFFL,FRS2,BIN1,HGF,RAB3IL1,VASN,MAP7D1,ZNRF2,USP50,BMP6,GAS2,FOLR1,KCNV1,GRK5,GGT1,RAP1A,AGRN,SSBP3,ADD3,ID1,ADAMTS10,IER5L,FLRT3,KCP,RORA,PPARG,CHST9,ARHGAP24,TSPAN9,LGALS2,VEGFA,CARNS1,TMEM109,EPHA6,ATP13A4…
HNF1A,HNF1B,PPARG,NFYA,RUNX1,NFYC,IRX4,MYB,PAX4,FOXO1,CRX,NOBOX,HMBOX1,PDX1,POU3F2,ISL1,POU3F1	0.0501956	4.37179	transfac_pro-M02162	CDC42EP4,TBX2,FGFR4,GATA2,PAX2,GRB7,HEY2,SLC40A1,CKM,RAB3IL1,SEMA4G,GLIS1,CA4,SPDEF,TMPRSS2,PIK3R1,TBX3,VEGFA,APOM,FOLR1,MSX2,KCP,LAMB1,NRG2,FLRT3,GAS2,TCEA3,GGCX,SMAD7,ZMIZ1,SAMD11,MAP7D1,GAD1,NRCAM,BIN1,KYNU,FAM20C,DAB2,SLC22A2,ARID3A,RAP1A,GATS,RORA,ADAMTS10,RFFL,SLC23A1,IER5L,GATA3,CHST9,CUBN,ARHGAP24,SLC25A45,TMEFF1,TSPAN9,TNFRSF19,SMAD6,AGRN,VASN,RASSF10,PPARG,FZD4,STK38,ID1,FGFR3,MGAT3,SAL…
HNF1A,HNF1B,PPARG,NFYC,NFYA,RUNX1,IRX4,POU3F2,POU3F1,ISL1,PDX1,MYB,PAX4,FOXO1,HMBOX1,CRX,NOBOX,NR1I2,PBX1,NR1H4,NR1I3	0.0496901	4.28853	transfac_public-M00132	CDC42EP4,GATA2,FGFR4,TBX2,GRB7,PAX2,HEY2,SLC40A1,CKM,CA4,TCEA3,VEGFA,SEMA4G,MSX2,RAB3IL1,SPDEF,PIK3R1,GAS2,TBX3,FOLR1,TSPAN9,KCP,KYNU,BIN1,SALL1,GLIS1,RORA,NRG2,APOM,RASSF10,SMAD7,AGRN,ADAMTS10,FLRT3,SLC22A2,NRXN3,GATA3,SMAD6,ARID3A,VCAN,LAMB1,CUBN,BMP6,STK38,SAMD11,TMPRSS2,SLC25A45,MAP7D1,FAM20C,RSPO3,GATS,RFFL,ADAMTS6,SCN7A,FZD4,FBN2,RAP1A,HAAO,GAD1,ESRRG,VASN,CCDC80,GJB4,IER5L,GGCX,TNFRSF19,ID…
	0.0480826	4.02382	encode-UW.Motif.0656	PRKCD,GRK1,CHST3,CTSH,CDC42EP4,OTOF,KLF15,CLCNKB,FGFRL1,VASN,HSPG2,SP6,CCDC80,ITPKA,KRT19,KANK1,FBLN2,PITX1,GATA5,CLEC2L,RASL12,LFNG,PTK2B,AHNAK,UPK3A,GGT1,AGRN,ALPK2,VILL,PTGDS,MGAT3,GPR132	Transcription factor	Target genes
GATA1,GATA2,GATA4,GATA5,GATA3,GATA6,LMO2,NR3C1,MYCN,SMAD4,PAX4,ING4,ELK1,NHLH1,TAL2,TAL1,BHLHE41,HAND2,MXD4,MITF,MXI1,MAX,TFEB,MYC,USF2,MYOG,TCF12,TCF4,MXD3,MYF5,ARID5B,MYF6,MXD1,HAND1,TCF3,YY1	0.0454228	3.5858	transfac_pro-M02004	GATA2,HNMT,DOK4,ESRRG,IHH,RSPO3,TBX3,FBLN2,RWDD3,FOXC1,BMP6,KLF1,KLHL14,BFSP1,RASL12,BMPER,VCAN,TNFRSF19,RNF24,CHST3,SMAD1,GATA5,GGT1,RORA,OAF,CBFB,RAP1A,HSPG2,THSD1,ITPKA,ABCA1,SPDEF,SSBP3,HAAO,CDC42EP4,CD163,MGAT3,ATP10B,IGF1,NTF3,CBLB,EXT1,BMP5,PPARG,CD34,PIK3R1,EPHB2,ADAMTS6,KCNC4,SLCO1C1,LIFR,TMEM109,LRRC32,MUC6,ACPP,FGFR3,TRPC4,SMAD7,NRXN3,GAS2,ZNRF2,FAM189A1,LEF1,SCN7A,KIAA1211,GRHL3,DPYD,…
PPARG,HNF1A,HNF1B	0.0441396	3.37449	encode-UW.Motif.0020	PAX2,IHH,CDC42EP4,TBX3,VEGFA,FGFR4,RAB3IL1,GATA2,ARHGAP24,GRB7,CA4,SALL1,CPS1,LGI2,ADAMTS10,PCDH17,LAMB1,KCP,SLC22A2,FOLR1,SMAD7,TBX2,PAMR1,ACPP,RGS2,HPD,MSX2,NRG2,P2RX2,LRP5,SMAD1,ZMIZ1,RASSF10,GJB4,PON2,RSPO3,MGAT3,PPARG,VCAN,CHST9,SLC40A1,GLIS1,GATS,LPAR5,BFSP1,TNFRSF19,DOCK8,SLCO1C1,RORA,AHNAK,ID2,RFFL,IGF1,DNAJC6,ACVR1B,FRY,FBLN2,SLC23A1,TBX20,FZD4,ALPK2,SPDEF,KLF12,SLC25A45,TSPAN9,LRRTM4,ST…
CRX,HNF1B,HNF1A,NFYC,HMBOX1,NFYA,POU3F2,PDX1,FOXO1,PAX4,PITX2,RUNX1,RAX,IRX4,PPARG,ISL1,POU3F1,TLX2,POU1F1,RHOXF1	0.0440242	3.35548	tfdimers-MD00002	GRB7,SLC40A1,RAB3IL1,PAX2,ID2,SMAD7,SLC25A45,FBN2,CA4,RFFL,LAMB1,SCN7A,FAM198B,ADRA1B,GAS2,RORA,DPYD
	0.0438017	3.31883	yetfasco-1550	ESRRG,VAX1,IHH,TBX2,LOXL1,AHNAK,NEO1,LRRC32,SP8,BIN1,NKX2-5,FRY,COL27A1,SSBP3,KANK1,ZC3H14,YTHDF1,EPHB2,BMP6,ADAMTS10,SETD1B,ADD3,CARNS1,TYRO3,SMAD7,RFFL,PPARG,ADAMTS6
PITX2,PDX1,IKZF1,HNF1B,HNF1A,OTX2,CRX,NOBOX,IKZF2,ARID3A	0.0437522	3.31069	tfdimers-MD00073	PAX2,SOAT2,ID2,TCEA3,FBN2,TBX3,SCN7A,TBX2,GAS2,BMP5,NTF3,LAMB1,SLC25A45,ANK3,SALL1,RFFL,AGRN,SMAD6,LGALS2,DPYD,KLHL24,GRB7,PPARG,FAM118A,MARCH1,POC1B,TNFSF13,FAM155A,SLC40A1,NRG2
NR1H4,NR1I3,NR1I2,PBX1,HNF1B,PPARG,HNF1A,HOXA13	0.0429169	3.17313	tfdimers-MD00094	TCEA3,TBX2,CDC42EP4,PAX2,RAB3IL1,LGI2,GAS2,TSPAN9,GATS,LAMB1,VCAN,IER5L,BIN1,SMAD7,SPON2,MAP7D1,RASSF10,SLC25A45,FRY,ARHGAP24,PCDH17,DAB2IP,DNAJC6,ANO10,POC1B,SMAD6,MARCH1,C2orf88,ESRRG,ZNRF2,MGAT3,DOCK8,CUBN,SLC37A4,SPDEF,ARID3A,SALL1,VILL,VEGFA,CBFB,RWDD3,CPN1,SP6,ADD3,EPHA6,FBN2,HEY2,ALPK2,EXT1,DPY19L1,LGALS2,RSPO3,ADAMTS10,FAM198B
GATA3,PDX1	0.0425597	3.1143	tfdimers-MD00360	CDC42EP4,GRB7,GATS,RFFL,PCSK6,ID2,STK38,CA4,TNFRSF19,PAX2,PPARG,PTPN13,FGFR3,EPHA6,TRPV4,SMAD7,TSPAN9,LAMB1,GAD1,NTF3,SP5,SLC10A4,FBN2
GATA1,GATA5,GATA4,GATA3,GATA2,GATA6	0.0425459	3.11204	yetfasco-1631	GATA2,ESRRG,TBX2,TNFRSF19,DOK4,THSD1,ALPK2,FOXC1,HNMT,FBLN2,PAX2,FGFR1,COL18A1,ADD3,ID4,PTK2B,PODN,ANK3,TBX20,ITPKA,SPDEF,SMAD7,MARCH1,ABHD5,ZNRF2,NYNRIN,PGF,RWDD3,KCNN1,YPEL3,FBXL20,KLF1,POLI,MSX2,RAP1A
SPR,ZNF503,AFF4	0.0423893	3.08625	hdpi-SPR	VASN,FBLN2,SPDEF,TRPV4,TCEA2,PTGDS,GRB7,PRKCD,CDC42EP4,LFNG,FGFR3,GPR132,AHNAK,GATA5,ADAMTSL5,ITGB2,CKM,KCNN1,VEGFA,DAB2IP,AGRN,MGAT3,HSPG2,GGT1,RAB3IL1,SP6,MAP7D1,TBX3,FGFRL1,CLCNKB,GPR55,BIN1,DOK4,SMAD7,TBKBP1,LPAR5,CHST3,PITX1,AGAP3,EMID1,LRRC32,VILL,OAF,FADS6,LOXL1,KANK2,ARID3A,ZMIZ1,EVX1,SH3GLB2,ADCY7,FURIN,CA4,IGDCC4,DLX4,TJP3,EPHB2,DLEC1,CLDN19,CARNS1,PLXDC1,IER5L,SEMA4G,TBX2,ITPKA,KCP,SPO…
NOBOX,CRX,HOXA4,HNF1A,HNF1B,HOXB4,VSX1,ALX1,HOXC5,PAX7,PROP1,HOXA3,SHOX2,POU3F2,PPARG,IKZF1,RUNX1,LHX1,POU1F1,TLX2,LMX1A,LMX1B,HOXC6,PRRX1,HOXC4,DBX2,PDX1,PITX2,PHOX2B,PAX6,NKX6-1,RAX,PHOX2A,OTP,LHX6,LHX3,PAX4,MSX1,ESX1,ALX4,DBX1,NKX6-3,LBX1,ARX,NKX1-2	0.0422712	3.06679	tfdimers-MD00160	APOM,FGFR4,SSBP3,CDC42EP4,GAS2,TBX20,ID2,SALL1,GATA2,PAX2,RORA,LGI2,LAMB1,SLC25A45,ADRA1B,HEY2,TSPAN9,ADD3,RAB3IL1,RNF24,FBN2,RGS5,SMAD7,VCAN,SPDEF,FRY,NTF3,GATS,GRB7,ID1,SLC40A1,SLC22A2,CADPS2,RALGPS2,ANK3,EGFLAM,DPYD,VEGFA,TBX3,RFFL,TYRO3,KANK1,RHBG,KCNV1,CTSH,TBX2,DPY19L1,TCEA3,MAP7D1,PCDH17,PIK3R1,SMAD9,DAB2,VASN,SMAD6,METAP1D,FGFR1,KCP,BFSP1,RASSF10,SOAT2,TNFRSF19,SLC22A3,COL19A1,ZMIZ1,BMP5,…
HNF1A,HNF1B,PPARG,NOBOX,CRX,IKZF1,RUNX1,MYB,PAX4,POU1F1,TLX2,FOXO1,NFYA,NFYC,IRX4,PDX1,CDX2,HOXA13,BPTF,POU3F2,ISL1,POU3F1,NFE2L1,HMBOX1,HOXA4,RAX,RHOXF1	0.0422245	3.0591	transfac_pro-M01011	TBX2,SLC40A1,SALL1,GRB7,KLHL14,GATA2,LAMB1,CA4,PIK3R1,SPDEF,ADD3,CDC42EP4,MAP7D1,APOM,SLC23A1,ARID3A,FGFR4,VCAN,CD244,ID2,BIN1,TMEFF1,PAX2,KCP,SEMA4G,NRCAM,GATS,TSPAN9,GPR107,BMP6,PMM1,LGI2,ACSF2,STK38,SLC22A2,ADRA1B,GLIS1,AGRN,RFFL,HEY2,TBX3,TNFRSF19,KANK1,COL19A1,GGCX,FLRT3,TCEA3,FAM20C,VEGFA,RAB3IL1,TYRO3,CUBN,NRXN3,EVX1,EFHD1,SMAD6,BMPER,ZMIZ1,FGFR3,KLK11,GAS2,DAB2,GAD1,SLC25A45,FBN2,KLHL24,F…
CRX,RHOXF1,HNF1B,MYB,PAX4,HNF1A,IRX4,FOXO1,POU2F1,HMBOX1	0.042186	3.05276	tfdimers-MD00549	GRB7,SLC40A1,TRPV4,SALL1,BMP6,RAB3IL1,PCDH17,TBX2,MSX2,FLRT3,KLHL14,LEF1,ALPK2,HEY2,DFNB59,RORA,EPHA6,DPYD,DNMBP,PAX2,NRCAM
H2AFZ	0.0421091	3.04009	hdpi-H2AFZ	SALL1,NRG2,DPY19L1,GRK5,ESRRG,FAM20C,VCAN,VILL,MGAT3,LFNG,P2RX2,TCEA2,EPHB2,SEMA3G,ADAMTS6,ZMIZ1,BMPER,FRMD4A,LIFR,NRCAM,FBLN2,TXNRD3,NTF3,ITIH5,RWDD3,PAPLN,SCN7A,CADPS2,CDC42EP4,SP6,SP8,SSBP3,KCNN1,RORA,EGFLAM,EFS
GATA1,GATA3,GATA2,GATA5,GATA4,GATA6,LMO2,NR3C1,PAX4	0.0420761	3.03466	yetfasco-2211	GATA2,SALL1,TBX20,DOK4,ESRRG,FBLN2,HNMT,CCDC80,SPDEF,GAD1,LGI2,TBX2,SMAD6,IHH,TBX3,NKX2-5,COL18A1,RFFL,FAM20C,ZMIZ1,CARNS1,ARID3A,FGFR3,PCDH17,RORA,NKX2-3,TNFRSF19,FOXC1,TCEA2,KLHL14,CDC42EP4,GATA5,ID4,ANK3,BMP6,VAX1,OTX1,EPHB2,GATS,FAM155A,PODN,PAX2,DPYD,MAP7D1,FGFR1,REEP6,TAOK3,ZNRF2,OAF,ITPKA,VEGFA,RNF24,VCAN,DOCK8,ABCC12,KLF15,B4GALT7,RAP1A,ARSB,SMAD7,ALPK2,SSBP3,RSPO3,KLF1,ID3,CALHM2,FAM118A…
FHL2	0.0420513	3.03059	hdpi-FHL2	PRKCD,SELENBP1,TAC4,DOK4,AGRN,SP6,VEGFA,CARNS1,PTGDS,DPY19L1,CBX7,KCNN1,PITX1,CLDN19,ITGB2,IGDCC4,SPDEF,DAB2IP,IER5L,KLF15,FGFR3,SLC23A1,PTK2B,LFNG,LRRC32,PGF,FBLN2
PAX4,MYB,HMBOX1,CRX,CDX2,HNF1B,HNF1A,FOXO1,TLX2,RUNX1,POU1F1,OTX2,HOXA10,PPARG,NFYA,NFYC,IRX4,NFE2L1,NR2F2,PDX1,NR2F1,RHOXF1	0.0419359	3.01159	tfdimers-MD00020	PAX2,FGFR4,RAB3IL1,CDC42EP4,SMAD7,GRB7,VEGFA,APOM,LAMB1,CLDN19,PPARG,RORA,SLC40A1,PIK3R1,TNFRSF19,TBX3,MAP7D1,MSX2,TRPV4,NRCAM,PLA1A,SLC23A1,DKK1,FOLR1,VAX1,FAM20C,CBLB,SLC22A2,RAP1A,GATA5,CKM,EXT1,LRRTM4,SPDEF,VCAN,LGR4,BMP5,STK38,RBP5,NRG2,GXYLT1,CUBN,GAS2,TSPAN9,IER5L,FZD4,ANO10,TMEFF1,RASL12,ADD3,KCP,FLRT3,SEMA4G,C1orf131,C2orf88,SLC25A45,DAB2
ChIP-seq tracks
Transcription factor	AUC	NES	Track id	Target genes
EP300	0.0453157	3.66198	wgEncodeHaibTfbsHepg2P300V0416101PkRep2.broadPeak.gz	CPS1,ARSB,RHBG,ID2,TMEM135,NEK2,PTK2B,HNMT,C1orf131,CDK5RAP2,YAP1,SP5,EFNA1,ID1,PON2,ID3,GGT1,SMAD7,PLLP,ALDH2,PUS10,ANGPTL4,TULP4,FURIN,FGFR4,TNFRSF19,RASSF10,TMEM141,ACOX2,UPK3A,FGFR3,ARHGAP18,COL27A1,SGCE,TBX2,LGR4,TYRO3,ACSF2,ZFP36L2,SEMA4G,FARP1,AMDHD2,DKK1,SOAT2,LAMB1,ABCA4,DAB2IP,GAS2,AES,ZMIZ1,APOM,B4GALT1,ARID3A,CDC42EP4,SLC25A45,VILL,LIFR,GAMT,NDRG2,GRB7,HPD,HAAO,RDX,REEP6,GGCX,SLC22A3,…
ZBTB7A	0.041859	3.22847	wgEncodeHaibTfbsEcc1Zbtb7aV0422111PkRep1.broadPeak.gz	ZMIZ1,MAP7D1,SSBP3,AGRN,ARID3A,GAMT,AHNAK,GATA2,CDC42EP4,ADD3,SALL1,CBX7,BIN1,CLCN2,COL18A1,IER5L,ADAMTSL5,GPR107,AZU1,PSTPIP2,IGFBP6,TBKBP1,PPARG,VEGFA,VASN,KLF12,AES,EPOR,FGFR3,ZNF276,REL,ALDH2,SEMA4G,PAPLN,TBX2,LIME1,TM6SF1,ACVR1B,TMEFF1,D2HGDH,SMAD6,TMPRSS2,NRCAM,GALE,GPRIN2,EFNA1,S100A10,FUK,TCEA2,DPY19L4,EFHD1,ID1,GLUL,TAOK3,EFEMP2,TMEM54,KCNN1,SETD1B,OVOL2,COL9A2,GRINA,DLX4,FGFRL1,FOXC1,CA…
TCF7L2	0.0407682	3.09166	wgEncodeSydhTfbsHek293Tcf7l2UcdPk.narrowPeak.gz	ZMIZ1,SP5,COL4A2,COL4A1,EGFLAM,NDRG2,COL27A1,RDX,IER5L,SP8,ATOH8,BAMBI,FOXC1,TAC4,ID2,SMAD7,GATS,ARID3A,LEF1,EVX1,OAF,MSX2,TNFRSF19,RFFL,SMAGP,PTPN13,ARHGAP24,SMAD6,SP6,TNFRSF11A,DKK1,KITLG,FGFR1,COL18A1,IGFL4,EXT1,BMP5,RBP5,ATOH1,PPARG,CASD1,GRHL3,RGS5

## Sheet: PF
Transcription factor binding motifs
Transcription factor	AUC	NES	Motif id	Target genes
PAX2	0.0532514	3.85292	transfac_public-M00486	CBX8,FOXP1,MECOM,HIPK2,ARID1A,BCL6,TES,MEF2C,ZFHX3,DACT1,CCNI,ZSWIM6,FN1,C1orf198,RNF122,PRTG,SHOX2,MAML2,ARL15,MEIS2,TLE3,EDNRA,NR2F2,ONECUT2,RARB,MAP3K8,PHLDB2,DMRT2,FOXA2,FOXA1,DUSP5,PCDH8,TMEM100,PCGF3,FOSL2,TOX3,TGIF2,MAP4K4,KLF3,YPEL2,FAM53B,ATF7,NR4A2,TCF7L2,CDC42EP3,EPHA4,HES1,FZD2,RFX2,IKZF4,KCNIP4,MSI2,FREM2,PIK3R3,KIAA1958,DHRS3,BCHE,PDE11A,PLEKHO1,TEAD1,ZNF516,A4GNT,SCMH1,ATXN1L,DSP,Z…
NFYC,POLE4	0.0524235	3.72867	homer-M00269	MEX3A,FOSL2,BCL6,TGIF2,AUTS2,SOX4,TLE3,NRGN,LRRC4C,MEIS2,MECOM,MSI2,KIAA2026,ENO3,FN1,FZD2,ZNF710,RNF219,NR2F2,SIAH1,EGLN2,CCNI,ERF,ZNF516,ADAMTS1,SOX11,H1F0,TOX3,ST8SIA2,MIDN,FOXP1,NUAK1,HOXA1,HHIP,PDGFRA,MEF2C,CREB3L2,DHRS3,ZFHX3,TSHZ2,GATA4,YPEL2,ZSWIM6,MEX3B,EPHB6,NR4A2,DCHS1,LRRFIP2,MED13,RARB,ATF7,EPHA4,SHOX2,FRAS1,SSH1,CD47,EXOC6,EFNA4,KCNK2,JDP2,EDIL3,KDM6B,HUNK,CLIC5,PNRC1,HAPLN1,TEAD1,K…
	0.0511865	3.54303	yetfasco-2126	RBMS3,PIK3R3,FOSL2,HOMER3,FOXP1,ZNF710,CBX8,USP3,ERF,TCF7L2,ZFHX3,KLF3,NFKBIL1,ZNF232,AMMECR1L,ATF7,ONECUT2,BCL6,PTP4A1,MECOM,LRRC4C,TBX1,YPEL2,MEF2C,KDM6B,PCGF3,GATA4,MEIS2,ANKRD50,PER2,MAP4K4,TLE3,PRKD1,TEAD1,ZNF408,PDGFRA,PATZ1,CLIP1,FAM53B,ZNF777,STAG1,TSC22D1,NR2F2,MED13L,CDKN2AIP,ABL1,PLXNB2,BMF,MEF2A,PDE11A,PLEKHO1,IL6ST,GHR,RNF219,KIAA1958,SESN3,NUAK1,TSHZ2,ZFPM2,DSP,ACSL1,NR4A2,ARID1A,PC…
MZF1,MTF1,KLF4,ZBTB14,SP1,WT1,SREBF2,SREBF1,MAZ,PAX4,SP2,ZNF281,ZNF444,ZNF467	0.0509882	3.51327	flyfactorsurvey-crol-F7-16_SOLEXA_FBgn0020309	ZFHX3,MECOM,NR2F2,JUP,MEX3A,FZD2,EPHA4,AUTS2,KIAA2026,SRCAP,TSC22D1,BCL6,LRRC4C,RARA,ERF,MEIS2,NR4A2,SIAH1,SOX4,IGF2R,TLE3,ZSWIM6,ZBTB22,FN1,BRPF3,DCHS1,CAMK2D,TCF7L2,FOXP1,PDGFRA,MIDN,MSI2,S1PR2,ARAP2,ZNF516,UBA7,YPEL2,EFNB2,KDM6B,FOSL2,HOXA1,CLCF1,MEF2A,USP3,RARB,JDP2,TRAM2,ONECUT2,TGIF2,HES1,MBD6,LRRFIP2,PLCG1,VWA2,KLB,MSI1,PAQR9,RNF219,CD47,DSP,CCNL1,FOXP4,MED13L,ZNF710,HS3ST3B1,KIF26B,FOXA1,…
KLF14,SP4,SP8,SP2,KLF16,KLF17,SP9,SP6,SP7,SP5	0.0509114	3.50174	flyfactorsurvey-Bteb2_SOLEXA_2.5_FBgn0025679	MEF2C,LIN52,MEX3B,AUTS2,TSC22D1,PLXNA1,EXPH5,ZNF516,KDM6B,FZD2,IGSF9,LRRC4C,NFKBIL1,JUP,EGLN2,PRKD1,RARA,SESN3,ZFHX3,ZBTB22,JDP2,SLC6A9,ENO3,NF1,HOXA1,RARB,H1F0,SIAH1,BCL9,RNF219,TESK2
ZNF219,KLF4,ZBTB14,SP1,MTF1,MZF1	0.0501503	3.38753	transfac_pro-M01122	ZFHX3,LRRC4C,MEX3A,NR2F2,RARA,MECOM,ERF,PDGFRA,JUP,BCL6,SESN3,FZD2,MIDN,ZNF710,NR4A2,EPHA4,UBA7,RBMS3,KDM6B,CLCF1,SRCAP,ONECUT2,SLC6A9,SH3BP2,ZNF516,S1PR2,AUTS2,FOSL2,FOXP1,HES1,KIAA2026,EFNB2,UTRN,RNF219,TLE3,SIAH1,CBX8,SNCAIP,ZSWIM6,FN1,YPEL2,MSI2,KLF3
	0.0499892	3.36335	flyfactorsurvey-pad_SANGER_5_FBgn0038418	KDM6B,MEX3A,ZNF710,DVL3,SH3BP2,RARA,SEMA4C,BCL6,JUP,H1F0,NR2F2,FOXP1,TOB1,ZFHX3,PLEKHA6,TSC22D1,NF1,PDE1B,SMOX,MEF2C,BCL9,RBMS3,ZSWIM6,PLEKHH1,TGFBR1,BMF,MAPKAPK2,MSI2,F7,IKZF4,LTBP1,GDF11,EPHB6,MECOM,NR4A1,YPEL2,KIAA0232,MBD6,TRPC3,PCDH8,TSHZ2,TCF7L2,SBK1,ZNF454
	0.0496967	3.31945	yetfasco-2185	ZNF710,MECOM,ZFHX3,FOXP1,TGFBR1,ERF,LIN54,BCL6,AMMECR1L,PDGFRA,JDP2,USP3,HOMER3,PER2,FOSL2,MIER3,MED13L,ZNF232,KIF26B,YPEL2,KLF3,ATF7,NCOA5,EPHA4,TEAD1,CGA,SLC6A9,TCF7L2,FBXW5,ONECUT2,RBMS3,EPC2,H2AFY,KIAA1958,SIX5,DHRS3,ABL1,STAG1,FAM53B,CAMK1,CBX8,MEIS2,RFX2,OCLN,ARAP2,MEF2C,SOX11,CCNG2,SGK3,AUTS2,KDM6B,POGK,ZNF445,ARID1A,PAQR9,LRRC41,LRRC4C,H1F0,LRCH1,CLIP1,PRTG,FOXA1,SIAH1,RNF219,BMF,VWCE,FXR…
	0.0496372	3.31052	elemento-CGCCGGC	ONECUT2,BCL6,TSC22D1,PAQR9,EPC2,PCDH8,NR2F2,FOXA2,PIK3R3,CBX8,CCNI,HHIP,TMEM144,ARID1A,ZBTB16,CAMK2D,ST8SIA3,NCOA5,PLXNB2,CCNG2,MEIS2,FOSL2,KLF3,SOX4,DCUN1D3,PER2,ZFHX3,LRRC4C,CSMD3,DMRT2,CDKN2AIP,MED13L,LPIN2,FAM53B,ATF5,GATA4,TLE3,PDGFRA,SLCO5A1,TOX3,RARB,BCL2L11,TEAD1,MSI1,MECOM,EPC1,CGN,TEAD2,HOXA1,SOCS6,ATP2B1,ING3,GZF1,KDM6B,FOXP1,KIAA0232,CCNJ,ZNF664,KIF26B,TGIF2,ZNF516,NUAK1,NR4A2,PRKD1,S…
PHLDA2	0.0495926	3.30383	hdpi-PHLDA2	BCL6,NR4A2,SEMA4C,VEZF1,ARID1A,FOXP1,PDE1B,TMEM100,SNTB1,DMRT2,PCDH8,MSI2,ZFHX3,ST8SIA2,ZSWIM6,TES,DUSP5,RARB,MEF2C,ONECUT2,PHLDB2,MECOM,CAV2,FN1,MEX3A,MEIS2,KCNK2,ANTXR1,MIER3,FOSL2,RARA,ANKRD42,USP3
EXOSC3	0.0493348	3.26514	hdpi-EXOSC3	PDE1B,BCL6,RARA,FOXP4,PCDH8,VWA2,ST8SIA2,FOSL2,NR4A2,ZFHX3,TES,FN1,DMRT2,FMOD,JUP,ANTXR1,MSI2,TMEM100,PLEKHH1,SEMA4C,PIK3C2B,ARID1A,GDF11,SLC6A9,MEX3A,IKZF4,SOX4,CAMK1,ONECUT2,PLEKHO1,MSI1,PHLDB2,DZIP1L,C1orf106,RBMS3,JDP2,EPC2,VEZF1,BMF
	0.0491092	3.23128	elemento-CCGAGGA	CREB3L2,EIF1,PDE11A,FNDC3B,SOX21,SRCAP,AUTS2,NR2F2,MEF2C,KCNIP4,SH3BP2,TOB1,DSP,TLE3,TSC22D1,KLF3,MAML2,FOXA3,PER2,FZD2,SBK1,ZFHX3,EFNA2,TBX1,MPND,ZNF232,IP6K2,PDGFRA,MEIS2,MECOM,CLCF1,BCL6,FBLN7,CCNI,KCTD8,UBTD2,CBX8,UTRN,DYNC1LI2,TES,ZNF710,SGK3,GUCY1A3,ZNF516,PQLC1,LRRFIP2,ZBTB16,MYO6,ONECUT2
IKZF1,ETS1	0.0490324	3.21975	transfac_public-M00141	RARA,JUP,GDF11,WDR81,FOXP4,FZD2,PIK3C2B,TSHZ2,FXR2,SHBG,MEX3A,CGN,HOMER3,BRI3,SBK1,DHRS3,FLJ12825,ZFHX3,ATXN1L,RNF122,FMOD,SLC7A7,SMOX,SLC6A9,ONECUT2,S1PR2,CLCF1,CDC42EP3,RFX2,BMF,CTSB,NR2F2,SEMA4C,BRPF3,PDE1B,ADAMTS1,FOSL2,EIF1,YPEL2,TMEM100,NRL,MSI1,IKZF4,ZNF628,MMP14,NRGN,GPCPD1,H1F0,ALPK3
MAGED4	0.0486481	3.16209	hdpi-MAGED4	BCL6,NR4A2,PDE1B,SEMA4C,TMEM100,PCDH8,VEZF1,ARID1A,ONECUT2,DMRT2,TES,FOXP1,ST8SIA2,FN1,MSI2,CAV2,ZFHX3,SNCAIP,TSHZ2,MECOM,ANTXR1,ADAMTS1,DUSP5,ZSWIM6,PHLDB2,MEIS2,FOSL2,USP3,SNTB1,SOX4,FOXA2,RARB,TRAM2,MEF2C,PDE11A,PLEKHH1,FMOD,JDP2,GHR,IKZF4,RARA,FOXP4,ATXN1L,MEX3A,TRPC3,FZD2,KLF3,NIPAL2,LRRFIP2,MIER3,RBMS3,MAML2,KCNK2,FOXA1
PAX4,TCF3,YY1	0.0486432	3.16135	encode-UW.Motif.0465	SIX5,ZSWIM6,ONECUT2,SOX4,BAZ1A,MEF2C,ZFHX3,FAM53B,C1orf198,KDM6B,DMRT2,LTBP1,TMEM100,TGIF2,DSP,KCNK2,FOXA2,ARAP2,FOXP1,ANKRD50,YPEL2,CSMD3,SNCAIP,SSH1,TCF7L2,LRRC4C,SOSTDC1,RNF219,CAMK2D,RARA,CYTH1
	0.0486134	3.15688	transfac_pro-M01128	FN1,MECOM,ONECUT2,SOX11,ZFHX3,FOXP1,TGIF2,SHOX2,ZNF628,SOX4,AUTS2,NR2F2,TSC22D1,ZNF710,BCL6,FBXL14,JUP,MEF2C,ADAMTS1,NR4A2,RARB,ZSWIM6,MEIS2,NF1,PDGFRA,PHLDB2,SESN3,RBMS3,DMRT2,EFNB2,PRTG,C11orf95,TRAM2,HOXA1,ABL1,LRCH1,TMEM100,TES,TLE3,TOB1,PHC2,FOXA1,IKZF4,SLC7A7,SIAH1,BAZ1A,MIDN,RARA,ZBTB16,HERC3,ATF7,PRKD1,MMP14,GUCY1A3,KCNIP4,PHLDB1,DCHS1,TEAD1,KCTD8,ZFPM2,SKAP2,BRPF3,MSI2,SLC6A9,HES1,ZNF454…
	0.048487	3.13791	yetfasco-2210	HOMER3,FOXP1,PCGF3,SESN3,PIK3R3,ZFHX3,STAG1,RBMS3,AUTS2,MEF2C,KLF3,PCDH8,CBX8,BCL6,PATZ1,ATF7,TSC22D1,MEIS2,FNDC3B,ULBP1,ARID1A,FZD2,ERF,NFKBIL1,ROBO2,PAQR9,TSHZ2,FOXP4,RNF219,IL6ST,ZNF232,TEAD1,AMMECR1L,GATA4,ZNF516,PRKD1,MECOM,FOSL2,ZNF710,HOXA1,TEAD2,HS3ST3B1,USP3,H2AFY,DDAH2,LPIN2,SIX5,CDKN2AIP,MEF2A,NR4A2
	0.0484597	3.13382	yetfasco-780.1	H1F0,TRAM2,TCF7,SCMH1,ARID1A,MECOM,JDP2,MAP4K4,ZFHX3,LRP2,PTP4A1,ZBTB16,ZNF408,BCL6,CBX8,MEIS2,TCF7L2,BCL2L11,MNT,FAM160B1,AUTS2,CLIP1,HS3ST3B1,TBX1,ZNF516,RARA,CGN,DMRT2,ONECUT2,KDM6B,FBXL14,FOXA3,TSHZ2,NBPF1,EFNB2,FOXA1,CDKN2AIP,FOXP4,TLE3,PLXNB2,PHC2,SIAH1,FAM53B,PDGFRA,RANBP9,EIF1,TEAD1,MSI1,VEZF1,ODC1,NUAK1,NR4A2,DOCK9,PLXNA1,FREM2,PCDH8,HES1,ZNF777,MARVELD2,FZD2,ZNF664,STAG1,YPEL2,DHRS3,HLA…
E2F1	0.0482193	3.09773	transfac_pro-M01250	FN1,ADAMTS1,MECOM,FOXP1,ZNF710,NR4A2,NR2F2,TEAD1,MAML2,ZFHX3,FOSL2,BCL6,CLIC5,DHRS3,RARA,CSMD3,RNF219,ABL1,TRAM2,ONECUT2,IKZF4,DUSP5,DMRT2,HES1,MSI2,TES,HOXA1,GATA4,CBX8,EDNRA,SNCAIP,FOXP4,TCF7,SOX4,TSC22D1,AUTS2,FLJ12825,STAG1,MEF2C,KCNIP4,EPHA4,PIK3C2B,DSP,RARB,TEAD2,EIF1,VEZF1,DTX4,SEMA4C,FOXA1,PATZ1,MEX3A,HS3ST3B1,ERF,KIF26B,PCDH8,PRTG,DPYS,CKMT2,ARID1A,MEIS2,DVL3,TRPC3,LPIN2,CDC42EP3,CLIP1,T…
PBX3,PBX2,PBX1,PBX4	0.0480483	3.07206	flyfactorsurvey-exd_FlyReg_FBgn0000611	NR2F2,ZFHX3,FOXP1,SOX11,MEIS2,ONECUT2,TLE3,BCL7A,SOX4,LRRC4C,PDGFRA,FAM53B,ZSWIM6,MECOM,ISL2,ARID1A,CLIC5,PAQR9,CREBBP,NR4A2,TCF7L2,TES,H2AFY,MIDN,EFNB2,PHLDB2,HIPK2,RARB,EXOC6,FOXP4,NRGN,HOXA1,SH3BP2,RXRA,AMMECR1L,KIAA0232,FOSL2,PER2,LIN54,FZD2,CCNG2,IL6ST,ERF,BCL6,SOX21,PIK3R3,TOB1,GATA4,MAP3K8,DMRT2,SHOX2,NCOA5,RBMS3,DSP,CBX8,FAM160B1,RARA,ING3,CDKN2AIP,ATF7,TRIOBP,AUTS2,CGA,ZNF516,C11orf95,KD…
PBX3,PBX1,PBX2,PBX4	0.0480483	3.07206	homer-M00617	NR2F2,ZFHX3,FOXP1,SOX11,MEIS2,ONECUT2,TLE3,BCL7A,SOX4,LRRC4C,PDGFRA,FAM53B,ZSWIM6,MECOM,ISL2,ARID1A,CLIC5,PAQR9,CREBBP,NR4A2,TCF7L2,TES,H2AFY,MIDN,EFNB2,PHLDB2,HIPK2,RARB,EXOC6,FOXP4,NRGN,HOXA1,SH3BP2,RXRA,AMMECR1L,KIAA0232,FOSL2,PER2,LIN54,FZD2,CCNG2,IL6ST,ERF,BCL6,SOX21,PIK3R3,TOB1,GATA4,MAP3K8,DMRT2,SHOX2,NCOA5,RBMS3,DSP,CBX8,FAM160B1,RARA,ING3,CDKN2AIP,ATF7,TRIOBP,AUTS2,CGA,ZNF516,C11orf95,KD…
SOX12,SOX18,SOX13,SOX7,SOX15,SOX21,SOX14	0.0478524	3.04267	transfac_pro-M02796	TCF7L2,FOXP1,ERF,HHIP,NF1,BMF,MDK,ONECUT2,ZSWIM6,FOSL2,NRGN,MEX3A,PLEKHH1,CCNG2,CREBBP,LIN54,FRAT1,EDIL3,GRAP2,MEX3D,MEX3B,EXOC6,PCGF3,NR4A2,FOXA1,TRIOBP,ISL2,PHLDB2,MECOM,PDGFRA,SLCO5A1,PER2,MEIS2,KLF3,PLAC8L1,KCNIP4,HS3ST3B1,A4GNT,PAQR9,EFNB2,RANBP9,CGA
	0.0478177	3.03747	transfac_pro-M01130	FN1,MECOM,SOX11,ZFHX3,C11orf95,ZNF710,ZNF628,ONECUT2,PRTG,ABL1,EFNB2,NR2F2,SOX4,MEIS2,ZSWIM6,EDIL3,FBXL14,HES1,TES,UBE2R2,RARB,SLC6A9,NKX3-1,ARID1A,NR4A2,ARHGAP26,BCL6,PTP4A1,PHACTR1,ZSCAN16,SGK3,TSC22D1,ZBTB22,MEF2C,ADAMTS1,MSI2,ENO3,PCDH8,BRPF3,PHLDB2,ERF,FZD2,PKIG,TEAD1,RBM4B,ARL15,SESN3,HERC3,LRRC4C,GABRB1,GATA4,MAP3K8,AUTS2,CKMT2,ZBED3,CDC42EP3,SHOX2,FOXP1,RARA,RBMS3,CGN,TRAM2,PATZ1,ARL4C,PI…
	0.0477706	3.0304	transfac_pro-M01613	ZFPM2,ROBO2,ARID1A,FOXP1,NR4A2,SESN3,NR2F2,DMRT2,PLEKHH1,CREB3L2,NFE2L2,ONECUT2,ATXN1L,KLF3,PLXNB1,OLFML2B,KCTD8,HS3ST3B1,ST8SIA2,PHLDB1,CCNG2,GATA4,DKFZP434L187,ZNF777,PRKD1,ADAMTS1,SEMA4C,MIDN,DSP,EPC2,USP3,PRTG,BAZ1A,TESK2,KDM6B,ZNF710,BCL9,PCDH8,C11orf95,ARL4C,NBPF1,TEAD1,TGIF2,CCDC85C,ANTXR2,LRP12,H1F0,FAM53B,RARA,TSHZ2,EFNA4,EFNB2,TOB1,OCLN,ZFHX3,CCNI,CDKN2AIP,MYO6,BCL2L11,IL6ST,MNT,FZD2,ME…
ATF3,NFIL3,CREB1	0.0476863	3.01775	flyfactorsurvey-Crc_CG6272_SANGER_5_FBgn0036126	KIAA0232,JDP2,SIAH1,PER2,TRIB3,EIF1,FOSL2,GZF1,PCGF1,ZNF516,SLC6A9,DDIT3,TEAD1,MBD6,TMEM57,FN1,ARID1A,ZFPM2,HERPUD1,CEBPB,LRP12,MTTP
ZNF281,PAX4,MZF1,MTF1,CHURC1,KLF4,SP2,SREBF1,MAZ,SP1,ZBTB14,WT1,SREBF2,ZNF148,ZNF444,ZNF467,ZIC1,ZIC5,ZIC2,ZIC3,ZIC4	0.0476863	3.01775	transfac_pro-M02831	JUP,ERF,MEX3A,MIDN,FZD2,RARA,CLCF1,NR2F2,LRRC4C,TSC22D1,ZFHX3,ZSWIM6,SOX4,SRCAP,S1PR2,MBD6,MSI2,KIAA2026,TOX3,PDGFRA,AUTS2,PATZ1,BCL6,ENO3,NR4A2,MECOM,EPHA4,UBA7,DCHS1,KDM6B,ONECUT2,SESN3,FOXP4,HOXA1,TCF7L2,SH3BP2,TLE3,CCDC125,FOXP1,TGIF2,SIAH1,SBK1,FN1,MEIS2,ATF7,CDC42EP3,RNF122,FOSL2,HES1,FOXA3,FAM53B,RARB,DCUN1D3,H1F0,NUAK1,LRRFIP2,WDR81,NF1,IGF2R,DVL3,BRPF3,ADAMTS1,ZNF516,EFNB2,GATA4,TBL1XR1,…
ChIP-seq tracks
Transcription factor	AUC	NES	Track id	Target genes
CEBPD	0.0507725	4.33789	wgEncodeHaibTfbsHepg2Cebpdsc636V0416101PkRep1.broadPeak.gz	APOB,MIDN,NFE2L2,TGIF2,PLXNB1,PATZ1,SRCAP,TOB1,PCYT2,GZF1,ENO3,ERF,CEBPB,APOA2,CSF3R,ARHGEF16,FOXA1,FN1,NRL,PRKRA,HES1,EIF1,CBX8,KDM6B,HERPUD1,BAZ1A,KIAA2026,EPC2,UBTD2,DCUN1D3,VEZF1,BRPF3,TRIB3,MBD6,DDIT3,ZKSCAN2,HPN,NEU1,FOXA2,SLC35B2,CDKN2AIP,ZNF664,SEMA4C,EFCAB2,TXNDC11,MAP3K8,SLC47A1,SIX5,KIF27,CCDC85C,TRAM2,FOXA3,TTC3,PCGF1,MALAT1,SNTB1,FAM102A,CTSB,FIZ1,RING1,PHF10,EHD1,MNT,FOSL2,PTP4A1,SE…
CEBPD	0.0484473	4.01031	wgEncodeHaibTfbsHepg2Cebpdsc636V0416101PkRep2.broadPeak.gz	GZF1,NFE2L2,CSF3R,APOB,FN1,HERPUD1,CTSB,PDE11A,SLC47A1,MIDN,FOSL2,NRL,TOB1,TRIB3,PATZ1,DCUN1D3,EIF1,TGIF2,CEBPB,ATXN1L,SEMA4C,PRKRA,TMEM222,PLXNB1,SNTB1,CBX8,CCDC142,NEU1,SRCAP,TGFBR2,MAP3K8,APOA2,TXNDC11,DTX4,MALAT1,TTC3,FOXA1,CCNG2,H1F0,CSRNP2,DGAT1,ZNF664,FNDC3B,UNC93A,SIX5,MBD6,DDIT3,ERF,NXF1,KIAA0232,ISL2,DSP,ZNF48,VEZF1,BAZ1A,ODC1,MNT,ZKSCAN2,ENO3,KLF3,USP43,UBTD2,PLAGL2,ARHGEF16,KIAA2026,H…
TCF7L2	0.0438242	3.359	wgEncodeSydhTfbsHek293Tcf7l2UcdPk.narrowPeak.gz	AUTS2,ZNF703,ZSWIM6,AMDHD1,ZFHX3,TCF7,NR4A1,ZNF443,TIGD5,TCF7L2,ZNF799,SSH1,SLC35E2,PIK3C2B,MIDN,ZNF823,HS3ST3B1,PRSS16,ROBO2,TLE3,PRTG,TSHZ2,SLC35E2B,FOXP1,SH3RF2,HOXA1,GUCY1A3,HES1,FN1,SH3BP2,MECOM,ZNF764,TES,PLXNA1,NR2F2,MNT,PHLDB2,SIAH1,MEIS2,RARB,TIAM1,ARHGAP10,ZNF570,DSP,IDH2,BCL9,H1F0,SERPINB1,CDKN2AIP,MED13L,UTRN,BMF,OCLN,PLEKHH1,RANBP9,SOX4,PLCG1
HDAC2	0.0417494	3.0667	wgEncodeHaibTfbsHepg2Hdac2sc6296V0416101PkRep1.broadPeak.gz	NFE2L2,FOXA2,DCUN1D2,CEBPB,SCMH1,TMC7,TGIF2,FOSL2,CSF3R,RARA,BAZ1A,APOA2,DHRS3,ZKSCAN2,SH3YL1,TRIB3,ZNRF1,MAP3K8,FOXA1,SNTB1,RANBP9,KLF3,TEAD1,F2,NINL,RXRA,DOT1L,MEX3A,DDHD2,PHF10,DSP,FAM102A,MNT,C1orf106,FAM3B,AK3,TOB1,CREB3L2,H1F0,PLCG1,SLC47A1,ZNF48,UTRN,KDM6B,VEZF1,FOXP1,MIDN,TXNDC11,ZFHX3,HES1,SLC35B2,TP53I3,TGFBR2,YPEL2,SRCAP,RING1,LIN54,APOB,ARHGEF16,SGK3,HPN,JUP,BMF,GPCPD1,UBE2R2,PHC2,ABC…
EP300	0.0413478	3.01013	wgEncodeHaibTfbsSknshraP300V0416102PkRep2.broadPeak.gz	RARB,PNRC1,RARA,TSC22D1,PIK3R3,SH3RF2,TES,MALAT1,IP6K2,CCNG2,DHRS3,MEIS2,CREB3L2,HIPK2,SSH1,TCF7,TLE3,ARL4C,ITGAV,PLEKHA6,PDGFRA,LTBP1,YPEL2,ANTXR1,PRTG,SCMH1,HES1,TRIOBP,TOB1,JDP2,ISPD,PCGF1,SESN3,TBL1XR1,B9D2

## Sheet: PE
Transcription factor binding motifs
Transcription factor	AUC	NES	Motif id	Target genes
SRF	0.0589026	4.31284	jaspar-PB0078.1	CNN1,NR4A3,ACTG2,CSRP1,ACTA1,ACTC1,TUFT1,NPAS4,SATB1,EGR3,NCK2,SAMD4A,ZBTB20,CTNND1,COL2A1,LMOD1,SLC4A4,JAG1,FOXO3,CREB3,ATXN1,SORBS2,LPP,SUN2,CNR1,SIK2,ARHGAP8,PRICKLE1,THBS1,KCNJ4,MITF,RBMS2,PTPN21,CDH6,NR2F1,POPDC2,MSRB3,FAM13B,AQP3,TET2,WNT11,UNC5C,APOBEC2,PPP1R12B,PRKACB,GLIPR1,LNX1,SMTN,PARVA,KIAA1217,SEMA3C,ATP11B,ITGB8,C12orf75,CYR61,DNAH5,MAFK,SOX6,PHTF1,CREB5
HMGA2,HMGA1	0.0580349	4.19173	transfac_pro-M00750	FRMD6,MEIS1,ZFHX4,SMAD3,TLL1,SATB1,DNAJC22,HOXA4,CNR1,LMO3,ZNF618,MITF,IGF2,KCNJ16,RFTN2,PPP1R12B,NCOA1,NR2F1,CNTN3,CXXC4,RCAN1,SLITRK6,ATXN1,HOXA3,CUX2,EBF2,DENND2A,USP47,NAB1,FLRT2,PRICKLE1,CISH,EDN1,CREB5,ZBTB20,CHST15,SVIL,ANGPT2
SRF	0.0578557	4.16672	taipale-MCCATATAWGGN-SRF-DBD	ACTA1,CNN1,ACTC1,NPAS4,GLIPR1,ACTG2,MSRB3,SATB1,EGR3,NR4A3,THBS1,PRKACB,SUN2,NR2F1,CREB3,ATXN1,CSRP1,COL2A1,TUFT1,ZBTB20,CYR61,SORBS2,DLL1,SVIL,S100A3,JAG1,ZNF385B,LPP,CXXC4,PPP1R12B,SMTN,KCNJ16,SOX6,TLL1,SPHK1,CREB5,IGFBP7,CNR1,MITF,CTNND1,PIK3AP1,PRICKLE1,SEMA3C,ZNF438,DPF3,ATP10D
HMGA1	0.0541546	3.65014	transfac_pro-M01879	ZNF608,HOXA4,SOX6,LMO3,SLITRK6,EDN1,ZFHX4,TET2,ZNF618,VGLL4,RUNX1,SOX9,KCNJ16,AGTR1,PALMD,MAF,NRIP1,BAZ2B,WDR72,NAB1,TANC1,CDH6,PRICKLE1,CDH9,TLL1,SATB1,PLCB1,SORBS2,CTNND1,HOXA3,ZBTB20,SORT1,WNT8B,DKK2,PROX1,EBF2,MYPN,CHL1,SLC4A4,MAP3K1,ELF1,ACSM3,ZFYVE1,ONECUT1,RBMS2,ZNF362,CNR1,ATXN1,PCDH15,SIK2,MEIS1,FLRT2,SERTAD2,LPAR6,ATXN7,FAM13B,C11orf63,DCLK2,ENC1,VGLL3,PTPN21,TM4SF4,MOXD1,ZNF385B,CNTN3,…
SRF	0.0527034	3.44757	transfac_public-M00215	CNN1,ACTA1,ACTG2,ACTC1,NPAS4,CSRP1,SVIL,EGR3,TUFT1,SATB1,NR4A3,CREB3,SUN2,AGTR1,ZBTB20,NEXN,LPP,SMTN,ATXN1,DPF3,NR2F1,RAB11FIP1,PRSS35,GLIPR1,PDGFA,SORBS2,HPX,EDN1,SAMD4A,JAG1,MSRB3,SOX6,COL2A1,THBS1,NCOA1,SERTAD2,CREB5,SPHK1,ZNF547,KCNJ4
SOX5	0.0522708	3.3872	transfac_pro-M03850	ANGPT2,VGLL4,DLL1,ZFHX4,ZBTB20,ZNF608,MAF,ATXN1,SMAD3,FAM120B,SOX9,ABCA6,SLITRK6,SATB1,SORBS2,KCNJ16,PALMD,ENC1,DPF3,ZFYVE16,TANC1,ATXN7,MAPK4,TGFB2,TET2,FOXO3,SOX6,FRMD6,HOXA3,MEIS1,LPAR6,PCDH15,MPP7,ZNF362,CXXC4,EPS8,PLD1,PPP1R9A,TM4SF4,EPHA7,CDH6,SERTAD2,BMI1,ARHGAP21,CHL1,LRRC1,CCDC68,SAMD4A,ARHGAP8
HNF1A,HNF1B,SHOX2,ALX3	0.0518383	3.32682	transfac_pro-M02815	ZFHX4,NR4A3,CUX2,HNF4A,CTNNBIP1,MAP4K5,RBMS2,DCDC2,ADCY6,SOX6,SATB1,PARD3B,ONECUT1,TANC1,HABP2,ZFPM1,CTNND1,SLC4A4,LPAR6,MAP3K1,PCDH15,ARHGAP21,PRDM2,CREB5,NAB1
	0.0517	3.30753	transfac_pro-M01179	RALYL,EGR3,NKX6-2,INSR,MAF,PTPRT,NR4A3,HOXA2,SOX9,IGF2,MEIS1,SPHK1,FOXO3,CHST15,CIRBP,PROX1,ZNF608,NETO1,FGFR2,EBF2,ZNF385B,HLCS,HOXA3,HOXA4,ZFHX4,PRDM16,PKNOX2,KCNJ4,ATXN1,METRNL,TET2,NTRK2
	0.0511241	3.22715	transfac_pro-M00389	MEIS1,SYDE2,CHL1,LPP,KCNJ16,NAB1,HOXA3,TGFB2,ZNF704,ARHGAP32,SORBS2,KCNJ8,SOX6,AGTR1,CREB5,NR2F1,FRMD4B,ZNF608,SEMA3C,PKDCC,MICAL2,GOLGB1,ECM2,JAG1,HNF4A,DENND2A,CUX2,SAMD4A,PCDH15,C20orf194,GUCY1A2,LMO3,LYPD6,PKNOX2,DECR1,SMAD3,DFNA5,NHSL1,DKK2,CNTN3,ZNF75A,HERPUD2
SRF	0.0509885	3.20821	homer-M00183	CNN1,ACTA1,CSRP1,ACTC1,ACTG2,NR4A3,NPAS4,TUFT1,EGR3,SATB1,SAMD4A,COL2A1,NR2F1,ZBTB20,SVIL,CREB3,PRKACB,SUN2,CTNND1,SMTN,LMOD1,KCNJ4,JAG1
SRY	0.0506737	3.16427	transfac_public-M00148	VGLL4,ANGPT2,EBF2,ZFHX4,CTNND1,MAF,SOX9,DLL1,SORT1,ZBTB20,TET2,FAM120B,SATB1,PDE3A,SMAD3,ZFYVE1,PPP1R9A,RBMS2,ECM2,ITGB8,SLITRK6,PRKACB,HOXA3,ZNF608,MEIS1,ONECUT1,ATXN1,DKK2,RFTN2,MITF,RUNX1,CNR1,LYPD1,MYPN,CCDC68,BICC1,KIAA1217
HNF1A,HNF1B,PPARG,NOBOX,CRX,IKZF1,RUNX1,MYB,PAX4,POU1F1,TLX2,FOXO1,NFYA,NFYC,IRX4,PDX1,CDX2,HOXA13,BPTF,POU3F2,ISL1,POU3F1,NFE2L1,HMBOX1,HOXA4,RAX,RHOXF1	0.0502744	3.10854	transfac_pro-M01011	ADCY6,HNF4A,ONECUT1,SERPINF2,SATB1,SAMD4A,ARHGEF17,ARHGAP21,ELF1,MXD3,HOXA3,SVIL,TMEM72,ATXN1,HABP2,SOX6,FOXO3,ZFPM1,TNS3,SEMA3B,ATXN7,GRIN2A,AFP,EBF2,FMO1,MEIS1,ZNF438,KCNJ16,RBMS2,SPHK1,METRNL,ENC1,RAB3IP,WNT11,PRDM16,SMTN,GRAMD4,ZBTB20,ECE1,ITGB8,RIPK4,ATP11B,CTNND2,ONECUT3,MAF,PDE3A,ZNF608,SMAD3,PRICKLE1,SERPINA4,PLEKHG5,BAZ2B,IGF2,SERPING1,C14orf105,APOBEC2,TLL1,MITF,NHSL1,SDC4,MAP3K1,DKK2,N…
GADD45A	0.050236	3.10318	hdpi-GADD45A	ZNF618,LMO3,HOXA4,ZFHX4,CDH9,NR2F1,SORBS2,CTNND1,SLITRK6,MAF,ZNF608,PROX1,RALYL,CNR1,SOX6,LYPD1,PDE3A,DKK2,CXXC4,ATXN1,NAB1,NRIP1,CDH6,CNTN3,ZNF362,CREB5,SERTAD2,ZNF385B,MAP3K1,FOXO3,DCLK2,FRMD6,CALB1,MEIS1,RCAN1,KCNJ16,FLRT2,VIM,SYDE2,ZBTB20,FER,CHL1,GUCY1A2,CRIM1,EDN1,PCDH15,SATB1,UNC5C,DISP1,KIAA1217
PDX1,LHX6,VAX1,VAX2,LHX9,HOXB3,BARHL2,HOXA1,VSX1,SHOX,PRRX1,NKX6-1,SHOX2,ISX,LMX1B,NKX6-2,GBX2,HOXB2,EN1,RAX2,UNCX,EMX1,GSX2,PRRX2,DLX5,HOXB5,EMX2,DLX3,HOXA3,MNX1,HOXA2,DLX6,LMX1A,DLX4,ALX3,MIXL1,VSX2,RAX,MSX1,GSX1,MEOX2,EVX2,LHX3,LBX2,HESX1,GBX1,PAX7,DLX2,EVX1,EN2,ESX1,MEOX1,ARX,HOXD4,NKX1-2,NKX1-1,DRGX,LBX1,ISL1,HOXC6,TLX3,TLX1	0.0496063	3.01529	taipale-NYAATTARNNNYAATTAN-PDX1-DBD	WNT11,PKDCC,ATXN7,ELFN1,ARID3C,LNX1,ZFHX4,DNAJC22,SLC12A6,CTNNBIP1,PKNOX2,NR4A3,DNAH5,JAG1,LYPD1,ONECUT1,ARHGAP21,MYPN,SEMA3D,CDH6,KCNQ5,CREB5,LPP,C2orf72,AGTR1,EPHA7,ZNF362,NEXN,SERTAD2,LMO3,KLHL5,NKX6-2,HABP4,KLHL31,ZBTB20,TNS3,MKL2,KCNJ16,SOS2,NRP1,SPRR2F,SRGAP1,TLL1
CDC5L	0.0495168	3.00279	swissregulon-CDC5L.p2	ZFHX4,SATB1,UNC5C,FOXO3,SORBS2,SOX6,TEKT5,IFT140,KCNJ8,SPOCK1,CUX2,PTPN21,CYR61,WNT11,ONECUT1,DENND5B,EFR3B,TANC1,ZDHHC17,RBMS2,ZNF362,KBTBD11,SDC4,METRNL,MITF,PDE8A,MAP3K1,NR4A3,CLDN1,LYPD6,MAF,ATP6AP1L,PKNOX2,BICC1,ZFPM1,ZNF704,CPA1,CTNND1,ENC1,PRKACB,ZBTB20,HOOK3,SOX9,TET2,NFATC2,TLL1,PROX1,SENP7
ChIP-seq tracks
Transcription factor	AUC	NES	Track id	Target genes
HNF4A	0.0479708	4.47213	GSM1208632_batch1_chrom1_LoVo_HNF4A_PassedQC_peaks_hg19	PLEKHG5,NHSL1,RIPK4,ARL14,RAMP1,ASAP2,RUNX1,SEMA3C,ATXN1,TNFSF15,LRRC1,ECM2,HES4,HDHD3,TNS3,ACY3,MEP1A,HAVCR1,ACAA1,PKDCC,LPP,IL32,TUFT1,NFKBIZ,ADCY6,LGALS3,ARHGAP32,HABP2,ZNF608,SERTAD2,JOSD1,ANXA4,CHDH,MAP4K5,MTMR10,SMAD3,SH3BGRL2,CXXC4
NFIC	0.0376277	3.04779	wgEncodeHaibTfbsSknshNficsc81335V0422111PkRep1.broadPeak.gz	NDST1,ATXN1,CPA4,PDE6A,LMNA,TMEM91,VIM,TRAF1,DCLK2,TUFT1,CSRP1,CREB5,SOX9,SOS2,ANXA3,THBS1,MBOAT4,CYR61,MYO18B,VGLL4,LTBP3,CPA1,TTLL7,SEMA3C,SMAD3,RNF144A,NUAK2,KLHL22,NRP1,DISP1,CLEC2D,TM4SF4,POPDC2,TNFSF15,APPL2,HPX,ATP11B,RC3H1,ENC1,ZNF385B,FOXO3,ZNF704,RAB11FIP3,TACSTD2,ARHGAP8,ZNF608,ZNF223,LNX1,FRZB,ZNF438,RUNX1,CDK19,MAFK,ACTC1,CXXC4,GUCY1A2,HABP2,TGFB2,PLD1,ZBTB20,MAP3K1,ITGB8,EFEMP1,SAMD…

## Sheet: EP
Transcription factor binding motifs
Transcription factor	AUC	NES	Motif id	Target genes
SP8	0.041377	3.35277	yetfasco-1915	LMO3,MAF,ATXN1,PCDH15,MPPED2,TTYH1,STARD13,PRDM6,SLC4A4,DAAM2,SLC6A12,TET2,RFX3,KIRREL2,NR2F1,HOXA3,AGR2,B3GALT1,EDAR,ZFHX4,KIAA1217,WNT5A,TSPAN11,NTRK2,SLC12A6,ICK,PROX1,DNAJC22,GRIN2A,VGLL3,PKNOX2,NR4A3,RHOH,CAPSL,TGFB2,SOX9,TMTC2,DPP10,TLL1,FMNL2,ACY3,CDH6,KCNJ4,PRR16,TMPRSS5,BMP1,SOX5,EHF,SUN2,FRMD6,ANGPT2,C20orf197,NOSTRIN,KCNJ16,SLCO3A1,BCL2,PCSK5,CDH17,MOXD1,ATP2B4,EFEMP1,CHL1,FAM81A,SGPL1…
HMGA2,HMGA1	0.0407607	3.22789	transfac_pro-M00750	FRMD6,MEIS1,BCL2,ZFHX4,SMAD3,STARD13,TLL1,SATB1,DNAJC22,HOXA4,TM4SF1,CNR1,LMO3,ZNF618,MITF,IGF2,ADAMTS5,NTNG1,TNN,KCNJ16,RFTN2,SPAG6,ANGPT1,PPP1R12B,SLC16A6,NCOA1,NR2F1,CNTN3,CXXC4,SATB2,RCAN1,SLITRK6,ATXN1,HOXA3,AGR2,GAS2L3,CUX2,ALDH1A1,EBF2,DENND2A,USP47,NAB1,CHD7,FLRT2,PRICKLE1
	0.0402166	3.11766	yetfasco-1012	HOXB4,POU4F1,VGLL4,ECE1,ZFHX4,SATB1,FMNL2,RFTN2,STARD13,FAM65B,DPP10,NTNG1,SATB2,TANC1,FOXO3,ATXN1,INHBA,SVIL,ST3GAL6,TP53INP1,CASZ1,ITGB8,PRDM8,ZFYVE1,PRICKLE1,GRM8,TNN,OSR1,SLC30A10,LHX4,COLQ,DLL1,ZBTB40,ABCA6,CPA2,ADAMTS5,PDZRN3,TET2,RFX3,NR5A2,SLC20A2,PTGER2,GP2,TGFB2,PPP1R12B,HOXB5,TSPAN11,SORT1,HOXB3,HOXA3,CNGA1,LDLRAP1,NRP1,NDST3,MYPN,RNF146,KCNJ16,ZDHHC1,NCK2,C12orf75,SOX5,NR2F1,ANGPT2,AN…
DBP	0.0401362	3.10137	swissregulon-DBP.p2	KIAA0556,ZNF385B,INHBA,SORBS2,IGF2,CDH10,ELFN1,DISP1,RIN2,IL1RAP,DRD2,PCDH15,SATB2,STARD13,DNAH2,MYH15,ZBTB20,NRIP1,ZNF3,SOX6,FBRS,RFX3,HECTD2,NR2F1,ATP11B,ANKS1B,HOXA3,PRICKLE2,LPAR6,B3GALT1,NR4A3,CREB5,SPATA13,PKDCC,ZNF704,CHD7,SDK2,ATXN1,NPAS3,OSR1,SYNPR,CHRNA7,TP53INP1,ATP1B1,C11orf87,CFTR,NGF,CHL1,KCNJ16,EPS8,BCL2,CDH11,NTNG1,GUCY1A2,VGLL3,DPP10,PLD1,HECW2,MYH3,PDZRN3,SDPR,SMAD3,THRB,CORIN,S…
AGAP2	0.0399952	3.07281	hdpi-CENTG1	NTNG1,NR2F1,C2orf16,ZNF362,EHF,CNR1,MITF,RCAN1,ZNF385B,SYNPR,ADAMTS5,CC2D2A,ATXN1,ANGPT1,HOXA3,ZBTB40,ZNF474,PLD1,MPPED2,LMO3,TMEM132C,EYA4,RYR2,DPP10,GSTA1,LYPD1,ZNF618,CDH11,PCDH9,KIAA1217,CDH13,PRSS23,CDH7,THRB,CDH10,PROX1,MAP3K1,GADD45A,CDH6,NPAS3,KCND3,CYR61,EDN1,F3,RUNX1,SPHK1,ZFHX4,SATB1,CERKL,NAB1,CREB5,VGLL3,SLITRK6,SLCO3A1,TTC30B,RFTN2,CHL1,ATP2B4,CSRP1,FAM65B,B3GAT1,PPP2R3A,ZBTB20,ZEB2…
ChIP-seq tracks
Transcription factor	AUC	NES	Track id	Target genes
ZBTB7B	0.0410764	4.70063	GSM1208702_batch1_chrom1_LoVo_ZBTB7B_PassedQC_peaks_hg19	ZBTB48,PIH1D2,CIRBP,GSG1,WDTC1,MAPKBP1,EFCAB7,CYP39A1,LRRC6,ZNF446,CDK20,FOXJ1,MIB2,TPCN1,IFT140,WDR19,RSPH4A,EFHC1,FSIP1,BBS1,LZTFL1,DUSP18,C16orf71,TTC30B,LRRC56,ENKUR,KIF9,C19orf44,MORN5,NEK10,KIAA0556,DNAH7,IFT172,GOLGB1,LRRC23,TMED8,LRRC49,TTLL9,SLC25A27,TMEM91,UBXN11,ZBBX,CCDC96,CCDC87,SAMD15,LEKR1,CCDC157,C2orf15,DYNC2LI1,LRRC46,FAM46C,DMWD,LRRC27,FBXL13,WDR73,C17orf97,NPHP1,THBS3,DNAH6,MA…
RFX2	0.0394651	4.41289	GSM1208671_batch1_chrom1_LoVo_RFX2_PassedQC_peaks_hg19	FAM81A,RABL2B,GPATCH2,SPATA17,CYP39A1,LRRC6,DNAI1,ZNF446,RAB3IP,CDK20,FOXJ1,MIB2,CCDC57,ZBTB48,RFX3,TPCN1,IFT140,MAFK,C12orf75,WDR19,RSPH4A,EFHC1,FSIP1,RGL1,BBS1,LZTFL1,SMPD2,C10orf107,DUSP18,C16orf71,TTC30B,TTC12,LRRC56,TEX9,ENKUR,GAS8,CEP164,ROPN1L,KIF9,FHAD1,KIAA1841,WDR38,WWOX,C19orf44,RSPH3,MORN5,NAA40,NEK10,KIAA0556,FBXO15,ARMC2,FBRS,DCDC1,KCNH3,WDTC1,INO80B,NEK5,DNAH7,IFT172,GOLGB1,IQCE,LR…
HNF4A	0.0330166	3.26132	GSM1208632_batch1_chrom1_LoVo_HNF4A_PassedQC_peaks_hg19	PRSS3,PLEKHG5,NHSL1,RIPK4,ARL14,RAMP1,ASAP2,FGF9,SLCO2B1,RUNX1,SEMA3C,ATXN1,TNFSF15,CTSO,LRRC1,ECM2,CDH17,HES4,HDHD3,TNS3,CDK5RAP3,ACY3,MEP1A,HAVCR1,ACAA1,GPR35,PKDCC,LPP,IL32,DNAH7,ZBTB48,TUFT1,NFKBIZ,ADCY6,LGALS3,ARHGAP32,HABP2,DOCK5,PDE5A,TPCN1,SULT1B1,ZNF608,SERTAD2,JOSD1,ANXA4,CHDH,HRH1,MAP4K5,MTMR10,ZFYVE27,GDA,SMAD3,ZNF3,SH3BGRL2,IRF8,EHF,CXXC4,DUSP18,HSD17B2,CASZ1,NOSTRIN,PLEKHG1,HNF4A,RD…
EP300	0.0320286	3.08489	wgEncodeHaibTfbsHepg2P300V0416101PkRep1.broadPeak.gz	NEK10,FGG,AFP,IGFBP1,SPINK1,PLD1,AMBP,ZFAND2A,HNF4A,B3GALT1,FGB,STAT1,GDF15,TF,CHDH,MBL2,UGT2B7,PIGZ,OSGIN1,ELFN1,SERPINA5,CCDC68,TM4SF1,C10orf10,PTF1A,SERPIND1,ASB2,SULT1C4,TMPRSS3,LGALS8,PLEKHH2,SQSTM1,CCDC65,ADAMTS16,SPHK1,FMNL2,HLCS,DCDC2,SERPINA1,PCGF5,APOC3,APOA1,SMYD2,GPRC5C,HOXD1,RIN2,CLDN1,SLC20A2,ITIH1,ZNF385B,EPS8,ALG14,UCP3,RAPGEF5,ANGPT2,TCP10L,VTN,KLHL5,WEE1,C7,SLC38A3,BBS5,AGBL3,GC…
EP300	0.0316348	3.01457	wgEncodeHaibTfbsHepg2P300V0416101PkRep2.broadPeak.gz	SORBS2,SERPINA5,MBL2,FGB,HNF4A,NEK10,TM4SF1,ZFAND2A,AMBP,FGG,AFP,B3GALT1,APOA1,SEMA3B,PLD1,SERPINA1,STAT1,VTN,SPHK1,CLDN1,TF,HOXD1,GDPD5,CTNNBIP1,SLCO2B1,LDLRAD1,GDF15,TMEM56,CHDH,UGT2B7,DCDC2,LBX2,SLC38A3,IGFBP1,NHSL1,APOC3,PCGF5,TCP10L,IFT88,TTYH1,SLC6A12,SMAD3,SCN1B,CCDC65,AGBL3,ACAA1,RAPGEF5,ELFN1,ANXA4,ASB2,RCAN1,KRT18,GSTA1,SERPINF1,GPX2,OSGIN1,ZNF385B,NFE2,WEE1,ASGR2,PKDCC,SLC20A2,TMPRSS3,…

## Sheet: EN
Transcription factor binding motifs
Transcription factor	AUC	NES	Motif id	Target genes
REST	0.0541251	5.2993	transfac_pro-M00325	LHX5,RXFP3,TRPC7,SRRM4,NXPH1,GPRIN1,RESP18,STXBP5L,CDK5R2,HCN3,TUBB3,PRSS27,KCNN4,TNR,NCAN,MAPK8IP1,ELAVL3,MMP24,VGF,SLC12A5,FGF14,PENK,SCAMP5,PLXNA2,CDKN2B,MYT1,SULT4A1,FAM57B,UNC5A,CDK5R1,ELAVL2,CELF3,KCNJ6,MADD,NEUROD1,MAPK11,DLL4,APC2,PDE2A,FBXL16,CELSR3,ACAP3,CLVS1,SLC46A1,FOS
REST	0.0521974	4.94708	transfac_public-M00256	LHX5,NXPH1,KCNN4,HCN3,SRRM4,TRPC7,RESP18,MADD,TUBB3,GPRIN1,TNR,RXFP3,PRSS27,ELAVL3,CDKN2B,FBXL16,KCNJ6,SLC12A5,VGF,CELF3,FGF14,UNC5A,MAPK11,NCAN,CDK5R2,ELAVL2,MYT1,SULT4A1,MAPK8IP1,FAM57B,STXBP5L,SCAMP5,CELSR3,APC2,ACAP3,MMP24,NEUROD1,SMPD3,RGS7,CDK5R1,PENK,FOS,TSGA10,PDE2A,PLXNA2,CLVS1,CLCN1,CDKN1A,KCNAB1,TUBA1A,SYT5,TNS1,CLCA2,DPEP1,BAALC,TP63,SLC46A1,ABR,KIF5C,MCF2L,ACSL5,MPPED1,KALRN,XPA,ZNF3…
REST	0.0512316	4.77062	swissregulon-REST.p3	LHX5,KCNN4,SRRM4,HCN3,TNR,NXPH1,RESP18,TUBB3,GPRIN1,VGF,FGF14,TRPC7,FBXL16,RXFP3,MAPK11,MYT1,UNC5A,CDK5R2,PRSS27,SLC12A5,CDKN2B,NEUROD1,NCAN,MPPED1,CELF3,STXBP5L,MADD,ELAVL2,ELAVL3,SMPD3,KCNJ6,SCAMP5,FAM57B,MAPK8IP1,CELSR3,PDE2A,APC2,SULT4A1,ACAP3,TMEM196,GPS2,MMP24,PENK,CDK5R1
REST	0.0511708	4.75952	factorbook-REST	LHX5,NXPH1,KCNN4,SRRM4,RESP18,HCN3,TNR,VGF,GPRIN1,TRPC7,FGF14,CDK5R2,FBXL16,TUBB3,MYT1,MAPK11,PRSS27,CDKN2B,NCAN,CELF3,NEUROD1,UNC5A,MPPED1,SLC12A5,MADD,STXBP5L,RXFP3,SMPD3,ELAVL2,ELAVL3,KCNJ6,SCAMP5,FAM57B,CELSR3,APC2,MAPK8IP1,PDE2A,SULT4A1,ACAP3,TMEM196,SEC14L5,MMP24,PENK
REST	0.0511277	4.75165	jaspar-CN0009.1	KCNN4,LHX5,HCN3,TNR,SRRM4,NXPH1,RESP18,VGF,TUBB3,GPRIN1,FBXL16,TRPC7,NCAN,CDK5R2,FGF14,MYT1,MAPK11,UNC5A,SLC12A5,MADD,NEUROD1,ELAVL3,CELF3,RXFP3,PRSS27,CDKN2B,MPPED1,KCNJ6,ELAVL2,SMPD3,STXBP5L,FAM57B,CELSR3,SCAMP5,APC2,MAPK8IP1,ACAP3,PDE2A,SULT4A1,CDK5R1,MMP24,PENK,TMEM196,CLVS1,SEC14L5,RGS7,IKZF2,CDKN1A,TSGA10,TNS1,LAMB3,GPS2,RTN2,PLXNA2,INVS,GNG4,ATP2A3,NLRP1,SYT5,FOS,WNT7A,SLC46A1,BAALC,DLGAP2…
REST	0.0505596	4.64784	jaspar-MA0138.2	KCNN4,LHX5,TNR,HCN3,SRRM4,NXPH1,CDK5R2,RESP18,VGF,GPRIN1,TUBB3,MYT1,FBXL16,FGF14,CDKN2B,TRPC7,UNC5A,SLC12A5,MAPK11,NCAN,NEUROD1,MPPED1,RXFP3,PRSS27,ELAVL2,ELAVL3,MADD,CELF3,SMPD3,STXBP5L,KCNJ6,SCAMP5,FAM57B,PDE2A,CELSR3,MAPK8IP1,APC2,ACAP3,CDK5R1,GPS2,TMEM196,SULT4A1
REST	0.0497348	4.49715	transfac_pro-M01028	LHX5,RESP18,HCN3,FBXL16,TRPC7,GPRIN1,KCNN4,NXPH1,TUBB3,CELF3,TNR,PRSS27,CDKN2B,FGF14,SRRM4,MYT1,MADD,NEUROD1,ELAVL3,FAM57B,NCAN,CELSR3,MAPK11,VGF,SLC12A5,APC2,CDK5R2,RXFP3,UNC5A,PTH1R,SULT4A1,ELAVL2,RGS7,SMPD3,MPPED1,MAPK8IP1,MMP24,ACAP3,CDK5R1,INVS,KCNJ6,PLXNA2,AHDC1,CDKN1A,PPP1R10,SCAMP5,XKR4,TSGA10,TUBA1A,PDE2A,VTCN1,GAP43,CLVS1,TP63,DAPP1,RPH3AL,FOS,BSDC1,PENK,PRRT3,ATP2A3,TRPM3,TNS1,AKT1,EFC…
REST	0.0495526	4.46386	jaspar-MA0138.1	TNR,KCNN4,HCN3,SRRM4,CDK5R2,MYT1,LHX5,RESP18,CDKN2B,MPPED1,TUBB3,GPRIN1,FBXL16,NXPH1,NCAN,MAPK11,VGF,UNC5A,CELF3,FGF14,ELAVL3,PRSS27,SLC12A5,TRPC7,SMPD3,FAM57B,RXFP3,STXBP5L,ELAVL2,MADD,SCAMP5,KCNJ6,MAPK8IP1,APC2,NEUROD1,CELSR3,ACAP3,TMEM196,CDK5R1,PENK,SULT4A1,PDE2A,VIT,WNT7A,TRIM66,SYT5,PTH1R,TSGA10,RGS7,PLXNA2,TNS1,CAMK2A,DLGAP2,SLC32A1,LOXL3,NLRP1,RTN2,INPP5J,PRTFDC1,CD82,SAMD14,HCN4,GAP43,CL…
REST	0.0492823	4.41446	homer-M00161	KCNN4,LHX5,RESP18,CDK5R2,HCN3,TNR,SRRM4,TUBB3,NXPH1,MYT1,VGF,FBXL16,GPRIN1,NEUROD1,CDKN2B,MPPED1,MAPK11,UNC5A,RXFP3,NCAN,CELF3,SLC12A5,TRPC7,PRSS27,SMPD3,ELAVL2,STXBP5L,FGF14,SCAMP5,ELAVL3,APC2,FAM57B,MADD,KCNJ6,PDE2A,ACAP3,MAPK8IP1,TMEM196,CELSR3,GPS2,SULT4A1,PENK,CDK5R1,MMP24,NLRP1,LAMB3,CLVS1,SYT5,INVS,RTN2,CDKN1A,TSGA10,FGF18,SEC14L5,GNG4,DLGAP2,RGS7,TRIM66,FAM78B,FOS,TNS1,ATP2A3,VIL1,HCN4,NK…
REST	0.0487475	4.31674	transfac_pro-M01256	CDKN2B,HCN3,LHX5,ELAVL2,UNC5A,CDK5R2,RESP18,FBXL16,KCNN4,CELF3,SRRM4,TNR,SCAMP5,MYT1,SLC12A5,TUBB3,VGF,SMPD3,GPRIN1,MPPED1,NCAN,NXPH1,MAPK11,NEUROD1,GPS2,CDK5R1,FGF14,STXBP5L,PRSS27,APC2,TRPC7,TMEM196,FAM57B,KCNJ6,ELAVL3,NAV1,SULT4A1,ACAP3,RXFP3,PDE2A,CELSR3,PPFIA3,HCN4,MTSS1L,ADAMTSL1,NLRP1,AHDC1,PLXNA2,BRSK2,MAPK8IP1,PRKCH,FAM78B,FOS,CDKN1A,PHACTR3,CACNB1,ABCG4,TRIM66,TSGA10,RTN2,TRIM55,WNT7A,C…
RFX2,RFX1,RFX3,RFX6,RFX4,RFX8,RFX5,RFXANK,RFXAP	0.0480011	4.18036	yetfasco-468	KCNA3,CAMK2A,EFNB3,FGF14,SLC12A5,SPTBN2,TRIM46,JUNB,DUSP8,FXYD6,NACAD,PICK1,DNAH1,CHODL,SIK3,CACNB1,RHOBTB1,NAV1,ABR,ARHGDIB,ARID5B,SSBP4,CELF3,NRSN2,TUBB3,SH2D3C,SIM1,SLC37A1,C11orf49,DUSP3,XKR4,LMTK3,LHX5,SHANK3,TTBK1,DNAH12,MZF1,DIXDC1,ELAVL3,RALGDS,C2CD2L,TRIM66,AGAP2,LCORL,PSD,MAPK11,NKX6-1,KLHL29,WNT4,INVS,ELAVL4,KCNN3,WSCD2,ZNF287,PLCB4,APC2,GPR162,SMPD3,NUMBL,KCNAB1,MAPRE2,LETM2,ASTN1,MET…
RFX2,RFX1,RFX3,RFX6,RFX4,RFX8,RFX5,RFXAP,RFXANK	0.0467551	3.95271	yetfasco-260	SLC12A5,CAMK2A,FGF14,KCNA3,EFNB3,SSBP4,TRIM46,CELF3,JUNB,NACAD,SPTBN2,PICK1,LMTK3,TTBK1,KIAA1107,PAK6,ARID5B,DUSP8,FXYD6,DNAH1,AGAP2,C2CD2L,NUMBL,GPR162,CACNB2,NKX6-1,NAV1,CHODL,MZF1,RASA4,SHANK3,RHOBTB1,NRSN2,CRB2,RALGDS,MAPRE2,ABR,SLC37A1,ARHGDIB,CLUAP1,ZNF76,SH2D3C,TUBB3,TRIM66,WSCD2,AGBL4,LCORL,P2RX6,SYT5,LHX5,DIXDC1,ZNF287,ELAVL4,ZKSCAN1,DUSP3,CD82,CACNB1,LRRC4,SLC4A5
RFX2,RFX3,RFX1,RFX4,RFX6,RFX8,RFX5,RFXANK,RFXAP	0.0467336	3.94877	yetfasco-1478	CAMK2A,KCNA3,SLC12A5,EFNB3,TRIM46,FGF14,CELF3,LHX5,SSBP4,ARID5B,REM2,MZF1,PICK1,DUSP8,SH2D3C,DNAH1,JUNB,LMTK3,SPTBN2,CHODL,NAV1,ASTN1,KIF5A,PSD,LIN7A,C2CD2L,SIK3,TUBB3,KIAA1107,NRSN2,GPR162,SYT5,SLC37A1,PRR3,FXYD6,DIXDC1,WSCD2,ELAVL4,RALGDS,RASA4,ABR,MYT1,ARHGDIB,CRB2,ZNF76,KLHL29,CACNB1,NACAD,MAP2,ICA1L,SHANK3,DUSP3,AGAP2,TTBK1,MAPK11,C11orf49,ABLIM3,CELSR2,AGBL4,MMP1,LETM2,TRIM66,LCORL,ELAVL3,M…
JUND,JUN,ATF7,JUNB,CREB3,ATF1,XBP1,JDP2,BATF3,ATF2,CREM,CREB1,ATF3,NPDC1	0.046522	3.91012	homer-M00098	REM2,JUN,CELF3,ARID5B,SLC3A1,RAB30,DUSP8,DUSP1,CELSR3,STMN4,SULT4A1,CLSTN3,WSCD2,TIMP2,RPH3AL,TMEM59L,TMOD1,TMEM151A,PAX6,ACTR1B,PPP2R5B,ATG2A,KIAA1107,ZNF76,KIF5C,HCN4,KCNN3,ABTB2,TNFRSF21,SYT11,PRR3,TRIM66,ADAMTSL1,MAP2,TMEM62,MAP1B,NDST4,ACHE,LETM2,PAK6,ILDR2,CHODL,PKIA,PCBP4,NPPC,SH2D3C,TNFAIP1,ABR,INPP5J,MCF2L,SHC2,PHACTR3,ACAP3,MYT1,PSD3,XKR4,WNT10A,TTBK1,FOS,BSDC1
RFX3,RFX1,RFX5,RFX2,RFX4,RFXAP,RFXANK,RFX6,RFX8	0.0464593	3.89866	homer-M00164	CAMK2A,SLC12A5,KCNA3,CELF3,EFNB3,FGF14,REM2,JUNB,TRIM46,DUSP8,ARID5B,SIK3,MZF1,PICK1,SPTBN2,NACAD,SSBP4,NAV1,TUBB3,PSD,INVS,SLC37A1,NUMBL,FXYD6,DNAH1,ABR,ELAVL3,TTBK1,NRSN2,DIXDC1,PRR3,APC2,LHX5,TRIM66,SYT5,KBTBD4,GPR162,AGBL4,C11orf49,DUSP3,ASTN1,LMTK3,MAPK11,ARHGDIB,GPR142,WNT4,CACNG4,RALGDS,WSCD2,CHODL,AGAP2,MUC1,SH2D3C,SIM1,KIF5A,LETM2,DNAH12,XKR4,RASA4,CRB2,ALS2CL,KLHL29,JUN,C2CD2L,SHANK3,CA…
RFX2,RFX3,RFX4,RFX5,RFXANK,RFX1,RFXAP,RFX6,RFX8	0.0459225	3.80058	homer-M01773	CAMK2A,SLC12A5,KCNA3,EFNB3,TRIM46,SPTBN2,CELF3,DUSP8,JUNB,DNAH1,SSBP4,FGF14,PSD,CACNB1,PICK1,CHODL,NUMBL,LHX5,NAV1,LMTK3,SIK3,NRSN2,FXYD6,SH2D3C,ARHGDIB,RALGDS,ARID5B,SLC37A1,REM2,MAPK11,TRIM66,DUSP3,GPR162,MYO15A,LETM2,XKR4,ASTN1,AGBL4,C2CD2L,MZF1,DIXDC1,RASA4,TUBB3,SIM1,C11orf49,SYT5,TTBK1,NKX6-1,KIF5A,ELAVL3,LCORL,CRB2,AGAP2,PRR3,WSCD2,SHANK3,RHOBTB1,KLHL29,MAPRE2,MUC1,APC2,NACAD,HCN4,NKX2-2,A…
REST	0.0454562	3.71539	jaspar-PF0143.1	KCNN4,FBXL16,NEUROD1,CELF3,RESP18,FGF14,LHX5,CDK5R2,TUBB3,PTH1R,UNC5A,GPRIN1,ELAVL3,NCAN,ACAP3,FAM57B,RGS7,CDK5R1,MAPK11,SLC12A5,HCN3,NXPH1,SHC4,PRSS27,MPPED1,SMPD3,TNR,APC2,MMP24,CDKN2B,SLC8A1,PPP1R10,SULT4A1,GTF2H4,WNT7A,ENDOD1,DPEP1,FBN1,RUNX1T1,CSGALNACT1,ELMOD1,HCN4,RIMS2,MET,MADD,CD82,CAMK2A,TP63,ANO9,CLVS1,FAM19A2,PCBP4,WNT4,VWA5A,PDK2,MARCH4,PARP6,TRPC7,CDKN1A,IKZF2,DGKG,ABTB2,SEC14L5,TIM…
RFX4,RFX2,RFX5,RFXANK,RFX1,RFXAP,RFX3,RFX6,RFX8	0.0451898	3.66671	transfac_pro-M02045	SLC12A5,EFNB3,CAMK2A,FGF14,JUNB,KCNA3,TRIM46,DUSP8,SPTBN2,NKX6-1,FXYD6,DNAH1,SLC37A1,PICK1,GPR162,MET,RHOBTB1,SSBP4,DUSP3,NAV1,SH2D3C,CHODL,MZF1,DNAH12,ABR,SMPD3,CELF3,LHX5,DIXDC1,TUBB3,PAK6,NRSN2,TRIM66,RASA4,TRPM3,LETM2,TTBK1,LMTK3,C11orf49,SIM1,INVS,NKX2-2,STMN4,NACAD,CACNB1,KIF5A,MAPK11,AGAP2,WNT4,ELAVL3,RALGDS,WSCD2,ARHGDIB,PSD,XKR4,ABLIM3,MAPRE2,C2CD2L,MMP1,CACNB2,AGBL4,ARID5B,MYT1,LCORL,KC…
RFX2,RFX3,RFX1,RFX6,RFX4,RFX8,RFXANK,RFXAP,RFX5	0.0451898	3.66671	yetfasco-266	SLC12A5,EFNB3,CAMK2A,FGF14,JUNB,KCNA3,TRIM46,DUSP8,SPTBN2,NKX6-1,FXYD6,DNAH1,SLC37A1,PICK1,GPR162,MET,RHOBTB1,SSBP4,DUSP3,NAV1,SH2D3C,CHODL,MZF1,DNAH12,ABR,SMPD3,CELF3,LHX5,DIXDC1,TUBB3,PAK6,NRSN2,TRIM66,RASA4,TRPM3,LETM2,TTBK1,LMTK3,C11orf49,SIM1,INVS,NKX2-2,STMN4,NACAD,CACNB1,KIF5A,MAPK11,AGAP2,WNT4,ELAVL3,RALGDS,WSCD2,ARHGDIB,PSD,XKR4,ABLIM3,MAPRE2,C2CD2L,MMP1,CACNB2,AGBL4,ARID5B,MYT1,LCORL,KC…
IRF6,HOXA5,HOXA2,HOXA1,HOXB5,HOXA6,PDX1,HOXD3,VAX1,HOXC8,GSX2,MEOX1,HOXD1,DLX2,BARX1,DLX1,HOXA3,VSX2,VSX1,DLX5,EMX2,HOXB6,HOXB3,PAX4,EMX1,ALX3,LHX6,DBP,EVX1,PAX7,EVX2,LHX2,TCF3,ESX1,ALX1,SHOX2,RAX,LHX4,HOXC4,HOXB4,POU2F1,VAX2,HOXB2,DLX3,HOXC5,GBX1,HESX1,NOBOX,NOTO,MYCN,DLX4,LMX1B,BARX2,MEOX2,EN1,EN2,LHX3,OTP,MIXL1,GBX2,HOXA4,POU6F1,POU6F2,YY1,PRRX2,PRRX1,MSX1,LBX2,NKX6-1,POU3F2,GSX1,NKX1-2,RHOXF2…	0.0449469	3.62233	transfac_pro-M01452	PLXNA2,DNAH1,AHDC1,NXPH1,TUBB3,SLC12A5,HRK,DLL4,BRSK2,LHX5,PAX6,SLC39A6,CACNB1,BASP1,CACNG4,FOXF2,PHACTR3,MGAT4C,FEV,XKR7,CNKSR3,LAMB3,PRTFDC1,KRT80,CDH4,KCNK3,KCNT2,WNT2B,GJB6,OSR2,MAP2,ELMOD1,TRPM3,EMX2,PPP3R2,RUNX1T1,SMARCA2,CSDC2,MAPRE2,PDE2A,MARCH4,CLVS1,FXYD6,FZD6,STXBP5L,MFSD6,CORO2B,PPP2R5B,ATG2A,TRPC7,TFAP2B,GJD2,RHOBTB1,EFNB3,IMPG2,GPR87,VLDLR,CALCOCO1,MYT1,NDST4,LRP10
RFX1,RFX3,RFX2,RFX5,RFX4,RFXAP,RFXANK,RFX6,RFX8	0.0447627	3.58868	homer-M01520	CAMK2A,SLC12A5,EFNB3,KCNA3,TRIM46,DUSP8,SPTBN2,JUNB,DNAH1,FGF14,GPR162,PICK1,NAV1,SSBP4,RASA4,KIAA1107,SH2D3C,RHOBTB1,PSD,FXYD6,KIF5A,NKX6-1,ARHGDIB,NRSN2,ARID5B,CHODL,SHANK3,RALGDS,LMTK3,ASTN1,LETM2,CACNB1,ZNF76,LHX5,CACNB2,ABLIM3,DUSP3,TTBK1,C11orf49,C2CD2L,SLC37A1,LCORL,MAPRE2,PAK6,PELI3,TUBB3,TRIM66,MAPK11,CELF3,MYT1,SMPD3,MZF1,DIXDC1,AGAP2,CACNG4,ABR,WSCD2,STMN4,NUMBL,BMP3,TRPM3,SIK3,MMP1,MY…
JUN,JUND,JUNB,CREB3,ATF7,XBP1,ATF1,JDP2,BATF3,ATF2,ATF3,CREB1,CREM,NPDC1	0.044653	3.56863	homer-M00097	JUN,REM2,ARID5B,DUSP8,RAB30,CELF3,STMN4,DUSP1,PKIA,WSCD2,SLC3A1,CLSTN3,KCNN3,SULT4A1,SH2D3C,XKR4,CELSR3,RPH3AL,ILDR2,TMEM59L,MAP1B,ACTR1B,NPPC,KIF5C,PCBP4,TMOD1,TIMP2,PPP2R5B,TMEM151A,ATG2A,HCN4,CACNG4,TNFRSF21,ABR,TMEM62,KIAA1107,MCF2L,SYT11,ZNF76,ABTB2,NDST4,ADAMTSL1,LETM2,ACHE,PAX6,FOS,PSD3,ACAP3,PRR3,DIRAS3,PAK6,SHC2,TNFAIP1,MAP2,CHODL,TTBK1,ICA1,GAP43,RPS6KL1,SCAMP5,GSK3B,AHDC1,INPP5J,ELAVL4…
RFX1,RFX3,RFX2,RFX5,RFXANK,RFX4,RFXAP,RFX6,RFX8	0.0445609	3.55181	homer-M00163	CAMK2A,SLC12A5,KCNA3,EFNB3,CELF3,FGF14,INVS,TRIM46,JUNB,REM2,MZF1,GPR162,TTBK1,DUSP8,SSBP4,KIF5A,SIK3,FXYD6,NRSN2,NUMBL,ELAVL3,SLC37A1,SPTBN2,DNAH1,RALGDS,TUBB3,PICK1,MET,NACAD,APC2,KBTBD4,RHOBTB2,RASA4,RESP18,PSD,MAPK11,PAK6,DIXDC1,XKR4,ABR,AGAP2,PRR3,ASTN1,LMTK3,DUSP3,CACNG4,LETM2,ABLIM3,CRB2,SYT5,NAV1,WNT4,LHX5,IL11RA,ALS2CL,TRIM66,SMPD3,PDE2A,MYT1,DYRK1B,KCNAB1,AGBL4,C11orf49,ZNF287,ARID5B,WS…
DDX53	0.0441358	3.47414	hdpi-DDX53	WSCD2,NUMBL,CAMK2A,KCNN4,SLC45A2,PTH1R,AHDC1,POU2F2,PODXL2,GPRIN1,JUNB,DIXDC1,PSD,GNG8,PDE2A,NCAN,SSPO,FABP1,TFAP2B,IL11RA,UNC5A,TMCO3,VGF,ADCY1,GPR162,KRT7,CMIP,KIRREL3,CORO2B,GUCA2B,ACAP3,ATP2A3,SSBP4,WNT10A,VIT,PYY,ELAVL4,KCNN3,LMTK3,TRH,FBN1,MYT1,DCC,LRFN5,TTBK1,DPEP1,RPS6KL1,MAP2,ALS2CL,CRB2,LMX1B,NAV1,PLK3,DUSP8,AQP1,AATK,SMARCA2,SLC32A1,KCNB2
	0.044081	3.46411	elemento-TGACACAC	KCNN4,NUMBL,GNG8,HCN4,FBXL16,PODXL2,SLC12A5,JUNB,VGF,PAX6,PLK3,CMIP,IL11RA,ATP2A3,PSD,SFMBT2,SLC45A2,SPTB,WSCD2,GPR162,FAM78B,CAMK1G,CALY,ELMOD1,NCAN,ELAVL4,WNT2B,CLVS1
RFX2,RFX1,RFX3,RFX6,RFX4,RFX8,RFX5,RFXAP,RFXANK	0.0438165	3.41579	yetfasco-412	CAMK2A,SLC12A5,KCNA3,EFNB3,TRIM46,FGF14,SPTBN2,JUNB,DUSP8,PSD,KIF5A,SSBP4,ARID5B,DNAH1,GPR162,NAV1,RASA4,KIAA1107,SH2D3C,ASTN1,PICK1,RHOBTB1,ARHGDIB,FXYD6,CACNB1,CHODL,LMTK3,NRSN2,NKX6-1,ZNF76,LETM2,NUMBL,C2CD2L,SHANK3,SLC37A1,RALGDS,ELAVL4,LHX5,TRIM66,CELF3,PELI3,SMPD3,CACNB2,DIXDC1,TUBB3,ABLIM3,MAPK11,LCORL,MAPRE2,TTBK1,PRR3,TMEM196,CACNG4,SIK3,TMEM132A,MET,DUSP3,C11orf49,MMP1,BMP3,WSCD2,SYT5,C…
	0.0435873	3.37391	transfac_pro-M02049	KCNN4,WSCD2,NUMBL,PTH1R,PSD,GPRIN1,DIXDC1,JUNB,CAMK2A,VIT,TFAP2B,UNC5A,VGF,LRFN5,SLC32A1,KIRREL3,SLC45A2,ATP2A3,ACAP3,STMN4,PODXL2,ELAVL4,CLVS1,SMARCA2,LMTK3,GPR162,NCAN,SSPO,PDE2A,PTCH1,MAP2,IL11RA,KLHL29,DCC,FABP1,MYT1,AHDC1,OSR2,POU2F2,SFMBT2,GPR87,FBN1,TMCO3,SETBP1,CHRNA1,RHOB,RALGDS,BOC,WNT2B,TTBK1,ASXL3
SRF	0.0435461	3.3664	stark-CACNNRNNNNNNCAC	WSCD2,PTH1R,SLC45A2,CAMK2A,DIXDC1,PDE2A,KCNN4,NUMBL,POU2F2,ADCY1,LRFN5,GUCA2B,KIRREL3,GNG8,CLVS1,FABP1,CORO2B,PLA2G4F,AATK,HCN4,AHDC1,ACAP3,UNC5A,IL11RA,NCAN,VIT,SRGAP3,SSPO,CACNB1,DCC,GPRIN1,ARHGDIB,TMEM184A,TMOD1,KCNN3,MYT1,DUSP8,MAP2,SMPD3,PICK1,ALS2CL,NEUROD1,LMTK3,CRB2,TTBK1,GPR87,SSBP4,PTCH1,RPS6KL1,SLC32A1,UMODL1,A1CF,GIPR,TRH,CSDC2,ABHD2,MPPED1,AQP1,SEC14L5,PLCB4,WNT9A,DENND4A,ST6GALNAC5,…
RFX2,RFX3,RFX1,RFX6,RFX4,RFX8,RFX5,RFXANK,RFXAP	0.0435383	3.36496	yetfasco-1557	CAMK2A,SLC12A5,FGF14,KCNA3,EFNB3,TRIM46,SPTBN2,DUSP8,JUNB,DNAH1,SSBP4,PSD,NAV1,RHOBTB1,GPR162,CELF3,CHODL,PICK1,NKX6-1,FXYD6,KIF5A,RASA4,SHANK3,NACAD,C2CD2L,LMTK3,TTBK1,TUBB3,ARHGDIB,NRSN2,KIAA1107,SH2D3C,TRIM66,ASTN1,NUMBL,SLC37A1,LETM2,ARID5B,MAPK11,RALGDS,CACNB1,ZNF76,WSCD2,TRPM3,DIXDC1,LCORL,STMN4,PELI3,CACNG4,MAPRE2,TMEM196,MMP1,ELAVL4,ABLIM3,SYT5,ABR,ELAVL3,CLUAP1,LHX5,SMPD3,PAK6,PRR3,MZF1,…
	0.0430466	3.27512	stark-RCACNNNNNNNCACA	WSCD2,SLC45A2,NUMBL,PTH1R,CAMK2A,HCN4,PDE2A,GNG8,DIXDC1,KCNN4,AHDC1,GUCA2B,NCAN,FABP1,ADCY1,KCNN3,POU2F2,SSPO,LRFN5,KIRREL3,CORO2B,WNT10A,PLA2G4F,DPEP1,GPR162,VIT,CRB2,ACAP3,AATK,PSD,ALS2CL,DUSP8,ARHGDIB,GPRIN1,SSBP4,DCC,PICK1,KRT7,MAP2,UNC5A,LMTK3,LHX5,PODXL2,SRGAP3,SEC14L5,CLVS1
	0.043027	3.27154	yetfasco-918	WSCD2,DIXDC1,PTH1R,CAMK2A,AHDC1,SSPO,NCAN,KIRREL3,CORO2B,GPRIN1,SRGAP3,UNC5A,POU2F2,PODXL2,CLVS1,PSD,CDKN1A,JUNB,ADCY1,AATK,FABP1,SLC45A2,VIT,PTCH1,LRFN5,GPR87,CSDC2,NEUROD1,VGF,WNT10A,PDE2A
RFX3,RFXANK,RFXAP,RFX4,RFX1,RFX2,RFX5,RFX6,RFX8	0.0428409	3.23753	swissregulon-RFX1..5_RFXANK_RFXAP.p2	CAMK2A,SLC12A5,CELF3,EFNB3,KCNA3,FGF14,JUNB,SIK3,ARID5B,DUSP8,NACAD,REM2,PICK1,MZF1,SPTBN2,TTBK1,TUBB3,SLC37A1,ABR,PRR3,TRIM66,KIF5A,PSD,DUSP3,DIXDC1,CELSR2,SSBP4,ALS2CL,GPR162,FXYD6,KLHL29,AGAP2,LETM2,TRIM46,NKX6-1,DNAH12,ARHGDIB,CRB2,C11orf49,LMTK3,ELAVL3,SYT5,LHX5,ASTN1,KIF3A,CACNB1,INVS,NRSN2,MUC1,WNT4,NAV1,DNAH1,MAPK11,DLGAP2,GPR142,AGBL4,APC2,NUMBL,RASA4,LRP4,LY6G5C,ZNF76,WSCD2,VIT,KCNIP3,C…
	0.0428115	3.23217	homer-M00242	HCN4,AHDC1,KCNN4,CSDC2,GNG8,TNS1,GIPR,SLC32A1,CORO2B,NCAN,ABR,MYT1,WNT2B,PTH1R,INPP5J,GPRIN1,KCNIP3,DPEP1,WSCD2,FXYD6,SLC12A5,ALS2CL,MYO15A,JUNB,BMP8A,DUSP1,NAV1,VGF,KCNK3,CAMK2A,PODXL2,IL11RA,TNR,PLXNA2,DNAH1,EXTL1,GIP,NUMBL,CDKN1A,DLGAP4,RD3,PAK6,PICK1
RFX3,RFX2,RFX4,RFX5,RFXANK,RFX1,RFXAP,RFX6,RFX8	0.0427586	3.2225	taipale-NGTTRCCATGGYAACN-Rfx2-DBD	CAMK2A,SLC12A5,KCNA3,EFNB3,FGF14,TRIM46,DUSP8,JUNB,PSD,MZF1,SPTBN2,ASTN1,PRR3,KIF5A,FXYD6,CHODL,SSBP4,DNAH1,ARID5B,TUBB3,DIXDC1,KLHL29,NAV1,PICK1,NRSN2,REM2,CACNB1,TRIM66,GPR162,SIK3,LHX5,DUSP3,LMTK3,ABR,MAP2,NACAD,SLC37A1,ARHGDIB,ELAVL3,MUC1,RASA4,PLCL1,LETM2,C2CD2L,JUN,TTBK1,XKR4,KIAA1107,RALGDS,CELF3,PELI3,MET,WSCD2,WNT4,MAP3K12,ZNF287,LIN7A,MAPRE2,DNAH12,MAPK11,NR0B2,SHANK3,DLGAP2,AGAP2,SH2D3…
RFX4,RFX3,RFX2,RFX5,RFXANK,RFX1,RFXAP,RFX6,RFX8	0.0427175	3.21498	taipale-NGTTNCCATGGNAACN-RFX4-DBD	CAMK2A,SLC12A5,KCNA3,EFNB3,FGF14,MZF1,TRIM46,PSD,DUSP8,JUNB,SPTBN2,CELF3,KIF5A,MAP2,FXYD6,SSBP4,KLHL29,ASTN1,PRR3,NACAD,TUBB3,CHODL,SIK3,LMTK3,CACNB1,PICK1,ARID5B,DNAH1,NAV1,MAP3K12,GPR162,SLC37A1,SHANK3,PLCL1,TRIM66,REM2,ARHGDIB,RASA4,ABR,WSCD2,LETM2,MUC1,DIXDC1,JUN,TTBK1,NRSN2,DUSP3,SYT5,LHX5,CELSR2,ELAVL3,NUMBL,DNAH12,NKX6-1,ZNF287,WNT4,PELI3,SH2D3C,RALGDS,NR0B2,INVS,CRB2,DLGAP2,XKR4,KIAA1107,…
YY1,SREBF2,SREBF1,MYCN,NR2F1,NR2F2,WT1	0.042547	3.18384	tfdimers-MD00166	AHDC1,TMEM59L,DLGAP2,SLC4A5,SRRM4,REM2,TMEM40,ISL1,BOC,TNS1,RD3,DISP2,MYT1,DCN,BRSK2,PAK6,ELAVL4,STXBP5,CDH4,PLK3,TGFB3,MARCH4,PHACTR3,PLD5,SIM1,CBFA2T2,AKT1,GDAP1,CAMK1G,AQP1,CORO2B,KCNN4,BSDC1,GRHL1,SFMBT2,TRAK1,PPP1R9B,FGF18,ARVCF,MFSD6,PKIA,ST6GALNAC5,AATK,WSCD2,ABR,BCL2L1,PTH1R,NPNT,GPC1,KCNIP3,TAGLN3,COL17A1,GNG4,EPS8L3,GJB2,ZKSCAN1,WNT10A,NDST4,PCP4,TMEM200C,TNFRSF21,DLL4,CMIP,PLCB4,FOS,MC…
RFX5,RFX4,RFXANK,RFX2,RFX1,RFX3,RFXAP,RFX6,RFX8	0.0423394	3.1459	jaspar-PF0087.1	SLC12A5,EFNB3,CAMK2A,SIM1,SIK3,CELF3,DUSP3,JUNB,FGF14,DUSP8,FXYD6,KCNA3,GPR162,SSBP4,PAK6,TTBK1,DYRK1B,AGAP2,SPTBN2,TUBA1A,MYT1,ASTN1,C11orf49,DIXDC1,DNAH1,KLF4,KIF3A,SMARCA2,MAPRE2,CACNB2,MZF1,PICK1,TUBB3,KIF5A,CRB2,SLC37A1,RASA4,MET,RALGDS,TMEM196,PELI3,NR0B2,VPS16,TMEM132A,PCP4,CELSR2,MAP2,KIF5C,EREG,NRSN2,TFAP2B,ARSA,ZNF76,APC2,ELMOD1,NACAD,KCNN3,FBXL16,KCNAB1,SEZ6L,CACNG4,TOX,PTH1R,CD82
RFX1,RFX3,RFX5,RFX2,RFX4,RFXAP,RFXANK,RFX6,RFX8	0.0420083	3.08541	homer-M00210	CAMK2A,SLC12A5,KCNA3,EFNB3,TRIM46,INVS,FXYD6,FGF14,JUNB,GPR162,CELF3,KIF5A,MZF1,ELAVL3,NUMBL,DUSP8,SPTBN2,MET,PSD,NRSN2,SSBP4,DNAH1,TUBB3,RALGDS,SIK3,RASA4,XKR4,TTBK1,NAV1,ASTN1,CACNG4,SLC37A1,DIXDC1,RHOBTB2,PRR3,REM2,SMPD3,MAPK11,ABLIM3,LMTK3,KCNAB1,PICK1,CRB2,LETM2,WNT4,ABR,KIAA1107,TMEM132A,PAK6,CHODL,NACAD,RESP18,APC2,AGAP2,SYT5,ARHGDIB,LHX5,IL11RA,KLHL29,TMEM196,MYT1,CLSTN3,SIM1,WNT9A,AGBL4,…
RFX3,RFX5,RFX2,RFX4,RFX1,RFXAP,RFXANK,RFX6,RFX8	0.0419201	3.0693	jaspar-CN0001.1	CAMK2A,SLC12A5,KCNA3,EFNB3,FGF14,TUBB3,FXYD6,TRIM46,JUNB,NACAD,XKR4,PSD,DIXDC1,ELAVL3,MZF1,INVS,TTBK1,PRR3,DUSP8,SPTBN2,NRSN2,ABR,ARID5B,WNT4,KIF5A,SLC37A1,TRIM66,CHODL,DNAH1,ASTN1,KCNAB1,ARHGDIB,RALGDS,NAV1,ZNF287,CELF3,AGAP2,PICK1,GPR162,SIM1,RHOBTB2,SSBP4,KLHL29,REM2,MET,MAPK11,LIN7A,KCNIP3,RESP18,NXPH1,LETM2,DLGAP2,SLC8A1,CELSR2,VIT,CLSTN3,MAPRE2,KCNN3,APC2,ST18,ALS2CL,DPYSL5,DNAH12,SMPD3,LHX…
RFX2,RFX3,RFX1,RFX4,RFX6,RFX8,RFX5,RFXANK,RFXAP	0.0419084	3.06715	yetfasco-1324	CAMK2A,EFNB3,DUSP8,JUNB,PICK1,TRIM46,DNAH1,SYT5,SLC12A5,SSBP4,C11orf49,ABR,CRB2,FGF14,ABLIM3,DIXDC1,LHX5,KLHL29,TUBB3,NAV1,AGBL4,SIK3,CHODL,MAPRE2,ELAVL4,SH2D3C,DUSP3,C2CD2L,KCNA3,APC2,PRKAR1A,SPTBN2,LCORL,PRR3,PSD,ZNF287,SMARCA2,KCNIP3,GPR142,RHOBTB1,XKR4,AGAP2,WNT4,SMPD3,NRSN2,LETM2,RALGDS
	0.0418124	3.04961	encode-UW.Motif.0029	HCN4,CALY,INPP5J,BRSK2,AATK,WNT4,AHDC1,AQP1,SPTBN2,CDKN1A,DLGAP4,GPR153,PDE2A,TMEM184A,TRIM66,EPS8L3,EXTL1,IL11RA,MYO15A,CSDC2,DLGAP2,CORO2B,UNC5A,DAPP1,ATP2A3,CXCL12,FXYD6,MPPED1,PHACTR3,PTH1R,WSCD2
HOXA7,VAX2,MNX1,MSX1,PHOX2A,EN2,ESX1,BARX2,RAX,PAX7,PROP1,EVX1,PAX6,SHOX2,ALX1,DLX5,EMX2,HOXC4,EN1,HOXB4,NOBOX,LHX6,PHOX2B,HOXC8,HOXA3,HOXC5,NKX6-1,PAX4,YY1,OTP,HOXB3,HOXD1,VSX1,POU3F2,PDX1,LMX1A,HOXD3,POU2F1,HOXB8,VAX1,DLX1,HOXA1,HOXB6,NKX1-2,RHOXF2B,RHOXF2,ARX,ALX4,NKX6-3,NKX1-1,HOXD4	0.0417732	3.04245	transfac_pro-M01394	SOX1,TFAP2B,NXPH1,FBN1,SH2D3C,MAPRE2,GJB6,ARID5B,PAX6,GFI1,HCN4,PLXNA2,NKX6-1,SMARCA2,ELAVL2,SLC12A5,TOX2,ILDR2,DLL4,SLC39A6,CORO2B,BRSK2,TSGA10,NEUROD1,TNS1,KALRN,RUNX1T1,ELAVL4,LIN7A,LHX5,DNAH1,SSBP4,EMX2,XKR4,FEV,KCNAB1,TRPC7,USH2A,MYT1,UNC5A
	0.0416361	3.0174	transfac_pro-M00644	SHC4,PAK6,WNT9A,SNX32,CDK5R2,FBXL16,WNT10A,CDK5R1,HGD,TNR,TMCO3,WNT4,DPEP1,DLL4,NDST4,LMF1,GPR153,TMEM184A,ATP2A3,RALGDS,PLK3,MYT1,AQP1,STXBP5,TNS1,MCF2L,TBCC,CACNG4,SDK1,FBN1,APC2,BRSK2,PKD1,AKT1,RD3,KCNN3,SSBP4,GPR158,CORO2B,TTLL10,STMN4,PRPH,NTN3,TMEM86A,KCNA2,SPTB,DUSP8,BOC,ADAMTSL1,XKR7,KRT80,HCN4,PLXNA2,DLGAP2,VASH1,WSCD2,C2CD4C,AHDC1,MARCH4,DLGAP4,INPP5J,ABR,C2CD2L,CD82,EXTL1,CNKSR3,KCNIP3…
JDP2,JUN,JUNB,JUND,XBP1,ATF7,CREB3,BATF3,ATF1,ATF3,CREB1,CREM,NPDC1	0.0416125	3.0131	taipale-NATGACGTCAYN-JDP2-DBD	CELF3,SYT11,CLSTN3,PAX6,TMEM151A,TMEM59L,SULT4A1,DUSP8,RAB30,PRR3,DUSP1,PHACTR3,ZNF76,KIF5C,TIMP2,TMOD1,ACTR1B,CELSR3,KIAA1107,HCN4,KCNN3,TNFAIP1,ARID5B,TRIM66,SLC3A1,ABTB2,CHODL,NDST4,SCAMP5,PPP2R5B,ATG2A,PAK6,PKIA,ADAMTSL1,JUN,ACHE,MGRN1,NPPC,GPR137C,REM2,KIAA0408,MYT1,ACAP3,TMEM62,MCF2L,WNT10A,CXCL16,MAP1B,WSCD2,INPP5J,COL3A1,IRGQ,CLASP2,SH2D3C,NEAT1,FBN1,TNFRSF21,STMN4,PCBP4,ABR,ZNF555,MAP2,L…
RFX3,RFX2,RFX5,RFX4,RFXANK,RFXAP,RFX1,RFX6,RFX8	0.0415969	3.01024	taipale-NGTTNCCATGGNAACN-RFX3-DBD	CAMK2A,SLC12A5,KCNA3,EFNB3,FGF14,MZF1,TRIM46,DUSP8,JUNB,KIF5A,PSD,PRR3,ARID5B,ASTN1,SSBP4,FXYD6,DIXDC1,SPTBN2,TUBB3,DNAH1,CHODL,KLHL29,SIK3,NAV1,NRSN2,PICK1,ABR,GPR162,NACAD,TRIM66,LMTK3,SLC37A1,DUSP3,MAP2,ELAVL3,XKR4,CACNB1,CELF3,ARHGDIB,TTBK1,WSCD2,MUC1,RASA4,C2CD2L,PLCL1,JUN,RALGDS,REM2,LETM2,SHANK3,MET,WNT4,LHX5,INVS,KIAA1107,ZNF287,PELI3,MAPK11,MAPRE2,SYT5,DNAH12,NKX6-1,MAP3K12,AGAP2,DLGAP2,…
ChIP-seq tracks
Transcription factor	AUC	NES	Track id	Target genes
REST	0.0667317	4.89933	wgEncodeHaibTfbsU87NrsfPcr2xPkRep2V2.broadPeak.gz	TMEM196,GJD2,RXFP3,TMEM151A,SEC14L5,SPIRE2,SYT5,PPFIA3,LHX5,MYT1,KCNJ6,GPR158,GDAP1,ACAP3,XKR7,CDK5R2,SCAMP5,NEUROD1,SH2D3C,TUBB3,SULT4A1,HCN3,AP3B2,FGF14,MMP24,ACTL6B,STXBP5L,RTN2,PSD,HEXDC,SMPD3,SLC12A5,MAPK11,CLVS1,FBXL16,CNTNAP5,MARCH4,VGF,NCAN,FAM57B,XKR4,RESP18,NXPH1,APC2,MAPK8IP1,RIMS2,SEZ6L,SRRM4,UNC5A,TRPC7,TMEM145,MPPED1,KIAA0895L,DISP2,GPRIN1,CLPS,GPS2,KCNN4,GNG4,PDE2A,VWA5B2,PPM1L,WNT…
REST	0.0666631	4.89247	wgEncodeHaibTfbsU87NrsfPcr2xPkRep2.broadPeak.gz	TMEM196,RXFP3,TMEM151A,SEC14L5,SPIRE2,SYT5,PPFIA3,LHX5,MYT1,KCNJ6,GPR158,GDAP1,ACAP3,XKR7,CDK5R2,SCAMP5,NEUROD1,SH2D3C,TUBB3,SULT4A1,HCN3,AP3B2,FGF14,MMP24,ACTL6B,STXBP5L,RTN2,PSD,HEXDC,SMPD3,SLC12A5,MAPK11,CLVS1,FBXL16,CNTNAP5,MARCH4,VGF,NCAN,FAM57B,XKR4,RESP18,NXPH1,APC2,MAPK8IP1,GJD2,RIMS2,SRRM4,UNC5A,SEZ6L,TRPC7,TMEM145,KIAA0895L,DISP2,MPPED1,GPRIN1,CLPS,GPS2,KCNN4,GNG4,PDE2A,VWA5B2,PPM1L,WNT…
REST	0.0655896	4.78503	wgEncodeHaibTfbsPfsk1NrsfPcr2xPkRep2.broadPeak.gz	ACAP3,DISP2,GPRIN1,RXFP3,TMEM151A,KCNK3,UNC5A,SEC14L5,PPFIA3,GPR158,CELSR3,CLPS,SH2D3C,PRSS27,MMP24,RTN2,PSD,SMPD3,MAPK11,FBXL16,CNTNAP5,MARCH4,VGF,NCAN,FAM57B,XKR4,RESP18,APC2,MAPK8IP1,SYT5,LHX5,TRPC7,MYT1,GDAP1,XKR7,GNG4,CDK5R2,SCAMP5,TUBB3,SULT4A1,HCN3,AP3B2,PDE2A,ACTL6B,STXBP5L,HEXDC,WNT2B,GJD2,SLC12A5,CLVS1,CECR6,RIMS2,TMEM145,NXPH1,TNR,VWA5B2,NLRP1,KCNN4,SPIRE2,CDKN2B,GPS2,BRSK2,ELAVL3,PODX…
REST	0.064514	4.67739	wgEncodeHaibTfbsHl60NrsfV0422111PkRep2.broadPeak.gz	FAM57B,GPRIN1,STXBP5L,UNC5A,SRRM4,SYT5,LHX5,TRPC7,MYT1,KCNJ6,GPR158,CELSR3,GDAP1,XKR7,CLPS,CDK5R2,SCAMP5,NEUROD1,PRSS27,GPR149,TUBB3,SULT4A1,AP3B2,MMP24,PDE2A,ACTL6B,RTN2,SMPD3,SLC12A5,MAPK11,CLVS1,SEZ6L,CECR6,FBXL16,CNTNAP5,VGF,NCAN,XKR4,RESP18,NXPH1,KCNN4,APC2,MARCH4,SPIRE2,SH2D3C,GJD2,RXFP3,PSD,TMEM151A,PPM1L,TNR,TMEM145,MPPED1,GNG4,PENK,CELF3,RIMS2,FGF14,VWA5B2,ACAP3,ELAVL2,DISP2,MAPK8IP1,KCN…
REST	0.0638362	4.60955	wgEncodeHaibTfbsPfsk1NrsfV0416101PkRep1.broadPeak.gz	TUBB3,RXFP3,KCNK3,SRRM4,KCNJ6,GPR158,CELSR3,ELAVL2,ACAP3,CLPS,CDKN2B,MMP24,RTN2,MAPK11,FBXL16,CNTNAP5,XKR4,RESP18,MAPK8IP1,SYT5,MPPED1,LHX5,TRPC7,CDK5R2,SCAMP5,NEUROD1,GPR149,CELF3,SULT4A1,HCN3,WNT2B,PPM1L,GJD2,SLC12A5,DISP2,CECR6,NXPH1,TNR,TMEM151A,UNC5A,SEC14L5,SPIRE2,PPFIA3,SH2D3C,PRSS27,PSD,GPRIN1,SMPD3,NLRP1,MARCH4,VGF,NCAN,FAM57B,GPS2,APC2,MYT1,GDAP1,XKR7,GNG4,AP3B2,PDE2A,ACTL6B,STXBP5L,HEX…
REST	0.0627999	4.50583	wgEncodeHaibTfbsU87NrsfPcr2xPkRep1V2.broadPeak.gz	MAPK11,GPRIN1,PPFIA3,CLVS1,CNTNAP5,GPR158,MARCH4,GDAP1,XKR7,VGF,SCAMP5,TUBB3,FGF14,SULT4A1,AP3B2,SLC12A5,RTN2,STXBP5L,SYT5,RESP18,MMP24,SH2D3C,PSD,APC2,RXFP3,SMPD3,MAPK8IP1,LHX5,MYT1,TMEM151A,KCNN4,DISP2,FBXL16,HCN3,SPIRE2,SEC14L5,TMEM196,TRPC7,ACTL6B,RIMS2,ACAP3,NCAN,FAM57B,NXPH1,GJD2,KCNK3,CDK5R2,KCNJ6,VWA5B2,RGS7,UNC5A,TMEM145,FGF18,NEUROD1,GNG4,PODXL2,SRRM4,NLRP1,WNT2B,MPPED1,CELF3,MADD,ABHD2…
REST	0.0623708	4.46289	wgEncodeHaibTfbsU87NrsfPcr2xPkRep1.broadPeak.gz	SCAMP5,TUBB3,MAPK11,GPRIN1,PPFIA3,CLVS1,CNTNAP5,GPR158,MARCH4,GDAP1,XKR7,VGF,FGF14,AP3B2,SULT4A1,SLC12A5,STXBP5L,RTN2,SH2D3C,PSD,SYT5,MMP24,RESP18,APC2,MYT1,RXFP3,MAPK8IP1,LHX5,SMPD3,TMEM151A,KCNN4,DISP2,HCN3,SPIRE2,TMEM196,SEC14L5,FBXL16,TRPC7,ACTL6B,RIMS2,NCAN,GJD2,NXPH1,FAM57B,ACAP3,KCNK3,CDK5R2,RGS7,TMEM145,VWA5B2,FGF18,KCNJ6,PODXL2,UNC5A,GNG4,NLRP1,ABHD2,SRRM4,WNT2B,GPS2,PPM1L,MPPED1,MADD,CE…
REST	0.0620652	4.43231	wgEncodeHaibTfbsPanc1NrsfPcr2xPkRep2.broadPeak.gz	FAM57B,SLC12A5,ACTL6B,SYT5,LHX5,GPR158,GDAP1,XKR7,CLPS,SCAMP5,TUBB3,SULT4A1,AP3B2,MMP24,RTN2,FBXL16,MARCH4,VGF,MAPK8IP1,SEC14L5,PSD,MAPK11,PPFIA3,PRSS27,NCAN,KCNK3,PDE2A,UNC5A,GNG4,SMPD3,NXPH1,APC2,PODXL2,MYT1,GPRIN1,KCNJ6,RESP18,CLVS1,SH2D3C,RIMS2,DISP2,TMEM145,STXBP5L,MPPED1,TMEM196,KCNN4,VWA5B2,ACAP3,SPIRE2,ELAVL3,TMEM151A,CDK5R1,RGS7,FGF14,RXFP3,GJD2,TRPC7,CDK5R2,HCN3,BRSK2,SRRM4,GPS2,ELAVL2,…
REST	0.0616225	4.388	wgEncodeHaibTfbsPanc1NrsfV0416101PkRep2.broadPeak.gz	ACAP3,CLVS1,GPR158,CLPS,MMP24,RTN2,MAPK11,FBXL16,RESP18,MAPK8IP1,SYT5,LHX5,CDK5R2,SCAMP5,NEUROD1,SULT4A1,HCN3,SLC12A5,DISP2,NXPH1,TMEM151A,UNC5A,SEC14L5,PPFIA3,SH2D3C,PRSS27,PSD,GPRIN1,SMPD3,MARCH4,VGF,FAM57B,NCAN,APC2,MYT1,GDAP1,XKR7,GNG4,TUBB3,AP3B2,PDE2A,ACTL6B,STXBP5L,HEXDC,VWA5B2,RIMS2,KCNN4,TMEM196,FGF18,PPM1L,TMEM145,SPIRE2,KCNJ6,PODXL2,KCNK3,TRPC7,KLHL35,MPPED1,GPS2,GJD2,FGF14,SRRM4,ELAVL…
REST	0.0608721	4.3129	wgEncodeHaibTfbsEcc1NrsfV0422111PkRep1.broadPeak.gz	CDK5R1,RXFP3,TMEM151A,KIAA0895L,KCNK3,UNC5A,SEC14L5,SRRM4,SPIRE2,PPFIA3,KCNJ6,GPR158,CELSR3,ACAP3,CLPS,SH2D3C,PRSS27,MMP24,RTN2,PSD,TMEM196,GPRIN1,SMPD3,MAPK11,SEZ6L,FBXL16,CNTNAP5,MARCH4,VGF,FAM57B,NCAN,XKR4,RESP18,GPS2,APC2,MAPK8IP1,SYT5,MPPED1,PODXL2,LHX5,TRPC7,MYT1,GDAP1,XKR7,DPYSL5,GNG4,CDK5R2,SCAMP5,NEUROD1,GPR149,TUBB3,CELF3,SULT4A1,HCN3,AP3B2,AGAP2,PDE2A,ACTL6B,STXBP5L,HEXDC,PPM1L,GJD2,SL…
REST	0.0603354	4.25918	wgEncodeHaibTfbsGm12878NrsfPcr2xPkRep2.broadPeak.gz	RESP18,TMEM145,MAPK8IP1,NXPH1,GNG4,RXFP3,TMEM151A,SPIRE2,SYT5,LHX5,GPR158,GDAP1,XKR7,CLPS,SCAMP5,PRSS27,TUBB3,SULT4A1,HCN3,AP3B2,PDE2A,STXBP5L,RTN2,PSD,SMPD3,SLC12A5,MAPK11,CLVS1,FBXL16,MARCH4,RIMS2,VGF,NCAN,FAM57B,XKR4,APC2,KCNN4,ELAVL3,MYT1,TRPC7,SEC14L5,MMP24,SEZ6L,FGF14,GPRIN1,PODXL2,ACTL6B,MPPED1,ELAVL2,UNC5A,SRRM4,SH2D3C,GPS2,PPFIA3,DISP2,FGF18,VWA5B2,CDK5R1,ACAP3,CNTNAP5,KCNK3,KCNJ6,TNR,CD…
REST	0.0596673	4.19232	wgEncodeHaibTfbsPanc1NrsfPcr2xPkRep1.broadPeak.gz	MAPK8IP1,UNC5A,SYT5,PPFIA3,LHX5,MYT1,GPR158,GDAP1,XKR7,CLPS,SCAMP5,TUBB3,SULT4A1,AP3B2,MMP24,RTN2,PSD,HEXDC,SMPD3,MAPK11,FBXL16,MARCH4,VGF,NCAN,FAM57B,APC2,SLC12A5,GPRIN1,RESP18,SEC14L5,ACTL6B,NXPH1,CLVS1,RIMS2,GNG4,SH2D3C,MPPED1,TMEM151A,PDE2A,PRSS27,KCNK3,TMEM145,VWA5B2,ACAP3,TRPC7,TMEM196,KCNJ6,KCNN4,DISP2,STXBP5L,SPIRE2,ELAVL3,FGF18,GPS2,CDK5R2,NEUROD1,GJD2,PODXL2,BRSK2,SEZ6L,FGF14,NLRP1,HCN3…
REST	0.0596066	4.18625	wgEncodeHaibTfbsPfsk1NrsfV0416101PkRep2.broadPeak.gz	NEUROD1,RXFP3,GPR158,ELAVL2,ACAP3,CLPS,CDKN2B,MMP24,RTN2,MAPK11,FBXL16,CNTNAP5,XKR4,RESP18,MAPK8IP1,SYT5,LHX5,TRPC7,CDK5R2,SCAMP5,GPR149,CELF3,SULT4A1,HCN3,WNT2B,GJD2,SLC12A5,DISP2,CECR6,NXPH1,TNR,ELAVL3,TMEM151A,UNC5A,SEC14L5,PPFIA3,SH2D3C,PRSS27,PSD,GPRIN1,SMPD3,NLRP1,MARCH4,VGF,NCAN,FAM57B,GPS2,APC2,MYT1,GDAP1,XKR7,GNG4,TUBB3,AP3B2,PDE2A,ACTL6B,STXBP5L,HEXDC,FGF18,CLVS1,VWA5B2,RIMS2,TMEM145,KC…
REST	0.0595439	4.17997	wgEncodeHaibTfbsGm12878NrsfPcr2xPkRep1.broadPeak.gz	CNTNAP5,ELAVL2,RXFP3,TMEM151A,KIAA0895L,UNC5A,SEC14L5,SPIRE2,SYT5,LHX5,TRPC7,MYT1,GPR158,CELSR3,GDAP1,ACAP3,XKR7,GNG4,CLPS,SCAMP5,PRSS27,TUBB3,CELF3,SULT4A1,HCN3,AP3B2,MMP24,PDE2A,ACTL6B,STXBP5L,RTN2,PSD,GPRIN1,SMPD3,SLC12A5,MAPK11,DISP2,CLVS1,SEZ6L,FBXL16,MARCH4,RIMS2,VGF,NCAN,FAM57B,XKR4,RESP18,NXPH1,KCNN4,GPS2,APC2,MAPK8IP1,SRRM4,TNR,SH2D3C,ELAVL3,MADD,TMEM145,CDKN2B,CDK5R2,CDK5R1,VWA5B2,FGF14…
REST	0.0595439	4.17997	wgEncodeHaibTfbsPfsk1NrsfPcr2xPkRep1.broadPeak.gz	LHX5,SYT5,PSD,UNC5A,KCNN4,GPR158,GDAP1,XKR7,CLPS,SCAMP5,SH2D3C,PRSS27,TUBB3,SULT4A1,AP3B2,ACTL6B,RTN2,GJD2,SLC12A5,MAPK11,CLVS1,CNTNAP5,MARCH4,RIMS2,NCAN,FAM57B,XKR4,RESP18,NXPH1,MAPK8IP1,MYT1,TRPC7,GPRIN1,SMPD3,NLRP1,VWA5B2,TNR,TMEM151A,MMP24,PPFIA3,RXFP3,WNT2B,GNG4,FBXL16,VGF,PDE2A,TMEM145,SEC14L5,APC2,CDKN2B,DPYSL5,ELAVL2,HCN3,CELF3,STXBP5L,MPPED1,CDK5R2,ACAP3,PPM1L,MADD,DISP2,GPS2,ELAVL3,FGF1…
REST	0.059538	4.17938	wgEncodeHaibTfbsPanc1NrsfV0422111PkRep1.broadPeak.gz	PSD,CLPS,TMEM151A,GPRIN1,HEXDC,LHX5,SLC12A5,MAPK11,GPR158,MARCH4,GDAP1,XKR7,RIMS2,VGF,CDK5R2,SCAMP5,NEUROD1,SH2D3C,TUBB3,SULT4A1,KCNN4,MYT1,MMP24,VWA5B2,SYT5,FAM57B,SMPD3,MAPK8IP1,NCAN,PDE2A,GNG4,RTN2,APC2,TMEM196,KCNJ6,DPYSL5,AP3B2,CLVS1,RESP18,GJD2,NXPH1,UNC5A,SEC14L5,STXBP5L,HCN3,PPFIA3,FGF14,FBXL16,DISP2,TRPC7,ACAP3,TMEM145,PRSS27,AGAP2,ELAVL2,GPR149,ACTL6B,SEZ6L,MPPED1,TNR,CELF3,PPM1L,KIF5A,…
REST	0.0594596	4.17154	wgEncodeHaibTfbsK562NrsfV0416102PkRep2.broadPeak.gz	TNR,DPYSL5,RXFP3,KCNK3,SRRM4,KCNJ6,GPR158,ACAP3,CLPS,MMP24,RTN2,MAPK11,FBXL16,CNTNAP5,RESP18,MAPK8IP1,SYT5,LHX5,TRPC7,CDK5R2,SCAMP5,CELF3,SULT4A1,HCN3,GJD2,CDK5R1,SLC12A5,DISP2,NXPH1,ELAVL3,TMEM151A,UNC5A,SEC14L5,SPIRE2,PPFIA3,SH2D3C,PRSS27,PSD,GPRIN1,SMPD3,SEZ6L,MARCH4,VGF,NCAN,FAM57B,APC2,PODXL2,MYT1,GDAP1,XKR7,TUBB3,AP3B2,PDE2A,ACTL6B,STXBP5L,CLVS1,VWA5B2,RIMS2,TMEM145,KCNN4
REST	0.0590561	4.13115	wgEncodeHaibTfbsPanc1NrsfV0422111PkRep2.broadPeak.gz	PPFIA3,TMEM151A,SYT5,LHX5,MYT1,GPR158,GDAP1,XKR7,DPYSL5,GNG4,CLPS,CDK5R2,SCAMP5,NEUROD1,SH2D3C,TUBB3,SULT4A1,AP3B2,MMP24,RTN2,PSD,GPRIN1,HEXDC,SMPD3,SLC12A5,MAPK11,FBXL16,MARCH4,VWA5B2,RIMS2,VGF,NCAN,FAM57B,KCNN4,APC2,MAPK8IP1,PDE2A,ACTL6B,RESP18,TMEM196,GJD2,CLVS1,NXPH1,UNC5A,PPM1L,STXBP5L,HCN3,KCNJ6,DISP2,TMEM145,GPR149,TRPC7,ACAP3,CELF3,SEC14L5,FGF18,KIF5A,PRSS27,FGF14,GPS2,ELAVL2,SEZ6L,AGAP2,…
REST	0.0577749	4.00293	wgEncodeHaibTfbsHl60NrsfV0422111PkRep1.broadPeak.gz	HCN3,RXFP3,KCNK3,SRRM4,KCNJ6,GPR158,CELSR3,ELAVL2,ACAP3,CLPS,MMP24,RTN2,MAPK11,FBXL16,CNTNAP5,XKR4,RESP18,MAPK8IP1,SYT5,MPPED1,LHX5,TRPC7,DPYSL5,CDK5R2,MADD,SCAMP5,NEUROD1,GPR149,CELF3,SULT4A1,FGF14,PPM1L,GJD2,SLC12A5,DISP2,CECR6,NXPH1,TNR,ELAVL3,TMEM151A,KIAA0895L,UNC5A,SEC14L5,SPIRE2,PENK,SH2D3C,PRSS27,PSD,GPRIN1,SMPD3,SEZ6L,MARCH4,VGF,NCAN,FAM57B,GPS2,APC2,MYT1,GDAP1,XKR7,KIF5A,GNG4,TUBB3,AP3B…
REST	0.0575535	3.98077	wgEncodeHaibTfbsGm12878NrsfPcr1xPkRep2.broadPeak.gz	PRSS27,VGF,XKR7,SCAMP5,TUBB3,AP3B2,DISP2,SPIRE2,GDAP1,HCN3,PSD,SMPD3,GPRIN1,FBXL16,CLPS,MARCH4,MAPK8IP1,RXFP3,SYT5,MMP24,TMEM151A,RIMS2,NCAN,MAPK11,GPR158,CLVS1,MYT1,RTN2,MADD,CELF3,GNG4,KCNN4,FAM57B,SEC14L5,CNTNAP5,SULT4A1,SLC12A5,PODXL2,NXPH1,TRPC7,VWA5B2,STXBP5L,PDE2A,ACTL6B,FGF18,ELAVL2,UNC5A,APC2,LHX5,DPYSL5,CDK5R2,PPFIA3,FGF14,CDK5R1,PPM1L,ELAVL3,CD74,ACAP3,TMEM145,CDKN2B,TNR,RESP18,KCNK3
REST	0.0575535	3.98077	wgEncodeHaibTfbsHepg2NrsfPcr2xPkRep2.broadPeak.gz	RXFP3,TMEM151A,SRRM4,SYT5,MPPED1,PPFIA3,LHX5,TRPC7,MYT1,KCNJ6,GPR158,CELSR3,ELAVL2,GDAP1,XKR7,CLPS,SCAMP5,NEUROD1,SH2D3C,PRSS27,CDKN2B,TUBB3,SULT4A1,HCN3,AP3B2,MMP24,PDE2A,ACTL6B,STXBP5L,RTN2,PSD,GPRIN1,SMPD3,GJD2,SLC12A5,MAPK11,DISP2,CLVS1,SEZ6L,FBXL16,CNTNAP5,MARCH4,RIMS2,VGF,NCAN,FAM57B,RESP18,KCNN4,ELAVL3,APC2,MAPK8IP1,TMEM145,KCNK3,SEC14L5,FGF14,NXPH1,UNC5A,SPIRE2,GNG4,TNR,VWA5B2,CDK5R2,RGS7…
REST	0.0569599	3.92136	wgEncodeHaibTfbsHepg2NrsfPcr2xPkRep1.broadPeak.gz	CLVS1,SULT4A1,MAPK8IP1,PDE2A,ACTL6B,GPRIN1,SMPD3,LHX5,MYT1,SLC12A5,MAPK11,FBXL16,MARCH4,GDAP1,XKR7,CLPS,VGF,SCAMP5,FAM57B,NCAN,RESP18,AP3B2,MMP24,APC2,GPR158,TRPC7,SYT5,RTN2,PSD,PPFIA3,CNTNAP5,SH2D3C,TMEM151A,HCN3,MPPED1,CDKN2B,GJD2,STXBP5L,PRSS27,ELAVL3,DISP2,SPIRE2,GNG4,TUBB3,SEC14L5,NXPH1,RXFP3,KCNN4,KCNK3,UNC5A,KCNJ6,PODXL2,CDK5R2,SRRM4,VWA5B2,SEZ6L,ELAVL2,RIMS2,TMEM145,CELF3,ACAP3,FGF14,TNR,…
REST	0.0567718	3.90254	wgEncodeHaibTfbsGm12878NrsfPcr1xPkRep1.broadPeak.gz	RXFP3,TMEM151A,SEC14L5,SPIRE2,GPR158,ELAVL2,ACAP3,CLPS,PRSS27,MMP24,RTN2,PSD,GPRIN1,SMPD3,MAPK11,FBXL16,MARCH4,VGF,NCAN,FAM57B,XKR4,APC2,SYT5,LHX5,TRPC7,MYT1,GDAP1,XKR7,GNG4,SCAMP5,NEUROD1,TUBB3,CELF3,SULT4A1,HCN3,AP3B2,PDE2A,SLC12A5,DISP2,CLVS1,VWA5B2,RIMS2,TMEM145,NXPH1,KCNN4,SEZ6L,TNR,UNC5A,RESP18,MAPK8IP1,STXBP5L,GPR149,CNTNAP5,MADD,ELAVL3,FGF18,KCNJ6,PPM1L,CDKN2B,PPFIA3,GPS2,SH2D3C,SRRM4,ACT…
REST	0.0567287	3.89823	wgEncodeHaibTfbsHepg2NrsfV0416101PkRep1.broadPeak.gz	RXFP3,TMEM151A,UNC5A,SEC14L5,PPFIA3,GPR158,ELAVL2,CLPS,SH2D3C,CDKN2B,MMP24,RTN2,PSD,GPRIN1,SMPD3,MAPK11,FBXL16,CNTNAP5,MARCH4,VGF,FAM57B,NCAN,XKR4,RESP18,APC2,MAPK8IP1,SYT5,MPPED1,LHX5,TRPC7,MYT1,GDAP1,XKR7,DPYSL5,CDK5R2,SCAMP5,NEUROD1,GPR149,TUBB3,CELF3,SULT4A1,HCN3,AP3B2,PDE2A,ACTL6B,STXBP5L,GJD2,SLC12A5,CLVS1,VWA5B2,RIMS2,KCNN4,GNG4,SEZ6L,NXPH1,SRRM4,ELAVL3,TNR,PRSS27,TMEM145,KCNJ6,FGF14,DISP2…
REST	0.0557864	3.80392	wgEncodeHaibTfbsHct116NrsfV0422111PkRep2.broadPeak.gz	MAPK11,UNC5A,RTN2,GPRIN1,HEXDC,SMPD3,TRPC7,SLC12A5,CLVS1,GPR158,MARCH4,GDAP1,XKR7,RIMS2,DPYSL5,CLPS,VGF,CDK5R2,SCAMP5,NCAN,NEUROD1,SH2D3C,GPR149,RESP18,SULT4A1,KCNN4,PDE2A,FAM57B,SYT5,ACTL6B,GJD2,CDKN2B,AP3B2,MPPED1,LHX5,VWA5B2,PPFIA3,HCN3,MAPK8IP1,TMEM151A,PSD,NXPH1,TUBB3,CELF3,TMEM145,XKR4,SRRM4,NLRP1,SEZ6L,PRSS27,APC2,SEC14L5,DISP2,ACAP3,STXBP5L,KIF5A,MYT1,TNR,PPM1L,SPIRE2,FGF14,MMP24,CDK5R1,F…
REST	0.0556943	3.79471	wgEncodeHaibTfbsMcf7NrsfV0422111PkRep1.broadPeak.gz	SEZ6L,MYT1,RXFP3,TMEM151A,UNC5A,SYT5,MPPED1,PPFIA3,LHX5,TRPC7,KCNJ6,GPR158,ELAVL2,GDAP1,XKR7,CLPS,CDK5R2,SCAMP5,NEUROD1,SH2D3C,GPR149,TUBB3,CELF3,SULT4A1,AP3B2,MMP24,PDE2A,STXBP5L,RTN2,HEXDC,SMPD3,SLC12A5,MAPK11,CLVS1,NLRP1,MARCH4,RIMS2,TMEM145,VGF,NCAN,FAM57B,XKR4,NXPH1,KCNN4,TNR,APC2,PPM1L,MAPK8IP1,DISP2,GJD2,GPRIN1,VWA5B2,SRRM4,SPIRE2,GPS2,KCNK3,ACAP3,PENK,ELAVL3,DPYSL5,SEC14L5,PSD,FGF18,ACTL6…
REST	0.055375	3.76275	wgEncodeHaibTfbsA549NrsfV0422111Etoh02PkRep2.broadPeak.gz	RXFP3,CELSR3,MMP24,TMEM196,MAPK11,MAPK8IP1,SYT5,LHX5,DPYSL5,CDK5R2,SCAMP5,SULT4A1,GJD2,SLC12A5,UNC5A,PSD,GPRIN1,XKR7,PDE2A,ACTL6B,STXBP5L,VWA5B2,RIMS2,TMEM145,KCNJ6,GPR158,CLPS,RTN2,FBXL16,XKR4,RESP18,NEAT1,DUSP1,NEUROD1,CELF3,HCN3,TMEM151A,SEC14L5,PPFIA3,SH2D3C,SMPD3,MARCH4,VGF,FAM57B,NCAN,APC2,MYT1,GDAP1,GNG4,TUBB3,AP3B2,HEXDC,CLVS1,KCNN4,GPS2,NLRP1,TRPC7,GPR149,PRSS27,C8orf4,ACAP3,DISP2,TNR,SR…
REST	0.055181	3.74334	wgEncodeHaibTfbsH1hescNrsfV0416102PkRep1.broadPeak.gz	NEUROD1,RXFP3,TMEM151A,UNC5A,SEC14L5,SRRM4,SPIRE2,PPFIA3,PENK,KCNJ6,GPR158,ELAVL2,ACAP3,CLPS,SH2D3C,PRSS27,CDKN2B,MMP24,RTN2,PSD,TMEM196,GPRIN1,SMPD3,MAPK11,SEZ6L,FBXL16,CNTNAP5,NLRP1,MARCH4,FAM78B,VGF,FAM57B,NCAN,XKR4,RESP18,GPS2,APC2,MAPK8IP1,SYT5,MPPED1,LHX5,TRPC7,MYT1,GDAP1,XKR7,DPYSL5,KIF5A,GNG4,CDK5R2,SCAMP5,GPR149,TUBB3,CELF3,SULT4A1,HCN3,AP3B2,FGF14,PDE2A,ACTL6B,STXBP5L,WNT2B,PPM1L,GJD2,S…
REST	0.0550909	3.73432	wgEncodeHaibTfbsHct116NrsfV0422111PkRep1.broadPeak.gz	HEXDC,SLC12A5,MARCH4,XKR7,CDK5R2,NCAN,SH2D3C,GPR149,SULT4A1,NEUROD1,SMPD3,CLVS1,TRPC7,GPR158,FAM57B,SCAMP5,KCNN4,RIMS2,CLPS,GPRIN1,RTN2,UNC5A,MAPK11,DPYSL5,GDAP1,RESP18,GJD2,PDE2A,SYT5,MAPK8IP1,CDKN2B,AP3B2,VWA5B2,VGF,ACTL6B,NXPH1,MPPED1,LHX5,PPFIA3,NLRP1,STXBP5L,TMEM145,SRRM4,TMEM151A,CELF3,SEZ6L,TUBB3,PRSS27,ACAP3,APC2,TNR,PSD,HCN3,KIF5A,PPM1L,DISP2,MYT1,SPIRE2,FGF14,SEC14L5,MMP24,PENK,GPS2,POD…
REST	0.0550831	3.73353	wgEncodeHaibTfbsHepg2NrsfV0416101PkRep2.broadPeak.gz	PPM1L,GPRIN1,RXFP3,CDKN2B,MMP24,MAPK11,CNTNAP5,MAPK8IP1,SYT5,LHX5,TRPC7,CDK5R2,SCAMP5,SULT4A1,GJD2,SLC12A5,NXPH1,ELAVL3,PSD,XKR7,PDE2A,ACTL6B,STXBP5L,VWA5B2,RIMS2,GPR158,ELAVL2,CLPS,RTN2,FBXL16,XKR4,RESP18,NEUROD1,GPR149,HCN3,TMEM151A,SEC14L5,PPFIA3,SH2D3C,SMPD3,MARCH4,VGF,FAM57B,NCAN,APC2,MYT1,GDAP1,GNG4,TUBB3,AP3B2,CLVS1,TNR,PRSS27,MPPED1,UNC5A,TMEM145,KCNN4,CELF3,DPYSL5,FGF14,DISP2,KCNJ6,SEZ6L…
REST	0.0545855	3.68373	wgEncodeHaibTfbsSknshNrsfV0416101PkRep1.broadPeak.gz	FGF14,NLRP1,ELAVL3,RXFP3,CDKN2B,MMP24,TMEM196,MAPK11,MAPK8IP1,SYT5,LHX5,TRPC7,CDK5R2,MADD,SCAMP5,SULT4A1,WNT2B,GJD2,SLC12A5,DISP2,KIAA0895L,UNC5A,SPIRE2,PSD,GPRIN1,XKR7,ACTL6B,STXBP5L,VWA5B2,RIMS2,TMEM145,KCNK3,GPR158,ELAVL2,CLPS,RTN2,XKR4,NEUROD1,CELF3,HCN3,PPM1L,TMEM151A,SEC14L5,PPFIA3,SH2D3C,SMPD3,MARCH4,VGF,FAM57B,NCAN,GPS2,APC2,PODXL2,GDAP1,GNG4,TUBB3,AP3B2,HEXDC,FGF18,CLVS1,KCNN4,PDE2A,KCNJ…
REST	0.0543289	3.65805	wgEncodeHaibTfbsA549NrsfV0422111Etoh02PkRep1.broadPeak.gz	CLVS1,MMP24,TMEM196,MAPK11,MAPK8IP1,SYT5,LHX5,CDK5R2,SCAMP5,SULT4A1,SLC12A5,UNC5A,PSD,GPRIN1,XKR7,PDE2A,ACTL6B,STXBP5L,RIMS2,TMEM145,GPR158,CLPS,RTN2,FBXL16,XKR4,TMEM151A,SEC14L5,PPFIA3,SH2D3C,SMPD3,MARCH4,VGF,FAM57B,APC2,MYT1,GDAP1,TUBB3,AP3B2,KCNN4,GJD2,CELF3,NEAT1,VWA5B2,NCAN,GPS2,RXFP3,GNG4,RESP18,PRSS27,DPYSL5
REST	0.054272	3.65236	wgEncodeHaibTfbsPanc1NrsfV0416101PkRep1.broadPeak.gz	SYT5,VGF,KIF5C,AP3B2,SCAMP5,CLPS,DISP2,MARCH4,FBXL16,PPFIA3,PSD,GNG4,TUBB3,GPR158,GPRIN1,RTN2,MAPK8IP1,LHX5,TMEM151A,PRSS27,SLC12A5,MAPK11,SH2D3C,MMP24,SEC14L5,SMPD3,PDE2A,GDAP1,VWA5B2,SULT4A1,FAM57B,FGF18,RESP18,CLVS1,KCNK3,RIMS2,ACAP3,ACTL6B,STXBP5L,UNC5A,MYT1,KCNN4,TMEM196,NXPH1,APC2,ZNF34,CELF3,NCAN,HCN3,MPPED1
REST	0.0541408	3.63923	wgEncodeHaibTfbsSknshNrsfPcr2xPkRep1.broadPeak.gz	XKR7,ACTL6B,GPR158,MARCH4,SLC12A5,CLVS1,NCAN,LHX5,SULT4A1,VGF,CNTNAP5,GPRIN1,CLPS,SCAMP5,PPFIA3,SMPD3,MAPK8IP1,MAPK11,MMP24,NXPH1,TUBB3,SRRM4,SYT5,AP3B2,APC2,RTN2,PSD,RXFP3,FAM57B,TMEM151A,STXBP5L,SEZ6L,CELF3,MYT1,HCN3,FGF14,ELAVL2,TRPC7,SPIRE2,CDK5R2,KCNJ6,TNR,RESP18,UNC5A,KCNK3,ELAVL3,RIMS2,CDKN2B,MPPED1,GNG4,SH2D3C,GJD2,GDAP1,VWA5B2,SEC14L5,DISP2,KCNN4
REST	0.053841	3.60923	wgEncodeHaibTfbsH1hescNrsfV0416102PkRep2.broadPeak.gz	GPRIN1,KANK4,RXFP3,TMEM151A,UNC5A,SEC14L5,SRRM4,SPIRE2,PPFIA3,PENK,KCNJ6,GPR158,CELSR3,ELAVL2,ACAP3,CLPS,SH2D3C,PRSS27,CDKN2B,MMP24,RTN2,PSD,TMEM196,SMPD3,MAPK11,SEZ6L,FBXL16,CNTNAP5,NLRP1,MARCH4,FAM78B,VGF,FAM57B,NCAN,XKR4,RESP18,GPS2,APC2,MAPK8IP1,SYT5,MPPED1,LHX5,TRPC7,MYT1,GDAP1,XKR7,DPYSL5,KIF5A,GNG4,CDK5R2,SCAMP5,NEUROD1,GPR149,TUBB3,CELF3,SULT4A1,HCN3,AP3B2,FGF14,PDE2A,ACTL6B,STXBP5L,WNT2B…
REST	0.0536726	3.59237	wgEncodeHaibTfbsSknshNrsfPcr2xPkRep2.broadPeak.gz	SULT4A1,XKR4,LHX5,CDK5R2,GJD2,NCAN,XKR7,CLVS1,CLPS,GPRIN1,GPR158,SLC12A5,RIMS2,SMPD3,MARCH4,ELAVL2,SEZ6L,TUBB3,SRRM4,CNTNAP5,VGF,TRPC7,MMP24,KCNN4,SYT5,SCAMP5,RXFP3,RTN2,ACTL6B,GDAP1,ISL1,TNR,FAM57B,FGF14,APC2,TMEM151A,AP3B2,PSD,CELF3,NXPH1,MAPK11,STXBP5L,MAPK8IP1,MYT1,CBFA2T2,SPIRE2,RESP18,PPFIA3,ACAP3,VWA5B2,KCNJ6,CDKN2B,SH2D3C,UNC5A,GNG4,SEC14L5,HCN3,ELAVL3,MPPED1,NEAT1,TMEM145,DPYSL5,DISP2,TM…
REST	0.0531573	3.5408	wgEncodeHaibTfbsMcf7NrsfV0422111PkRep2.broadPeak.gz	CLVS1,SCAMP5,VWA5B2,TMEM151A,UNC5A,SYT5,PPFIA3,LHX5,TRPC7,MYT1,GPR158,ELAVL2,GDAP1,XKR7,DPYSL5,CLPS,CDK5R2,SH2D3C,GPR149,TUBB3,CELF3,SULT4A1,MMP24,PDE2A,STXBP5L,RTN2,GPRIN1,SMPD3,SLC12A5,MARCH4,RIMS2,VGF,NCAN,FAM57B,NXPH1,KCNN4,TNR,KCNJ6,AP3B2,GJD2,TMEM145,MAPK11,SEC14L5,RXFP3,APC2,NEUROD1,MAPK8IP1,SRRM4,NLRP1,HCN3,SEZ6L,PPM1L,MPPED1,ACAP3,SPIRE2,PSD,MADD,CDKN1A,DISP2,GPS2,RESP18,FGF18,XKR4,PENK,…
REST	0.0527009	3.49512	wgEncodeHaibTfbsK562NrsfV0416102PkRep1.broadPeak.gz	FGF18,UNC5A,RXFP3,MMP24,MAPK11,CNTNAP5,MAPK8IP1,SYT5,LHX5,TRPC7,EGR1,DPYSL5,CDK5R2,SCAMP5,SULT4A1,GJD2,SLC12A5,DISP2,NXPH1,TNR,ELAVL3,SPIRE2,PSD,GPRIN1,SEZ6L,XKR7,PDE2A,ACTL6B,STXBP5L,VWA5B2,RIMS2,TMEM145,KCNK3,SRRM4,KCNJ6,GPR158,ACAP3,CLPS,RTN2,FBXL16,XKR4,RESP18,NEUROD1,GPR149,CELF3,HCN3,PPM1L,CDK5R1,TMEM151A,SEC14L5,PPFIA3,SH2D3C,PRSS27,SMPD3,MARCH4,VGF,FAM57B,NCAN,GPS2,APC2,PODXL2,MYT1,CRB2,G…
REST	0.0526578	3.49081	wgEncodeHaibTfbsEcc1NrsfV0422111PkRep2.broadPeak.gz	RXFP3,TMEM151A,KIAA0895L,UNC5A,SEC14L5,SRRM4,PPFIA3,KCNJ6,GPR158,CELSR3,ACAP3,CLPS,SH2D3C,PRSS27,CDKN2B,MMP24,RTN2,PSD,TMEM196,GPRIN1,SMPD3,MAPK11,SEZ6L,FBXL16,CNTNAP5,NLRP1,MARCH4,VGF,FAM57B,NCAN,XKR4,RESP18,GPS2,APC2,MAPK8IP1,SYT5,MPPED1,LHX5,TRPC7,MYT1,GDAP1,XKR7,DPYSL5,KIF5A,GNG4,CDK5R2,MADD,SCAMP5,NEUROD1,GPR149,TUBB3,CELF3,SULT4A1,HCN3,AP3B2,AGAP2,FGF14,PDE2A,ACTL6B,STXBP5L,WNT2B,PPM1L,GJD2…
REST	0.0522287	3.44787	wgEncodeHaibTfbsSknshNrsfV0416101PkRep2.broadPeak.gz	SEC14L5,SPIRE2,GPR158,CLPS,MMP24,MAPK11,SYT5,NEAT1,LHX5,SCAMP5,SLC12A5,TMEM151A,PPFIA3,GPRIN1,SMPD3,MARCH4,VGF,GDAP1,XKR7,TUBB3,ACTL6B,RIMS2,KCNN4,CLVS1,RXFP3,RTN2,AP3B2,VWA5B2,GNG4,CELF3,SH2D3C,PPM1L,STXBP5L,GJD2,PSD,NCAN,APC2,MAPK8IP1,TMEM145,FGF18,DISP2,GPS2,ELAVL3,TMEM196,CDKN2B,TRPC7,CDK5R2,FAM57B,UNC5A,HCN3,ELAVL2,FGF14,WNT2B,PODXL2,SULT4A1,ACAP3,KCNK3,PDE2A,NLRP1,DPYSL5,RGS7,KCNJ6,CRTC1,KI…
REST	0.0520446	3.42944	GSM1208790_batch2_chrom1_LoVo_REST_PassedQC_peaks_hg19	DPYSL5,CDKN2B,MAPK11,TRPC7,CDK5R2,SCAMP5,SULT4A1,SLC12A5,PSD,GPRIN1,XKR7,GPR158,ELAVL2,GPR149,PPM1L,TMEM151A,SMPD3,VGF,GDAP1,TUBB3,CLVS1,KCNN4,HEXDC,SH2D3C,UNC5A,GNG4,LHX5,SEC14L5,NCAN,GJD2,RIMS2,MARCH4,RESP18,MYT1,VWA5B2,RTN2,CLPS,MMP24,MAPK8IP1,STXBP5L,HCN3,PDE2A,FAM57B,NEUROD1
REST	0.0514098	3.36591	wgEncodeHaibTfbsHelas3NrsfPcr1xPkRep2.broadPeak.gz	PDE2A,CDKN2B,TMEM151A,UNC5A,SEC14L5,SPIRE2,PPFIA3,GPR158,ELAVL2,CLPS,SH2D3C,PSD,GPRIN1,SMPD3,MAPK11,MARCH4,VGF,NCAN,FAM57B,GPS2,MAPK8IP1,SYT5,TRPC7,GDAP1,XKR7,DPYSL5,MADD,SCAMP5,GPR149,TUBB3,CELF3,SULT4A1,HCN3,AP3B2,FGF14,FGF18,GJD2,SLC12A5,VWA5B2,RIMS2,KCNN4,TNR,CLVS1,PENK,KIF5A,NLRP1,RTN2,WNT2B,LHX5,PPM1L,TMEM145,DISP2,KCNJ6,LAMB3,ACAP3,MYT1,MPPED1,PODXL2,CLCN1,MMP24,SEZ6L,RESP18,CRTC1,NXPH1,AC…
REST	0.0506536	3.29023	wgEncodeHaibTfbsHelas3NrsfPcr1xPkRep1.broadPeak.gz	XKR4,TMEM151A,UNC5A,SEC14L5,SPIRE2,PPFIA3,PENK,GPR158,ACAP3,CLPS,SH2D3C,CDKN2B,RTN2,PSD,GPRIN1,SMPD3,MAPK11,NLRP1,MARCH4,VGF,FAM57B,NCAN,GPS2,MAPK8IP1,SYT5,MPPED1,LHX5,TRPC7,MYT1,GDAP1,XKR7,DPYSL5,KIF5A,MADD,SCAMP5,TUBB3,CELF3,SULT4A1,HCN3,AP3B2,FGF14,PDE2A,FGF18,WNT2B,PPM1L,GJD2,SLC12A5,DISP2,CLVS1,VWA5B2,RIMS2,TMEM145,KCNN4,TNR,KCNJ6,SEZ6L,LAMB3,PODXL2,MMP24,ELAVL2,CLCN1,CRTC1,RESP18,ACTL6B,NXP…

## Sheet: BLC
Transcription factor binding motifs
Transcription factor	AUC	NES	Motif id	Target genes
REST	0.0552733	7.86822	jaspar-MA0138.2	SNAP25,GOLGA7B,SST,GRIK2,VWC2L,CHRNB2,STMN2,SCN2A,SLC7A14,KCNH2,INA,CABP7,NRSN1,SLC17A6,CHGB,PLCH2,FBLL1,GABRG2,NEFM,RPH3A,PTPRN,GRM1,CACNA1B,SEZ6,OTP,HCN1,PHYHIPL,CHRM4,EPHA10,NFASC,POU4F2,CHGA,SLC6A5,CTNNA2,GDAP1L1,SCN3B,HCN2,SLC18A3,NRXN1,C1QL2,ATP6V0A1,CADPS,GLRA3,RAP1GAP,TMEM179,CRYBA2,GALNT13,SARM1,CBLN1,SYBU,DOCK10,HNF1A,SLC6A17,DPP6,ACSL6,OLFM3,CACNA1E,LHFPL5,OMG,HPCA,APBB1,NPTX2,PCLO,GRI…
REST	0.0549044	7.77847	factorbook-REST	SNAP25,GOLGA7B,VWC2L,CHRNB2,SST,GRIK2,SLC7A14,CHGB,STMN2,INA,SCN2A,CABP7,KCNH2,PTPRN,CACNA1B,SLC17A6,GABRG2,RPH3A,PLCH2,SEZ6,NEFM,NRSN1,CHRM4,FBLL1,CHGA,GRM1,EPHA10,HCN1,NFASC,PHYHIPL,OTP,SCN3B,GDAP1L1,SLC6A5,HCN2,TMEM179,ATP6V0A1,POU4F2,CADPS,CTNNA2,C1QL2,RAP1GAP,GLRA3,SLC18A3,OLFM3,NRXN1,DOCK10,GALNT13,ACSL6,LHFPL5,CRYBA2,SARM1,SYBU,SLC6A17,DPP6,HNF1A,CACNA1E,NPTX2,OMG,GRIA2,HPCA,APBB1,SPTBN4,C…
REST	0.0547386	7.73811	jaspar-CN0009.1	SNAP25,GOLGA7B,SST,VWC2L,STMN2,GRIK2,CHRNB2,SLC7A14,SCN2A,CABP7,KCNH2,INA,CHGB,SLC17A6,GABRG2,NRSN1,NEFM,PLCH2,PTPRN,SEZ6,RPH3A,PHYHIPL,EPHA10,FBLL1,CACNA1B,GRM1,CHRM4,HCN1,OTP,CHGA,GDAP1L1,NFASC,SLC6A5,SCN3B,ATP6V0A1,CTNNA2,CADPS,POU4F2,HCN2,CBLN1,GLRA3,DOCK10,TMEM179,SLC18A3,OLFM3,RAP1GAP,DPP6,OMG,C1QL2,NRXN1,CRYBA2,GALNT13,ACSL6,NPTX2,SARM1,SYBU,HNF1A,LHFPL5,GRIA2,SLC6A17,NKAIN4,HPCA,DLGAP3,SP…
REST	0.0543005	7.6315	homer-M00161	SNAP25,GOLGA7B,VWC2L,SST,INA,STMN2,GRIK2,SCN2A,CHRNB2,CHGB,NEFM,SLC7A14,RPH3A,CABP7,NRSN1,PLCH2,CACNA1B,SEZ6,KCNH2,HCN1,OTP,FBLL1,SLC17A6,GABRG2,PTPRN,PHYHIPL,SCN3B,GRM1,EPHA10,NFASC,SLC18A3,CHRM4,CRYBA2,TMEM179,CADPS,SLC6A5,CHGA,POU4F2,C1QL2,GDAP1L1,GLRA3,NRXN1,CTNNA2,ATP6V0A1,HCN2,SYBU,RAP1GAP,SLC6A17,DOCK10,HPCA,GALNT13,DPP6,OLFM3,HNF1A,OMG,SARM1,DLGAP3,NPTX2,NRXN2,ACSL6,PURA,APBB1,SPTBN4,NKAI…
REST	0.0539278	7.5408	transfac_public-M00256	GOLGA7B,SNAP25,CHRNB2,VWC2L,SST,SLC17A6,SLC7A14,PHYHIPL,STMN2,GRIK2,CACNA1B,GABRG2,PTPRN,CHGB,INA,SEZ6,KCNH2,SCN2A,NEFM,RPH3A,CABP7,CHGA,SCN3B,CHRM4,FBLL1,OLFM3,SLC6A5,C1QL2,EPHA10,ACSL6,PLCH2,POU4F2,NRSN1,CBLN1,HCN2,CTNNA2,LHFPL5,TMEM179,SYBU,ATP6V0A1,RAP1GAP,GLRA3,CRYBA2,GRIA2,NFASC,GDAP1L1,GALNT13,SARM1,DPP6,NRXN1,CPLX2,APBB1,RASGRF1,OMG,CACNA1E,NPTX2,DNER,C3orf14,NKAIN4,DOCK10,DLGAP3,SPTBN4,O…
REST	0.0539024	7.53463	swissregulon-REST.p3	SNAP25,GOLGA7B,SST,VWC2L,CHRNB2,GRIK2,STMN2,SLC7A14,SCN2A,CABP7,CHGB,INA,KCNH2,SLC17A6,PTPRN,NRSN1,CACNA1B,GABRG2,PLCH2,RPH3A,NEFM,SEZ6,CHRM4,FBLL1,GRM1,HCN1,PHYHIPL,NFASC,OTP,CHGA,SLC6A5,EPHA10,SCN3B,POU4F2,CTNNA2,GDAP1L1,TMEM179,ATP6V0A1,GALNT13,NRXN1,HCN2,C1QL2,CADPS,GLRA3,SLC18A3,RAP1GAP,OLFM3,SARM1,SYBU,CRYBA2,DOCK10,LHFPL5,ACSL6,SLC6A17,NPTX2,HNF1A,DPP6,OMG,HPCA,PCLO,SPNS2,GRIN3A,CBLN1,APBB…
REST	0.0533355	7.39668	transfac_pro-M01256	SNAP25,GOLGA7B,NEFM,VWC2L,INA,GRIK2,STMN2,SST,POU4F2,KCNH2,SLC7A14,CHGB,PLCH2,SCN2A,RPH3A,GABRG2,SLC18A3,C1QL2,CABP7,NRSN1,CHRNB2,HCN1,GRM1,NFASC,EPHA10,SLC6A17,SLC6A5,APBB1,RAP1GAP,CACNA1B,PTPRN,PHYHIPL,FBLL1,SLC17A6,SEZ6,OTP,ACSL6,GABBR2,CTNNA2,GDAP1L1,TMEM179,CHRM4,DLGAP3,SCN3B,NRXN1,CHGA,DPP6,CADPS,CRYBA2,GLRA3,HES2,NPTX2,HES5,HCN2,NRXN2,SPTBN4,PRUNE2,LRRC24,CBLN1,MYO1A,SARM1,SYBU,RIMBP2,HNF1…
REST	0.0529121	7.29363	jaspar-MA0138.1	SNAP25,GOLGA7B,VWC2L,SST,GRIK2,SCN2A,PLCH2,CHRNB2,INA,STMN2,CABP7,OTP,CHGB,GABRG2,KCNH2,SLC17A6,FBLL1,NEFM,SLC7A14,NRSN1,RPH3A,SEZ6,GRM1,CACNA1B,NFASC,HCN1,PHYHIPL,PTPRN,CHRM4,CRYBA2,HNF1A,SLC18A3,EPHA10,HCN2,GLRA3,GDAP1L1,OMG,CHGA,C1QL2,DLGAP3,SCN3B,SYBU,DPP6,SARM1,TMEM179,POU4F2,RAP1GAP,SLC6A5,IGSF21,CBLN1,DOCK10,CTNNA2,HPCA,SLC6A17,ACSL6,ACSS1,PCLO,CADPS,CPLX2,VSTM2A,OLFM3,GRIA2,CRIP2,ATP6V0A1…
REST	0.0512934	6.89973	transfac_pro-M01028	SNAP25,GOLGA7B,VWC2L,CHRNB2,GRIK2,RPH3A,CACNA1B,STMN2,SLC7A14,SCN2A,INA,GABRG2,PTPRN,SCN3B,PLCH2,SLC17A6,CHGB,EPHA10,SST,CABP7,FBLL1,SEZ6,CRYBA2,KCNH2,NEFM,CHGA,TMEM179,SLC6A5,GRM1,CTNNA2,SYBU,HCN2,C1QL2,HCN1,ACSL6,OTP,SLC18A3,CHRM4,GDAP1L1,SLC6A17,CBLN1,DLGAP3,IGSF21,GRIA2,SPTBN4,OMG,POU4F2,NFASC,OLFM3,C3orf14,PHYHIPL,RASGRF1,DPP6,VSTM2A,RAP1GAP,CPLX2,LHFPL5,CRIP2,CA10,ELFN2,NTNG2,NRXN1,NPTX2,MY…
REST	0.0480082	6.10029	transfac_pro-M00325	GOLGA7B,VWC2L,STMN2,CHRNB2,SNAP25,SLC7A14,GRIK2,CHRM4,SLC17A6,CABP7,INA,SST,CHGB,PTPRN,SCN3B,CHGA,EPHA10,RPH3A,SEZ6,C1QL2,CACNA1B,SLC6A5,ATP6V0A1,SCN2A,OLFM3,KCNH2,NRSN1,CTNNA2,CACNA1E,GABRG2,HCN2,LHFPL5,CPLX2,GRIA2,PHYHIPL,POU4F2,GALNT13,NEFM,NRXN1,TMEM179,DPP6,CBLN1,CA10,GABBR2,NPTX2,CRYBA2,NFASC,SPNS2,CRIP2,HCN1,C3orf14,GLRA3,PLCH2,APBB1,CPEB2,PCSK2,GDAP1L1,CELF4,FBLL1,RASGRF1,RUNDC3A,SYBU,TME…
REST	0.0406388	4.30695	jaspar-PF0143.1	PHYHIPL,SCN2A,SNAP25,GOLGA7B,VWC2L,GABRG2,NEFM,SLC17A6,PLCH2,KCNH2,INA,FBLL1,SCN3B,SLC7A14,GRIK2,CHRNB2,RPH3A,CHGB,SYBU,CACNA1B,SLC6A5,DNER,HCN2,PRKCE,CTNNA2,PTPRN,ACSL6,DLGAP3,SLC18A3,NPTX2,CBLN1,LRRC24,RSPO1,HNF1A,GRM1,SARM1,IGSF21,SLC6A17,DPP6,GLRA3,PCLO,TMEM179,CRYBA2,CHGA,LMX1A,CRIP2,STMN2,RIPPLY2,OMG,RAP1GAP,KCNB1,CLN5,VWA1,CRTAC1,TMEM229B,GABBR2,C3orf14,LCN12,PPFIA2,SPTBN4,ZG16B,LRFN2,CHRM…
PDX1,TFAP4	0.0387615	3.85013	tfdimers-MD00228	CADM1,KLHL2,TRPC6,SAMSN1,STAC,SLIT1,LMO1,MDGA1,SLC7A14,PAPPA2,PCSK2,CALB2,PINK1,SYNPO,CPLX2,SULT2A1,ASCL1,RB1,HLF,TIAF1,EML6,GCG,VAMP2,PIK3IP1,MYT1L,SCD5,ITGA1,PPFIA2,GALNT13,CBLN2,CHN2,DPH1,SLC18A3,TFAP2A,GPRIN3,GPR68,CTNNA2,GRASP,NOS1AP,LMO2,OTP,PLCXD2,PTPN3,NALCN,WNT5B,FAM122A,RAP1GAP,GLP1R,GCNT4,FLCN,TFEB,DNM3,CSRNP3,KCNH1,SYT7,CCDC53,ATP2B2,PRKAG2,NPAS2,RNF182,BTRC,DPP6,RPH3A,LNPEP,GJA3,INPP…
RORB,RORC,RORA	0.0361398	3.21215	flyfactorsurvey-eg_SANGER_5_FBgn0000560	WLS,SOBP,KCNA4,SPOP,GRIA2,RAP1GAP,LMX1A,ZNF536,INPP4B,SYT9,VAV3,PRKAG2,GRM1,CDH8,GRIA4,SSX2IP,NKAIN2,BAAT,TBC1D19,EPHA3,SCN3B,FHIT,LCOR,HCN1,SMAP2,LEPR,CDON,WNT6,THRA,FSTL4,PDE4DIP,ELMO2,SYNPO,CLUL1,ZHX3,CACNA2D1,PTPRO,FNDC3A,CHN2,MAPRE3,ALDH1A2,ATRNL1,DEGS2,ERCC6,RBFOX1,NTM,SNAP25,CLN5,TMEM229B,GPR85,CSTA,STXBP6,KCNMB2,HSPA4L,SLC25A12,TBX15,CDYL2,BLNK,LRRN3,C1QL2,CPT1A,NOL4,MME,FAM46A,C1orf116,M…
ChIP-seq tracks
Transcription factor	AUC	NES	Track id	Target genes
REST	0.0612962	4.94	wgEncodeHaibTfbsSknshNrsfPcr2xPkRep2.broadPeak.gz	RPH3A,TPH2,PTPRN,HPCA,SEZ6,CHRM4,POU4F2,SVOP,SLC6A5,PCSK1,HAND2,SST,GRM1,VWC2L,CHGB,C1QL2,CPLX2,IQSEC3,GABRG2,EPHA10,SLC6A17,SNTG1,ALK,RAP1GAP,SNAP25,SCGN,NFASC,CHGA,SEZ6L2,ASPHD1,KCNH2,SLC7A14,LHFPL4,CELF4,PDE4D,GRIA2,CABP7,SCG3,LHFPL5,NEFM,GLRA3,HCN2,OLFM3,EGR4,NRSN1,SLITRK1,CPNE4,MANEAL,HMP19,CA10,PLCH2,KCNB1,ADCYAP1,NRXN1,CNGA3,UNC80,NMNAT2,MAPK8IP2,INA,DDC,GDAP1L1,CACNA1B,PEX5L,MYT1L,KCNC3,S…
REST	0.0604288	4.8445	wgEncodeHaibTfbsSknshNrsfPcr2xPkRep1.broadPeak.gz	SNAP25,CPLX2,IQSEC3,SNTG1,GRIA2,CHGB,PTPRN,GRM1,SVOP,EPHA10,CHRM4,HPCA,VWC2L,TPH2,SLC7A14,NRXN1,KCNC3,UNC80,NEFM,CABP7,LHFPL4,CELF4,SCRT2,SLC6A17,RAP1GAP,POU4F2,CHGA,SCGN,TTC9B,TRIM67,MANEAL,ALK,SCG3,CACNA1B,SEZ6L2,ASPHD1,MAPK8IP2,NFASC,SEZ6,TMEM179,CPNE4,LHFPL5,OLFM3,CNGA3,C1QL2,NMNAT2,PEX5L,RIMBP2,SST,CHRNB2,RPH3A,PCSK1,EGR4,NPDC1,KCNH2,CA10,SCN3B,PTPRN2,GOLGA7B,PLCH2,GDAP1L1,SPTBN4,GABRG2,FBXL…
REST	0.0597	4.76425	wgEncodeHaibTfbsMcf7NrsfV0422111PkRep1.broadPeak.gz	VSTM2A,NPDC1,SEZ6,CA10,POU4F2,HCN1,PCSK1,RAB3C,BSN,CPNE4,SLC18A3,KCNC1,GALNT13,SNTG1,ALK,HPCA,RAP1GAP,KCNH2,GRIK2,PLCH2,GDAP1L1,CHRNB2,CHGA,CACNA1B,SLC7A14,CRHR2,PCLO,GNAO1,FSTL4,CHRM4,CRYBA2,NPTX2,SNAP25,FBLL1,RIMBP2,SARM1,HMP19,SCGN,SVOP,KCNC3,SEZ6L2,SCRT2,FGF12,SST,OTP,GRM1,PDE4D,ASPHD1,PRUNE2,LHFPL4,MANEAL,NRSN1,MAPK8IP2,RPH3A,GLRA3,VWC2L,CABP7,CHGB,EGR4,GOLGA7B,TRIM67,ATP6V1B2,NFASC,PTPRN2,A…
REST	0.0594853	4.74062	wgEncodeHaibTfbsH1hescNrsfV0416102PkRep1.broadPeak.gz	ENOX1,MYO1A,GRID1,ATP6V1B2,CPLX1,SEZ6,ATL1,CACNA2D1,HCN1,PCSK1,BSN,CPNE4,KCNC1,CNGA3,RBFOX1,HPCA,GRIK2,GDAP1L1,CHRNB2,TTLL11,IPO13,NMNAT2,GNAO1,CHRM4,PRSS22,TMEM179,FBLL1,RIMBP2,SCRT2,FGF12,GALNT9,GAD2,SST,GRM1,PDE4D,NRSN1,PPM1E,PSEN2,NRXN1,MAPK8IP2,PCSK2,GABRA1,DPP6,RPH3A,GRIN3A,VWC2L,CABP7,CHGB,EGR4,GOLGA7B,ADCYAP1,HIC1,SLC8A2,SLC17A6,C1QL2,MYT1L,SYNE1,DLGAP3,OTOP3,CPLX2,PTPRN,VSTM2A,SYBU,SCG3,…
REST	0.059258	4.71559	wgEncodeHaibTfbsHl60NrsfV0422111PkRep2.broadPeak.gz	BSN,C1QL2,SLC8A2,SNTG1,NMNAT2,PRSS22,TPH2,POU4F2,CPNE4,SLC18A3,KCNC1,CNGA3,ALK,HPCA,CPLX1,RAP1GAP,KCNH2,PLCH2,GDAP1L1,CHRNB2,SEZ6,CHGA,CACNA1B,SLC7A14,CRHR2,CHRM4,SNAP25,TMEM179,FBLL1,SCGN,SVOP,KCNC3,SEZ6L2,SCRT2,SST,GRM1,ASPHD1,PRUNE2,LHFPL4,MANEAL,MAPK8IP2,GPR26,RPH3A,VWC2L,CHGB,EGR4,GOLGA7B,TRIM67,NFASC,ADCYAP1,HIC1,INA,SLC17A6,HCN2,SLC6A5,DLGAP3,CPLX2,PTPRN,NEUROD4,SCG3,LHFPL5,UNC80,KCNB1,SHI…
REST	0.0591809	4.7071	wgEncodeHaibTfbsPfsk1NrsfPcr2xPkRep1.broadPeak.gz	GABBR2,MYO1A,OLFM3,SNTG1,SARM1,FBXL15,POU4F2,PCSK1,CPNE4,SLC18A3,ALK,HPCA,RAP1GAP,KCNH2,GRIK2,GDAP1L1,CHRNB2,SEZ6,CHGA,CACNA1B,SLC7A14,CHRM4,SNAP25,HMP19,SVOP,KCNC3,SEZ6L2,GRM1,ASPHD1,PRUNE2,LHFPL4,MANEAL,NRSN1,MAPK8IP2,DPP6,RPH3A,VWC2L,CABP7,CHGB,EGR4,TRIM67,NFASC,INA,SLC17A6,C1QL2,TBC1D30,SPNS2,HCN2,SLC6A5,PHYHIPL,DDC,CPLX2,PTPRN,SCG3,LHFPL5,UNC80,IQSEC3,SHISA7,TPH2,EPHA10,GRIA2,SLC6A17,SCN3B,P…
REST	0.0591653	4.70539	wgEncodeHaibTfbsHct116NrsfV0422111PkRep1.broadPeak.gz	DLGAP3,CHGB,GPR26,TPH2,PTPRN,SCG3,CABP7,HPCA,PCSK1,NFASC,SLC18A3,INA,KCNH2,GRIK2,CHGA,SLC7A14,CPLX2,NPTX2,SNAP25,SVOP,SST,GRM1,MAPK8IP2,VWC2L,C1QL2,CRHR2,EPHA10,CPNE4,RPH3A,SLC6A17,KCNB1,NRSN1,STMN2,SARM1,CACNA1B,POU4F2,GDAP1L1,RAP1GAP,GALNT13,SCGN,SCN2A,SEZ6,LHFPL5,GABBR2,HMP19,RIMBP2,HCN2,SHISA7,GABRG2,SPNS2,TMEM170B,SLC8A2,MANEAL,DDC,CHRM4,CYP4F3,CHRNB2,OTP,SYBU,LHFPL4,SLC6A5,SEZ6L2,ASPHD1,ADC…
REST	0.0587789	4.66285	wgEncodeHaibTfbsMcf7NrsfV0422111PkRep2.broadPeak.gz	MANEAL,GALNT13,CELF4,CNNM1,NPDC1,C3orf14,POU4F2,HCN1,PCSK1,RAB3C,CPNE4,SLC18A3,KCNC1,SNTG1,ALK,HPCA,RAP1GAP,KCNH2,GRIK2,PLCH2,GDAP1L1,CHRNB2,CHGA,CACNA1B,SLC7A14,CRHR2,PCLO,GNAO1,CHRM4,NPTX2,SNAP25,FBLL1,RIMBP2,CADPS,HMP19,SVOP,SEZ6L2,FGF12,SST,OTP,GRM1,PDE4D,ASPHD1,PRUNE2,LHFPL4,NRSN1,MAPK8IP2,GPR26,RPH3A,GLRA3,VWC2L,CABP7,CHGB,EGR4,TRIM67,NFASC,ADCYAP1,INA,SLC17A6,C1QL2,ENOX1,SPNS2,SLC6A5,SCN2A…
REST	0.0585262	4.63502	wgEncodeHaibTfbsPanc1NrsfV0422111PkRep2.broadPeak.gz	NPDC1,FSTL4,NMNAT2,TMEM179,SCGN,C3orf14,HCN1,PCSK1,RAB3C,CPNE4,SLC18A3,SNTG1,ALK,HPCA,RAP1GAP,KCNH2,GRIK2,PLCH2,GDAP1L1,CHRNB2,CHGA,CACNA1B,SLC7A14,CRHR2,CHRM4,NPTX2,PRSS22,SNAP25,FBLL1,SARM1,HMP19,SVOP,KCNC3,SEZ6L2,SCRT2,SST,GRM1,ASPHD1,MANEAL,NRSN1,MAPK8IP2,RPH3A,VWC2L,CABP7,CHGB,EGR4,TRIM67,FBXL15,NFASC,ADCYAP1,INA,SPNS2,HCN2,DLGAP3,CPLX2,PTPRN,TMEM198,SCG3,LHFPL5,UNC80,SLITRK1,SYNJ1,KCNB1,SHI…
REST	0.0583857	4.61955	wgEncodeHaibTfbsHepg2NrsfV0416101PkRep1.broadPeak.gz	CNGA3,DLGAP3,SPTBN4,GPR26,OLFM3,CELF4,TMEM170B,CPLX1,CNNM1,PCSK1,BSN,CPNE4,KCNC1,HPCA,GRIK2,GDAP1L1,CHRNB2,SEZ6,GNAO1,CHRM4,PRSS22,TMEM179,FBLL1,RIMBP2,SCRT2,SST,GRM1,NRSN1,MAPK8IP2,DPP6,RPH3A,VWC2L,CABP7,CHGB,EGR4,GOLGA7B,ADCYAP1,HIC1,SLC17A6,C1QL2,MYT1L,CPLX2,PTPRN,SYBU,SCG3,LHFPL5,UNC80,IQSEC3,GABRG2,SHISA7,GABBR2,TPH2,EPHA10,SLC6A17,SCN3B,NPDC1,C3orf14,POU4F2,SLC18A3,SNTG1,ALK,RAP1GAP,KCNH2,P…
REST	0.0583301	4.61343	wgEncodeHaibTfbsSknshNrsfV0416101PkRep2.broadPeak.gz	SCRT2,GNAO1,SHISA7,RAB3C,KCNC1,SNTG1,CPNE4,HPCA,CHRNB2,SEZ6,NMNAT2,CHRM4,MAPK8IP2,CABP7,HIC1,TTC9B,HIST1H1C,POU4F2,SLC7A14,SVOP,SEZ6L2,TMEM198,KCNB1,RUNDC3A,PCSK1,SST,GRM1,PDE4D,VWC2L,CHGB,CPLX2,PTPRN,SCG3,LHFPL5,UNC80,IQSEC3,HIST1H2BD,EPHA10,SCN3B,NPDC1,C3orf14,ALK,RAP1GAP,KCNH2,CHGA,SNAP25,KCNC3,ASPHD1,MANEAL,PEX5L,DNER,GRIA2,NEUROD4,PHYHIPL,INA,SLITRK1,SLC6A17,EGR4,C1QL2,LHFPL4,SLC8A2,SCGN,KCN…
REST	0.0581145	4.58969	wgEncodeHaibTfbsHepg2NrsfPcr2xPkRep1.broadPeak.gz	KCNC1,SHISA7,TMEM179,RPH3A,ACSL6,CHGB,EGR4,GOLGA7B,PCSK1,TRIM67,PTPRN2,SLC18A3,C1QL2,SNTG1,HCN2,ALK,SLC6A5,HPCA,RAP1GAP,KCNH2,PLCH2,GDAP1L1,CHRNB2,SEZ6,CHGA,CACNA1B,SLC7A14,CPLX2,PTPRN,SCG3,CHRM4,LHFPL5,SNAP25,UNC80,IQSEC3,RIMBP2,KCNB1,SCGN,SVOP,KCNC3,SEZ6L2,SCRT2,SST,GRM1,ASPHD1,LHFPL4,EPHA10,MAPK8IP2,RUNDC3A,GRIA2,SLC6A17,VWC2L,CABP7,POU4F2,CPNE4,BSN,FBXL15,CYP4F3,INA,SPNS2,ADCYAP1,GABRG2,CNGA3…
REST	0.0580208	4.57938	wgEncodeHaibTfbsPanc1NrsfPcr2xPkRep2.broadPeak.gz	PTPRN2,KCNH2,SNTG1,KCNC1,HPCA,RAP1GAP,CHRNB2,SEZ6,CHGA,CHRM4,SNAP25,TMEM179,KCNC3,SEZ6L2,SCRT2,SST,GRM1,ASPHD1,MAPK8IP2,RPH3A,CHGB,GOLGA7B,INA,HCN2,CPLX2,PTPRN,LHFPL5,UNC80,IQSEC3,KCNB1,SHISA7,DNER,EPHA10,SCN3B,CPNE4,BSN,TRIM67,CACNA1B,PRUNE2,FBXL15,RUNDC3A,PLCH2,FSTL4,LRRC24,SCG3,NPDC1,SLC18A3,NFASC,TMEM198,MANEAL,C1QL2,C3orf14,CABP7,SVOP,SCGN,HIC1,VWC2L,ATP6V1B2,RAB3C,NRSN1,SLITRK1,GDAP1L1,EGR4…
REST	0.057852	4.56079	wgEncodeHaibTfbsGm12878NrsfPcr2xPkRep2.broadPeak.gz	INA,PPM1E,SLITRK1,GABBR2,LRP11,SST,HCN2,SEZ6,LRRC24,NPDC1,POU4F2,PCSK1,BSN,CPNE4,SLC18A3,KCNC1,SNTG1,HPCA,RAP1GAP,KCNH2,PLCH2,GDAP1L1,CHRNB2,CHGA,CACNA1B,NMNAT2,GNAO1,CHRM4,SNAP25,SVOP,KCNC3,SEZ6L2,SCRT2,GRM1,ASPHD1,LHFPL4,MANEAL,MAPK8IP2,RPH3A,CABP7,CHGB,EGR4,TRIM67,FBXL15,NFASC,HIC1,TBC1D30,SLC6A5,DDC,CPLX2,PTPRN,NEUROD4,TMEM198,SCG3,LHFPL5,UNC80,IQSEC3,GABRG2,KCNB1,TTC9B,TPH2,PEX5L,OLFM3,DNER,…
REST	0.0577418	4.54866	wgEncodeHaibTfbsHct116NrsfV0422111PkRep2.broadPeak.gz	GPR26,POU4F2,MANEAL,CHGB,PCSK1,NFASC,CPNE4,INA,SLC18A3,SLC8A2,C1QL2,GALNT13,SPNS2,HCN2,SCN2A,HPCA,RAP1GAP,KCNH2,GRIK2,GDAP1L1,CHRNB2,SEZ6,CHGA,CACNA1B,SLC7A14,DLGAP3,CRHR2,TMEM170B,CPLX2,CYP4F3,PTPRN,PCLO,SCG3,CHRM4,LHFPL5,NPTX2,SNAP25,KCNB1,SARM1,HMP19,SVOP,SHISA7,SST,GRM1,TPH2,NRSN1,EPHA10,STMN2,MAPK8IP2,RPH3A,SLC6A17,VWC2L,CABP7,ADCYAP1,RIMBP2,MYO1A,DDC,GABBR2,SCGN,SEZ6L2,ASPHD1,LHFPL4,PRSS22,…
REST	0.0576344	4.53684	wgEncodeHaibTfbsH1hescNrsfV0416102PkRep2.broadPeak.gz	GABARAPL2,ASTN2,RFX4,VSTM2A,PCLO,ABLIM2,CACNA2D1,HCN1,PCSK1,BSN,CPNE4,KCNC1,CNGA3,RBFOX1,HPCA,GRIK2,GDAP1L1,CHRNB2,SEZ6,TTLL11,IPO13,NMNAT2,GNAO1,CHRM4,PRSS22,TMEM179,FBLL1,RIMBP2,SCRT2,FGF12,GALNT9,GAD2,SST,GRM1,PDE4D,NRSN1,PPM1E,PSEN2,NRXN1,MAPK8IP2,PCSK2,GABRA1,DPP6,RPH3A,GRID1,GRIN3A,ATL1,VWC2L,CABP7,CHGB,EGR4,GOLGA7B,ADCYAP1,HIC1,SLC8A2,SLC17A6,C1QL2,ENOX1,MYT1L,SYNE1,DLGAP3,OTOP3,CPLX2,PTPR…
REST	0.0575144	4.52363	wgEncodeHaibTfbsHepg2NrsfPcr2xPkRep2.broadPeak.gz	RAB3C,GABBR2,TTC9B,C3orf14,POU4F2,PCSK1,BSN,CPNE4,SLC18A3,KCNC1,CNGA3,SNTG1,ALK,HPCA,CPLX1,RAP1GAP,KCNH2,GRIK2,PLCH2,GDAP1L1,CHRNB2,SEZ6,CHGA,CACNA1B,SLC7A14,CYP4F3,NMNAT2,FSTL4,CHRM4,SNAP25,TMEM179,FBLL1,RIMBP2,CADPS,SARM1,HMP19,SCGN,SVOP,KCNC3,SEZ6L2,SCRT2,SST,GRM1,ASPHD1,PRUNE2,LHFPL4,NRSN1,MAPK8IP2,DPP6,RPH3A,GLRA3,VWC2L,CABP7,CHGB,EGR4,GOLGA7B,TRIM67,FBXL15,NFASC,PTPRN2,ADCYAP1,MYO1A,HIC1,IN…
REST	0.0572276	4.49204	wgEncodeHaibTfbsPanc1NrsfV0422111PkRep1.broadPeak.gz	DNER,FBXL15,RAB3C,LHFPL5,C3orf14,CHGB,NFASC,CPNE4,SLC18A3,INA,HCN2,HPCA,RAP1GAP,KCNH2,GRIK2,PLCH2,CHGA,CACNA1B,CPLX2,PTPRN,SCG3,CHRM4,NPTX2,SNAP25,UNC80,KCNB1,SVOP,SEZ6L2,SHISA7,SST,ASPHD1,MANEAL,EPHA10,MAPK8IP2,RPH3A,SCN3B,VWC2L,SNTG1,SLC6A17,DLGAP3,SARM1,CELF4,GDAP1L1,PCSK1,CRHR2,TPH2,GRM1,SYNJ1,EGR4,SPNS2,NRSN1,PRSS22,KCNC3,NPDC1,HMP19,CHRNB2,ALK,CABP7,SLC7A14,SEZ6,HCN1,STMN2,OTP,ADCYAP1,FBLL1…
REST	0.0570822	4.47604	wgEncodeHaibTfbsU87NrsfPcr2xPkRep2.broadPeak.gz	NFASC,ENOX1,C3orf14,POU4F2,PCSK1,RAB3C,BSN,CPNE4,SLC18A3,KCNC1,CNGA3,SNTG1,ALK,HPCA,RAP1GAP,KCNH2,PLCH2,GDAP1L1,CHRNB2,SEZ6,CHGA,CACNA1B,SLC7A14,CRHR2,CHRM4,SNAP25,HMP19,SCGN,SVOP,KCNC3,SEZ6L2,SCRT2,SST,GRM1,PDE4D,ASPHD1,PRUNE2,LHFPL4,MANEAL,NRXN1,MAPK8IP2,RPH3A,VWC2L,CABP7,CHGB,EGR4,GOLGA7B,FBXL15,INA,C1QL2,SPNS2,HCN2,CPLX2,PTPRN,SCG3,UNC80,IQSEC3,SLITRK1,KCNB1,SHISA7,GABBR2,TPH2,PEX5L,DNER,EPHA…
REST	0.0569661	4.46325	wgEncodeHaibTfbsU87NrsfPcr2xPkRep2V2.broadPeak.gz	SLC8A2,NFASC,ENOX1,GABBR2,TRIM67,C3orf14,POU4F2,PCSK1,RAB3C,BSN,CPNE4,SLC18A3,KCNC1,CNGA3,SNTG1,ALK,HPCA,RAP1GAP,KCNH2,PLCH2,GDAP1L1,CHRNB2,SEZ6,CHGA,CACNA1B,SLC7A14,CRHR2,CHRM4,SNAP25,HMP19,SCGN,SVOP,KCNC3,SEZ6L2,SCRT2,SST,GRM1,PDE4D,ASPHD1,PRUNE2,LHFPL4,MANEAL,NRXN1,MAPK8IP2,RPH3A,VWC2L,CABP7,CHGB,EGR4,GOLGA7B,FBXL15,INA,C1QL2,SPNS2,HCN2,CPLX2,PTPRN,SCG3,UNC80,IQSEC3,SLITRK1,KCNB1,SHISA7,TPH2,P…
REST	0.0568802	4.4538	wgEncodeHaibTfbsPfsk1NrsfPcr2xPkRep2.broadPeak.gz	GNAO1,PPM1E,PCSK1,BSN,CPNE4,CNGA3,HPCA,GRIK2,GDAP1L1,CHRNB2,SEZ6,NMNAT2,CHRM4,TMEM179,FBLL1,RIMBP2,SCRT2,SST,GRM1,PDE4D,NRSN1,MAPK8IP2,DPP6,RPH3A,VWC2L,CABP7,CHGB,EGR4,GOLGA7B,HIC1,SLC8A2,SLC17A6,C1QL2,CPLX2,PTPRN,SCG3,LHFPL5,UNC80,IQSEC3,SHISA7,GABBR2,TPH2,OLFM3,EPHA10,SLC6A17,SCN3B,NPDC1,C3orf14,POU4F2,RAB3C,SLC18A3,SNTG1,ALK,CPLX1,RAP1GAP,NEFM,KCNH2,PLCH2,CHGA,CACNA1B,SLC7A14,CYP4F3,FSTL4,SNAP…
REST	0.0564919	4.41105	wgEncodeHaibTfbsGm12878NrsfPcr2xPkRep1.broadPeak.gz	GPR26,CYP4F3,ATP6V0A1,C3orf14,GNAO1,PPM1E,TMEM179,NPDC1,POU4F2,PCSK1,BSN,CPNE4,SLC18A3,KCNC1,SNTG1,ALK,HPCA,RAP1GAP,KCNH2,GRIK2,PLCH2,GDAP1L1,CHRNB2,SEZ6,CHGA,CACNA1B,SLC7A14,FSTL4,CHRM4,SNAP25,FBLL1,RIMBP2,SARM1,HMP19,SCGN,SVOP,KCNC3,SEZ6L2,SST,GRM1,ASPHD1,LHFPL4,MANEAL,NRSN1,MAPK8IP2,DPP6,RPH3A,GLRA3,VWC2L,CABP7,CHGB,EGR4,GOLGA7B,TRIM67,FBXL15,ATP6V1B2,NFASC,ADCYAP1,LRRC24,HIC1,INA,SLC17A6,C1QL…
REST	0.0561924	4.37807	wgEncodeHaibTfbsU87NrsfPcr2xPkRep1.broadPeak.gz	CHGB,POU4F2,SNTG1,ALK,RAP1GAP,CHRNB2,SLC7A14,PTPRN,CHRM4,SNAP25,UNC80,IQSEC3,SEZ6L2,ASPHD1,MAPK8IP2,GRIA2,SLC6A17,VWC2L,SLITRK1,KCNC3,PRUNE2,CHGA,SLC18A3,HPCA,SVOP,INA,PCSK1,KCNH2,DNER,PDE4D,KCNB1,FBXL15,SCG3,SCRT2,NFASC,CPNE4,GPR26,C1QL2,PHYHIPL,CPLX2,CABP7,RUNDC3A,GRM1,TMEM198,CACNA1B,GDAP1L1,DDC,SST,GLRA3,SLC8A2,KCNC1,SEZ6,ATP6V1B2,HIC1,EPHA10,C3orf14,HMP19,PEX5L,RAB3C,CADPS,GOLGA7B,BSN,SCGN,T…
REST	0.0559201	4.3481	wgEncodeHaibTfbsPfsk1NrsfV0416101PkRep2.broadPeak.gz	GPR26,CPNE4,KCNC1,CNGA3,HPCA,GRIK2,CHRNB2,SEZ6,IPO13,NMNAT2,CHRM4,PRSS22,SCRT2,NRSN1,NRXN1,MAPK8IP2,CABP7,EGR4,GOLGA7B,ADCYAP1,HIC1,SLC8A2,SLC17A6,MYT1L,OTOP3,VSTM2A,SYBU,STMN2,POU4F2,SLC18A3,GALNT13,NEFM,SLC7A14,CRHR2,CYP4F3,SVOP,SEZ6L2,PRUNE2,LHFPL4,GLRA3,TRIM67,ATP6V1B2,PTPRN2,LRRC24,INA,TBC1D30,SPNS2,HCN2,SLC6A5,PHYHIPL,CA10,TMEM198,SYNJ1,ACSL6,KCNB1,RUNDC3A,CELF4,PCSK1,BSN,GDAP1L1,GNAO1,TMEM…
REST	0.0558996	4.34584	wgEncodeHaibTfbsU87NrsfPcr2xPkRep1V2.broadPeak.gz	CHGB,POU4F2,SNTG1,ALK,RAP1GAP,CHRNB2,SLC7A14,PTPRN,CHRM4,SNAP25,UNC80,IQSEC3,SEZ6L2,ASPHD1,MAPK8IP2,GRIA2,SLC6A17,VWC2L,SLITRK1,PRUNE2,CHGA,KCNC3,SLC18A3,SVOP,PCSK1,KCNH2,INA,DNER,PDE4D,HPCA,KCNB1,SCG3,CPNE4,FBXL15,C1QL2,CABP7,PHYHIPL,CPLX2,RUNDC3A,CACNA1B,NFASC,SCRT2,GRM1,GPR26,SLC8A2,GDAP1L1,KCNC1,GLRA3,DDC,SEZ6,TMEM198,ATP6V1B2,EPHA10,SST,HMP19,RAB3C,HIC1,C3orf14,CADPS,RPH3A,TPH2,BSN,GOLGA7B,P…
REST	0.0555757	4.31018	wgEncodeHaibTfbsPanc1NrsfPcr2xPkRep1.broadPeak.gz	C3orf14,SCRT2,SCGN,NPDC1,CPNE4,SLC18A3,KCNC1,SNTG1,HPCA,RAP1GAP,KCNH2,PLCH2,CHRNB2,SEZ6,CHGA,CACNA1B,CHRM4,SNAP25,TMEM179,HMP19,SVOP,KCNC3,SEZ6L2,SST,GRM1,ASPHD1,LHFPL4,MANEAL,MAPK8IP2,RPH3A,CABP7,CHGB,TRIM67,FBXL15,NFASC,INA,C1QL2,SPNS2,HCN2,CPLX2,PTPRN,TMEM198,SCG3,LHFPL5,UNC80,IQSEC3,KCNB1,SHISA7,DNER,EPHA10,CELF4,SCN3B,FSTL4,RAB3C,VWC2L,SLITRK1,BSN,EGR4,LRRC24,GDAP1L1,DDC,RIMBP2,GABBR2,PRUNE2…
REST	0.0554186	4.29288	wgEncodeHaibTfbsHepg2NrsfV0416101PkRep2.broadPeak.gz	CA10,SEZ6,CPNE4,KCNC1,HPCA,GRIK2,PRSS22,SCRT2,DPP6,CABP7,SLC8A2,SLC17A6,SLC7A14,CYP4F3,SEZ6L2,GLRA3,HNF1A,ATP6V1B2,INA,SPNS2,HCN2,PHYHIPL,TMEM198,ACSL6,KCNB1,BSN,GDAP1L1,GNAO1,SST,GRM1,CHGB,C1QL2,PTPRN,SCG3,UNC80,IQSEC3,GABRG2,SHISA7,TPH2,OLFM3,SLC6A17,SCN3B,CPLX1,KCNH2,FSTL4,NPTX2,SNAP25,CADPS,KCNC3,OTP,ASPHD1,NFASC,MYO1A,DDC,TMEM170B,CTNNA2,PEX5L,DNER,GRIA2,CHRNB2,CHRM4,NRSN1,MAPK8IP2,EGR4,GOLG…
REST	0.0551513	4.26345	wgEncodeHaibTfbsGm12878NrsfPcr1xPkRep2.broadPeak.gz	NPDC1,BSN,HPCA,SEZ6,CHRM4,MAPK8IP2,HIC1,EPHA10,RAP1GAP,SNAP25,KCNC3,SEZ6L2,ASPHD1,RUNDC3A,TBC1D30,PTPRN,CPNE4,SYNJ1,TPH2,TMEM198,CPLX2,EGR4,FBXL15,LRRC24,CHGB,CHRNB2,ATP6V1B2,LHFPL5,PHYHIPL,SLC18A3,PCSK1,PEX5L,GRM1,CACNA1B,SLITRK1,VWC2L,GABRG2,TTC9B,KCNB1,SLC17A6,SCG3,CYP4F3,KCNH2,GRIK2,CHGA,NRSN1,NEUROD4,SCN3B,KCNC1,RPH3A,SLC8A2,UNC80,CABP7,INA,SHISA7,LRP11,SVOP,SARM1,MANEAL,OLFM3,SLC6A17,OTP,AD…
REST	0.0551093	4.25883	wgEncodeHaibTfbsSknshNrsfV0416101PkRep1.broadPeak.gz	MYO1A,CPNE4,KCNC1,CNGA3,HPCA,GRIK2,IPO13,PRSS22,SCRT2,ATL1,CABP7,SLC8A2,SLC17A6,OTOP3,KCNC2,TTC9B,NEFM,SLC7A14,CRHR2,CYP4F3,CRYBA2,SEZ6L2,GLRA3,ATP6V1B2,PTPRN2,LRRC24,INA,SPNS2,HCN2,PHYHIPL,TMEM198,ACSL6,KCNB1,CELF4,BSN,GDAP1L1,TTLL11,GNAO1,SST,GRM1,PDE4D,PPM1E,CHGB,C1QL2,ENOX1,PTPRN,SCG3,UNC80,IQSEC3,GABRG2,SHISA7,GABBR2,TPH2,OLFM3,SPTBN4,SLC6A17,SCN3B,CPLX1,KCNH2,FSTL4,SNAP25,CADPS,KCNC3,OTP,AS…
REST	0.0549884	4.24551	wgEncodeHaibTfbsEcc1NrsfV0422111PkRep2.broadPeak.gz	SCRT2,TTC22,PCSK2,CYP4F3,PCSK1,BSN,CPNE4,KCNC1,CNGA3,RASGRF1,HPCA,GRIK2,SEC11C,GDAP1L1,CHRNB2,SEZ6,TTLL11,IPO13,NMNAT2,GNAO1,CHRM4,RIC3,PRSS22,TMEM179,FBLL1,RIMBP2,FGF12,SST,GRM1,PDE4D,FCRLB,NRSN1,NRXN1,MAPK8IP2,GABRA1,RPH3A,GRIN3A,ATL1,VWC2L,CABP7,CHGB,EGR4,GOLGA7B,ADCYAP1,HIC1,SLC8A2,SLC17A6,C1QL2,ENOX1,MYT1L,DLGAP3,OTOP3,CPLX2,PTPRN,SYBU,SCG3,LHFPL5,UNC80,ATP6V0A1,GABRG2,KCNC2,SHISA7,GABBR2,TT…
REST	0.0548332	4.22843	wgEncodeHaibTfbsHl60NrsfV0422111PkRep1.broadPeak.gz	FSTL4,SPTBN4,RIC3,CPNE4,KCNC1,CNGA3,HPCA,GRIK2,CHRNB2,SEZ6,IPO13,NMNAT2,CHRM4,PRSS22,SCRT2,CYP4F12,NRSN1,NRXN1,MAPK8IP2,GRID1,GRIN3A,ATL1,CABP7,EGR4,GOLGA7B,ADCYAP1,HIC1,SLC8A2,SLC17A6,MYT1L,SYBU,KCNC2,TTC9B,STMN2,GPHN,POU4F2,SLC18A3,GALNT13,CACNA1E,NEFM,SLC7A14,CRHR2,CYP4F3,PCLO,CRYBA2,SVOP,SLC36A4,SEZ6L2,PRUNE2,LHFPL4,GLRA3,ACSS1,TRIM67,ATP6V1B2,PTPRN2,LRRC24,INA,TBC1D30,SPNS2,HCN2,SLC6A5,PHYHI…
REST	0.05448	4.18954	wgEncodeHaibTfbsHelas3NrsfPcr1xPkRep2.broadPeak.gz	MANEAL,NPDC1,GRM1,SLITRK1,HCN1,PCSK1,BSN,CPNE4,HPCA,GRIK2,GDAP1L1,CHRNB2,SEZ6,TTLL11,IPO13,CHRM4,PRSS22,FBLL1,RIMBP2,SCRT2,SST,NRSN1,GABRA1,RPH3A,ATL1,VWC2L,CABP7,CHGB,GOLGA7B,ADCYAP1,HIC1,SLC17A6,C1QL2,DLGAP3,OTOP3,PTPRN,SYBU,SCG3,LHFPL5,ATP6V0A1,GABRG2,SHISA7,GABBR2,TPH2,EPHA10,STMN2,SLC6A17,GPHN,SLC18A3,GALNT13,SNTG1,CPLX1,RAP1GAP,KCNH2,PLCH2,CHGA,CACNA1B,SLC7A14,CRHR2,FSTL4,CRYBA2,NPTX2,SNAP2…
REST	0.0543073	4.17053	wgEncodeHaibTfbsEcc1NrsfV0422111PkRep1.broadPeak.gz	IPO13,PCSK1,BSN,CPNE4,KCNC1,CNGA3,HPCA,GRIK2,GDAP1L1,CHRNB2,SEZ6,NMNAT2,GNAO1,CHRM4,PRSS22,TMEM179,FBLL1,RIMBP2,SCRT2,FGF12,SST,GRM1,PDE4D,NRSN1,PPM1E,NRXN1,MAPK8IP2,PCSK2,RPH3A,ATL1,VWC2L,CABP7,CHGB,EGR4,GOLGA7B,ADCYAP1,HIC1,SLC8A2,SLC17A6,C1QL2,ENOX1,DLGAP3,OTOP3,CPLX2,PTPRN,SYBU,SCG3,LHFPL5,UNC80,GABRG2,KCNC2,SHISA7,GABBR2,TTC9B,TPH2,OLFM3,SPTBN4,EPHA10,STMN2,SLC6A17,SCN3B,NPDC1,C3orf14,POU4F2…
TEAD4	0.0541483	4.15302	wgEncodeHaibTfbsA549Tead4sc101184V0422111PkRep1.broadPeak.gz	HPCA,CHRM4,SST,PPM1E,CPLX2,LHFPL5,C3orf14,SNTG1,CHGA,CACNA1B,SLC7A14,CADPS,LHFPL4,KCNB1,CHRNB2,TPH2,NPDC1,NFASC,SVOP,C1QL2,MAPK8IP2,VWC2L,NEUROD4,HMP19,GRM1,SLC6A17,EPHA10,FGF12,RAP1GAP,SLC18A3,PRUNE2,GDAP1L1,CPNE4,UNC80,RIMBP2,KCNH2,SNAP25,GRIK2,DDC,RPH3A,PDE4D,POU4F2,NRSN1,GABRG2,PCSK1,CABP7,NPTX2,ADCYAP1,GLRA3,GRIA2,LRRC24,GABBR2,EGR4,SCGN,SEZ6L2,ASPHD1,BCAS1,SHISA7,SPNS2,PTPRN,RUNDC3A,SLC8A2,…
REST	0.0539122	4.12702	wgEncodeHaibTfbsGm12878NrsfPcr1xPkRep1.broadPeak.gz	ATP6V0A1,FBLL1,PCSK1,BSN,CPNE4,KCNC1,HPCA,GRIK2,GDAP1L1,CHRNB2,SEZ6,CHRM4,RIMBP2,SCRT2,SST,GRM1,NRSN1,MAPK8IP2,DPP6,RPH3A,VWC2L,CABP7,CHGB,EGR4,ADCYAP1,HIC1,SLC17A6,C1QL2,DLGAP3,CPLX2,PTPRN,SCG3,LHFPL5,UNC80,IQSEC3,GABRG2,SHISA7,TTC9B,TPH2,OLFM3,EPHA10,SLC6A17,SCN3B,NPDC1,POU4F2,RAB3C,SLC18A3,CACNA1E,SNTG1,ALK,RAP1GAP,KCNH2,PLCH2,CHGA,CACNA1B,SLC7A14,NPTX2,SNAP25,SARM1,HMP19,SCGN,SVOP,KCNC3,SEZ6L…
REST	0.0536146	4.09426	wgEncodeHaibTfbsPfsk1NrsfV0416101PkRep1.broadPeak.gz	SEZ6,CPNE4,KCNC1,CNGA3,HPCA,GRIK2,CHRNB2,NMNAT2,CHRM4,PRSS22,SCRT2,NRSN1,NRXN1,MAPK8IP2,DPP6,CABP7,EGR4,GOLGA7B,ADCYAP1,HIC1,SLC8A2,SLC17A6,MYT1L,OTOP3,VSTM2A,SYBU,KCNC2,POU4F2,SLC18A3,NEFM,SLC7A14,CRHR2,CYP4F3,CRYBA2,SVOP,SEZ6L2,PRUNE2,LHFPL4,GLRA3,TRIM67,ATP6V1B2,PTPRN2,LRRC24,INA,TBC1D30,SPNS2,HCN2,SLC6A5,PHYHIPL,CA10,TMEM198,SYNJ1,ACSL6,KCNB1,RUNDC3A,CELF4,PCSK1,BSN,GDAP1L1,TTLL11,GNAO1,TMEM1…
REST	0.0533814	4.06858	wgEncodeHaibTfbsK562NrsfV0416102PkRep2.broadPeak.gz	MYO1A,PPM1E,GRIA2,C3orf14,CPNE4,KCNC1,CNGA3,HPCA,GRIK2,CHRNB2,SEZ6,NMNAT2,CHRM4,PRSS22,SCRT2,NRSN1,MAPK8IP2,CABP7,EGR4,GOLGA7B,ADCYAP1,HIC1,SLC8A2,SYBU,TTC9B,POU4F2,SLC18A3,NEFM,SLC7A14,CYP4F3,SVOP,SEZ6L2,LHFPL4,GLRA3,TRIM67,ATP6V1B2,PTPRN2,LRRC24,INA,TBC1D30,SPNS2,HCN2,SLC6A5,TMEM198,SYNJ1,ACSL6,KCNB1,RUNDC3A,CELF4,LRP11,RXRB,PCSK1,BSN,GDAP1L1,GNAO1,TMEM179,FBLL1,RIMBP2,SST,GRM1,PCSK2,RPH3A,CHGB…
REST	0.0532331	4.05225	wgEncodeHaibTfbsHelas3NrsfPcr1xPkRep1.broadPeak.gz	ABAT,FBXO17,NRXN1,PTPRN2,CELF4,HCN1,PCSK1,BSN,CPNE4,KCNC1,RASGRF1,HPCA,GRIK2,SEC11C,GDAP1L1,CHRNB2,SEZ6,TTLL11,IPO13,NMNAT2,CHRM4,PRSS22,FBLL1,RIMBP2,SCRT2,SST,GRM1,NRSN1,MAPK8IP2,RPH3A,ATL1,VWC2L,CABP7,CHGB,GOLGA7B,ADCYAP1,HIC1,SLC8A2,SLC17A6,C1QL2,MYT1L,DLGAP3,OTOP3,CPLX2,PTPRN,SYBU,SCG3,LHFPL5,ATP6V0A1,GABRG2,SHISA7,GABBR2,TPH2,EPHA10,STMN2,SLC6A17,NPDC1,GPHN,SLC18A3,SNTG1,CPLX1,RAP1GAP,KCNH2,…
REST	0.052953	4.02142	wgEncodeHaibTfbsPanc1NrsfV0416101PkRep2.broadPeak.gz	PRSS22,CPNE4,KCNC1,HPCA,CHRNB2,SEZ6,NMNAT2,CHRM4,SCRT2,MAPK8IP2,CABP7,EGR4,GOLGA7B,HIC1,TTC9B,SLC18A3,SLC7A14,SVOP,SEZ6L2,TRIM67,PTPRN2,LRRC24,INA,HCN2,TMEM198,SYNJ1,KCNB1,RUNDC3A,CELF4,LRP11,PCSK1,BSN,GDAP1L1,TMEM179,FBLL1,SST,GRM1,RPH3A,VWC2L,CHGB,C1QL2,CPLX2,PTPRN,SCG3,LHFPL5,UNC80,SHISA7,TPH2,EPHA10,SCN3B,NPDC1,C3orf14,RAB3C,SNTG1,ALK,CPLX1,RAP1GAP,KCNH2,PLCH2,CHGA,CACNA1B,FSTL4,SNAP25,SARM1,…
REST	0.0523608	3.95622	wgEncodeHaibTfbsA549NrsfV0422111Etoh02PkRep1.broadPeak.gz	HIC1,RIMBP2,TMEM179,CPNE4,HPCA,IPO13,PRSS22,SCRT2,CABP7,SLC8A2,TTC9B,SLC7A14,SEZ6L2,HNF1A,ATP6V1B2,LRRC24,INA,SPNS2,HCN2,PHYHIPL,TMEM198,KCNB1,GDAP1L1,GNAO1,SST,GRM1,ZBTB4,CHGB,C1QL2,PTPRN,SCG3,UNC80,SHISA7,GABBR2,TPH2,SPTBN4,SCN3B,KCNH2,FSTL4,SNAP25,KCNC3,ASPHD1,NFASC,DNER,CHRNB2,SEZ6,NMNAT2,CHRM4,MAPK8IP2,EGR4,SLC18A3,SVOP,LHFPL4,TRIM67,SLC6A5,SYNJ1,RUNDC3A,PCSK1,RPH3A,VWC2L,CPLX2,LHFPL5,EPHA10…
REST	0.0513558	3.84557	GSM1208790_batch2_chrom1_LoVo_REST_PassedQC_peaks_hg19	CPNE4,GABRG2,GRIK2,SLC7A14,CRHR2,SEZ6L2,INA,SPNS2,HCN2,SST,PTPRN,SHISA7,SLC6A17,SCN3B,KCNH2,NPTX2,SNAP25,CADPS,OTP,ASPHD1,NFASC,MYO1A,TMEM170B,CTNNA2,CHRM4,NRSN1,MAPK8IP2,STMN2,SLC18A3,SVOP,SYNJ1,PCSK1,RIMBP2,RPH3A,VWC2L,DLGAP3,EPHA10,NPDC1,RAB3C,RAP1GAP,CHGA,CACNA1B,MANEAL,FBXL15,CPLX2,SYBU,DPP6,CHGB,SCN2A,HMP19,SLC17A6,CA10,SLC6A5,CYP4F3,TPH2,ADCYAP1,SCGN,IPO13,TMEM198,FBLL1,GDAP1L1,KCNB1,PLCH2…
REST	0.0512417	3.833	wgEncodeHaibTfbsA549NrsfV0422111Etoh02PkRep2.broadPeak.gz	NEUROD4,CELF4,KCNC1,CYP4F3,CPNE4,HPCA,IPO13,PRSS22,SCRT2,CABP7,SLC8A2,OTOP3,TTC9B,SLC7A14,CRHR2,SEZ6L2,GLRA3,HNF1A,ATP6V1B2,LRRC24,INA,SPNS2,HCN2,PHYHIPL,TMEM198,KCNB1,GDAP1L1,SST,GRM1,ZBTB4,CHGB,C1QL2,PTPRN,SCG3,UNC80,SHISA7,GABBR2,TPH2,SPTBN4,SLC6A17,SCN3B,KCNH2,FSTL4,NPTX2,SNAP25,KCNC3,OTP,ASPHD1,NFASC,MYO1A,TMEM170B,DNER,CHRNB2,SEZ6,NMNAT2,CHRM4,NRSN1,MAPK8IP2,EGR4,HIC1,POU4F2,SLC18A3,SVOP,PR…
REST	0.049825	3.67703	wgEncodeHaibTfbsK562NrsfV0416102PkRep1.broadPeak.gz	TTLL11,SCN2A,CPNE4,KCNC1,CNGA3,HPCA,GRIK2,IPO13,PRSS22,SCRT2,ATL1,CABP7,SLC8A2,SLC17A6,OTOP3,TTC9B,NEFM,SLC7A14,CRHR2,CYP4F3,CRYBA2,SEZ6L2,GLRA3,ACSS1,ATP6V1B2,PTPRN2,LRRC24,INA,SPNS2,HCN2,TMEM198,ACSL6,KCNB1,CELF4,LRP11,RXRB,BSN,GDAP1L1,GNAO1,SST,GRM1,PPM1E,PCSK2,CHGB,C1QL2,PTPRN,SCG3,UNC80,SHISA7,GABBR2,TPH2,SPTBN4,SLC6A17,SCN3B,CPLX1,KCNH2,FSTL4,NPTX2,SNAP25,CADPS,KCNC3,OTP,ASPHD1,GPR26,NFASC,…
REST	0.0478179	3.45606	wgEncodeHaibTfbsPanc1NrsfV0416101PkRep1.broadPeak.gz	TTC9B,RAP1GAP,SNAP25,HPCA,CPLX2,EPHA10,SEZ6,SEZ6L2,ASPHD1,CHRM4,KCNC3,SHISA7,LHFPL5,PTPRN,CHRNB2,SCRT2,NPDC1,UNC80,PTPRN2,CPNE4,LRRC24,MAPK8IP2,FBXL15,SST,PLCH2,KCNB1,SVOP,VWC2L,PRSS22,DNER,CHGB,CACNA1B,RUNDC3A,MANEAL,SCG3,TMEM198,SCN3B,INA,TMEM179,C3orf14,HCN2,GRM1,CYP4F3,SARM1,CHGA,EGR4,KCNC1,FSTL4,NRSN1,SNTG1,SLC8A2,RPH3A,NFASC,ACSL6,CABP7,SCGN,SLC6A5,KCNH2,RAB3C,C1QL2,PRUNE2,NPTX2,TRIM67,GDAP…
