# Supplementary material for: Patterns of differential gene expression in a cellular model of human islet development, and relationship to type 2 diabetes predisposition
Source: Diabetologia. 2018 Apr 19;61(7):1614–22. doi: 10.1007/s00125-018-4612-4 (PMC6354904; doi:10.1007/s00125-018-4612-4)
Supplement: Supplementary file 8 — (XLSX 16 kb) [file 125_2018_4612_MOESM8_ESM.xlsx]

## Sheet: 96 T2D loci DIAGRAM
Chr	Start	End	Loci
1	39551488	40087764	MACF1
1	50809304	51779358	FAF1
1	120436751	120571561	NOTCH2
1	214145389	214163675	PROX1
2	43469615	43764825	THADA
2	60533913	60594228	BCL11A
2	161087411	161344062	RBMS1
2	227047414	227181683	IRS1
3	12265462	12396955	PPARG
3	23187407	23568225	UBE2E2
3	64699445	64730121	ADAMTS9
3	123054770	123093887	ADCY5
3	185497635	185530290	IGF2BP2
3	186606741	186682612	ST64GAL1
3	187677977	187757268	LPP
4	510985	2265824	MAEA
4	6263996	6321396	WFS1
4	153241587	153520765	TMEM154
4	185684247	185732558	ACSL1
5	53243352	53394972	ARL15
5	55794632	55816081	ANKRD55
5	55856375	55861894	NA
5	76424949	76474068	ZBED3
5	101624383	102826777	PAM
6	7166829	7327634	SSR1-RREB1
6	20673880	20703952	CDKAL1
6	30987987	31264461	POU5F1-TCF19
6	32524684	32604969	HLA-DQA1
6	126657472	127070234	CENPW
6	137287076	137305466	SLC35D3-NHEG1-IL20RA
7	14862102	14923907	DGKB
7	15047280	15065612	DGKB
7	28172732	28200097	JAZF1
7	44222077	44266184	GCK
7	130422934	130468190	KLF14
7	156920930	157089155	UBE3C
8	41426157	41537318	ANK1
8	95734714	96119643	TP53INP1
8	95734719	96119643	TP53INP1
8	118184783	118217915	SLC30A8
8	145506363	145551200	HSF1
9	4243162	4311591	GLIS3
9	7540039	8979016	PTPRD
9	21997015	22125347	NA
9	22132698	22134253	CDKN2A-B
9	22133645	22134651	CDKN2A-B
9	81881363	82012175	TLE4
9	84293453	84311800	TLE1
9	136137065	136155000	ABO
10	12302357	12329652	CDC123 / CAMK1D
10	70811235	70997607	VPS26A
10	80941417	80954789	ZMIZ1
10	94429511	94485763	HHEX / IDE
10	114754071	114758349	TCF7L2
10	124139393	124198585	PLEKHA1 / ARMS2
11	1683579	1716745	DUSP8
11	2646517	2684780	NA
11	2689100	2730297	NA
11	2837723	2852886	NA
11	2858440	2858636	KCNQ1
11	2906165	2906165	NA
11	2910191	2910191	NA
11	17368381	17421886	KCNJ11
11	43752522	43878534	HSD17B12
11	65217626	65532001	LTBP3 / EHBP1L1 / KCNK7 / MAP3K11
11	72419514	72851463	ARAP1 / CENTD2
11	92667730	92725321	MTNR1B
12	4158184	4358704	CCND2
12	4288001	4316171	CCND2
12	4362909	4376089	CCND2
12	27919145	27965150	KLHDC5
12	66165471	66383320	HMGA2
12	71413705	71666186	TSPAN8 / LGR5
12	121410168	121471931	HNF1A / TCF1
12	123408818	123913697	MPHOSPH9
13	80705315	80718654	SPRY2
14	79689186	80076724	NRXN3
15	62117975	62381413	C2CD4A
15	77486008	77832316	HMG20A
15	80339586	80442883	ZFAND6
15	91444573	91569281	PRC1
16	53799507	53842908	FTO
16	75234872	75286484	BCAR1
16	81524274	81534790	CMIP
17	3880546	4287311	ZZEF1
17	9765514	9806678	GLP2R
17	36097775	36104121	HNF1B / TCF2
17	46883545	47047868	GIP / ATP5G1
18	7062395	7082908	LAMA1
18	57730948	57913965	MC4R
19	19260466	19800467	CILP2
19	45411941	45422946	APOE
19	46148386	46178661	GIPR
20	42847479	43016948	HNF4A
20	43042364	43042364	NA
22	30135928	30609554	MTMR3-HORMAD2

## Sheet: 16 FG loci ENGAGE
Chr	Start	End	Loci
1	214156514	214163675	PROX1
2	27730940	27752463	GCKR
2	169748691	169763262	G6PC2
2	169753415	169763148	G6PC2
3	170627909	170744920	SLC2A2
5	95630225	95736557	PCSK1
6	20721721	20899274	CDKAL1
7	15016110	15066045	DGKB / TMEM195
7	44183433	44254142	GCK
7	44231778	44255643	GCK
8	118184783	118220270	SLC30A8
10	112970951	113050963	ADRA2A
10	114734096	114817009	TCF7L2
11	92708710	92708710	MTNR1B
12	97844983	97868906	RMST
15	62210274	62399541	VPS13C / C2CD4A.B / FAM148B
